# Supplementary material for: Comparative analyses of gene networks mediating cancer metastatic potentials across lineage types
Source: Brief Bioinform. 2024 Jul 22;25(4):bbae357. doi: 10.1093/bib/bbae357 (PMC11262869; doi:10.1093/bib/bbae357)
Supplement: TableS1_metmap_cell_bbae357 [file tables1_metmap_cell_bbae357.xlsx]

## Sheet: Sheet1
Lineage type	total number	Metastaic_lines	Nonmetastaic_lines	Metastaic_nums	Nonmetastaic_nums	Cutoff (fold change)
Melanoma	40	HS944T,MELHO,HT144,A375,IGR37,A2058,A101D,HS939T,LOXIMVI,WM983B,MEWO,K029AX,MELJUSO,COLO800,IPC298,UACC257,SKMEL5,SKMEL24,MALME3M,HS294T,WM1799,WM2664,SH4,G361,IGR1,RVH421,SKMEL30,CHL1,CJM,WM88,COLO741,UACC62,MDAMB435S	COLO679,HS852T,COLO792,COLO783,WM793,SKMEL2,SKMEL3	33	7	1.2875
Pancreas	33	PSN1,SNU213,KP4,YAPC,HS766T,PANC1,SW1990,HPAC,BXPC3,PATU8988T,SUIT2,CFPAC1,PANC0403,ASPC1,PANC0813,KP3,PATU8902,DANG,TCCPAN2,L33,QGP1,PK1,PK59	PANC1005,MIAPACA2,PATU8988S,PANC0203,PK45H,KP2,HUPT3,PANC0327,CAPAN2,SNU410	23	10	1.25298
Ovary	31	SNU840,HEYA8,ES2,A2780,RMUGS,OC316,MCAS,OC314,OVCAR8,OVK18,COV644,RMGI,COV362,OVISE	OAW42,KURAMOCHI,JHOC5,EFO27,TOV112D,OV7,JHOM1,SKOV3,TOV21G,OVTOKO,JHOS2,OVSAHO,IGROV1,ONCODG1,CAOV3,EFO21,OV56	14	17	1.2683
Lung adenocarcinoma	29	NCIH1437,NCIH322,RERFLCAD2,HCC4006,NCIH2122,NCIH1573,CORL105,NCIH1373,NCIH1703,NCIH1648,RERFLCAD1,HCC827,NCIH2023,NCIH1355	NCIH1563,SKLU1,NCIH1792,NCIH2087,NCIH1651,HCC78,HCC44,LXF289,NCIH1693,NCIH2126,NCIH2228,NCIH1623,NCIH2009,DV90,NCIH2347	14	15	1.24287
Large intestine	27	SW620,SW480,SNU407,SNUC4,HCT116,HT29,SNUC5,LS180,HCC56,SNUC2A,RKO,HT55	SW948,LS411N,SW837,SNU61,LS513,CL34,LOVO,SW48,HCT15,OUMS23,SNU81,GP2D,NCIH747,LS1034,RCM1	12	15	1.28097
Urinary tract	23	T24,KU1919,JMSU1,SCABER,SW780,HT1376,VMCUB1,RT112,UMUC1,BC3C,253JBV,KMBC2,BFTC905	CAL29,5637,647V,J82,SW1710,TCCSUP,253J,639V,RT4,UBLC1	13	10	1.31279
Breast	23	HCC1806,JIMT1,CAMA1,HCC1143,HMC18,CAL51,MDAMB231	T47D,KPL1,HCC1419,EFM192A,ZR751,CAL120,MDAMB468,MDAMB436,HDQP1,HCC1428,HCC38,MCF7,HCC1937,BT549,BT474,MDAMB175VII	7	16	1.4193
Esophagus	21	KYSE150,TE11,KYSE410,KYSE180,TE4,TE10,KYSE510,KYSE270,KYSE520,COLO680N,KYSE30,TE1,KYSE140	OE19,KYSE70,TE6,TE8,TT,ECGI10,TE5,TE9	13	8	1.42775
Endometrium	21	HEC1A,MFE296,HEC265,HEC1B,RL952,JHUEM2,SNGM,AN3CA,HEC59,HEC251,MFE319	ESS1,ISHIKAWAHERAKLIO02ER,SNU1077,SNU685,MFE280,EN,HEC151,HEC108,HEC6,TEN	11	10	1.29096
Upper aerodigestive tract	21	HSC2,CAL27,SNU1076,PECAPJ41CLONED2,SNU1066,HSC3,SNU1041,BICR6,YD10B,YD38,SNU1214,SCC25	YD8,PECAPJ15,FADU,DETROIT562,PECAPJ49,BICR56,BICR16,SNU46,BICR31	12	9	1.29661
Lung non small cell	20	A549,NCIH1568,NCIH1944,PC14,NCIH2110,NCIH1435,ABC1,NCIH2172,NCIH1299,RERFLCMS,NCIH23,NCIH1975,NCIH2030	NCIH1793,CAL12T,NCIH1838,NCIH522,NCIH838,RERFLCKJ,NCIH2444	13	7	1.29425
Lung squamous cell	19	LC1SQSF,SW1573,NCIH2170,HARA,NCIH520,LK2,RERFLCAI,CALU1,EBC1,HCC15,SKMES1,SW900	LUDLU1,KNS62,HCC95,LOUNH91,HCC1588,NCIH226,SQ1	12	7	1.39799
Central nervous system	18	LN229,KNS60,8MGBA,YKG1,GB1,BECKER,DBTRG05MG	A172,GMS10,SF295,YH13,42MGBA,SNU466,T98G,LN18,KNS81,SNU1105,DKMG	7	11	1.3776
Stomach	17	MKN74,MKN45,2313287,NUGC3,SH10TC,NUGC4,LMSU,SNU668,GCIY,AGS	NCIN87,SNU601,HGC27,MKN1,MKN7,IM95,SNU719	10	7	1.34863
Liver	16	SKHEP1,SNU423,JHH7,SNU398	SNU761,JHH1,HLF,PLCPRF5,JHH4,JHH6,LI7,SNU886,HUH7,JHH5,HEP3B217,SNU449	4	12	1.42695
Kidney	15	ACHN,VMRCRCW,OSRC2	CAL54,A704,BFTC909,CAKI1,KMRC1,VMRCRCZ,KMRC3,786O,KMRC20,769P,TUHR4TKB,RCC10RGB	3	12	1.3256
Bone	12	SJSA1,CADOES1,A673,SKES1,MHHES1,MG63	U2OS,G292CLONEA141B1,SW1353,HOS,CAL78,EWS502	6	6	1.46606
Lung large cell	11	LU99,NCIH460,LCLC103H,T3M10,NCIH1915,CORL23,NCIH1581	NCIH661,HCC1359,HCC1438,IALM	7	4	1.53668
