# Supplementary material for: Comparative analyses of gene networks mediating cancer metastatic potentials across lineage types
Source: Brief Bioinform. 2024 Jul 22;25(4):bbae357. doi: 10.1093/bib/bbae357 (PMC11262869; doi:10.1093/bib/bbae357)
Supplement: TableS2_diff_exp_GO_bbae357 [file tables2_diff_exp_go_bbae357.xlsx]

## Sheet: GO terms
GO.Term	BREAST.Pvalue	BREAST.geneNum	BREAST.twoGO_overlap	BREAST.allGO_overlap	ENDOMETRIUM.Pvalue	ENDOMETRIUM.geneNum	ENDOMETRIUM.twoGO_overlap	ENDOMETRIUM.allGO_overlap	OESOPHAGUS.Pvalue	OESOPHAGUS.geneNum	OESOPHAGUS.twoGO_overlap	OESOPHAGUS.allGO_overlap	CENTRAL_NERVOUS_SYSTEM.Pvalue	CENTRAL_NERVOUS_SYSTEM.enriched_gene_num	CENTRAL_NERVOUS_SYSTEM.two_GO_overlap	CENTRAL_NERVOUS_SYSTEM.all_GO_overlap	KIDNEY.Pvalue	KIDNEY.enriched_gene_num	KIDNEY.two_GO_overlap	KIDNEY.all_GO_overlap	BONE.Pvalue	BONE.enriched_gene_num	BONE.two_GO_overlap	BONE.all_GO_overlap	PANCREAS.Pvalue	PANCREAS.enriched_gene_num	PANCREAS.two_GO_overlap	PANCREAS.all_GO_overlap	LARGE_INTESTINE.Pvalue	LARGE_INTESTINE.enriched_gene_num	LARGE_INTESTINE.two_GO_overlap	LARGE_INTESTINE.all_GO_overlap	LUNG_NON_SMALL_CELL.Pvalue	LUNG_NON_SMALL_CELL.enriched_gene_num	LUNG_NON_SMALL_CELL.two_GO_overlap	LUNG_NON_SMALL_CELL.all_GO_overlap	MELANOMA.p_value	MELANOMA.enriched_gene_num	MELANOMA.two_GO_overlap	MELANOMA.all_GO_overlap	STOMACH.p_value	STOMACH.enriched_gene_num	STOMACH.two_GO_overlap	STOMACH.all_GO_overlap	LUNG_SQUAMOUS_CELL.p_value	LUNG_SQUAMOUS_CELL.enriched_gene_num	LUNG_SQUAMOUS_CELL.two_GO_overlap	LUNG_SQUAMOUS_CELL.all_GO_overlap	LIVER._p_value
GO:0006364~rRNA processing	0.0075817	5	0.8	0.8	0.244431	10	0.9	1	3.086	21	0.952381	0.952381	0.0532924	9	1	1	0.542305	12	1	1	0.0347704	13	1	1	0.352179	11	0.909091	1	6.9682	42	0.97619	0.97619	3.42693	22	1	1	3.70986	34	0.970588	0.970588	0.00042769	3	1	1	0.00876987	5	1	1	8.87226
GO:0042254~ribosome biogenesis	0.000291887	5	0.8	0.8	0.164464	13	0.692308	0.923077	2.7527	26	0.846154	0.884615	0.113102	15	0.666667	0.866667	0.48404	16	0.8125	0.875	0.0424345	20	0.85	0.95	0.234163	14	0.785714	0.928571	7.83991	56	0.857143	0.928571	2.69079	26	0.923077	1	6.18385	52	0.846154	0.923077	0.00365714	7	0.857143	1	0.000369266	5	1	1	9.55256
GO:0016072~rRNA metabolic process	0.00769192	6	0.666667	0.833333	0.29269	12	0.833333	0.916667	2.33237	21	0.952381	0.952381	0.0692729	11	1	1	0.328217	12	1	1	0.0490305	16	0.9375	1	0.200092	11	0.909091	1	7.27122	47	0.914894	0.93617	3.72814	25	0.88	0.92	3.14584	36	0.972222	0.972222	0.000108994	3	1	1	0.0222646	7	0.571429	1	8.61832
GO:0034470~ncRNA processing	0.00286323	9	0.888889	0.888889	0.393392	19	0.947368	1	2.98873	31	0.935484	0.967742	0.0380692	16	1	1	0.455815	19	0.947368	1	0.0171619	23	0.956522	1	0.110137	15	0.933333	1	6.84853	62	0.967742	0.983871	2.05682	28	1	1	4.19446	54	0.944444	0.962963	0.000107321	6	1	1	0.0035813	9	1	1	9.12769
GO:0034660~ncRNA metabolic process	0.000390227	11	0.727273	0.818182	0.183885	22	0.863636	0.954545	2.0268	35	0.857143	0.942857	0.0124322	20	0.85	1	0.156911	21	0.904762	1	0.0415113	35	0.685714	0.885714	0.0401938	18	0.777778	0.944444	6.40784	76	0.828947	0.921053	1.73687	34	0.882353	0.941176	4.09339	68	0.779412	0.955882	0.000163433	10	0.7	0.7	0.0112195	15	0.8	0.933333	7.668
GO:0022613~ribonucleoprotein complex biogenesis	0.000195095	10	0.9	0.9	0.0106756	15	0.8	0.933333	1.1458	30	0.833333	0.9	0.0158853	20	0.7	0.9	0.240783	22	0.818182	0.909091	0.124123	38	0.868421	0.973684	0.0302896	17	0.823529	0.941176	5.5595	72	0.875	0.930556	2.32729	36	0.916667	1	7.30115	78	0.820513	0.935897	0.000224862	10	0.9	1	0.00749298	14	0.857143	0.928571	14.3511
GO:0000460~maturation of 5.8S rRNA	0	1	1	1	0.372801	3	1	1	1.28062	5	1	1	0.0765558	2	1	1	0.118398	2	1	1	0.121712	3	1	1	0.112865	2	1	1	1.83003	8	1	1	5.04836	10	1	1	0.558267	5	1	1	0	-1	-1	-1	0.38608	3	1	1	1.82844
GO:0090070~positive regulation of ribosome biogenesis	0	-1	-1	-1	0	-1	-1	-1	0	1	1	1	0	-1	-1	-1	0	1	1	1	0	1	1	1	0	1	1	1	0	1	1	1	0	1	1	1	1.39835	4	1	1	0	-1	-1	-1	0	-1	-1	-1	0.734409
GO:0090069~regulation of ribosome biogenesis	0	-1	-1	-1	0	1	1	1	0	1	1	1	0	1	1	1	0	1	1	1	0	1	1	1	0	1	1	1	0.120904	2	1	1	0	1	1	1	0.813319	4	1	1	0	1	1	1	0	-1	-1	-1	0.818673
GO:0000466~maturation of 5.8S rRNA from tricistronic rRNA transcript (SSU-rRNA, 5.8S rRNA, LSU-rRNA)	0	1	1	1	0.201568	2	1	1	1.15868	4	1	1	0	-1	-1	-1	0	-1	-1	-1	0	1	1	1	0	-1	-1	-1	0.5764	4	1	1	3.50056	7	1	1	0.261507	3	1	1	0	-1	-1	-1	0.612606	3	1	1	1.52165
GO:2000234~positive regulation of rRNA processing	0	-1	-1	-1	0	-1	-1	-1	0	1	1	1	0	-1	-1	-1	0	1	1	1	0	1	1	1	0	1	1	1	0	-1	-1	-1	0	1	1	1	0.797386	3	1	1	0	-1	-1	-1	0	-1	-1	-1	0.801415
GO:0006082~organic acid metabolic process	4.69342	74	0.891892	0.959459	4.38297	73	0.945205	1	1.52882	58	0.948276	1	6.05171	93	0.913978	0.967742	6.98843	81	0.925926	0.975309	2.2065	106	0.933962	0.971698	7.71311	85	0.905882	0.964706	2.64484	109	0.944954	0.972477	2.43536	64	0.953125	0.953125	4.63384	121	0.933884	0.966942	1.70915	59	0.966102	1	1.22829	55	0.945455	0.981818	0.340914
GO:0042274~ribosomal small subunit biogenesis	0.0338347	3	0.666667	0.666667	0.215812	5	0.8	1	0.221923	5	1	1	0	1	1	1	0.006626	2	1	1	0.0985265	7	0.857143	1	0.0326992	3	0.666667	0.666667	2.36458	17	0.882353	0.882353	1.22775	9	0.888889	1	1.32521	14	0.785714	0.857143	0.0063598	2	1	1	0	-1	-1	-1	7.49825
GO:0043436~oxoacid metabolic process	4.8904	74	0.891892	0.959459	4.32272	72	0.944444	1	1.49226	57	0.947368	1	6.30265	93	0.913978	0.967742	6.60554	79	0.924051	0.974684	2.36684	106	0.933962	0.971698	7.64658	84	0.904762	0.964286	2.38583	106	0.943396	0.971698	2.38406	63	0.952381	0.952381	4.70015	120	0.933333	0.966667	1.8149	59	0.966102	1	1.31139	55	0.945455	0.981818	0.297136
GO:0030490~maturation of SSU-rRNA	0.0503601	2	0.5	0.5	0.04988	2	1	1	0.194195	3	1	1	0	1	1	1	0.0526653	2	1	1	0.0369637	3	1	1	0.0492472	2	1	1	2.73455	12	0.916667	0.916667	1.18284	6	1	1	1.74251	10	1	1	0	1	1	1	0	-1	-1	-1	5.20112
GO:0006259~DNA metabolic process	0.174746	44	0.772727	0.909091	1.45476	59	0.847458	1	3.78069	71	0.873239	0.985915	3.21004	82	0.792683	0.97561	0.0330209	37	0.837838	0.945946	1.95196	106	0.811321	0.981132	0.0223326	37	0.783784	1	3.78998	118	0.838983	0.983051	2.80011	67	0.865672	0.970149	6.08051	130	0.830769	0.992308	0.153552	43	0.790698	0.930233	7.92224	85	0.964706	0.988235	20.4059
GO:0007049~cell cycle	1.59304	86	0.976744	0.988372	3.02708	96	0.958333	0.989583	12.0181	130	0.946154	0.976923	5.87025	130	0.946154	0.992308	1.63941	85	0.964706	0.988235	6.27125	183	0.912568	0.967213	0.298524	71	0.971831	1	5.22967	177	0.943503	0.983051	6.17781	111	0.972973	0.990991	10.5241	203	0.955665	0.990148	1.01147	80	0.925	0.9625	13.9091	134	0.977612	0.992537	13.3916
GO:0019752~carboxylic acid metabolic process	2.60046	59	0.949153	1	4.91882	69	0.956522	1	1.74609	54	0.981481	1	5.65619	84	0.964286	1	6.12883	72	0.958333	1	2.77471	100	0.95	0.97	7.5542	78	0.923077	0.961538	1.7931	93	0.967742	0.978495	2.97083	61	0.95082	0.95082	4.96297	112	0.919643	0.973214	1.17291	50	0.98	1	1.3876	51	0.941176	0.980392	0.375482
GO:0044085~cellular component biogenesis	5.10134	191	0.712042	0.900524	0.0377433	130	0.607692	0.846154	11.7484	220	0.609091	0.886364	1.73126	203	0.62069	0.896552	2.22115	168	0.666667	0.910714	1.57124	294	0.612245	0.877551	1.57257	166	0.680723	0.873494	12.9022	373	0.493298	0.868633	4.16703	186	0.634409	0.919355	11.6491	369	0.582656	0.924119	0.727186	152	0.664474	0.907895	0.410195	144	0.611111	0.909722	17.317
GO:0071900~regulation of protein serine/threonine kinase activity	4.71901	33	1	1	1.73797	24	1	1	3.29218	29	0.931034	1	0.916049	24	1	1	1.59716	23	0.956522	1	2.4354	42	1	1	3.88189	31	1	1	2.69765	43	0.953488	1	3.91799	31	1	1	3.14702	45	0.955556	1	1.31876	22	1	1	4.11883	31	0.935484	1	2.00993
GO:0008610~lipid biosynthetic process	0.600541	33	0.878788	0.969697	0.462787	32	0.84375	0.9375	0.350362	30	0.933333	0.966667	3.46076	57	0.877193	0.964912	1.70775	40	0.95	1	2.27871	72	0.958333	1	3.82488	50	0.96	0.96	0.0335356	44	0.795455	0.977273	2.13306	43	0.906977	1	1.6266	68	0.882353	0.970588	0.852435	35	0.857143	1	0.674828	33	0.878788	0.909091	0.0977499
GO:0009891~positive regulation of biosynthetic process	3.95124	121	0.950413	0.991736	2.4397	112	0.919643	0.991071	2.73542	113	0.840708	0.982301	3.26529	141	0.87234	0.978723	4.10414	120	0.9	0.983333	11.2933	245	0.881633	0.987755	8.1471	141	0.921986	0.992908	1.47105	183	0.814208	0.967213	8.56583	142	0.887324	0.978873	8.46822	233	0.841202	0.982833	2.76951	113	0.902655	0.982301	2.22045	108	0.87963	0.962963	9.12136
GO:0031328~positive regulation of cellular biosynthetic process	4.09986	120	0.95	0.991667	2.26366	109	0.926606	0.990826	2.69857	111	0.846847	0.981982	2.87147	136	0.882353	0.977941	3.71891	116	0.905172	0.982759	10.5213	238	0.882353	0.987395	8.15629	139	0.928058	0.992806	1.47445	180	0.811111	0.966667	8.30648	139	0.884892	0.978417	8.38881	229	0.847162	0.982533	3.04693	113	0.902655	0.982301	1.92145	104	0.884615	0.961538	9.467
GO:0010557~positive regulation of macromolecule biosynthetic process	4.18022	114	0.95614	0.991228	3.04112	108	0.916667	0.990741	2.14228	101	0.841584	0.980198	3.24924	131	0.900763	0.977099	4.32203	113	0.902655	0.982301	12.0226	232	0.905172	0.987069	8.11374	132	0.94697	0.992424	2.012	175	0.822857	0.971429	8.25842	132	0.901515	0.977273	7.77311	214	0.864486	0.985981	2.60662	104	0.932692	0.990385	2.61844	103	0.893204	0.961165	11.1108
GO:1901135~carbohydrate derivative metabolic process	1.60491	64	0.765625	0.921875	3.31036	74	0.797297	0.959459	1.01947	59	0.576271	0.949153	2.28015	82	0.609756	0.878049	1.3384	61	0.721311	0.885246	0.348412	94	0.680851	0.882979	0.735185	57	0.649123	0.929825	5.4869	135	0.748148	0.940741	1.57372	64	0.640625	0.875	3.03141	122	0.737705	0.918033	3.91241	76	0.710526	0.960526	0.697954	55	0.563636	0.927273	0.897388
GO:0045931~positive regulation of mitotic cell cycle	0.694882	11	1	1	0.496048	10	1	1	5.93547	24	1	1	1.67725	17	1	1	0.232526	8	1	1	0.407242	16	1	1	0.901953	12	1	1	0.689628	18	0.888889	0.944444	1.17157	13	0.923077	1	2.58701	26	1	1	0.514926	10	1	1	2.22997	16	1	1	2.31009
GO:0044093~positive regulation of molecular function	4.84918	94	0.87234	0.968085	3.49905	88	0.806818	0.965909	9.06797	109	0.834862	0.963303	1.94599	95	0.863158	0.978947	2.8643	83	0.843373	0.939759	3.88154	150	0.866667	0.973333	3.05108	86	0.837209	0.965116	2.11984	137	0.817518	1	3.30517	87	0.873563	1	3.18078	146	0.808219	0.952055	2.92499	84	0.857143	0.964286	1.15854	71	0.84507	0.929577	3.43169
GO:0051173~positive regulation of nitrogen compound metabolic process	2.54256	116	0.965517	1	1.95394	112	0.919643	0.991071	1.49707	107	0.859813	0.990654	2.50099	140	0.878571	0.978571	3.46102	120	0.9	0.975	10.8	250	0.884	0.98	6.68588	139	0.935252	0.992806	1.3532	188	0.81383	0.962766	7.54096	142	0.894366	0.971831	7.11008	233	0.849785	0.987124	2.25194	113	0.911504	0.982301	1.8912	109	0.87156	0.963303	10.1889
GO:0006793~phosphorus metabolic process	9.42588	195	0.958974	0.989744	5.98534	180	0.933333	0.994444	7.35278	185	0.967568	0.989189	5.04003	210	0.942857	0.990476	7.98701	186	0.967742	0.994624	3.56035	287	0.961672	0.986063	10.3062	200	0.945	0.985	3.38952	285	0.957895	0.992982	5.04873	175	0.948571	0.982857	6.50246	310	0.954839	0.983871	6.58864	181	0.972376	0.994475	4.65188	169	0.95858	0.982249	2.74635
GO:0065009~regulation of molecular function	10.1849	166	0.837349	0.975904	4.19324	140	0.735714	0.964286	9.33993	162	0.808642	0.962963	3.599	164	0.810976	0.981707	3.78951	135	0.851852	0.948148	5.28375	246	0.804878	0.96748	5.39893	147	0.795918	0.959184	3.66763	234	0.773504	0.974359	9.77329	165	0.818182	0.993939	6.42325	254	0.783465	0.96063	5.0473	143	0.811189	0.972028	3.83701	135	0.733333	0.940741	4.18155
GO:0051338~regulation of transferase activity	6.86548	66	0.969697	1	3.79779	56	0.892857	1	7.68226	68	0.852941	0.985294	1.96925	57	0.912281	1	4.32511	57	0.964912	1	3.25739	88	0.954545	1	3.73696	56	0.964286	1	5.45154	98	0.867347	0.989796	4.90473	60	0.933333	1	6.07218	101	0.871287	0.990099	1.23884	43	1	1	3.30558	53	0.811321	1	3.08783
GO:0045859~regulation of protein kinase activity	5.91451	50	1	1	2.51834	39	0.974359	1	5.99761	50	0.94	0.98	1.36996	40	1	1	4.10115	44	0.954545	1	2.23894	62	0.951613	1	4.43701	46	0.978261	1	3.26062	67	0.940299	0.985075	3.58514	43	1	1	5.38655	76	0.947368	0.986842	1.90489	36	0.972222	1	2.46087	38	0.947368	1	2.82718
GO:0016053~organic acid biosynthetic process	2.97691	27	0.925926	1	2.03784	24	0.958333	1	1.81557	23	1	1	4.91185	37	0.972973	1	3.4434	28	0.964286	1	2.93143	42	0.97619	1	3.60818	29	0.931034	0.965517	0.654808	30	1	1	3.29299	28	0.964286	0.964286	4.65528	48	0.9375	0.979167	0.436088	16	1	1	0.351707	15	1	1	1.39639
GO:0046394~carboxylic acid biosynthetic process	2.97691	27	0.925926	1	2.03784	24	0.958333	1	1.81557	23	1	1	4.91185	37	0.972973	1	3.4434	28	0.964286	1	2.93143	42	0.97619	1	3.60818	29	0.931034	0.965517	0.654808	30	1	1	3.29299	28	0.964286	0.964286	4.65528	48	0.9375	0.979167	0.436088	16	1	1	0.351707	15	1	1	1.39639
GO:0008283~cell proliferation	14.973	155	0.793548	0.987097	6.76121	128	0.835938	0.976562	7.02366	128	0.765625	0.976562	3.88449	137	0.817518	0.963504	2.33331	103	0.786408	0.980583	4.95998	201	0.81592	0.940299	10.0985	141	0.780142	0.964539	2.21528	180	0.683333	0.955556	8.29436	134	0.783582	0.970149	3.13403	189	0.693122	0.952381	4.20656	115	0.8	0.982609	1.35508	95	0.831579	0.968421	2.88074
GO:0051726~regulation of cell cycle	2.08445	64	0.984375	1	1.88236	63	0.968254	1	8.15828	88	0.977273	1	2.94282	82	0.97561	1	0.96204	55	0.963636	1	5.26029	128	0.9375	1	1.40241	60	0.966667	1	4.89379	126	0.936508	0.992063	7.00135	85	0.964706	1	6.93004	136	0.963235	1	2.00856	63	0.936508	1	7.18617	84	0.952381	1	9.37769
GO:0007080~mitotic metaphase plate congression	0.420677	4	1	1	0	1	1	1	5.86514	13	1	1	0.283928	4	1	1	0	1	1	1	0.104026	4	1	1	0	-1	-1	-1	0.651801	7	1	1	0.745022	5	1	1	3.77718	14	1	1	0.0494034	2	1	1	2.25805	8	1	1	1.30409
GO:0045935~positive regulation of nucleobase-containing compound metabolic process	2.55988	108	0.981481	1	2.2134	106	0.924528	1	1.26107	97	0.886598	0.989691	2.49585	130	0.915385	0.984615	3.66716	113	0.920354	0.973451	10.1507	231	0.926407	0.987013	5.95079	127	0.96063	1	1.00136	169	0.869822	0.976331	6.53607	129	0.930233	0.984496	5.9594	211	0.909953	0.990521	1.7309	101	0.940594	0.990099	2.11836	103	0.893204	0.980583	10.9012
GO:0051310~metaphase plate congression	0.570731	5	1	1	0	1	1	1	5.02056	13	1	1	0.642993	6	1	1	0.133504	3	1	1	0.0577413	4	1	1	0	-1	-1	-1	0.441895	7	1	1	0.906377	6	1	1	4.69401	17	1	1	0.0314546	2	1	1	2.99399	10	1	1	1.27348
GO:0050790~regulation of catalytic activity	7.99331	123	0.878049	0.97561	2.86574	100	0.76	0.95	8.73134	125	0.84	0.952	2.58227	118	0.805085	0.974576	4.12853	105	0.847619	0.933333	4.01099	179	0.854749	0.960894	3.84907	106	0.830189	0.95283	3.48725	175	0.822857	0.971429	7.0975	120	0.833333	0.991667	6.64378	195	0.789744	0.953846	2.41152	96	0.84375	0.96875	2.72913	97	0.762887	0.927835	2.21579
GO:0051128~regulation of cellular component organization	12.1797	189	0.904762	0.989418	2.45894	143	0.888112	0.986014	10.5078	182	0.906593	0.994505	4.38277	187	0.898396	0.989305	5.73026	160	0.91875	0.96875	6.08239	278	0.856115	0.967626	6.59839	168	0.922619	0.988095	6.98635	283	0.862191	0.968198	11.1733	186	0.887097	0.978495	14.4153	321	0.872274	0.978193	4.54393	155	0.916129	0.993548	7.76232	169	0.828402	0.964497	9.30002
GO:0033554~cellular response to stress	3.28608	113	0.955752	0.99115	5.97296	127	0.96063	0.992126	5.10715	122	0.97541	0.991803	4.4293	143	0.93007	0.972028	1.43591	98	0.938776	0.979592	7.04337	217	0.921659	0.976959	7.5164	134	0.910448	0.977612	9.36833	228	0.934211	0.982456	8.44631	137	0.948905	0.978102	12.1222	241	0.941909	0.975104	3.25985	112	0.964286	0.982143	6.33775	126	0.936508	0.97619	12.1418
GO:0010604~positive regulation of macromolecule metabolic process	7.14814	198	0.919192	0.989899	4.10842	182	0.857143	0.989011	5.5899	189	0.814815	0.978836	3.38702	214	0.827103	0.96729	4.19971	179	0.860335	0.972067	9.36858	349	0.851003	0.974212	9.47811	210	0.885714	0.97619	2.45714	298	0.812081	0.966443	8.30351	204	0.877451	0.97549	8.95039	348	0.798851	0.971264	3.96797	179	0.882682	0.98324	3.07297	171	0.818713	0.964912	8.20842
GO:0043085~positive regulation of catalytic activity	4.21642	73	0.90411	0.972603	2.836	67	0.791045	0.955224	8.68537	88	0.852273	0.954545	1.36145	70	0.842857	0.971429	2.49316	64	0.828125	0.921875	2.39466	109	0.899083	0.972477	2.23738	64	0.828125	0.953125	1.88404	105	0.847619	1	2.836	67	0.880597	1	2.76551	112	0.821429	0.946429	1.31493	57	0.894737	0.964912	1.12272	55	0.836364	0.927273	1.76386
GO:0043409~negative regulation of MAPK cascade	5.41274	23	1	1	3.40078	19	1	1	0.959638	12	1	1	2.3761	19	1	1	1.25834	13	1	1	1.07966	20	1	1	2.53275	17	1	1	0.428802	16	0.9375	1	1.19886	13	1	1	1.28	21	1	1	1.23353	13	1	1	0.992639	12	1	1	0.427568
GO:0006629~lipid metabolic process	0.995976	68	0.882353	0.985294	2.96221	82	0.707317	0.963415	0.109641	53	0.943396	0.981132	4.89858	108	0.87963	0.972222	2.35343	77	0.883117	0.987013	1.68362	128	0.890625	0.953125	6.51337	98	0.928571	0.969388	0.138055	102	0.852941	0.970588	3.74395	86	0.848837	0.988372	0.460358	112	0.901786	0.982143	1.8001	74	0.878378	0.986486	0.449429	60	0.9	0.95	0.00214362
GO:0009893~positive regulation of metabolic process	7.02876	212	0.900943	0.985849	3.78335	194	0.845361	0.984536	5.72671	204	0.715686	0.980392	3.12776	229	0.790393	0.965066	4.69895	196	0.857143	0.97449	10.5435	382	0.829843	0.971204	9.95261	227	0.867841	0.977974	2.65806	325	0.787692	0.96	8.57323	220	0.859091	0.977273	10.8358	385	0.781818	0.971429	4.76649	198	0.863636	0.979798	2.86201	183	0.803279	0.961749	7.98493
GO:0031325~positive regulation of cellular metabolic process	7.4046	201	0.920398	0.985075	3.99105	183	0.874317	0.983607	6.40494	195	0.723077	0.979487	2.76207	211	0.815166	0.966825	4.7426	184	0.875	0.978261	11.4226	363	0.84573	0.972452	10.2544	215	0.87907	0.981395	2.9438	306	0.800654	0.960784	9.26509	210	0.866667	0.97619	10.971	362	0.798343	0.975138	4.49066	184	0.875	0.978261	2.855	171	0.812865	0.964912	7.02536
GO:0006974~cellular response to DNA damage stimulus	0.972059	45	0.955556	0.977778	3.50454	59	0.932203	1	1.91781	51	0.901961	1	2.17581	63	0.920635	1	0.248438	36	0.916667	0.972222	2.86943	93	0.892473	1	0.617086	42	0.880952	1	6.27245	109	0.926606	0.990826	4.80635	64	0.953125	0.984375	4.96675	104	0.913462	1	0.231027	36	0.916667	0.944444	5.74985	66	0.939394	1	16.7134
GO:0050000~chromosome localization	0.595296	6	1	1	0	1	1	1	5.20605	15	1	1	0.380583	6	1	1	0.184286	4	1	1	0.212567	7	1	1	0.0131551	2	1	1	0.351174	8	1	1	0.895835	7	1	1	3.79303	18	1	1	0.0676189	3	0.666667	0.666667	3.32075	12	1	1	1.30218
GO:0000278~mitotic cell cycle	1.74597	53	1	1	2.44981	57	0.929825	0.982456	13.1313	90	0.933333	0.988889	4.85677	79	0.936709	0.987342	1.13027	48	0.979167	1	3.76269	103	0.893204	0.961165	0.232445	39	0.974359	1	4.58715	107	0.943925	0.981308	4.0154	64	0.96875	1	11.3364	133	0.924812	0.992481	0.638103	44	1	1	14.8634	93	0.978495	1	9.64623
GO:0007346~regulation of mitotic cell cycle	1.9853	37	1	1	1.54971	35	0.942857	1	11.2659	63	1	1	1.99678	44	1	1	0.181508	23	1	1	2.66098	65	0.923077	1	0.330838	26	0.961538	1	4.73421	74	0.972973	0.986486	2.40671	39	0.948718	1	4.38186	73	0.917808	1	0.783974	30	1	1	7.5408	54	0.962963	1	6.9786
GO:0008284~positive regulation of cell proliferation	10.0581	85	0.811765	0.976471	4.80942	69	0.84058	0.971014	3.21115	62	0.854839	1	1.62386	65	0.830769	0.969231	1.45433	52	0.826923	1	3.70081	106	0.849057	0.943396	6.14761	74	0.837838	0.932432	1.97328	95	0.768421	0.947368	3.55456	64	0.828125	0.984375	1.32046	90	0.766667	0.955556	3.24619	62	0.83871	0.983871	1.33659	51	0.882353	0.960784	0.961571
GO:0044283~small molecule biosynthetic process	3.36124	41	0.95122	1	3.03749	40	0.925	0.975	0.699471	28	1	1	4.43161	52	0.942308	1	4.12555	43	0.976744	1	2.98155	64	0.984375	1	6.61979	51	0.960784	0.980392	0.264397	43	1	1	4.86712	46	0.978261	0.978261	4.83808	72	0.958333	0.972222	0.56414	27	0.962963	1	0.887123	29	0.965517	0.965517	0.289089
GO:0009147~pyrimidine nucleoside triphosphate metabolic process	0	1	1	1	0	-1	-1	-1	0.194426	2	1	1	0.447284	3	1	1	0	1	1	1	0.543128	4	1	1	0	1	1	1	5.19471	11	1	1	0.191709	2	1	1	0.244715	3	1	1	1.12025	4	1	1	0.588048	3	1	1	0.544265
GO:0018130~heterocycle biosynthetic process	1.7009	197	0.857868	0.969543	3.54607	214	0.808411	0.981308	1.01517	187	0.818182	0.967914	2.63261	251	0.836653	0.988048	1.8378	195	0.820513	0.974359	13.0119	436	0.866972	0.972477	2.90629	210	0.852381	0.957143	6.17614	395	0.759494	0.956962	6.62695	233	0.824034	0.974249	4.25524	382	0.806283	0.979058	1.96438	198	0.873737	0.969697	6.08004	225	0.84	0.951111	15.7844
GO:0044255~cellular lipid metabolic process	0.719667	50	0.92	1	1.8698	59	0.966102	0.983051	0.358849	45	1	1	3.94324	82	0.95122	1	1.72658	57	1	1	2.20286	103	0.951456	0.970874	5.59766	76	0.973684	0.973684	0.0765535	73	0.972603	1	2.03655	60	0.95	0.983333	0.571941	87	0.977011	1	1.65332	57	0.982456	1	0.46711	46	1	1	0.00372129
GO:0071897~DNA biosynthetic process	0.623654	11	0.909091	0.909091	1.6436	15	1	1	1.67862	15	1	1	0.612591	13	1	1	0.201447	8	0.875	0.875	0.916865	20	1	1	0.18173	8	1	1	2.69359	27	0.962963	1	0.826509	12	0.916667	0.916667	2.06063	25	1	1	0.0554169	6	1	1	2.83832	18	1	1	7.17689
GO:0010628~positive regulation of gene expression	4.94081	129	0.930233	1	2.74711	117	0.91453	0.991453	1.28278	104	0.894231	0.990385	1.90868	134	0.902985	0.977612	3.27735	118	0.90678	0.983051	8.35131	237	0.890295	0.987342	7.87947	143	0.937063	0.986014	0.969893	181	0.856354	0.961326	5.88788	134	0.932836	0.977612	5.8112	224	0.866071	0.986607	2.65321	115	0.947826	0.991304	1.64269	106	0.933962	0.971698	7.63477
GO:0045839~negative regulation of mitotic nuclear division	0.570731	5	1	1	0.0302842	2	1	1	4.28475	12	1	1	0.0734037	3	1	1	0.133504	3	1	1	0.667242	8	1	1	0.0298286	2	1	1	1.2751	10	1	1	0.906377	6	1	1	5.33054	18	1	1	0.0314546	2	1	1	5.86994	14	1	1	1.64534
GO:0032787~monocarboxylic acid metabolic process	2.02504	40	0.925	1	3.99551	48	0.979167	1	1.86492	39	0.974359	1	4.50246	58	0.948276	1	2.36948	41	0.95122	1	2.82133	71	0.957746	0.971831	5.51345	53	0.943396	0.943396	0.80555	57	0.964912	0.982456	1.41704	37	0.945946	0.945946	2.97037	72	0.916667	0.958333	2.29075	41	0.97561	1	1.06066	34	0.941176	0.970588	0.131516
GO:0044087~regulation of cellular component biogenesis	6.01388	79	0.949367	0.987342	0.828633	53	0.90566	0.981132	5.02079	75	0.906667	0.986667	2.18647	75	0.893333	0.973333	1.33839	56	0.946429	0.982143	1.79274	103	0.883495	0.941748	4.27331	73	0.972603	1	4.4947	120	0.841667	0.966667	3.63623	70	0.928571	0.985714	5.62474	126	0.865079	0.968254	2.35725	63	0.936508	0.984127	0.362623	46	0.826087	0.913043	4.09656
GO:0042127~regulation of cell proliferation	16.4111	146	0.815068	0.986301	6.32418	115	0.834783	0.973913	5.84024	112	0.8125	0.982143	2.20637	113	0.814159	0.964602	2.34765	93	0.774194	0.978495	3.77526	174	0.833333	0.948276	7.75023	121	0.818182	0.958678	2.38422	163	0.748466	0.944785	7.60884	120	0.825	0.975	1.16715	151	0.721854	0.953642	3.37998	100	0.83	0.98	1.44911	86	0.860465	0.965116	1.83971
GO:0000075~cell cycle checkpoint	0.419598	10	1	1	0.786006	12	1	1	4.95248	23	0.956522	1	0.576265	13	1	1	0.299384	9	0.888889	1	0.691932	19	0.842105	1	0.00585159	4	1	1	1.99039	25	1	1	1.01963	13	1	1	3.52825	30	0.933333	1	0.431639	10	1	1	5.05334	23	0.956522	1	3.93716
GO:0051254~positive regulation of RNA metabolic process	3.74603	103	0.980583	1	2.8045	98	0.94898	1	0.811003	81	0.91358	0.987654	2.17229	113	0.946903	0.982301	4.46032	105	0.933333	0.980952	11.5458	213	0.948357	0.99061	8.2419	123	0.97561	1	1.27616	152	0.901316	0.973684	6.7786	117	0.957265	0.982906	4.85478	182	0.934066	0.989011	2.35647	94	0.957447	0.989362	2.06436	91	0.945055	0.978022	9.64963
GO:0043549~regulation of kinase activity	6.60728	58	1	1	2.91688	46	0.978261	1	5.99804	56	0.946429	0.982143	1.37234	46	1	1	4.5268	51	1	1	2.93325	75	0.986667	1	4.81417	53	0.981132	1	3.78039	79	0.949367	0.987342	4.26622	51	1	1	5.09113	85	0.941176	0.988235	2.30934	43	1	1	2.20949	42	0.952381	1	2.06171
GO:0044712~single-organism catabolic process	0.830475	48	0.791667	0.958333	6.81228	76	0.828947	0.973684	0.659168	46	0.869565	1	4.96416	82	0.768293	0.95122	4.28839	66	0.818182	0.969697	1.8073	94	0.755319	0.968085	4.96608	70	0.742857	0.971429	1.93655	95	0.673684	0.936842	1.58982	54	0.759259	0.981481	2.58558	100	0.77	0.95	2.78683	60	0.9	1	0.379819	42	0.785714	0.928571	0.0605843
GO:0019438~aromatic compound biosynthetic process	1.65441	197	0.857868	0.969543	3.33739	213	0.816901	0.981221	1.05876	188	0.829787	0.968085	2.45517	250	0.844	0.988	1.51753	192	0.833333	0.973958	12.995	437	0.869565	0.97254	2.83223	210	0.857143	0.957143	6.28437	397	0.760705	0.957179	6.51987	233	0.832618	0.974249	4.23382	383	0.81201	0.976501	2.10786	200	0.87	0.97	6.15828	226	0.840708	0.951327	15.43
GO:0006796~phosphate-containing compound metabolic process	8.95936	189	0.962963	0.994709	6.37793	178	0.932584	0.994382	7.57099	182	0.967033	0.989011	4.69254	203	0.945813	0.995074	7.30846	179	0.96648	0.994413	3.65084	281	0.960854	0.985765	10.606	197	0.944162	0.984772	3.51445	279	0.956989	0.992832	4.85317	170	0.952941	0.982353	6.07837	300	0.956667	0.986667	6.58267	177	0.971751	0.99435	4.61627	165	0.957576	0.981818	2.83006
GO:0034654~nucleobase-containing compound biosynthetic process	1.63081	193	0.875648	0.974093	3.19262	208	0.831731	0.990385	0.954216	183	0.836066	0.967213	2.31049	244	0.860656	0.987705	1.4059	187	0.855615	0.973262	13.0773	430	0.87907	0.974419	2.80975	206	0.868932	0.961165	5.75656	386	0.774611	0.963731	5.78916	225	0.853333	0.977778	3.59884	370	0.82973	0.981081	2.29013	198	0.873737	0.969697	6.13152	222	0.851351	0.959459	15.4634
GO:0006469~negative regulation of protein kinase activity	5.21215	24	1	1	0.950673	13	1	1	1.51846	15	0.933333	0.933333	0.892577	15	1	1	5.34637	24	0.916667	1	2.38592	27	0.962963	1	3.70755	21	1	1	1.84403	25	0.88	0.96	3.30036	20	1	1	5.22333	35	0.914286	0.971429	2.95144	19	1	1	0.778465	12	0.916667	1	2.3941
GO:0006260~DNA replication	0.672247	15	0.533333	0.8	1.04682	17	0.941176	1	5.75252	30	0.833333	0.966667	3.58562	29	0.827586	0.931034	0.0711422	9	0.444444	0.888889	1.25621	29	0.758621	0.965517	0.00545158	6	0.833333	1	4.85044	42	0.833333	1	3.11831	24	0.791667	0.916667	2.33367	34	0.735294	0.970588	0.0352933	8	0.75	0.875	9.66739	37	0.945946	0.972973	11.4896
GO:1901990~regulation of mitotic cell cycle phase transition	1.04249	22	1	1	1.21765	23	0.913043	1	9.05121	44	0.954545	1	0.35553	21	1	1	0.267294	16	1	1	1.93068	42	0.880952	1	0.0414834	12	1	1	2.58969	45	0.977778	1	1.66126	25	1	1	2.31533	44	0.954545	1	0.443862	18	1	1	6.80812	39	0.948718	1	4.77026
GO:0007093~mitotic cell cycle checkpoint	0.427514	8	1	1	0.621533	9	1	1	5.80804	21	0.952381	1	0.511667	10	1	1	0.161965	6	1	1	0.690752	15	1	1	0.0072653	3	1	1	2.54667	22	1	1	0.86078	10	1	1	2.86743	23	0.913043	1	0.438116	8	1	1	5.90728	21	0.952381	1	2.89934
GO:0012501~programmed cell death	7.66206	135	0.933333	0.97037	6.34038	130	0.923077	0.969231	7.84478	135	0.940741	0.977778	3.33139	138	0.942029	0.985507	5.73649	125	0.952	0.992	7.74826	223	0.928251	0.977578	12.8736	154	0.909091	0.967532	5.95139	213	0.920188	0.981221	7.30316	134	0.932836	0.962687	8.16783	226	0.942478	0.982301	6.66641	130	0.946154	0.992308	3.94231	116	0.939655	0.982759	4.46694
GO:0051129~negative regulation of cellular component organization	6.11432	65	0.953846	0.984615	2.17896	50	0.92	1	4.13685	58	0.965517	1	3.05266	64	0.9375	1	1.61215	46	0.956522	0.978261	2.08604	83	0.915663	0.987952	2.32824	51	0.921569	0.980392	3.28973	90	0.922222	0.966667	3.26348	55	0.927273	0.981818	5.29872	100	0.92	0.98	4.16713	58	0.931034	0.982759	4.31366	58	0.827586	0.965517	5.4008
GO:0051347~positive regulation of transferase activity	3.94354	39	0.974359	1	3.27907	37	0.891892	1	8.28593	50	0.84	1	1.80481	37	0.864865	1	1.64576	30	0.933333	1	1.90469	52	0.942308	1	3.24435	37	0.945946	1	3.37446	59	0.830508	1	1.95306	32	0.9375	1	2.23945	54	0.87037	1	0.578788	24	1	1	2.11105	32	0.84375	1	1.7435
GO:1902680~positive regulation of RNA biosynthetic process	4.28951	102	0.980392	1	3.26112	97	0.958763	1	1.01782	80	0.925	0.9875	2.48189	111	0.954955	0.981982	4.40509	101	0.940594	0.980198	11.3682	205	0.960976	0.990244	7.98575	118	1	1	1.72627	151	0.907285	0.97351	7.56926	116	0.965517	0.982759	4.81588	175	0.96	0.988571	2.5866	92	0.967391	0.98913	2.41279	90	0.944444	0.977778	9.21386
GO:0006270~DNA replication initiation	0.151288	2	0.5	0.5	0.150387	2	1	1	1.52512	5	1	1	1.22606	5	0.8	0.8	0	1	1	1	0.0452049	2	1	1	0	-1	-1	-1	1.67717	7	1	1	0.468281	3	1	1	0.176651	3	1	1	0	-1	-1	-1	5.83977	10	1	1	5.25669
GO:0043588~skin development	3.47664	28	0.892857	0.928571	3.8111	29	0.896552	0.896552	7.42404	37	0.918919	0.945946	0.699593	21	0.904762	1	3.98533	29	0.896552	0.931034	0.0184645	18	0.944444	1	1.34954	21	0.904762	0.952381	0.10341	22	0.681818	0.909091	4.19464	30	0.933333	0.966667	0.984918	32	0.875	0.90625	0.627285	17	0.882353	0.941176	0.386593	15	0.933333	0.933333	0.142863
GO:0045893~positive regulation of transcription, DNA-templated	4.39009	102	0.980392	1	3.15769	96	0.96875	1	0.87546	78	0.948718	0.987179	2.28102	109	0.963303	0.981651	4.28959	100	0.95	0.98	11.334	204	0.960784	0.990196	8.12175	118	1	1	1.43855	147	0.931973	0.972789	7.42037	115	0.973913	0.982609	4.78059	174	0.965517	0.988506	2.65915	92	0.967391	0.98913	2.18838	88	0.965909	0.977273	8.48766
GO:1903508~positive regulation of nucleic acid-templated transcription	4.39009	102	0.980392	1	3.15769	96	0.96875	1	0.87546	78	0.948718	0.987179	2.28102	109	0.963303	0.981651	4.28959	100	0.95	0.98	11.334	204	0.960784	0.990196	8.12175	118	1	1	1.43855	147	0.931973	0.972789	7.42037	115	0.973913	0.982609	4.78059	174	0.965517	0.988506	2.65915	92	0.967391	0.98913	2.18838	88	0.965909	0.977273	8.48766
GO:0032543~mitochondrial translation	0	-1	-1	-1	0	1	1	1	0.424777	7	1	1	0.0219883	4	1	1	0.05943	4	0.75	1	0.00635689	5	1	1	0.408511	7	1	1	8.79779	32	1	1	0.0164226	3	1	1	9.3659	33	1	1	0	-1	-1	-1	0.0183684	3	1	1	2.67034
GO:0033673~negative regulation of kinase activity	4.94657	25	1	1	0.718928	13	1	1	1.47227	16	0.9375	0.9375	0.835412	16	1	1	5.58535	26	1	1	2.62302	30	1	1	3.52525	22	1	1	1.36502	25	0.88	0.96	3.1429	21	1	1	4.24781	35	0.914286	0.971429	2.81637	20	1	1	0.58153	12	0.916667	1	1.82031
GO:0000070~mitotic sister chromatid segregation	0.665259	12	1	1	0.218752	9	0.888889	1	7.14713	28	0.964286	1	0.463514	13	1	1	0.144781	8	1	1	1.90356	26	0.923077	1	7.61e-05	2	1	1	1.01849	22	0.909091	1	1.98382	17	0.941176	1	9.56171	45	1	1	0.014145	5	1	1	7.27754	28	0.928571	1	2.46428
GO:0051784~negative regulation of nuclear division	0.751374	6	1	1	0.0209514	2	1	1	3.78141	12	1	1	0.141597	4	1	1	0.248967	4	1	1	0.999257	10	1	1	0.234321	4	1	1	1.31975	11	1	1	0.746484	6	1	1	5.16153	19	1	1	0.243985	4	1	1	6.79228	16	1	1	1.318
GO:0001101~response to acid chemical	5.43748	36	0.777778	0.944444	2.84974	29	0.724138	0.931034	2.32464	27	0.555556	0.888889	1.06158	26	0.884615	1	2.10879	26	0.807692	0.961538	1.83054	41	0.756098	0.97561	6.63899	39	0.794872	0.974359	0.519512	32	0.6875	0.9375	4.98905	35	0.714286	0.914286	2.43408	44	0.681818	0.909091	1.11638	22	0.772727	0.954545	3.69251	31	0.709677	0.903226	0.428334
GO:1903047~mitotic cell cycle process	1.16269	42	1	1	1.44681	44	0.931818	0.977273	10.403	74	0.918919	0.986486	3.16136	62	0.935484	0.983871	0.535372	36	0.972222	1	2.98808	85	0.870588	0.952941	0.0617847	28	0.964286	1	3.00893	85	0.929412	0.976471	5.18968	60	0.966667	1	10.3732	114	0.912281	0.991228	0.51499	36	1	1	11.5618	76	0.973684	1	7.44527
GO:0008219~cell death	7.81917	142	0.915493	0.971831	6.97173	139	0.906475	0.971223	8.79371	145	0.917241	0.97931	3.9185	149	0.892617	0.986577	5.28391	129	0.937984	0.992248	7.86662	235	0.906383	0.978723	13.2525	162	0.895062	0.969136	6.27952	226	0.902655	0.982301	7.95578	143	0.902098	0.965035	7.51297	234	0.923077	0.982906	7.3311	139	0.928058	0.992806	3.97009	122	0.918033	0.983607	4.32525
GO:0006915~apoptotic process	7.68601	127	0.937008	0.968504	6.56269	123	0.926829	0.97561	7.32445	125	0.944	0.976	3.35788	129	0.953488	0.984496	5.66324	117	0.948718	0.991453	7.98994	210	0.938095	0.97619	12.7389	145	0.910345	0.965517	6.28753	201	0.925373	0.9801	7.83277	128	0.9375	0.960938	8.02983	211	0.938389	0.981043	6.14197	120	0.95	0.991667	4.42031	111	0.945946	0.981982	4.25319
GO:1901654~response to ketone	5.90128	26	0.923077	1	1.33396	15	0.866667	1	3.97007	22	0.818182	1	1.21393	17	0.941176	1	1.1364	14	0.928571	1	1.38275	24	0.625	1	1.06252	14	0.928571	1	2.13176	27	0.814815	1	4.84305	24	0.875	1	2.98236	30	0.9	0.966667	2.71613	19	0.947368	1	2.04482	17	0.882353	1	1.61742
GO:0071260~cellular response to mechanical stimulus	1.98163	9	1	1	3.69025	12	1	1	5.10467	14	0.928571	0.928571	0.494581	6	1	1	0.758595	6	1	1	1.63321	12	1	1	1.9589	9	1	1	0.709699	9	0.888889	0.888889	2.4969	10	1	1	0.303224	7	0.857143	0.857143	2.00467	9	1	1	0.76195	6	1	1	0.175807
GO:0009792~embryo development ending in birth or egg hatching	3.73457	48	0.8125	0.958333	3.15687	46	0.76087	0.934783	5.00736	52	0.788462	0.942308	1.87983	48	0.75	0.958333	4.2142	49	0.836735	0.938776	3.26077	75	0.76	1	9.62837	65	0.846154	0.969231	1.42938	64	0.828125	0.953125	3.41938	47	0.87234	1	2.62817	72	0.694444	0.944444	0.863012	34	0.794118	0.970588	1.77478	39	0.794872	1	5.11048
GO:0071214~cellular response to abiotic stimulus	2.35964	25	0.84	1	4.03732	30	0.766667	1	3.03645	27	0.851852	0.962963	0.642703	21	0.952381	1	0.768998	18	0.944444	1	2.69698	41	0.95122	1	2.62136	26	0.730769	0.961538	0.930513	32	0.875	0.9375	2.96406	27	0.925926	1	1.96999	38	0.921053	0.973684	2.10893	24	0.875	1	0.178891	13	0.923077	1	2.46707
GO:0010639~negative regulation of organelle organization	1.23707	26	0.884615	0.961538	0.204084	18	0.888889	1	2.70568	32	0.9375	1	1.06051	30	0.9	1	0.951648	24	0.958333	0.958333	1.02423	42	0.904762	1	1.1959	26	0.923077	1	2.62682	51	0.901961	1	1.0335	25	0.96	0.96	7.13698	67	0.955224	1	0.893185	24	0.875	1	3.74335	35	0.942857	0.971429	3.57016
GO:0071496~cellular response to external stimulus	3.71222	30	0.966667	1	3.67853	30	0.966667	1	2.74023	27	0.925926	0.962963	1.14953	25	0.96	1	0.999772	20	0.9	1	1.50667	37	0.918919	1	5.19009	34	0.882353	0.970588	2.3455	41	0.902439	0.97561	4.04612	31	0.903226	0.967742	2.52891	42	0.904762	0.97619	4.94146	33	0.909091	1	1.00997	20	0.8	0.95	1.51585
GO:0032964~collagen biosynthetic process	1.18875	6	0.5	0.833333	0.430184	4	1	1	5.11553	12	0.75	0.916667	0.550311	5	0.8	1	2.29449	8	0.75	1	0.0369637	3	1	1	0.0492472	2	1	1	0.238546	5	0.6	0.8	1.18284	6	0.833333	0.833333	0.666686	7	0.714286	1	1.70314	7	0.857143	1	1.22089	6	0.833333	0.833333	2.22121
GO:0019219~regulation of nucleobase-containing compound metabolic process	1.33722	191	0.905759	0.979058	3.37305	211	0.85782	1	0.799527	182	0.862637	0.989011	2.33637	246	0.882114	0.987805	1.28286	187	0.871658	0.973262	14.5349	440	0.884091	0.988636	1.79896	198	0.919192	0.974747	1.72248	349	0.853868	0.971347	5.67798	226	0.880531	0.982301	3.51252	372	0.849462	0.989247	1.92539	196	0.897959	0.984694	5.84993	222	0.851351	0.968468	17.0316
GO:0001558~regulation of cell growth	4.85024	38	1	1	0.510925	21	0.952381	1	1.58351	27	0.925926	1	1.35284	31	0.967742	1	1.21417	25	0.92	1	0.660184	38	1	1	5.51964	40	0.95	0.975	2.01235	47	0.978723	1	4.43388	37	1	1	3.04062	52	0.942308	1	2.59836	31	1	1	0.867872	23	1	1	1.46959
GO:0051052~regulation of DNA metabolic process	0.500655	27	0.851852	0.962963	1.69498	35	0.914286	1	2.19621	37	1	1	1.98292	43	0.883721	1	0.160013	22	0.772727	0.909091	1.83125	59	0.915254	0.983051	0.179073	23	0.913043	1	1.54933	57	0.842105	1	3.39717	42	0.880952	0.97619	3.53959	68	0.852941	1	0.0499964	19	0.842105	1	2.79803	39	0.923077	1	12.5916
GO:0030071~regulation of mitotic metaphase/anaphase transition	0.513827	6	1	1	0.509744	6	0.833333	1	4.81164	15	0.933333	1	0.0753472	4	1	1	0.31095	5	1	1	2.10773	15	0.933333	1	0.00990479	2	1	1	0.618387	10	0.9	1	0.295257	5	1	1	9.42822	28	1	1	0.0106493	2	1	1	5.5714	16	1	1	2.11301
GO:0055086~nucleobase-containing small molecule metabolic process	0.209371	28	0.964286	1	5.36375	55	0.781818	1	1.29209	38	0.868421	1	2.76991	54	0.851852	0.981481	1.9013	41	0.95122	0.97561	0.434424	56	0.910714	0.982143	0.492633	32	0.78125	0.96875	5.7845	88	0.931818	0.988636	1.21273	38	0.842105	0.947368	2.94752	76	0.907895	0.973684	0.987854	36	0.833333	0.972222	0.792459	34	0.852941	0.941176	1.66647
GO:1901700~response to oxygen-containing compound	7.61721	116	0.827586	0.982759	4.613	104	0.817308	0.961538	2.85909	94	0.861702	0.968085	1.81554	106	0.867925	0.971698	3.19276	95	0.8	0.989474	5.2375	177	0.79661	0.988701	6.60998	113	0.858407	0.99115	3.36461	165	0.793939	0.963636	6.99125	114	0.780702	0.973684	4.94232	176	0.767045	0.954545	5.77757	108	0.814815	0.981481	1.82456	86	0.755814	0.965116	0.262483
GO:0043009~chordate embryonic development	4.05706	48	0.8125	0.958333	3.44528	46	0.76087	0.934783	5.39141	52	0.788462	0.942308	2.12725	48	0.75	0.958333	4.25455	48	0.75	0.9375	3.66662	75	0.76	1	9.34695	63	0.84127	0.968254	1.67413	64	0.828125	0.953125	3.44528	46	0.869565	1	2.99109	72	0.694444	0.944444	0.851085	33	0.787879	0.969697	1.5795	37	0.621622	1	5.11227
GO:0045787~positive regulation of cell cycle	2.55541	27	1	1	0.694613	19	1	1	5.11526	34	1	1	1.44409	27	0.962963	1	0.3526	16	1	1	1.37264	37	0.972973	1	0.84599	20	1	1	1.5638	38	0.973684	0.973684	1.96302	25	1	1	2.82063	44	0.954545	1	0.442812	17	0.941176	1	2.99927	28	1	1	3.39171
GO:0070201~regulation of establishment of protein localization	1.19977	34	0.941176	1	2.35355	40	0.95	1	0.286995	26	1	1	0.714657	37	1	1	0.186117	24	1	1	2.2666	65	0.938462	1	7.31505	56	0.928571	0.964286	2.28809	65	0.923077	1	1.71003	37	0.918919	0.972973	1.07805	57	0.947368	1	1.40069	35	0.942857	1	2.31542	39	0.948718	0.974359	0.667706
GO:0006631~fatty acid metabolic process	0.726245	22	0.954545	1	2.66503	31	0.935484	1	0.743834	22	1	1	3.14969	38	0.973684	1	0.927468	23	1	1	1.78243	45	1	1	4.59685	37	0.972973	0.972973	0.245207	32	0.9375	1	1.0268	24	1	1	1.40362	43	1	1	1.46806	26	1	1	0.636022	21	1	1	0.0272532
GO:0000819~sister chromatid segregation	0.617161	13	1	1	0.131071	9	0.888889	1	6.03647	28	0.964286	1	0.540014	15	1	1	0.0830369	8	1	1	1.5255	27	0.925926	1	2.36e-05	2	1	1	1.32367	26	0.923077	1	1.80735	18	0.944444	1	8.26362	46	1	1	0.0402232	7	1	1	7.80788	31	1	1	2.26296
GO:0006694~steroid biosynthetic process	0.243038	8	0.875	0.875	0.745741	11	0.727273	0.818182	0.0112636	4	0.75	0.75	1.49444	16	0.8125	0.875	0.576049	10	1	1	1.15133	20	0.9	1	0.736037	11	0.909091	0.909091	0.170323	13	0.923077	0.923077	2.25705	16	0.9375	1	0.164816	13	0.769231	0.846154	0.25072	8	1	1	0.793444	11	0.727273	0.727273	0.109811
GO:1902099~regulation of metaphase/anaphase transition of cell cycle	0.482461	6	1	1	0.478506	6	0.833333	1	4.65466	15	0.933333	1	0.067747	4	1	1	0.289789	5	1	1	1.99114	15	0.933333	1	0.00877283	2	1	1	0.784508	11	0.909091	1	0.274698	5	1	1	9.095	28	1	1	0.0486784	3	1	1	6.10286	17	1	1	1.9963
GO:0080135~regulation of cellular response to stress	2.27049	49	0.979592	1	1.68039	46	0.913043	1	1.25129	43	1	1	3.20075	63	0.936508	0.984127	1.04039	41	0.95122	0.97561	2.97009	86	0.906977	1	4.62612	59	0.932203	1	4.18554	92	0.945652	1	2.66169	51	0.960784	1	3.88059	91	0.934066	0.989011	1.00755	41	0.97561	1	2.45352	49	0.918367	0.979592	5.30096
GO:0060548~negative regulation of cell death	3.56866	67	0.910448	0.985075	2.87323	64	0.84375	0.953125	6.01425	76	0.907895	0.986842	2.673	75	0.866667	0.986667	1.63757	56	0.964286	1	4.16445	114	0.903509	0.982456	7.90512	83	0.86747	0.963855	3.8205	112	0.901786	0.991071	5.55296	75	0.893333	0.96	3.89144	113	0.902655	0.973451	4.92964	72	0.930556	1	2.34347	60	0.916667	0.983333	3.9947
GO:0071174~mitotic spindle checkpoint	0.943562	5	1	1	0	1	1	1	4.94063	11	1	1	0.0428442	2	1	1	0.260781	3	1	1	0.583386	6	1	1	0	1	1	1	0.896142	7	1	1	0.544116	4	1	1	6.10463	16	1	1	0.0721035	2	1	1	4.99699	11	1	1	1.26846
GO:0007088~regulation of mitotic nuclear division	0.932676	14	1	1	0.706822	13	0.846154	1	10.7223	35	0.971429	1	1.02837	17	0.941176	1	0.411263	11	0.909091	1	1.79114	27	1	1	0.0940157	8	1	1	2.32359	29	0.965517	1	0.916109	14	0.928571	1	9.04102	46	0.913043	1	0.26091	10	1	1	7.19375	29	0.965517	1	2.60414
GO:1904951~positive regulation of establishment of protein localization	0.662695	19	0.947368	1	2.41546	27	0.962963	1	0.154211	14	1	1	0.996051	25	1	1	0.432811	17	1	1	1.44718	38	0.947368	1	6.05664	37	0.945946	0.972973	1.28992	37	0.945946	1	0.640599	19	0.947368	1	0.952622	35	0.971429	1	0.677313	19	0.947368	1	0.712299	19	0.947368	1	0.716995
GO:0033044~regulation of chromosome organization	0.469761	21	0.857143	1	0.358399	20	0.95	1	2.14785	30	0.933333	1	0.140987	21	0.904762	1	0.0266166	13	0.923077	0.923077	3.2527	54	0.888889	0.981481	0.263486	19	0.842105	1	0.659276	39	0.871795	1	4.88305	39	0.794872	1	7.06605	67	0.925373	1	0.0686349	15	0.866667	1	6.33187	42	0.904762	1	6.14138
GO:0043066~negative regulation of apoptotic process	2.85981	58	0.965517	1	2.41417	56	0.892857	0.982143	5.19862	67	0.955224	1	2.29658	66	0.954545	0.984848	1.52497	50	0.98	1	4.46847	105	0.92381	0.980952	7.10005	74	0.878378	0.972973	2.97978	97	0.927835	0.989691	5.05016	67	0.925373	0.955224	4.19005	104	0.932692	0.980769	4.39674	64	0.9375	1	2.05945	53	0.943396	0.981132	3.68153
GO:0031577~spindle checkpoint	0.919255	5	1	1	0	1	1	1	4.85657	11	1	1	0.0406819	2	1	1	0.251977	3	1	1	0.560644	6	1	1	0	1	1	1	1.22937	8	1	1	0.528157	4	1	1	5.97576	16	1	1	0.247947	3	1	1	5.78046	12	1	1	1.228
GO:0033045~regulation of sister chromatid segregation	0.417927	7	1	1	0.413867	7	0.857143	1	4.44718	17	0.941176	1	0.0592553	5	1	1	0.138881	5	1	1	1.95824	18	0.944444	1	0.00251615	2	1	1	1.36406	16	0.9375	1	1.19276	10	1	1	6.93404	29	1	1	0.0174203	3	1	1	7.78988	22	1	1	1.6495
GO:0010965~regulation of mitotic sister chromatid separation	0.453013	6	1	1	0.449183	6	0.833333	1	5.15447	16	0.9375	1	0.0608885	4	1	1	0.270054	5	1	1	1.88095	15	0.933333	1	0.00777125	2	1	1	0.966336	12	0.916667	1	0.449183	6	1	1	8.77675	28	1	1	0.00839215	2	1	1	5.92154	17	1	1	1.88599
GO:0044784~metaphase/anaphase transition of cell cycle	0.453013	6	1	1	0.449183	6	0.833333	1	5.15447	16	0.9375	1	0.0608885	4	1	1	0.270054	5	1	1	1.88095	15	0.933333	1	0.00777125	2	1	1	0.966336	12	0.916667	1	0.449183	6	1	1	8.77675	28	1	1	0.0441009	3	1	1	6.64211	18	1	1	1.88599
GO:0033047~regulation of mitotic sister chromatid segregation	0.337411	6	1	1	0.539075	7	0.857143	1	4.46437	16	0.9375	1	0.0367826	4	1	1	0.19404	5	1	1	2.09074	17	0.941176	1	0.00441919	2	1	1	0.694935	12	0.916667	1	1.10186	9	1	1	8.08594	29	1	1	0.00482187	2	1	1	5.16369	17	1	1	1.75609
GO:0045786~negative regulation of cell cycle	1.76957	28	1	1	0.781928	23	1	1	5.26928	39	0.974359	1	0.862209	28	1	1	0.450372	20	0.95	1	3.3029	53	1	1	1.10771	25	0.96	1	3.07774	52	0.980769	1	2.50652	31	1	1	3.25358	53	1	1	0.814724	23	0.956522	1	5.02695	38	0.973684	1	5.27293
GO:0045841~negative regulation of mitotic metaphase/anaphase transition	0.895696	5	1	1	0	1	1	1	4.77473	11	1	1	0.0386336	2	1	1	0.2435	3	1	1	0.538809	6	1	1	0	1	1	1	0.834674	7	1	1	0.512732	4	1	1	6.63086	17	1	1	0.0662339	2	1	1	5.68753	12	1	1	1.18895
GO:0001933~negative regulation of protein phosphorylation	7.22248	43	1	1	3.99125	35	1	1	2.78851	31	0.967742	0.967742	2.39993	35	0.971429	1	5.31313	38	0.921053	1	3.37274	52	0.942308	1	5.0376	38	0.973684	1	2.03538	46	0.934783	0.978261	4.34453	36	0.972222	1	5.96052	61	0.934426	0.983607	2.78573	31	1	1	2.06216	28	0.892857	0.964286	3.91524
GO:0051223~regulation of protein transport	1.46697	34	0.941176	1	2.28011	38	0.947368	1	0.394486	26	1	1	0.929458	37	1	1	0.262246	24	1	1	2.23894	62	0.935484	1	7.70601	55	0.927273	0.963636	2.45272	63	0.920635	1	1.63642	35	0.914286	0.971429	0.810002	52	0.942308	1	1.69613	35	0.942857	1	2.22316	37	0.945946	0.972973	0.639802
GO:0019637~organophosphate metabolic process	0.671035	52	0.980769	1	3.63592	71	0.943662	1	0.91357	54	0.907407	1	3.02463	81	0.888889	0.987654	2.84216	66	0.969697	0.984848	1.26208	100	0.92	0.97	1.53782	60	0.866667	0.966667	2.63914	111	0.945946	1	1.74704	61	0.918033	0.95082	2.29215	109	0.926606	0.981651	0.909845	54	0.888889	0.981481	1.22101	56	0.910714	0.964286	0.5802
GO:0051306~mitotic sister chromatid separation	0.425353	6	1	1	0.421647	6	0.833333	1	4.99572	16	0.9375	1	0.0547008	4	1	1	0.251644	5	1	1	2.13408	16	0.9375	1	0.00688479	2	1	1	0.90109	12	0.916667	1	0.421647	6	1	1	9.15407	29	1	1	0.00745128	2	1	1	5.74741	17	1	1	1.78168
GO:0043069~negative regulation of programmed cell death	3.42563	62	0.951613	0.983871	2.72875	59	0.864407	0.949153	5.32458	69	0.942029	0.985507	2.17155	67	0.955224	0.985075	1.97257	54	0.981481	1	4.3151	107	0.925234	0.981308	7.2083	76	0.868421	0.960526	3.22293	101	0.930693	0.990099	5.17073	69	0.927536	0.956522	4.26735	107	0.925234	0.971963	4.53407	66	0.939394	1	2.17636	55	0.945455	0.981818	3.95172
GO:0007067~mitotic nuclear division	0.668333	18	0.944444	1	0.383869	16	0.8125	0.9375	11.721	46	0.934783	0.978261	1.44341	26	0.884615	1	0.426936	16	0.875	1	2.26625	40	0.85	0.975	0.0273929	10	0.9	1	1.64031	37	0.972973	1	1.92123	24	0.958333	1	12.563	68	0.970588	1	0.147685	13	1	1	7.07562	37	1	1	3.28157
GO:0051348~negative regulation of transferase activity	5.08822	28	0.964286	1	1.16105	17	0.882353	1	1.4533	18	0.944444	0.944444	0.618547	17	1	1	4.77474	27	1	1	2.11021	32	0.96875	1	2.59948	22	1	1	1.65666	30	0.866667	0.966667	3.75038	25	0.92	1	4.47899	40	0.825	0.975	2.02906	20	1	1	1.01424	16	0.875	1	1.65522
GO:0045017~glycerolipid biosynthetic process	0.112614	8	1	1	0.00291529	4	1	1	0.195167	9	1	1	1.11777	17	1	1	1.05362	14	1	1	1.46909	25	0.96	1	2.48434	19	0.947368	0.947368	0.0506216	13	1	1	0.585648	12	1	1	1.23811	24	0.958333	1	0.293517	10	1	1	1.0593	14	1	1	0.454718
GO:1902100~negative regulation of metaphase/anaphase transition of cell cycle	0.850695	5	1	1	0	1	1	1	4.6173	11	1	1	0.0348532	2	1	1	0.227473	3	1	1	0.497694	6	1	1	0	1	1	1	1.11611	8	1	1	0.483391	4	1	1	6.36758	17	1	1	0.223651	3	1	1	6.39238	13	1	1	1.1148
GO:0006693~prostaglandin metabolic process	2.43173	8	1	1	1.82426	7	1	1	0.858237	5	1	1	0.621783	5	1	1	0.0621689	2	1	1	0.497694	6	1	1	3.06875	9	1	1	0.499905	6	1	1	2.42219	8	1	1	0.768511	7	1	1	1.31684	6	1	1	0.502436	4	1	1	0.499167
GO:0044772~mitotic cell cycle phase transition	0.713996	25	1	1	1.16525	28	0.928571	1	7.91649	49	0.959184	1	1.65142	36	0.944444	1	0.31748	21	1	1	2.74013	56	0.875	1	0.0699088	17	0.941176	1	1.96536	52	0.961538	0.980769	3.33003	37	0.972973	1	3.85984	61	0.868852	1	0.724497	25	1	1	8.1273	49	0.959184	1	3.92502
GO:1901987~regulation of cell cycle phase transition	0.70475	22	1	1	0.836012	23	0.913043	1	8.04821	45	0.955556	1	0.423075	24	1	1	0.285053	18	1	1	1.92156	46	1	1	0.0522323	14	0.928571	1	2.77894	50	0.98	1	1.83472	28	1	1	2.28357	48	0.958333	1	0.450611	20	0.95	1	6.01199	40	0.95	1	4.60283
GO:0009790~embryo development	9.30387	89	0.730337	0.932584	4.1752	72	0.736111	0.944444	6.8194	81	0.753086	0.950617	4.60607	87	0.724138	0.931034	4.24832	71	0.760563	0.915493	3.81757	116	0.534483	0.982759	9.81042	91	0.824176	0.956044	1.8544	103	0.708738	0.92233	4.67211	74	0.810811	0.986486	3.56609	115	0.643478	0.930435	1.05493	54	0.796296	0.962963	2.16204	61	0.803279	0.95082	6.53861
GO:0033993~response to lipid	6.90468	74	0.905405	0.986486	4.23649	65	0.876923	0.984615	2.52536	57	0.859649	0.982456	2.82645	70	0.871429	0.985714	2.24514	55	0.890909	1	3.00291	99	0.848485	0.989899	4.4271	66	0.893939	0.984848	0.693538	80	0.85	0.975	6.2098	72	0.819444	0.972222	2.02936	93	0.860215	0.978495	2.54131	57	0.894737	1	1.56977	51	0.882353	0.960784	0.48919
GO:2000816~negative regulation of mitotic sister chromatid separation	0.829197	5	1	1	0	1	1	1	4.54154	11	1	1	0.0331094	2	1	1	0.219895	3	1	1	0.478338	6	1	1	0	1	1	1	1.08087	8	1	1	0.469434	4	1	1	6.24146	17	1	1	0.0583725	2	1	1	5.42269	12	1	1	1.07958
GO:0006692~prostanoid metabolic process	2.38463	8	1	1	1.78613	7	1	1	0.836661	5	1	1	0.603016	5	1	1	0.0596329	2	1	1	0.478338	6	1	1	3.01256	9	1	1	0.480505	6	1	1	2.37515	8	1	1	0.741653	7	1	1	1.28711	6	1	1	0.488228	4	1	1	0.479781
GO:0007094~mitotic spindle assembly checkpoint	1.1378	5	1	1	0	1	1	1	4.69588	10	1	1	0.0618221	2	1	1	0.0992731	2	1	1	0.772068	6	1	1	0	1	1	1	1.15259	7	1	1	0.673045	4	1	1	5.44887	14	1	1	0	1	1	1	4.74715	10	1	1	1.59692
GO:0071173~spindle assembly checkpoint	1.1378	5	1	1	0	1	1	1	4.69588	10	1	1	0.0618221	2	1	1	0.0992731	2	1	1	0.772068	6	1	1	0	1	1	1	1.15259	7	1	1	0.673045	4	1	1	5.44887	14	1	1	0	1	1	1	4.74715	10	1	1	1.59692
GO:0001837~epithelial to mesenchymal transition	6.28588	23	1	1	2.2465	15	1	1	2.69841	16	1	1	3.36468	20	1	1	1.26911	12	1	1	1.50375	20	1	1	5.63246	22	1	1	2.38394	23	0.956522	0.956522	5.10353	21	1	1	0.647142	16	0.9375	0.9375	3.62218	18	1	1	3.20858	17	0.941176	1	4.66624
GO:0040007~growth	7.7825	76	0.881579	0.986842	1.79239	53	0.792453	0.981132	4.00558	63	0.793651	0.952381	4.49366	77	0.844156	0.948052	1.9804	53	0.90566	1	1.32731	86	0.802326	0.94186	8.65572	79	0.848101	0.962025	2.53612	95	0.831579	0.957895	6.39705	72	0.861111	0.972222	4.23355	105	0.866667	0.933333	5.39565	68	0.897059	1	2.77309	57	0.789474	0.929825	1.80759
GO:0051783~regulation of nuclear division	1.06461	16	1	1	0.639195	14	0.857143	1	9.22525	35	0.971429	1	1.29941	20	0.9	1	0.522212	13	0.923077	1	1.40834	28	0.75	1	0.342812	12	0.916667	1	2.10024	31	0.967742	1	1.04013	16	0.9375	1	8.20459	48	0.916667	1	0.499132	13	1	1	7.65619	32	0.96875	1	2.35295
GO:0007059~chromosome segregation	0.556067	19	0.947368	1	0.0233377	11	0.909091	1	8.01925	42	0.97619	1	0.835521	25	0.96	1	0.0822576	13	0.769231	1	0.665257	34	0.911765	1	8.76e-07	3	1	1	1.54533	40	0.925	1	1.4245	24	0.916667	1	7.0455	60	1	1	0.025918	11	1	1	8.70438	43	0.976744	1	3.84814
GO:0006066~alcohol metabolic process	0.231695	14	1	1	0.883869	19	0.947368	1	0.0360068	10	1	1	1.54194	26	0.923077	0.961538	0.46617	16	1	1	1.97832	38	0.973684	0.973684	2.91659	27	1	1	0.0083432	17	1	1	2.03784	24	0.916667	1	0.157516	24	1	1	0.241971	14	1	1	0.771788	18	1	1	0.000441294
GO:0045444~fat cell differentiation	1.78176	18	0.777778	0.888889	1.20836	16	1	1	0.446906	12	0.833333	1	2.3702	23	0.73913	0.956522	0.618022	13	0.769231	1	2.73377	32	0.8125	0.9375	4.37185	25	0.84	0.96	0.380068	20	0.8	0.95	1.75829	18	0.833333	1	1.05854	25	0.88	1	1.24868	16	0.8125	1	0.467265	12	0.75	1	1.26948
GO:1905819~negative regulation of chromosome separation	0.788071	5	1	1	0	1	1	1	4.39553	11	1	1	0.0298878	2	1	1	0.205548	3	1	1	0.441855	6	1	1	0	1	1	1	1.38428	9	1	1	0.442848	4	1	1	5.99943	17	1	1	0.201926	3	1	1	6.11009	13	1	1	1.01262
GO:1901615~organic hydroxy compound metabolic process	0.239303	22	1	1	1.53982	32	0.84375	0.96875	0.0946796	19	1	1	2.5924	43	0.837209	0.953488	0.791892	27	0.925926	1	1.99253	56	0.839286	0.964286	4.43509	43	0.906977	0.976744	0.189124	39	0.897436	0.923077	4.15812	42	0.857143	1	0.33541	42	0.761905	0.904762	0.397375	24	1	1	0.804237	27	0.851852	0.888889	0.00417917
GO:0071417~cellular response to organonitrogen compound	3.37445	43	0.790698	0.976744	2.08812	38	0.815789	0.947368	1.3619	34	0.911765	0.970588	1.22383	40	0.9	1	1.81139	36	0.833333	0.972222	5.84445	79	0.835443	0.987342	4.162	46	0.847826	0.978261	1.54799	59	0.898305	0.966102	3.06115	42	0.857143	0.952381	1.50337	59	0.830508	0.966102	1.94622	37	0.891892	0.945946	1.43601	34	0.794118	0.941176	0.369711
GO:0048704~embryonic skeletal system morphogenesis	2.40075	11	1	1	1.47995	9	1	1	4.75856	15	0.866667	0.933333	1.77389	11	0.909091	1	2.45854	11	1	1	0.820615	11	0.909091	1	8.33811	20	1	1	1.38104	13	0.923077	1	1.9111	10	0.8	1	0.59161	10	1	1	0.512703	6	1	1	1.97843	10	0.9	1	4.89312
GO:0006366~transcription from RNA polymerase II promoter	4.23882	122	0.959016	0.983607	1.84242	107	0.953271	1	0.831133	96	0.9375	0.958333	1.20757	123	0.943089	0.97561	3.15739	114	0.947368	0.973684	8.46112	231	0.952381	0.982684	5.03538	127	0.968504	0.968504	2.39388	192	0.911458	0.953125	8.73145	142	0.957746	0.978873	2.59735	195	0.938462	0.974359	3.16617	115	0.947826	0.965217	3.04282	113	0.929204	0.946903	6.0384
GO:0051304~chromosome separation	0.744046	9	1	1	0.191126	6	0.833333	1	4.52611	18	0.944444	1	0.0899793	6	0.833333	1	0.204918	6	1	1	1.60752	18	0.888889	1	0.00155333	2	1	1	0.506191	13	0.923077	1	0.737617	9	0.888889	1	9.55215	35	1	1	0.0116407	3	1	1	7.09708	22	1	1	1.61282
GO:0006732~coenzyme metabolic process	0.721676	19	1	1	4.29327	32	0.96875	1	0.746018	19	0.842105	1	4.70109	38	0.947368	1	3.37395	29	1	1	1.78808	39	0.948718	0.974359	0.702634	19	0.894737	0.947368	2.01447	40	0.925	1	3.55794	30	0.966667	0.966667	4.28262	49	0.938776	0.979592	0.256878	15	0.866667	0.933333	0.623376	18	0.888889	0.944444	0.394936
GO:0045944~positive regulation of transcription from RNA polymerase II promoter	4.88378	83	1	1	2.15609	70	0.971429	1	0.906167	60	0.966667	0.983333	1.74268	81	0.962963	0.975309	3.75423	77	0.961039	0.974026	7.37494	148	0.97973	0.986486	6.8662	91	1	1	0.771976	105	0.961905	0.971429	8.1839	95	0.978947	0.978947	4.18987	133	0.969925	0.984962	2.82562	73	0.972603	0.986301	1.21348	62	0.983871	0.983871	4.29322
GO:0034645~cellular macromolecule biosynthetic process	0.417464	227	0.801762	0.938326	0.934019	239	0.778243	0.953975	0.365502	224	0.727679	0.946429	0.867145	292	0.763699	0.94863	0.391958	222	0.747748	0.936937	8.9459	514	0.780156	0.951362	0.979868	241	0.784232	0.950207	2.47766	458	0.689956	0.947598	3.38418	266	0.770677	0.954887	3.35465	471	0.692144	0.963907	0.615109	230	0.8	0.965217	3.5308	261	0.773946	0.950192	9.69272
GO:0051301~cell division	1.87854	38	0.947368	0.973684	1.11786	34	1	1	9.86611	62	0.935484	0.983871	2.63613	49	0.938776	0.979592	1.22415	34	0.852941	0.970588	1.53199	61	0.901639	0.967213	0.071504	22	0.863636	1	3.54063	72	0.930556	0.972222	2.49973	41	0.95122	0.97561	8.39287	90	0.933333	0.988889	0.515562	29	0.931034	0.965517	7.99072	57	0.877193	0.982456	6.31985
GO:0051222~positive regulation of protein transport	0.838238	19	0.947368	1	2.21754	25	0.96	1	0.217672	14	1	1	1.24731	25	1	1	0.565149	17	1	1	1.46236	36	0.944444	1	6.31308	36	0.944444	0.972222	1.29619	35	0.942857	1	0.66205	18	0.944444	1	0.689718	31	0.967742	1	0.857626	19	0.947368	1	0.892725	19	0.947368	1	0.594483
GO:0016477~cell migration	21.5894	145	0.97931	1	2.82485	87	0.965517	1	10.6853	117	0.991453	0.991453	2.21396	100	0.98	0.99	6.24683	101	0.970297	1	1.91524	140	0.957143	0.985714	8.38638	111	0.954955	0.990991	1.34473	134	0.932836	0.985075	3.96615	93	0.978495	1	1.71916	139	0.94964	0.992806	10.0977	115	0.947826	1	1.00382	72	0.930556	0.986111	2.89445
GO:0034508~centromere complex assembly	0.137752	2	1	1	0	-1	-1	-1	3.66957	8	1	1	0.0952003	2	1	1	0	-1	-1	-1	0.156819	3	1	1	0	1	1	1	1.07563	6	1	1	0.43345	3	1	1	2.70623	9	1	1	0	-1	-1	-1	6.623	11	0.909091	1	2.10211
GO:0002262~myeloid cell homeostasis	1.40246	13	0.923077	1	3.31658	18	0.777778	1	0.444898	9	0.888889	1	1.98781	17	0.764706	0.941176	0.460041	9	0.888889	0.888889	6.06582	33	0.939394	0.969697	2.43762	16	0.5625	0.9375	0.904364	18	0.611111	0.944444	2.07267	15	0.733333	1	2.74683	25	0.84	1	3.38252	18	0.944444	1	0.89168	11	0.818182	0.909091	0.561068
GO:0033048~negative regulation of mitotic sister chromatid segregation	0.730706	5	1	1	0	1	1	1	4.18923	11	1	1	0.0256502	2	1	1	0.185884	3	1	1	0.626474	7	1	1	0	1	1	1	0.921379	8	1	1	1.13059	6	1	1	5.65978	17	1	1	0.0473975	2	1	1	5.02221	12	1	1	1.26657
GO:0060429~epithelium development	15.0361	113	0.973451	1	6.82139	90	0.955556	0.988889	12.0579	105	0.980952	0.990476	4.47349	96	0.947917	0.989583	5.83389	85	0.952941	0.976471	0.9828	107	0.934579	1	10.909	103	0.970874	0.990291	1.24806	110	0.936364	0.972727	11.4106	104	0.990385	1	2.30659	120	0.958333	0.991667	5.40458	84	0.988095	1	0.72976	57	0.982456	1	1.42043
GO:0051130~positive regulation of cellular component organization	9.05623	107	0.915888	0.990654	0.984965	69	0.971014	0.985507	6.84743	99	0.929293	0.989899	1.78509	91	0.89011	0.978022	1.49496	72	0.916667	0.958333	1.54926	128	0.898438	0.953125	3.68273	87	0.988506	1	3.2866	142	0.859155	0.971831	3.75537	87	0.908046	0.977011	7.89909	167	0.886228	0.988024	2.11432	77	0.961039	1	2.08998	76	0.815789	0.960526	5.91373
GO:1903034~regulation of response to wounding	6.76143	28	0.964286	1	1.0019	14	0.928571	1	6.81936	28	0.857143	1	1.63821	19	0.947368	1	2.27041	18	0.944444	1	0.731086	21	0.904762	1	2.50579	19	1	1	1.08159	23	0.913043	1	0.778797	13	1	1	0.880184	22	1	1	1.58106	16	0.875	1	0.462694	11	0.909091	1	0.18851
GO:0007162~negative regulation of cell adhesion	10.0372	41	0.95122	0.97561	3.03369	26	0.884615	0.961538	6.43695	34	0.911765	0.970588	0.824968	21	1	1	0.597528	16	1	1	0.513695	27	1	1	4.51376	30	0.966667	0.966667	0.144346	22	0.954545	0.954545	1.29793	20	0.95	0.95	1.54256	34	0.970588	0.970588	0.563311	16	1	1	0.957702	18	1	1	0.623224
GO:0048706~embryonic skeletal system development	2.33839	13	0.923077	1	1.51976	11	0.818182	1	4.40559	17	0.764706	0.941176	2.4093	15	0.866667	0.933333	2.8702	14	0.928571	1	1.33252	16	0.875	1	11.2829	27	0.888889	1	1.33928	16	0.8125	1	2.78186	14	0.785714	1	0.472172	12	0.916667	1	0.251771	6	1	1	1.98017	12	0.833333	1	4.31686
GO:0051050~positive regulation of transport	2.95431	59	0.949153	1	1.04864	48	0.9375	0.979167	1.52498	51	0.960784	1	1.16385	59	0.983051	0.983051	1.45731	50	0.96	0.98	0.612142	78	0.871795	0.948718	7.22087	75	0.933333	0.973333	1.00845	83	0.975904	1	2.50661	57	0.894737	0.947368	0.304169	73	0.972603	0.986301	2.83717	58	0.965517	0.982759	1.45404	50	0.96	0.98	0.0397171
GO:0032965~regulation of collagen biosynthetic process	0.580929	4	0.75	1	0.269252	3	1	1	5.11583	11	0.818182	1	0.748921	5	0.8	1	2.78963	8	0.75	1	0.0691917	3	1	1	0.0756206	2	1	1	0.186807	4	0.75	1	0.076443	2	1	1	0.952426	7	0.714286	1	1.51453	6	1	1	0.598318	4	1	1	1.35382
GO:0051186~cofactor metabolic process	1.26181	27	0.962963	0.962963	6.44685	44	0.886364	0.931818	0.314085	20	0.95	1	3.55296	42	0.880952	0.952381	3.09194	34	0.911765	0.970588	1.70523	48	0.916667	0.958333	0.87525	25	0.88	0.92	3.89668	58	0.793103	0.931034	5.26183	41	0.853659	0.926829	3.82634	58	0.87931	0.965517	0.240269	19	0.789474	0.894737	1.1613	26	0.846154	0.884615	0.536672
GO:0045860~positive regulation of protein kinase activity	2.40806	25	1	1	2.38003	25	0.96	1	4.99836	32	0.96875	1	0.663032	21	1	1	0.791675	18	1	1	1.1029	33	0.939394	1	2.35263	25	0.96	1	1.65	36	0.944444	1	0.730495	18	1	1	0.936963	32	0.96875	1	0.461329	16	0.9375	1	1.42631	21	0.952381	1	1.27942
GO:0098813~nuclear chromosome segregation	0.418348	15	1	1	0.0504518	10	0.7	1	4.59173	30	0.966667	1	0.805376	21	1	1	0.0990736	11	1	1	1.00895	31	0.935484	1	8.94e-07	2	1	1	0.731957	29	0.931034	1	1.51363	21	0.952381	1	6.87989	52	1	1	0.0056889	7	1	1	8.03014	37	1	1	2.18222
GO:0030324~lung development	2.06703	16	0.9375	1	1.71145	15	0.866667	1	1.74709	15	1	1	1.90619	18	0.944444	1	0.917421	12	0.916667	1	0.0468135	11	0.545455	0.909091	5.12573	23	0.913043	1	0.376824	16	0.8125	0.9375	1.71145	15	0.666667	1	0.625481	18	0.944444	1	1.43901	14	0.857143	1	0.0274035	5	1	1	0.128378
GO:0090087~regulation of peptide transport	1.76889	37	0.945946	1	2.14816	39	0.948718	1	0.373349	27	1	1	1.08784	40	1	1	0.249062	25	1	1	1.95703	63	0.936508	1	6.98089	55	0.927273	0.963636	2.14951	64	0.921875	1	1.35392	35	0.914286	0.971429	0.748719	54	0.944444	1	1.42554	35	0.942857	1	2.32644	39	0.948718	0.974359	0.590667
GO:0033046~negative regulation of sister chromatid segregation	0.695098	5	1	1	0	1	1	1	4.05943	11	1	1	0.10222	3	1	1	0.173897	3	1	1	0.58373	7	1	1	0	1	1	1	0.864566	8	1	1	1.08105	6	1	1	5.44748	17	1	1	0.0436387	2	1	1	4.87452	12	1	1	1.19488
GO:1905818~regulation of chromosome separation	1.07603	9	1	1	0.320248	6	0.833333	1	4.9853	17	0.941176	1	0.175638	6	0.833333	1	0.338771	6	1	1	2.02057	17	0.882353	1	0.00407732	2	1	1	0.874711	13	0.923077	1	1.06839	9	0.888889	1	9.19676	31	1	1	0.0259857	3	1	1	7.09115	20	1	1	2.38643
GO:0031344~regulation of cell projection organization	5.58139	56	0.982143	1	1.65363	41	0.97561	0.97561	2.56176	45	1	1	2.05054	51	1	1	2.67258	45	0.977778	1	3.84105	81	0.950617	0.962963	3.14864	48	0.979167	0.979167	1.43046	67	0.955224	0.955224	2.04128	43	0.976744	0.976744	1.26225	66	0.969697	1	1.73108	41	0.97561	0.97561	2.03094	42	0.928571	0.952381	3.85458
GO:0030334~regulation of cell migration	14.9142	99	0.949495	1	1.98039	58	0.931034	1	10.1899	87	0.954023	1	1.25061	64	0.90625	0.984375	7.2845	78	0.948718	1	0.980252	89	0.921348	0.988764	4.01134	68	0.955882	0.985294	1.16826	91	0.89011	0.989011	2.93277	63	0.968254	1	0.631659	85	0.952941	1	5.60622	73	0.945205	1	0.677553	47	0.914894	0.978723	2.5273
GO:0045682~regulation of epidermis development	2.67913	11	0.909091	1	1.67904	9	0.888889	1	3.26675	12	1	1	0.380583	6	1	1	1.732	9	1	1	0.0529267	5	1	1	0.887994	7	1	1	0.351174	8	1	1	0.349374	5	1	1	0.344612	8	1	1	0.359365	5	1	1	0.368599	5	1	1	1.00486
GO:0006753~nucleoside phosphate metabolic process	0.250117	27	0.962963	1	4.54652	50	0.92	1	1.28788	36	0.861111	1	2.2701	49	0.755102	0.979592	1.91258	39	0.948718	0.974359	0.277735	50	0.9	0.98	0.456642	30	0.766667	0.966667	5.30194	82	0.939024	1	1.22323	36	0.888889	0.944444	2.3799	69	0.898551	0.971014	0.828162	33	0.818182	0.969697	0.770826	32	0.84375	0.9375	1.33424
GO:0006790~sulfur compound metabolic process	3.38859	31	0.774194	0.870968	1.19769	23	0.782609	0.913043	0.0248912	11	1	1	2.50266	33	0.727273	0.787879	2.86847	29	0.758621	0.827586	0.140821	27	0.740741	0.925926	2.68954	29	0.724138	0.896552	1.71288	41	0.780488	0.926829	1.88258	26	0.884615	0.884615	2.73321	46	0.782609	0.913043	1.04912	22	0.909091	0.954545	0.465109	18	0.944444	0.944444	0.781008
GO:0010243~response to organonitrogen compound	5.04452	66	0.833333	0.984848	3.6717	61	0.836066	0.967213	1.71775	51	0.882353	0.980392	2.28189	65	0.861538	0.984615	2.98371	57	0.807018	0.982456	5.64285	109	0.807339	0.990826	5.7842	69	0.797101	0.971014	3.37301	98	0.877551	0.969388	4.43629	64	0.8125	0.953125	3.66335	100	0.83	0.97	4.09576	62	0.887097	0.967742	1.20654	47	0.787234	0.957447	1.31699
GO:0042326~negative regulation of phosphorylation	6.32854	44	1	1	4.3919	39	1	1	2.8975	34	0.970588	0.970588	2.62167	39	0.974359	1	6.54953	44	0.977273	1	3.45827	57	0.947368	1	4.69477	40	1	1	1.79183	49	0.918367	0.979592	4.3919	39	0.948718	1	5.93235	66	0.909091	0.984848	2.62148	33	0.969697	1	1.93846	30	0.9	0.966667	3.72687
GO:0051983~regulation of chromosome segregation	1.57105	13	0.923077	1	0.206005	7	0.857143	1	5.82763	22	0.954545	1	0.401898	10	0.9	1	0.122058	6	1	1	1.55084	20	0.9	1	0.000592104	2	1	1	1.30687	19	0.947368	1	1.55945	13	0.923077	1	7.6729	35	1	1	0.0549334	5	1	1	8.48413	26	1	1	2.12678
GO:1901991~negative regulation of mitotic cell cycle phase transition	1.196	15	1	1	0.385121	11	1	1	5.52605	26	0.961538	1	0.260259	12	1	1	0.0269856	6	1	1	0.982407	23	1	1	0.167766	9	1	1	2.37582	29	1	1	1.17762	15	1	1	2.06744	28	0.928571	1	0.396372	11	1	1	5.13311	25	0.96	1	2.6604
GO:0030323~respiratory tube development	2.3512	17	0.882353	1	1.97527	16	0.8125	1	2.01483	16	1	1	2.14491	19	0.894737	1	0.873847	12	0.916667	1	0.0705025	12	0.5	0.916667	5.50789	24	0.875	1	0.593948	18	0.777778	0.944444	1.97527	16	0.625	1	0.579754	18	0.944444	1	1.68748	15	0.866667	1	0.0246572	5	1	1	0.173309
GO:0043086~negative regulation of catalytic activity	6.9355	53	0.867925	0.981132	0.911749	31	0.709677	0.967742	1.85384	36	0.777778	0.944444	0.776061	36	0.722222	0.972222	3.71467	43	0.860465	0.953488	1.67355	59	0.830508	0.966102	2.66117	40	0.875	0.975	1.13978	55	0.818182	0.945455	4.0988	45	0.733333	0.977778	5.54034	77	0.701299	0.961039	2.78871	40	0.775	0.975	2.40802	38	0.684211	0.947368	1.24694
GO:0051276~chromosome organization	0.0779854	49	0.938776	0.959184	0.216756	54	0.981481	1	1.41643	68	0.911765	1	1.94757	87	0.954023	1	0.00237765	38	0.868421	0.973684	3.72903	137	0.89781	0.963504	0.0300618	46	0.891304	0.978261	1.72265	122	0.909836	0.983607	3.26524	80	0.875	0.9875	4.32713	141	0.907801	0.985816	0.0213108	44	0.909091	0.977273	8.96348	100	0.94	0.99	12.525
GO:0051985~negative regulation of chromosome segregation	0.661424	5	1	1	0	1	1	1	3.93529	11	1	1	0.0940879	3	1	1	0.162725	3	1	1	0.543875	7	1	1	0	1	1	1	1.12884	9	1	1	1.03402	6	1	1	5.24548	17	1	1	0.159541	3	1	1	5.52324	13	1	1	1.12741
GO:0006281~DNA repair	0.0107623	16	0.9375	0.9375	0.860212	30	0.866667	1	0.913634	30	0.933333	1	1.64318	41	0.926829	1	0.00720772	15	0.8	0.933333	2.22096	61	0.852459	1	0.00516859	15	0.866667	1	2.07404	60	0.916667	0.983333	2.90047	40	0.975	0.975	2.02001	60	0.933333	1	0.0206926	17	0.882353	0.882353	5.67337	48	0.958333	1	13.1771
GO:0009117~nucleotide metabolic process	0.211246	26	0.884615	1	4.69593	50	0.92	1	1.1915	35	0.857143	1	2.17366	48	0.833333	0.979167	1.99789	39	0.948718	0.974359	0.260355	49	0.897959	0.979592	0.399174	29	0.758621	0.965517	5.51991	82	0.939024	1	1.12855	35	0.885714	0.942857	2.50416	69	0.898551	0.971014	0.748075	32	0.8125	0.96875	0.824084	32	0.84375	0.9375	1.29907
GO:1902532~negative regulation of intracellular signal transduction	6.79059	54	0.981481	1	1.57356	36	0.944444	1	1.63353	36	0.972222	1	4.09131	54	0.981481	1	3.65811	44	1	1	1.99622	63	0.936508	1	4.90677	49	0.979592	1	2.18656	64	0.953125	0.984375	0.657522	30	0.933333	1	4.18733	74	0.972973	1	4.1447	46	0.978261	1	1.72199	36	0.944444	1	2.00771
GO:0016049~cell growth	5.78326	41	0.926829	0.97561	1.42921	27	0.888889	1	1.09264	25	0.96	1	0.789718	28	0.928571	0.928571	1.14027	25	0.96	1	0.410523	36	0.916667	0.944444	5.68473	41	0.926829	0.926829	2.88962	52	0.923077	0.980769	3.56487	35	0.971429	0.971429	2.60952	51	0.921569	0.960784	4.00751	36	0.944444	1	1.5515	27	0.851852	0.888889	1.67214
GO:0042981~regulation of apoptotic process	6.18775	105	0.952381	0.990476	4.68264	99	0.929293	0.979798	6.33252	105	0.942857	0.990476	3.29258	110	0.945455	0.990909	3.40735	91	0.956044	0.989011	7.31164	178	0.932584	0.988764	11.2447	123	0.910569	0.97561	7.15788	177	0.920904	0.983051	6.6145	107	0.934579	0.971963	6.16479	173	0.942197	0.982659	5.16137	100	0.95	1	2.55477	86	0.953488	0.988372	3.8438
GO:0051098~regulation of binding	5.43748	36	0.861111	0.972222	2.54628	28	0.857143	1	2.61646	28	0.821429	1	3.52874	36	0.888889	1	0.284246	16	0.8125	1	4.02303	50	0.88	0.98	1.71174	25	0.88	0.96	3.75974	49	0.857143	0.979592	3.50352	31	0.870968	1	4.27007	51	0.784314	0.960784	5.10785	35	0.857143	0.971429	3.69251	31	0.774194	0.935484	4.039
GO:0048872~homeostasis of number of cells	2.47148	24	0.916667	1	2.44497	24	0.791667	1	2.8358	25	0.96	1	1.23435	23	0.695652	0.913043	1.19326	19	0.842105	0.894737	5.28782	47	0.914894	0.93617	3.4394	27	0.777778	0.962963	0.354793	25	0.8	0.92	2.76874	25	0.76	0.96	2.5104	38	0.868421	0.973684	5.19075	31	0.806452	0.967742	1.98017	22	0.636364	0.818182	1.64006
GO:0051252~regulation of RNA metabolic process	1.89944	181	0.922652	0.983425	2.36307	186	0.903226	1	0.481453	160	0.89375	0.9875	1.89413	221	0.932127	0.986425	1.61498	175	0.908571	0.977143	15.6642	412	0.919903	0.987864	2.61427	189	0.94709	0.973545	1.57565	317	0.895899	0.968454	5.20868	206	0.932039	0.985437	2.18679	327	0.889908	0.987768	2.50767	185	0.918919	0.983784	4.62457	198	0.914141	0.964646	12.0437
GO:1901565~organonitrogen compound catabolic process	0.586682	19	0.789474	1	5.34489	36	0.833333	0.944444	0.264728	16	1	1	2.60744	33	0.787879	0.939394	3.29408	30	0.866667	0.933333	0.4102	31	0.903226	0.967742	0.567153	19	0.894737	1	0.839057	35	0.857143	0.942857	1.25591	23	0.826087	1	1.24366	38	0.921053	1	2.30129	27	0.777778	0.925926	0.203236	15	0.933333	0.933333	0.504249
GO:0046942~carboxylic acid transport	1.67084	24	0.541667	0.791667	0.665814	19	0.473684	0.631579	0.55332	18	0.666667	0.888889	1.60487	28	0.607143	0.857143	1.08475	21	0.428571	0.809524	1.86921	40	0.55	0.7	7.52263	40	0.6	0.775	0.644528	32	0.59375	0.78125	2.46552	27	0.592593	0.777778	0.416121	30	0.633333	0.766667	2.53904	27	0.296296	0.592593	0.1155	13	0.538462	0.538462	0.444719
GO:0016070~RNA metabolic process	0.106682	202	0.841584	0.960396	0.424722	216	0.791667	0.990741	0.180256	205	0.717073	0.965854	0.170092	256	0.828125	0.976562	0.417638	211	0.777251	0.966825	7.01326	477	0.805031	0.968553	0.322185	214	0.850467	0.962617	1.76815	425	0.691765	0.957647	2.43279	245	0.8	0.97551	1.80443	428	0.696262	0.969626	0.171421	204	0.843137	0.960784	1.48334	229	0.812227	0.951965	14.6705
GO:0022402~cell cycle process	0.565553	56	1	1	0.626873	57	0.947368	0.982456	8.29702	94	0.93617	0.968085	2.93295	88	0.931818	0.988636	0.313418	51	0.980392	1	3.10959	125	0.904	0.952	0.0251223	42	0.97619	1	3.29463	126	0.936508	0.97619	4.72218	82	0.963415	1	7.51115	148	0.918919	0.986486	0.191646	49	0.938776	0.959184	9.62101	97	0.979381	1	7.90692
GO:0031400~negative regulation of protein modification process	7.42574	55	0.963636	1	2.79348	41	1	1	1.944	37	0.972973	0.972973	2.08609	45	0.977778	1	3.24788	42	0.97619	1	3.10458	68	0.970588	1	5.44665	50	1	1	3.56348	70	0.957143	0.985714	3.05274	42	0.97619	1	7.23114	84	0.928571	0.988095	2.15836	38	1	1	3.5524	43	0.883721	0.976744	4.2534
GO:0007091~metaphase/anaphase transition of mitotic cell cycle	0.952247	6	1	1	0.0328868	2	1	1	5.16006	13	1	1	0.0797326	3	1	1	0.142583	3	1	1	0.471995	7	1	1	0	1	1	1	0.71441	8	1	1	0.595498	5	1	1	7.67592	21	1	1	0.0341235	2	1	1	6.02549	14	1	1	1.34321
GO:0015849~organic acid transport	1.6559	24	0.541667	0.791667	0.650914	19	0.473684	0.631579	0.541273	18	0.666667	0.888889	1.58236	28	0.607143	0.857143	1.06683	21	0.428571	0.809524	1.83629	40	0.55	0.7	7.46208	40	0.6	0.775	0.612301	32	0.59375	0.78125	2.43349	27	0.592593	0.777778	0.496052	31	0.645161	0.774194	2.50909	27	0.296296	0.592593	0.112073	13	0.538462	0.538462	0.418726
GO:0043067~regulation of programmed cell death	6.50815	108	0.953704	0.990741	4.97994	102	0.911765	0.970588	6.14219	106	0.943396	0.990566	3.2827	112	0.946429	0.991071	3.67405	94	0.957447	0.989362	7.94866	184	0.934783	0.98913	11.2762	125	0.912	0.976	7.35531	181	0.922652	0.983425	6.68048	109	0.93578	0.972477	5.96626	175	0.942857	0.982857	5.7026	104	0.951923	1	2.63261	88	0.954545	0.988636	4.02023
GO:0034101~erythrocyte homeostasis	1.3084	11	0.909091	1	0.726265	9	1	1	0.193294	6	0.833333	1	1.38856	13	0.846154	0.923077	0.763128	9	0.888889	0.888889	5.55411	28	0.714286	0.964286	2.00912	13	0.846154	0.923077	1.07207	16	0.75	0.9375	2.44322	14	0.714286	1	2.17674	20	0.9	1	2.94845	15	0.933333	1	0.534534	8	0.875	0.875	0.354755
GO:0010941~regulation of cell death	6.89197	116	0.931034	0.991379	5.81522	112	0.901786	0.973214	7.05301	116	0.913793	0.991379	4.25491	125	0.88	0.992	3.30283	98	0.938776	0.989796	8.01495	196	0.908163	0.989796	11.6112	133	0.894737	0.977444	7.66872	194	0.902062	0.984536	7.31943	118	0.898305	0.974576	5.70127	185	0.918919	0.983784	6.34697	113	0.929204	1	2.64479	94	0.925532	0.989362	4.17977
GO:0014070~response to organic cyclic compound	4.1873	66	0.909091	1	3.41329	63	0.857143	0.968254	1.91334	55	0.854545	1	2.33673	69	0.855072	0.985507	1.67001	53	0.867925	1	2.46415	98	0.846939	0.979592	2.50921	59	0.881356	1	1.11768	87	0.793103	0.965517	5.4782	71	0.816901	0.985915	2.27834	97	0.845361	0.969072	3.80548	64	0.8125	0.96875	1.3876	51	0.823529	1	1.31865
GO:2000145~regulation of cell motility	13.3007	99	0.949495	1	1.83167	60	0.916667	1	10.3457	91	0.956044	1	1.31114	68	0.897059	0.985294	6.55583	79	0.949367	1	1.0656	95	0.905263	0.978947	3.72825	70	0.957143	0.985714	1.26618	97	0.876289	0.989691	2.72545	65	0.969231	1	0.582907	89	0.955056	1	5.5278	76	0.934211	1	0.522574	48	0.916667	0.979167	2.07378
GO:0010564~regulation of cell cycle process	1.64673	41	1	1	0.836078	36	0.944444	1	7.68107	62	0.967742	1	1.47991	48	0.979167	1	0.156923	27	1	1	2.90961	77	0.974026	1	0.167052	28	0.964286	1	3.97544	82	0.987805	1	3.90678	51	0.941176	1	3.88577	82	0.914634	1	0.563286	33	0.969697	1	7.54212	61	0.967213	1	6.17418
GO:0006261~DNA-dependent DNA replication	0.331682	9	0.777778	0.777778	0.890851	12	1	1	3.80107	20	0.95	1	1.94776	18	0.944444	0.944444	0.0284846	5	0.8	0.8	0.659501	18	0.944444	1	0.0246059	5	1	1	4.76551	32	0.96875	1	3.29085	19	0.947368	0.947368	0.649456	18	1	1	0.00202185	3	1	1	9.036	29	1	1	11.4342
GO:0061041~regulation of wound healing	6.95625	26	1	1	0.890851	12	1	1	7.61939	27	0.851852	1	1.1007	15	0.933333	1	2.56161	17	0.941176	1	0.514445	17	0.705882	1	2.07154	16	1	1	1.0186	20	0.9	1	0.890851	12	1	1	0.649456	18	1	1	1.79142	15	0.866667	1	0.226484	8	0.875	1	0.135863
GO:0045926~negative regulation of growth	2.54951	21	0.952381	1	1.31685	17	0.882353	0.941176	2.58223	21	0.809524	0.904762	1.34294	20	0.95	0.95	2.64211	21	1	1	0.615201	23	0.956522	0.956522	5.40742	28	0.928571	0.964286	1.08358	26	0.884615	0.923077	1.31685	17	0.882353	0.941176	0.891643	25	0.88	0.92	5.07406	27	1	1	3.0239	22	0.909091	0.954545	2.16477
GO:0008202~steroid metabolic process	0.893552	19	0.947368	0.947368	1.28717	21	0.714286	0.904762	0.0643782	11	0.727273	0.909091	1.13046	24	0.708333	0.875	0.174017	13	1	1	1.21528	34	0.882353	0.970588	1.74058	23	0.913043	0.956522	0.0388379	20	0.9	0.95	4.41009	31	0.903226	1	0.272227	26	0.807692	0.923077	0.906522	19	0.736842	1	0.351707	15	0.8	0.8	0.0145726
GO:0009952~anterior/posterior pattern specification	2.4678	19	0.894737	1	1.77215	17	0.941176	1	1.51434	16	0.9375	1	4.83848	28	0.892857	1	2.93547	20	1	1	3.34038	32	0.9375	1	7.07656	29	0.931034	1	0.845494	22	0.954545	1	4.06927	23	0.956522	1	0.165467	16	1	1	0.573136	12	1	1	1.02665	14	0.928571	1	3.35093
GO:0006302~double-strand break repair	0.016596	8	0.875	0.875	1.15872	19	0.789474	1	0.801483	17	0.941176	1	1.08358	22	0.909091	1	0.00812084	7	0.857143	0.857143	2.16417	36	0.777778	1	0.00227406	6	1	1	2.67384	38	0.921053	1	1.64367	21	0.952381	0.952381	1.13062	31	0.870968	1	0.00753033	7	0.714286	0.714286	4.14888	28	0.928571	1	8.74275
GO:0051607~defense response to virus	4.43107	28	1	1	1.36769	19	0.947368	1	2.58037	23	0.956522	0.956522	2.04268	25	1	1	0.467488	14	1	1	3.71894	40	0.975	0.975	2.17993	22	0.954545	0.954545	0.637303	26	0.923077	0.923077	2.20026	22	1	1	0.749584	27	0.925926	0.962963	0.763242	16	0.875	1	1.21826	18	1	1	1.63776
GO:0008544~epidermis development	1.60558	25	0.84	0.92	2.94484	30	0.866667	0.966667	4.40747	34	0.852941	0.911765	1.29237	28	0.857143	1	1.24375	23	0.956522	1	0.0120135	21	0.952381	1	1.12797	23	0.956522	1	0.020091	22	0.863636	0.909091	1.822	26	1	1	1.1093	38	0.815789	0.921053	0.308632	17	0.941176	1	0.442895	18	0.944444	1	0.0310901
GO:1901988~negative regulation of cell cycle phase transition	1.01252	15	1	1	0.300174	11	1	1	5.00852	26	0.961538	1	0.280916	13	1	1	0.0181376	6	1	1	1.29742	26	1	1	0.20354	10	1	1	2.51594	31	1	1	1.23298	16	1	1	2.20464	30	0.933333	1	0.316248	11	1	1	5.61127	27	0.962963	1	2.51137
GO:0033674~positive regulation of kinase activity	3.96864	34	1	1	2.94384	31	0.967742	1	5.54325	38	0.973684	1	0.652944	25	1	1	1.48638	25	1	1	1.04543	39	0.974359	1	2.61547	30	0.966667	1	2.09388	45	1	1	1.38312	25	1	1	1.327	41	0.95122	1	0.854098	22	1	1	1.2824	24	0.958333	1	0.80211
GO:0071822~protein complex subunit organization	2.28975	77	0.727273	0.909091	0.454378	61	0.737705	0.885246	4.11104	86	0.686047	0.895349	1.41782	86	0.686047	0.906977	1.0996	67	0.507463	0.925373	0.922247	118	0.652542	0.898305	1.61632	73	0.726027	0.90411	6.44566	156	0.570513	0.865385	2.42174	78	0.730769	0.897436	5.87367	154	0.636364	0.88961	0.837528	65	0.723077	0.923077	1.10461	67	0.626866	0.895522	4.32411
GO:0033036~macromolecule localization	4.12875	164	0.652439	0.859756	0.980161	138	0.586957	0.818841	0.564373	130	0.7	0.9	1.89983	180	0.677778	0.866667	1.48442	141	0.687943	0.851064	2.7009	270	0.637037	0.840741	6.46463	178	0.719101	0.882022	6.66461	300	0.593333	0.833333	2.33988	152	0.684211	0.888158	7.70525	308	0.607143	0.847403	4.01607	162	0.654321	0.814815	1.71763	143	0.678322	0.846154	1.98799
GO:0048285~organelle fission	0.170665	22	0.954545	1	0.166204	22	0.863636	0.954545	8.99174	56	0.946429	0.982143	1.42089	39	0.846154	1	0.192814	22	0.909091	1	1.03579	52	0.865385	0.980769	0.0213612	17	0.764706	0.941176	1.45697	55	0.927273	1	2.30511	37	0.918919	0.972973	10.8004	90	0.888889	1	0.287086	24	0.916667	0.958333	8.34697	54	0.944444	0.981481	2.6354
GO:0046486~glycerolipid metabolic process	0.395679	18	1	1	0.282043	17	0.941176	1	0.405871	18	1	1	1.66519	30	0.966667	1	1.21589	23	1	1	2.60528	46	0.934783	0.956522	2.28336	28	0.964286	0.964286	0.0184405	22	1	1	1.12789	23	0.956522	0.956522	0.802088	36	0.972222	1	0.298513	17	0.941176	1	0.694731	20	1	1	0.161798
GO:0010038~response to metal ion	1.3079	23	0.565217	0.913043	2.86453	29	0.724138	0.827586	0.274541	16	0.5	0.625	0.22275	19	0.684211	0.894737	1.60808	24	0.625	0.916667	1.1481	37	0.702703	0.972973	2.53418	28	0.714286	0.892857	1.15431	37	0.72973	0.891892	5.41913	36	0.666667	0.861111	2.45448	44	0.75	0.863636	3.61808	31	0.709677	0.935484	1.62129	24	0.75	0.875	0.746287
GO:0044770~cell cycle phase transition	0.529751	26	1	1	0.890834	29	0.931034	1	6.82007	50	0.96	1	1.55668	39	0.948718	1	0.375442	24	1	1	2.66989	61	0.983607	1	0.0664281	19	0.947368	1	2.30321	59	0.966102	0.983051	3.57217	41	0.97561	1	3.71854	66	0.878788	1	0.652909	27	0.962963	1	7.01754	50	0.96	1	3.79204
GO:0040012~regulation of locomotion	13.0721	102	0.941176	1	1.87608	63	0.888889	1	9.84482	93	0.935484	1	1.40167	72	0.902778	0.986111	6.22326	81	0.950617	1	1.17245	101	0.871287	0.980198	4.20412	75	0.933333	0.986667	1.00441	99	0.858586	0.989899	2.56475	67	0.970149	1	0.482461	92	0.934783	1	5.23486	78	0.923077	1	0.589667	51	0.901961	0.980392	2.20074
GO:0044092~negative regulation of molecular function	7.13559	74	0.878378	0.986486	1.05653	48	0.75	0.979167	1.54924	51	0.823529	0.960784	1.44922	61	0.721311	0.983607	2.35128	55	0.854545	0.963636	2.86211	97	0.85567	0.979381	2.69677	58	0.793103	0.965517	1.35809	86	0.790698	0.953488	7.06317	74	0.810811	0.986486	4.46353	106	0.783019	0.971698	3.80298	62	0.790323	0.983871	3.70092	61	0.754098	0.95082	2.2469
GO:0008652~cellular amino acid biosynthetic process	2.22482	10	1	1	3.31444	12	1	1	0.946629	7	1	1	2.57194	12	1	1	5.38746	15	1	1	2.50085	15	1	1	1.29412	8	0.875	0.875	1.71072	13	1	1	2.21378	10	0.9	0.9	2.93127	16	0.9375	0.9375	0.0722098	3	1	1	0.645371	6	1	1	2.50651
GO:0030218~erythrocyte differentiation	1.13553	10	0.9	1	0.586355	8	1	1	0.121198	5	1	1	1.25609	12	0.833333	0.916667	0.406138	7	0.857143	0.857143	6.13238	28	0.714286	0.964286	2.22818	13	0.846154	0.923077	1.0202	15	0.866667	0.933333	1.46119	11	0.727273	1	1.51934	17	0.882353	1	1.87428	12	0.916667	1	0.408874	7	0.714286	0.857143	0.312522
GO:0009612~response to mechanical stimulus	2.73314	20	1	1	3.50286	22	1	1	5.42556	26	0.961538	0.961538	0.814114	16	1	1	1.48192	16	0.9375	1	2.01916	28	0.964286	1	2.68649	20	0.95	1	0.633386	21	0.904762	0.952381	2.7097	20	1	1	0.617321	21	0.904762	0.952381	2.05991	18	0.944444	1	1.21878	15	0.933333	1	0.214642
GO:0048762~mesenchymal cell differentiation	7.9191	32	1	1	2.02123	19	1	1	3.53879	23	0.956522	1	3.70817	27	0.962963	0.962963	1.80716	18	0.888889	1	2.65164	32	0.9375	0.96875	6.20522	29	0.931034	0.965517	1.64136	28	0.892857	0.928571	5.73981	28	1	1	0.698888	23	0.913043	0.956522	3.54926	23	1	1	4.49812	25	0.92	0.96	5.40139
GO:0016054~organic acid catabolic process	0.0459965	8	1	1	5.16992	28	1	1	0.47387	13	1	1	2.26136	24	1	1	2.47283	21	1	1	1.50825	29	1	1	3.41795	24	1	1	1.73593	30	1	1	0.314334	12	1	1	2.70653	34	1	1	1.00554	16	1	1	0.352185	12	1	1	0.129689
GO:0046395~carboxylic acid catabolic process	0.0459965	8	1	1	5.16992	28	1	1	0.47387	13	1	1	2.26136	24	1	1	2.47283	21	1	1	1.50825	29	1	1	3.41795	24	1	1	1.73593	30	1	1	0.314334	12	1	1	2.70653	34	1	1	1.00554	16	1	1	0.352185	12	1	1	0.129689
GO:0032774~RNA biosynthetic process	1.73153	176	0.9375	0.977273	2.50718	184	0.918478	0.98913	0.61975	160	0.9	0.9625	2.07882	219	0.936073	0.986301	1.55079	171	0.923977	0.976608	14.1393	399	0.932331	0.972431	2.88674	188	0.93617	0.957447	2.86914	327	0.883792	0.957187	5.45736	204	0.936275	0.980392	1.93013	318	0.918239	0.977987	2.08162	178	0.949438	0.97191	4.84158	196	0.923469	0.954082	11.5326
GO:0001655~urogenital system development	4.51696	33	0.818182	1	3.38591	30	0.9	1	3.46637	30	0.8	1	2.04677	30	0.666667	1	3.55227	30	0.833333	0.966667	1.1299	36	0.861111	1	6.53188	38	0.789474	1	0.989947	35	0.8	1	4.47785	33	0.818182	1	0.966318	35	0.714286	1	2.21845	26	0.730769	1	0.584578	18	0.888889	1	2.98297
GO:0001822~kidney development	3.04481	26	0.769231	1	2.67801	25	0.88	1	2.42471	24	0.791667	1	1.60955	25	0.84	1	2.18031	23	0.652174	0.956522	0.73572	29	0.827586	1	5.78543	33	0.818182	1	0.879513	30	0.833333	1	4.12265	29	0.655172	1	0.505457	27	0.888889	1	2.12838	23	0.913043	1	0.596919	16	0.875	1	2.95522
GO:0048732~gland development	6.77253	44	0.863636	1	2.51609	32	0.875	1	7.2908	45	0.866667	1	3.1872	40	0.825	0.975	3.2683	34	0.823529	0.970588	1.36059	45	0.8	1	8.42791	48	0.833333	0.958333	1.37184	45	0.777778	1	3.39509	35	0.828571	0.971429	1.83663	48	0.833333	0.979167	1.18816	26	0.884615	1	2.15019	30	0.833333	0.966667	2.91234
GO:0010035~response to inorganic substance	1.74961	35	0.742857	0.914286	2.89102	40	0.75	0.875	1.06313	31	0.709677	0.774194	0.365184	31	0.741935	0.903226	0.949722	30	0.7	0.933333	1.1486	54	0.703704	0.981481	3.40371	42	0.785714	0.928571	0.929958	52	0.730769	0.903846	7.21647	53	0.566038	0.90566	6.53879	79	0.696203	0.898734	3.5518	42	0.738095	0.952381	1.30638	32	0.75	0.90625	0.444458
GO:0040008~regulation of growth	5.71761	55	0.963636	1	1.68649	40	0.85	0.975	2.17717	42	0.833333	0.952381	3.20892	55	0.872727	0.981818	2.26594	42	0.928571	1	0.228703	51	0.901961	0.980392	5.59671	55	0.909091	0.981818	2.35562	71	0.901408	0.971831	4.08728	50	0.92	0.98	2.46409	72	0.902778	0.972222	5.15711	53	0.943396	1	2.07478	41	0.878049	0.97561	2.51414
GO:0080134~regulation of response to stress	7.59807	115	0.947826	1	2.52654	92	0.847826	1	5.68982	107	0.953271	1	3.7371	118	0.813559	0.991525	3.17791	94	0.87234	0.978723	4.31549	170	0.817647	0.982353	4.07647	101	0.881188	1	1.85096	151	0.84106	0.986755	4.7955	104	0.846154	1	2.80978	160	0.825	0.9875	2.0895	88	0.863636	1	0.734587	75	0.826667	0.986667	2.27729
GO:0045930~negative regulation of mitotic cell cycle	1.21722	18	1	1	0.606375	15	1	1	5.07959	29	1	1	0.37237	16	1	1	0.0146195	7	1	1	1.96279	33	1	1	0.152583	11	1	1	2.46598	35	1	1	0.977321	17	1	1	2.17521	34	0.941176	1	0.351136	13	1	1	5.66666	30	0.966667	1	3.00761
GO:0000280~nuclear division	0.268515	22	0.954545	1	0.197225	21	0.857143	0.952381	9.25665	54	0.944444	0.981481	1.31282	36	0.861111	1	0.226193	21	0.904762	1	1.34444	51	0.882353	0.980392	0.00807663	14	0.928571	1	1.50872	52	0.961538	1	2.32655	35	0.971429	1	9.82568	83	0.975904	1	0.264265	22	0.954545	0.954545	8.13089	51	1	1	2.55853
GO:0006351~transcription, DNA-templated	2.07845	171	0.953216	0.988304	2.96383	179	0.927374	0.988827	0.444344	148	0.925676	0.966216	2.34559	211	0.947867	0.985782	1.76918	165	0.927273	0.975758	13.6844	380	0.939474	0.978947	3.11549	181	0.950276	0.966851	3.06556	313	0.904153	0.958466	5.81286	197	0.949239	0.979695	1.76856	300	0.926667	0.976667	2.24496	171	0.959064	0.976608	4.78153	187	0.946524	0.962567	10.3179
GO:0015711~organic anion transport	1.84794	32	0.5625	0.75	0.738173	26	0.423077	0.692308	0.420237	23	0.608696	0.869565	3.01936	43	0.55814	0.837209	0.444146	23	0.695652	0.826087	1.88523	53	0.528302	0.698113	7.71063	50	0.56	0.78	1.40813	50	0.48	0.7	2.80591	36	0.583333	0.777778	0.400994	41	0.585366	0.731707	1.66176	31	0.483871	0.580645	0.149185	19	0.421053	0.578947	0.337345
GO:0042770~signal transduction in response to DNA damage	7.26989	18	1	1	0.332971	5	1	1	2.11549	10	1	1	0.849827	8	1	1	1.26013	8	1	1	0.953232	11	1	1	1.61457	9	1	1	4.22228	19	0.947368	1	1.21733	8	1	1	2.3012	15	1	1	0.882152	7	1	1	0.175667	4	1	1	3.20958
GO:0030155~regulation of cell adhesion	13.272	83	0.963855	0.987952	4.95694	61	0.934426	0.983607	12.5381	81	0.975309	0.987654	2.93823	63	0.952381	1	3.10092	53	0.981132	0.981132	1.04576	74	0.905405	1	5.80205	64	0.953125	0.96875	1.16403	75	0.906667	0.96	1.51912	46	0.934783	0.956522	3.51505	91	0.912088	0.978022	3.0018	53	0.962264	1	0.821341	40	0.975	1	1.15317
GO:0090132~epithelium migration	6.48834	38	0.973684	1	1.34333	23	0.956522	1	7.01932	39	0.948718	1	1.12402	26	0.961538	0.961538	4.17983	32	0.96875	1	0.480311	31	0.967742	0.967742	2.93541	29	0.965517	0.965517	0.387109	30	0.933333	0.966667	1.57055	24	1	1	1.04897	36	0.972222	1	5.27801	35	0.971429	1	0.543496	18	0.944444	0.944444	1.39722
GO:0006820~anion transport	1.08341	34	0.588235	0.764706	0.773549	32	0.5625	0.6875	0.24819	26	0.653846	0.884615	2.12305	47	0.659574	0.787234	0.206601	25	0.72	0.84	0.836192	56	0.5	0.660714	6.93651	56	0.553571	0.767857	1.06041	58	0.534483	0.689655	1.7509	38	0.578947	0.789474	0.200794	47	0.595745	0.744681	1.82753	38	0.394737	0.605263	0.0373588	20	0.45	0.6	0.0657005
GO:0045936~negative regulation of phosphate metabolic process	6.43136	49	0.979592	1	3.93855	42	0.97619	1	2.6143	37	0.972973	0.972973	2.41331	43	0.976744	1	5.16867	45	0.977778	1	2.95006	62	0.983871	1	4.86807	45	0.955556	1	2.00475	57	0.912281	0.982456	4.25493	43	0.953488	1	7.53334	79	0.924051	0.987342	2.36478	36	0.972222	1	1.98393	34	0.911765	0.970588	2.74651
GO:0009991~response to extracellular stimulus	2.07627	35	0.971429	1	1.42332	32	0.90625	1	1.30029	31	0.903226	0.967742	1.78484	40	0.9	1	1.96227	34	0.911765	1	1.5011	54	0.851852	1	6.70387	50	0.78	0.98	2.76482	61	0.901639	0.967213	2.52883	37	0.891892	0.972973	3.81038	66	0.924242	0.984848	4.05795	42	0.880952	1	1.55821	32	0.84375	0.96875	1.35411
GO:0048705~skeletal system morphogenesis	2.20053	19	0.894737	0.947368	1.85484	18	0.944444	1	4.65687	25	0.76	0.92	0.913688	17	0.941176	1	2.2814	19	0.894737	1	0.984619	24	0.875	1	8.79599	33	0.757576	1	1.17594	25	0.88	0.96	3.69304	23	0.782609	0.913043	0.969876	24	0.833333	1	0.478352	12	0.916667	1	3.85413	23	0.913043	0.956522	5.39017
GO:0010948~negative regulation of cell cycle process	0.961241	17	1	1	0.312383	13	1	1	3.71104	26	0.961538	1	0.599702	18	1	1	0.0132749	7	1	1	1.66484	32	1	1	0.311665	13	1	1	2.90587	37	1	1	1.65108	20	1	1	1.8591	33	0.939394	1	0.236757	12	1	1	5.54752	30	0.966667	1	2.63035
GO:0032880~regulation of protein localization	3.66323	62	0.967742	1	2.13482	55	0.963636	1	1.10934	48	1	1	0.747767	55	1	1	0.607682	43	1	1	2.0685	92	0.945652	1	9.72618	82	0.95122	0.97561	3.53871	101	0.950495	1	1.78372	53	0.924528	0.981132	1.74743	90	0.966667	1	2.06223	54	0.962963	1	2.97811	58	0.948276	0.965517	0.922303
GO:0033043~regulation of organelle organization	2.38216	80	0.9125	0.975	1.60097	75	0.88	0.986667	8.35503	105	0.914286	1	1.20695	87	0.873563	0.977011	1.95275	76	0.934211	0.973684	2.28082	136	0.830882	0.970588	1.69175	76	0.934211	1	4.90832	153	0.875817	0.973856	6.68138	100	0.87	0.97	12.9925	188	0.904255	0.989362	1.8596	76	0.934211	1	4.88045	91	0.868132	0.967033	6.66631
GO:0061138~morphogenesis of a branching epithelium	3.79352	20	1	1	1.7641	15	1	1	4.31296	21	1	1	1.65825	17	1	1	2.58431	17	0.941176	0.941176	0.138662	13	1	1	6.92415	26	1	1	0.677002	18	1	1	2.48706	17	1	1	0.827947	19	0.947368	1	1.19226	13	1	1	0.724083	11	1	1	0.843736
GO:1901699~cellular response to nitrogen compound	2.28282	45	0.8	0.977778	1.65271	42	0.833333	0.952381	1.54995	41	0.902439	0.97561	0.724478	43	0.906977	1	1.44822	40	0.825	0.975	5.24415	89	0.831461	0.988764	3.12373	49	0.836735	0.979592	0.806814	63	0.904762	0.968254	2.91991	48	0.875	0.958333	0.843208	64	0.84375	0.96875	1.94283	43	0.860465	0.953488	1.45448	40	0.725	0.95	0.460549
GO:0009410~response to xenobiotic stimulus	4.99703	40	0.55	0.95	3.90115	37	0.648649	0.918919	2.48233	32	0.8125	0.96875	1.4337	33	0.757576	1	3.4465	35	0.628571	0.942857	1.93861	49	0.693878	0.918367	2.12292	31	0.645161	0.967742	0.653095	40	0.8	0.95	5.71299	42	0.666667	0.97619	1.24197	45	0.711111	1	1.73998	29	0.655172	0.896552	2.85645	33	0.606061	0.939394	0.55699
GO:0071407~cellular response to organic cyclic compound	2.33432	38	0.947368	1	1.27164	33	0.848485	0.939394	1.16412	32	0.90625	1	1.92362	43	0.860465	0.976744	0.90254	30	0.766667	1	2.85026	65	0.815385	0.984615	0.939111	31	0.935484	1	0.201543	43	0.813953	0.930233	3.60602	43	0.906977	1	1.0521	54	0.759259	0.962963	1.92322	36	0.833333	0.944444	0.353531	25	0.84	1	1.31625
GO:0010563~negative regulation of phosphorus metabolic process	6.41468	49	0.979592	1	3.92006	42	0.97619	1	2.59815	37	0.972973	0.972973	2.40037	43	0.976744	1	5.15313	45	0.977778	1	2.9313	62	0.983871	1	4.8459	45	0.955556	1	1.98074	57	0.912281	0.982456	4.23568	43	0.953488	1	7.49828	79	0.924051	0.987342	2.35605	36	0.972222	1	1.97654	34	0.911765	0.970588	2.72939
GO:0051270~regulation of cellular component movement	14.6234	107	0.943925	1	2.39094	67	0.925373	1	9.79676	94	0.957447	1	1.2713	72	0.902778	0.986111	7.0937	85	0.941176	0.988235	1.04419	101	0.90099	0.980198	4.19044	76	0.960526	0.986842	1.41848	105	0.885714	0.980952	2.76108	69	0.971014	1	0.557747	95	0.957895	1	5.75062	81	0.938272	1	0.775769	54	0.907407	0.981481	1.85164
GO:1901701~cellular response to oxygen-containing compound	6.62232	85	0.847059	0.976471	3.08961	71	0.84507	0.943662	2.43582	67	0.895522	0.955224	2.00325	78	0.871795	0.974359	1.57024	61	0.819672	0.983607	5.98172	134	0.835821	0.985075	7.65086	89	0.865169	0.988764	1.91011	110	0.845455	0.954545	6.26383	84	0.821429	0.97619	4.65531	128	0.796875	0.953125	5.1187	79	0.848101	0.974684	1.44612	60	0.783333	0.966667	0.498392
GO:0090130~tissue migration	6.3215	38	0.973684	1	1.50577	24	0.916667	1	6.84075	39	0.948718	1	1.07464	26	0.961538	0.961538	4.05329	32	0.96875	1	0.4319	31	0.967742	0.967742	2.83631	29	0.965517	0.965517	0.350618	30	0.933333	0.966667	1.50577	24	1	1	0.98047	36	0.972222	1	5.13302	35	0.971429	1	0.511277	18	0.944444	0.944444	1.48561
GO:0045216~cell-cell junction organization	5.7884	30	0.866667	1	1.07748	17	1	1	7.37277	33	0.909091	0.969697	1.07465	20	0.9	1	3.31353	24	0.791667	0.958333	0.00687661	13	0.923077	1	0.179162	11	0.909091	1	0.04056	16	0.9375	0.9375	1.31213	18	0.944444	1	1.10424	28	0.892857	0.964286	2.21225	21	0.857143	1	0.0404962	8	0.875	1	0.667767
GO:0051094~positive regulation of developmental process	10.6172	117	0.811966	1	4.46404	95	0.852632	1	8.88882	111	0.837838	1	4.29424	112	0.8125	0.991071	5.08541	96	0.78125	0.979167	4.50936	158	0.810127	0.987342	11.7025	121	0.77686	0.991736	1.6906	137	0.80292	0.970803	4.2476	94	0.787234	0.989362	2.14326	142	0.816901	0.985915	3.42903	89	0.808989	1	1.62538	77	0.727273	0.974026	2.99525
GO:0072001~renal system development	3.55659	28	0.785714	1	2.50888	25	0.88	1	2.26617	24	0.791667	1	1.70546	26	0.807692	1	2.32822	24	0.666667	0.958333	0.763099	30	0.8	1	5.50326	33	0.818182	1	0.767506	30	0.833333	1	3.89798	29	0.655172	1	0.627916	29	0.724138	1	2.27217	24	0.916667	1	0.535974	16	0.875	1	2.71147
GO:0051962~positive regulation of nervous system development	5.18323	46	0.847826	1	0.506039	26	0.769231	1	1.82547	34	0.911765	1	2.54654	44	0.931818	0.977273	1.68559	33	0.787879	0.969697	3.70418	66	0.80303	0.984848	4.40835	44	0.931818	1	1.15867	52	0.826923	0.961538	3.24364	40	0.85	1	1.00178	51	0.901961	0.980392	1.06971	30	0.833333	1	1.91314	34	0.676471	0.970588	2.83251
GO:1903827~regulation of cellular protein localization	3.59786	44	0.954545	1	0.962591	32	0.96875	1	1.00517	32	1	1	0.256948	31	1	1	1.221	33	1	1	1.08708	56	0.946429	1	6.09587	52	0.980769	1	4.44045	74	0.959459	1	1.64256	36	0.916667	1	1.45771	59	0.949153	1	2.13218	38	0.973684	1	2.00262	37	0.972973	1	0.978104
GO:0030855~epithelial cell differentiation	8.9221	68	0.955882	1	5.00027	57	0.964912	1	5.13921	57	0.964912	0.982456	2.07844	54	0.944444	1	2.80667	48	0.979167	1	0.17703	55	0.909091	1	7.25722	64	0.984375	1	0.0764157	51	0.921569	0.960784	6.62996	62	0.983871	1	1.65312	73	0.931507	0.986301	3.45731	51	0.980392	1	0.431451	33	0.969697	1	0.4632
GO:0007005~mitochondrion organization	0.00601335	15	0.866667	0.866667	0.745315	29	0.655172	0.827586	0.0341411	18	0.833333	0.888889	1.66172	41	0.634146	0.853659	0.171017	22	0.636364	0.909091	0.150528	41	0.560976	0.853659	1.34478	33	0.636364	0.848485	10.1363	89	0.539326	0.764045	0.412722	26	0.615385	0.846154	2.22017	61	0.622951	0.803279	0.529042	27	0.777778	0.925926	0.232284	23	0.608696	0.73913	2.64283
GO:0097659~nucleic acid-templated transcription	1.83674	176	0.9375	0.977273	2.52505	183	0.923497	0.989071	0.477372	156	0.923077	0.961538	1.9449	216	0.949074	0.986111	1.55383	170	0.929412	0.976471	13.9806	396	0.936869	0.974747	3.04334	188	0.93617	0.957447	2.33769	319	0.902821	0.956113	5.13964	201	0.950249	0.9801	1.8677	315	0.926984	0.977778	2.20833	178	0.949438	0.97191	4.21269	191	0.937173	0.95288	10.0546
GO:0060485~mesenchyme development	5.92629	34	0.941176	1	1.86593	23	0.956522	1	4.28194	30	0.933333	1	2.7076	30	0.9	0.966667	1.71182	22	0.818182	1	2.1331	38	0.947368	0.973684	4.55477	31	0.935484	0.967742	1.51705	35	0.885714	0.942857	4.19464	30	1	1	0.313688	26	0.923077	0.961538	2.83798	26	0.884615	1	3.62266	28	0.928571	0.964286	4.64941
GO:0006268~DNA unwinding involved in DNA replication	0.236353	2	1	1	0	1	1	1	0.685473	3	1	1	1.0642	4	1	1	0.241625	2	1	1	0.0934584	2	1	1	0	-1	-1	-1	2.43201	7	1	1	0.678469	3	1	1	0.0926956	2	1	1	0	-1	-1	-1	3.89368	7	1	1	5.99101
GO:0070727~cellular macromolecule localization	2.67781	106	0.688679	0.867925	1.23592	95	0.589474	0.778947	0.168932	77	0.727273	0.883117	0.797879	110	0.7	0.845455	1.55463	96	0.708333	0.833333	1.25745	168	0.690476	0.845238	3.70813	113	0.787611	0.876106	7.57062	213	0.624413	0.85446	2.05273	102	0.764706	0.892157	8.54575	219	0.611872	0.844749	3.84284	112	0.678571	0.830357	1.69909	97	0.701031	0.876289	2.87426
GO:0090303~positive regulation of wound healing	2.92331	12	1	1	1.09847	8	1	1	5.43407	16	0.8125	1	0.749105	8	0.875	1	0.8022	7	0.714286	1	0.413767	9	0.888889	1	0.284709	5	0.8	1	0.268931	8	0.875	1	0.770282	7	1	1	0.154727	7	0.857143	1	0.788898	7	0.857143	1	0.0540428	3	1	1	0.415499
GO:0002009~morphogenesis of an epithelium	8.65298	54	1	1	2.87226	38	0.947368	0.973684	10.1245	57	1	1	2.4941	43	1	1	3.33449	39	0.948718	0.948718	0.905657	49	0.979592	1	6.0679	48	1	1	2.46738	59	0.966102	1	5.39303	46	1	1	2.80784	61	0.983607	1	3.24625	39	1	1	0.761485	27	1	1	2.07651
GO:0009719~response to endogenous stimulus	9.39487	124	0.879032	0.991935	3.86549	102	0.872549	0.980392	2.93136	96	0.885417	0.989583	3.57882	120	0.85	0.983333	3.27416	97	0.814433	0.979381	5.95951	184	0.788043	0.983696	10.6607	129	0.844961	0.984496	2.74024	163	0.852761	0.981595	8.13505	120	0.833333	0.975	3.69473	171	0.847953	0.976608	4.49997	104	0.884615	0.980769	3.14322	96	0.833333	0.979167	1.82377
GO:1901698~response to nitrogen compound	4.04454	70	0.842857	0.985714	2.88891	65	0.846154	0.969231	1.5687	57	0.877193	0.982456	1.41567	68	0.882353	0.985294	2.5299	62	0.806452	0.983871	5.01807	120	0.8	0.991667	4.39969	72	0.777778	0.972222	2.00942	102	0.882353	0.970588	3.99595	70	0.828571	0.957143	2.62065	107	0.831776	0.971963	3.69319	68	0.867647	0.970588	1.24605	54	0.759259	0.962963	1.29191
GO:0048870~cell motility	17.8531	151	0.980132	1	1.67791	91	0.945055	0.989011	9.55461	127	0.976378	0.992126	1.7864	111	0.963964	0.990991	4.91869	108	0.953704	1	1.3707	155	0.948387	0.980645	6.92761	119	0.957983	0.991597	0.745493	146	0.931507	0.986301	2.82684	99	0.979798	1	1.32249	155	0.941935	0.993548	7.91113	121	0.942149	1	0.753628	80	0.9375	0.9875	1.76245
GO:0034330~cell junction organization	7.45745	35	0.885714	1	1.03269	18	1	1	8.055	36	0.916667	0.972222	0.819352	20	0.9	1	3.54717	26	0.807692	0.961538	0.00253417	13	0.923077	1	0.269367	13	0.769231	1	0.0312527	17	0.941176	0.941176	1.03269	18	0.944444	1	1.09325	30	0.9	0.966667	2.43263	23	0.913043	1	0.0846666	10	0.9	1	0.81066
GO:0010631~epithelial cell migration	6.57546	38	0.973684	1	1.16333	22	1	1	6.64473	38	0.973684	1	1.15775	26	0.961538	0.961538	4.24331	32	0.96875	1	0.490379	31	0.967742	0.967742	2.98703	29	0.965517	0.965517	0.40577	30	0.933333	0.966667	1.60625	24	1	1	1.09112	36	0.972222	1	5.35222	35	0.971429	1	0.560513	18	0.944444	0.944444	1.44014
GO:0030335~positive regulation of cell migration	13.0854	66	0.969697	1	2.10991	37	0.972973	1	10.7667	61	0.95082	1	0.838815	36	0.916667	0.972222	2.27405	37	1	1	1.23307	55	0.927273	0.981818	2.79049	40	0.975	0.975	1.24492	55	0.909091	0.981818	2.10991	37	1	1	0.667246	50	0.96	1	5.77234	49	0.938776	1	1.08917	31	0.935484	0.967742	1.98547
GO:1902531~regulation of intracellular signal transduction	7.43978	126	0.960317	0.984127	4.77033	115	0.913043	0.982609	5.42815	117	0.957265	0.982906	4.23485	134	0.955224	0.992537	5.45838	116	0.974138	0.991379	3.51262	184	0.940217	0.978261	7.72356	128	0.945312	0.976562	2.55339	176	0.920455	0.971591	3.24813	107	0.943925	0.981308	4.43089	191	0.937173	0.979058	10.2247	135	0.940741	0.985185	1.55323	93	0.956989	0.989247	2.10737
GO:0071229~cellular response to acid chemical	5.77991	27	0.740741	0.925926	1.10608	15	0.733333	0.866667	2.34053	19	0.736842	0.842105	1.20241	18	0.833333	1	1.44103	16	0.75	0.9375	1.9495	28	0.642857	0.964286	6.22283	28	0.821429	1	0.476342	20	0.85	0.9	3.42693	22	0.727273	0.954545	2.45927	30	0.6	0.9	0.51726	12	0.75	0.916667	2.7738	20	0.7	0.95	0.599909
GO:0051674~localization of cell	17.8112	151	0.980132	1	1.65232	91	0.945055	0.989011	9.52153	127	0.976378	0.992126	1.77075	111	0.963964	0.990991	4.88829	108	0.953704	1	1.35073	155	0.948387	0.980645	6.89384	119	0.957983	0.991597	0.786361	147	0.92517	0.979592	2.7986	99	0.979798	1	1.29395	155	0.941935	0.993548	7.88053	121	0.942149	1	0.74351	80	0.9375	0.9875	1.72591
GO:0006464~cellular protein modification process	5.26537	202	0.836634	0.965347	3.2919	190	0.731579	0.910526	2.27694	180	0.816667	0.933333	4.53589	239	0.715481	0.912134	1.56381	171	0.760234	0.935673	4.48648	342	0.719298	0.894737	5.32267	204	0.77451	0.946078	3.97819	337	0.667656	0.908012	4.63496	199	0.703518	0.904523	7.51908	365	0.70137	0.906849	3.46807	189	0.783069	0.941799	5.74753	201	0.696517	0.915423	3.62151
GO:0036211~protein modification process	5.25316	202	0.836634	0.965347	3.293	190	0.731579	0.910526	2.27873	180	0.816667	0.933333	4.67692	240	0.7125	0.908333	1.56603	171	0.760234	0.935673	4.5904	343	0.717201	0.892128	5.31974	204	0.77451	0.946078	3.95916	337	0.667656	0.908012	4.6344	199	0.703518	0.904523	7.49406	365	0.70137	0.906849	3.46437	189	0.783069	0.941799	5.74416	201	0.696517	0.915423	3.602
GO:0045069~regulation of viral genome replication	1.09269	9	1	1	1.08499	9	0.777778	1	0.335816	6	0.833333	1	0.711715	9	1	1	0.0854118	4	1	1	5.67676	25	0.84	1	0.774322	8	1	1	0.133981	8	0.75	1	2.73442	13	0.923077	1	0.485146	11	0.727273	1	1.11087	9	0.666667	1	0.190921	5	1	1	0.892639
GO:2001020~regulation of response to DNA damage stimulus	1.26747	20	0.95	1	1.2451	20	0.95	1	0.544584	16	1	1	2.31689	28	0.857143	1	0.22386	13	0.846154	1	2.8433	40	1	1	0.511623	16	1	1	3.13045	41	0.902439	1	2.94049	26	0.961538	1	1.65459	35	0.885714	1	0.00526605	7	0.857143	1	1.84858	22	1	1	8.05774
GO:1903829~positive regulation of cellular protein localization	3.65247	31	0.967742	1	1.12743	22	1	1	0.978782	21	1	1	0.321578	20	1	1	1.01616	21	1	1	1.05647	36	0.972222	1	5.08595	35	1	1	1.94898	41	0.97561	1	0.766304	20	0.95	1	1.03862	36	0.972222	1	1.61766	24	0.958333	1	1.22371	22	1	1	0.789446
GO:0001667~ameboidal-type cell migration	7.85054	48	1	1	1.50795	29	1	1	7.94266	48	0.958333	0.979167	0.681966	29	0.965517	0.965517	4.47852	39	0.974359	1	1.51063	48	0.979167	0.979167	4.21433	39	0.948718	0.974359	0.623679	41	0.926829	0.95122	1.95019	31	1	1	1.48071	48	0.958333	0.979167	4.73334	40	1	1	0.48476	22	0.954545	0.954545	2.23524
GO:0007169~transmembrane receptor protein tyrosine kinase signaling pathway	8.16302	58	1	1	1.48839	36	0.972222	1	4.29299	47	1	1	1.51647	43	1	1	3.81335	45	0.977778	1	0.741486	54	0.944444	1	3.83538	46	1	1	0.426337	50	0.92	1	2.54651	41	0.95122	1	5.2362	79	0.962025	1	3.70844	45	1	1	0.239037	25	1	1	0.410868
GO:0006869~lipid transport	1.63997	27	0.703704	0.814815	0.187649	17	0.647059	0.823529	0.726998	22	0.909091	0.909091	2.84025	37	0.621622	0.918919	0.492659	20	0.6	0.9	1.4071	43	0.581395	0.813953	2.06916	29	0.758621	0.931034	0.186221	31	0.677419	0.774194	1.61478	27	0.518519	0.888889	0.226322	32	0.78125	0.875	1.05328	24	0.583333	0.75	0.103067	15	0.533333	0.733333	0.00613069
GO:0003002~regionalization	2.33497	26	0.769231	1	1.76366	24	0.916667	1	1.56883	23	0.826087	1	3.0622	33	0.878788	0.969697	3.06946	28	0.928571	1	3.79167	47	0.829787	0.978723	7.81078	40	0.95	0.975	1.45463	37	0.891892	0.972973	3.25109	29	0.931034	1	0.032638	21	0.857143	1	0.464698	17	0.941176	1	1.63135	23	0.73913	0.956522	4.40665
GO:0009968~negative regulation of signal transduction	10.2425	108	0.981481	0.990741	2.01116	75	0.92	0.986667	3.76922	84	0.97619	0.988095	7.248	116	0.965517	0.991379	3.52574	82	0.97561	0.987805	3.27042	138	0.927536	0.985507	10.6747	110	0.972727	0.990909	5.00772	148	0.939189	0.993243	3.62163	84	0.952381	1	2.38108	132	0.969697	0.984848	4.70912	88	0.977273	0.988636	2.26892	75	0.946667	1	3.45411
GO:2000147~positive regulation of cell motility	12.2129	66	0.969697	1	1.8425	37	0.972973	1	10.4478	62	0.951613	1	0.67596	36	0.916667	0.972222	1.98742	37	1	1	1.08708	56	0.910714	0.982143	2.47561	40	0.975	0.975	0.978799	55	0.909091	0.981818	1.8425	37	1	1	0.57456	51	0.960784	1	5.25968	49	0.938776	1	0.919434	31	0.935484	0.967742	1.63474
GO:0048589~developmental growth	4.80486	52	0.826923	0.980769	1.36639	38	0.868421	1	3.15784	46	0.826087	0.978261	4.55127	60	0.8	0.95	1.87535	40	0.875	1	1.09167	62	0.741935	0.935484	6.69641	58	0.741379	0.948276	1.21996	63	0.793651	0.968254	4.74362	52	0.826923	0.980769	2.33468	71	0.84507	0.929577	4.57985	51	0.901961	1	2.09886	41	0.829268	0.926829	0.986309
GO:0040011~locomotion	18.3379	165	0.957576	1	1.34184	98	0.897959	0.979592	9.92738	140	0.95	0.992857	1.85957	124	0.895161	0.983871	4.54221	117	0.948718	1	1.0045	168	0.928571	0.982143	7.05594	131	0.931298	0.992366	1.03336	168	0.880952	0.982143	2.7542	109	0.954128	0.990826	1.24796	172	0.912791	0.994186	8.59723	135	0.903704	0.992593	0.901865	91	0.879121	0.989011	1.81719
GO:0034613~cellular protein localization	2.4578	104	0.682692	0.865385	1.28848	95	0.589474	0.778947	0.182045	77	0.727273	0.883117	0.777445	109	0.706422	0.844037	1.48885	95	0.705263	0.831579	1.09653	165	0.684848	0.842424	3.63093	112	0.785714	0.875	7.35802	211	0.630332	0.853081	2.12373	102	0.764706	0.892157	8.13353	216	0.615741	0.842593	3.94466	112	0.678571	0.830357	1.64596	96	0.708333	0.875	2.85643
GO:0060341~regulation of cellular localization	3.08925	62	0.951613	1	0.368059	43	0.953488	0.976744	0.965631	49	0.959184	1	0.128047	47	0.978723	1	0.253495	40	1	1	1.01947	87	0.931034	1	5.20323	71	0.957746	0.985915	3.83507	107	0.953271	0.990654	2.06455	57	0.912281	0.982456	1.28293	90	0.944444	0.988889	2.00079	56	0.946429	1	1.92265	55	0.909091	0.981818	0.497464
GO:0051640~organelle localization	0.629303	31	0.870968	0.903226	0.00869117	18	0.833333	0.888889	1.35713	36	0.805556	0.916667	2.6045	50	0.7	0.84	0.302409	27	0.592593	0.777778	0.114869	45	0.577778	0.822222	0.259031	27	0.518519	0.851852	0.673751	55	0.6	0.836364	1.85437	39	0.692308	0.948718	7.13773	88	0.715909	0.875	1.18739	35	0.742857	0.942857	2.03167	39	0.692308	0.923077	1.7295
GO:0035295~tube development	6.49457	54	0.944444	1	4.09802	47	0.87234	0.978723	5.51156	51	0.941176	0.980392	1.63786	44	0.909091	0.977273	2.6717	41	0.902439	0.926829	1.51258	61	0.819672	0.95082	9.1365	61	0.901639	0.967213	1.26081	59	0.898305	0.966102	3.8035	46	0.847826	0.956522	2.44333	67	0.880597	0.970149	3.35579	44	0.886364	0.977273	1.08325	33	0.969697	1	2.14602
GO:0034329~cell junction assembly	6.48751	30	0.866667	1	0.664456	14	1	1	5.53697	28	0.892857	0.964286	0.439851	15	0.933333	1	3.39829	23	0.826087	0.956522	0.0015206	10	0.9	1	0.0528202	8	0.875	1	0.0153977	13	0.846154	0.923077	0.498391	13	0.846154	1	0.484072	22	0.909091	0.954545	2.24788	20	0.9	1	0.0129405	6	0.833333	1	0.910936
GO:0097190~apoptotic signaling pathway	2.48815	41	0.95122	0.97561	2.23047	40	1	1	2.30484	40	0.95	1	1.6176	44	0.977273	1	0.535204	29	1	1	3.87835	74	1	1	5.26231	51	0.980392	0.980392	3.91747	74	1	1	2.23047	40	1	1	7.61962	88	0.988636	1	3.05021	43	1	1	1.57857	36	0.972222	1	3.44621
GO:2001141~regulation of RNA biosynthetic process	2.01891	173	0.947977	0.982659	2.39615	177	0.943503	1	0.471756	151	0.940397	0.986755	2.11027	212	0.962264	0.985849	1.80806	168	0.934524	0.97619	13.6333	385	0.961039	0.987013	2.88611	182	0.967033	0.972527	2.00458	306	0.924837	0.970588	5.31603	197	0.959391	0.984772	1.63741	303	0.950495	0.986799	2.526	176	0.960227	0.982955	4.83757	190	0.936842	0.963158	10.4709
GO:0006468~protein phosphorylation	9.00427	127	0.984252	0.992126	5.10117	112	0.955357	0.991071	6.7442	118	0.974576	0.983051	2.80661	120	0.991667	1	4.0534	105	0.980952	1	2.46512	168	0.97619	0.994048	9.61667	130	0.976923	0.992308	2.28328	166	0.981928	0.993976	2.97491	101	0.970297	1	4.42222	183	0.967213	0.989071	6.06003	115	0.991304	1	4.30773	106	0.962264	0.990566	2.50883
GO:0009611~response to wounding	10.8794	66	0.848485	0.969697	1.8152	39	0.846154	1	9.24839	62	0.870968	0.983871	3.00414	52	0.826923	0.980769	3.69625	46	0.782609	0.978261	0.293828	50	0.78	0.96	3.9887	48	0.833333	0.958333	1.15907	60	0.783333	0.966667	2.69872	43	0.651163	1	4.1017	77	0.831169	0.948052	2.80265	43	0.813953	1	0.935635	33	0.757576	1	0.25352
GO:0010817~regulation of hormone levels	0.990596	29	0.551724	0.931034	2.13828	35	0.8	0.942857	0.12713	20	0.85	1	1.01627	35	0.685714	0.942857	0.907136	28	0.75	1	1.04002	50	0.68	0.92	9.00637	55	0.781818	0.963636	0.82397	48	0.6875	0.979167	2.37835	36	0.638889	0.944444	0.164942	39	0.846154	0.897436	1.01155	29	0.758621	0.965517	0.911873	28	0.678571	0.857143	0.308739
GO:0008104~protein localization	3.00215	138	0.695652	0.869565	1.47578	126	0.626984	0.825397	0.322495	108	0.731481	0.898148	0.909049	146	0.719178	0.856164	1.34262	122	0.704918	0.844262	1.71266	226	0.668142	0.840708	5.78138	155	0.767742	0.877419	7.35486	269	0.6171	0.836431	1.68128	128	0.75	0.890625	7.81046	273	0.611722	0.838828	4.1499	144	0.673611	0.826389	2.01592	128	0.703125	0.859375	2.17027
GO:0006355~regulation of transcription, DNA-templated	2.09079	173	0.947977	0.982659	2.23907	175	0.954286	1	0.409305	149	0.95302	0.986577	2.10601	211	0.966825	0.985782	1.77306	167	0.94012	0.976048	13.7168	384	0.960938	0.986979	2.85866	181	0.972376	0.972376	1.78423	302	0.937086	0.970199	5.26068	196	0.964286	0.984694	1.58168	301	0.956811	0.986711	2.60885	176	0.960227	0.982955	4.45289	187	0.946524	0.962567	9.7788
GO:1903506~regulation of nucleic acid-templated transcription	2.08395	173	0.947977	0.982659	2.34879	176	0.948864	1	0.410323	149	0.95302	0.986577	2.08035	211	0.966825	0.985782	1.76781	167	0.94012	0.976048	13.6742	384	0.960938	0.986979	2.97544	182	0.967033	0.972527	1.77079	302	0.937086	0.970199	5.25072	196	0.964286	0.984694	1.63313	302	0.953642	0.986755	2.59394	176	0.960227	0.982955	4.44227	187	0.946524	0.962567	9.77204
GO:0033365~protein localization to organelle	0.764034	47	0.744681	0.893617	1.35522	52	0.692308	0.807692	0.437425	43	0.837209	0.930233	0.25793	50	0.7	0.82	0.340713	41	0.829268	0.878049	0.903277	85	0.717647	0.870588	2.10558	57	0.859649	0.947368	4.80394	111	0.603604	0.828829	1.35522	52	0.769231	0.903846	6.25529	118	0.474576	0.889831	0.92348	48	0.729167	0.791667	2.37664	57	0.77193	0.894737	5.90355
GO:0045184~establishment of protein localization	1.08842	90	0.655556	0.822222	2.22426	100	0.66	0.81	0.114224	72	0.708333	0.875	1.01265	109	0.688073	0.825688	0.399916	79	0.632911	0.797468	1.56079	166	0.638554	0.801205	4.15851	112	0.732143	0.839286	5.87786	198	0.585859	0.79798	0.582776	84	0.738095	0.869048	5.35646	196	0.607143	0.795918	3.54744	107	0.495327	0.794393	0.798774	85	0.717647	0.858824	0.762462
GO:0045597~positive regulation of cell differentiation	9.6723	89	0.775281	1	4.65615	73	0.794521	1	3.59454	68	0.882353	1	3.52962	81	0.888889	0.987654	3.50708	67	0.791045	0.970149	4.89132	120	0.816667	0.983333	10.1838	91	0.824176	0.989011	1.55348	99	0.808081	0.969697	3.68504	69	0.797101	1	2.83646	109	0.825688	0.981651	3.18323	66	0.80303	1	1.96313	59	0.762712	0.966102	3.06625
GO:0016310~phosphorylation	7.75617	144	0.986111	0.993056	5.36628	134	0.955224	0.992537	6.26704	137	0.978102	0.985401	2.65036	143	0.972028	1	5.8982	134	0.977612	1	3.14135	209	0.966507	0.990431	8.76545	149	0.966443	0.986577	3.83675	214	0.981308	0.990654	3.65655	125	0.968	0.992	3.9331	216	0.962963	0.986111	5.45833	133	0.992481	1	4.13663	125	0.952	0.976	2.81419
GO:0001501~skeletal system development	4.68387	44	0.636364	0.909091	4.9851	45	0.755556	0.933333	7.80925	52	0.807692	0.923077	2.46287	43	0.511628	0.906977	2.48168	36	0.888889	0.972222	1.85005	56	0.821429	0.982143	11.6868	61	0.819672	1	2.04782	57	0.789474	0.964912	7.6601	52	0.807692	0.961538	1.50948	54	0.722222	0.925926	2.40148	36	0.75	0.944444	4.23691	42	0.809524	0.928571	4.70545
GO:0051241~negative regulation of multicellular organismal process	12.7904	114	0.833333	0.973684	3.62776	83	0.831325	0.963855	4.2115	85	0.905882	0.988235	2.78348	94	0.861702	1	3.1251	79	0.822785	0.962025	4.03919	141	0.865248	1	5.62849	92	0.880435	0.978261	1.24962	119	0.823529	0.983193	3.83758	84	0.785714	0.988095	0.787895	114	0.824561	0.964912	4.03259	84	0.833333	0.988095	1.946	72	0.791667	0.986111	2.55137
GO:0048729~tissue morphogenesis	11.1926	67	0.970149	1	2.65018	43	0.953488	0.976744	11.3278	67	0.970149	1	3.65934	55	0.963636	0.981818	3.63248	46	0.913043	0.934783	0.882133	58	0.931034	0.965517	7.26329	58	0.931034	0.982759	3.01385	72	0.930556	0.986111	6.23723	55	0.945455	1	3.13929	73	0.945205	0.972603	4.09291	48	0.9375	1	0.90086	33	0.969697	0.969697	2.9937
GO:0010632~regulation of epithelial cell migration	5.16728	30	1	1	0.534289	15	1	1	5.67697	31	1	1	1.0341	21	0.952381	0.952381	4.03052	27	1	1	0.166633	21	0.952381	0.952381	2.40886	23	0.956522	0.956522	0.295812	23	0.956522	0.956522	0.694122	16	1	1	0.574627	26	0.961538	1	3.56679	26	1	1	0.225656	12	0.916667	0.916667	0.715027
GO:0009057~macromolecule catabolic process	0.672916	60	0.716667	0.95	0.922612	63	0.666667	0.952381	0.411463	56	0.75	0.928571	2.81563	91	0.516484	0.879121	0.233782	52	0.461538	0.807692	2.77227	128	0.664062	0.875	2.36898	74	0.716216	0.932432	4.94681	141	0.58156	0.921986	1.50877	68	0.676471	0.911765	7.56642	154	0.525974	0.837662	1.48504	67	0.671642	0.910448	0.162824	50	0.6	0.88	4.22236
GO:0007010~cytoskeleton organization	5.08236	97	0.71134	0.876289	1.44677	77	0.688312	0.844156	16.7309	132	0.727273	0.893939	2.62815	102	0.676471	0.862745	3.84784	90	0.711111	0.877778	0.792111	126	0.650794	0.865079	2.22208	83	0.73494	0.915663	2.82387	146	0.719178	0.869863	4.12118	93	0.72043	0.903226	7.46925	173	0.693642	0.907514	2.93451	86	0.709302	0.895349	2.24939	81	0.740741	0.901235	2.05772
GO:0006461~protein complex assembly	1.08457	60	0.783333	0.916667	0.267032	50	0.74	0.88	2.83213	71	0.676056	0.887324	1.44713	76	0.657895	0.894737	0.864393	57	0.754386	0.947368	0.804474	102	0.627451	0.882353	1.67065	65	0.738462	0.907692	5.91792	137	0.423358	0.861314	1.3005	62	0.693548	0.887097	3.20078	123	0.626016	0.902439	0.310043	50	0.58	0.92	0.598678	54	0.666667	0.907407	4.13714
GO:0070271~protein complex biogenesis	1.08457	60	0.783333	0.916667	0.267032	50	0.74	0.88	2.83213	71	0.676056	0.887324	1.44713	76	0.657895	0.894737	0.864393	57	0.754386	0.947368	0.804474	102	0.627451	0.882353	1.67065	65	0.738462	0.907692	5.91792	137	0.423358	0.861314	1.3005	62	0.693548	0.887097	3.20078	123	0.626016	0.902439	0.310043	50	0.58	0.92	0.598678	54	0.666667	0.907407	4.13714
GO:0050796~regulation of insulin secretion	0.285654	8	0.875	1	1.39144	13	1	1	0.175081	7	0.857143	1	0.332382	10	1	1	0.302783	8	1	1	1.32771	20	0.9	1	5.30587	22	0.909091	0.909091	0.56251	16	0.9375	1	0.618291	10	0.9	0.9	0.139225	12	0.916667	1	0.867374	11	0.909091	1	0.89168	11	0.909091	0.909091	0.902367
GO:0001763~morphogenesis of a branching structure	4.13264	22	0.954545	1	1.74441	16	1	1	3.71546	21	1	1	1.58461	18	0.944444	1	2.53375	18	0.944444	0.944444	0.254714	16	0.9375	1	6.64666	27	0.962963	1	0.462245	18	1	1	2.07581	17	1	1	0.725217	20	0.95	1	1.20031	14	1	1	0.750267	12	0.916667	1	1.77101
GO:0042542~response to hydrogen peroxide	0.339142	7	0.857143	1	0.520258	8	0.875	1	2.10798	13	0.923077	1	0.174445	7	1	1	0.043553	4	1	1	0.882348	15	1	1	0.740583	9	1	1	0.689299	14	1	1	0.520258	8	1	1	5.14442	27	0.851852	1	3.00857	15	1	1	0.0440319	4	1	1	0.885884
GO:0051046~regulation of secretion	1.09443	35	1	1	1.06742	35	0.885714	0.942857	1.12797	35	0.942857	1	1.22462	43	0.976744	1	0.281397	27	1	1	0.383216	52	0.942308	1	4.49412	50	0.9	0.96	0.794244	57	0.947368	1	1.39041	37	0.891892	0.972973	0.392373	52	0.961538	0.980769	0.265614	27	0.925926	1	0.770826	32	0.9375	0.9375	0.192667
GO:0010810~regulation of cell-substrate adhesion	5.47601	26	0.961538	1	1.44558	16	1	1	4.54455	24	1	1	1.53799	19	0.947368	1	3.29225	21	0.952381	0.952381	0.109177	15	0.933333	1	0.92936	14	0.928571	1	0.531525	20	0.95	1	2.05988	18	1	1	2.06744	28	0.928571	0.964286	1.78455	17	1	1	0.589214	12	1	1	1.17507
GO:0048863~stem cell differentiation	2.7661	22	0.909091	0.954545	0.454691	13	0.923077	1	2.80028	22	0.909091	1	0.67076	17	0.823529	0.941176	2.50922	21	0.857143	1	2.24834	32	0.90625	0.96875	4.28844	26	0.884615	0.923077	1.34955	28	0.857143	0.928571	3.10622	23	0.956522	1	0.537846	23	0.826087	1	1.27147	17	0.941176	1	2.87875	22	0.727273	0.954545	5.12881
GO:0050818~regulation of coagulation	5.45994	17	0.941176	0.941176	0.395777	6	1	1	5.49711	17	1	1	0.59407	8	1	1	3.68471	14	0.857143	0.928571	0.294939	9	1	1	1.61758	10	1	1	1.37131	14	0.928571	1	1.6306	10	1	1	0.613617	11	0.909091	0.909091	0.933228	8	0.875	1	0.236087	5	1	1	0.183875
GO:0032270~positive regulation of cellular protein metabolic process	5.50637	102	0.960784	0.990196	3.1266	91	0.868132	0.978022	6.65005	106	0.896226	0.981132	0.913307	91	0.89011	0.967033	0.985325	74	0.891892	0.986486	2.37339	148	0.844595	0.97973	6.3081	106	0.867925	0.962264	3.32563	155	0.851613	0.974194	3.69203	94	0.851064	0.978723	3.94192	160	0.81875	0.9625	3.6933	93	0.935484	0.978495	1.31413	77	0.909091	0.974026	0.831572
GO:0032370~positive regulation of lipid transport	0.558878	6	1	1	0.325062	5	1	1	1.21641	8	1	1	2.37927	12	0.916667	0.916667	0.34158	5	0.8	0.8	1.21194	12	0.833333	0.833333	1.58912	9	1	1	0.191414	7	1	1	2.05606	10	0.7	0.9	0.187191	7	1	1	0.865843	7	0.857143	0.857143	0.582137	6	0.833333	0.833333	0.190941
GO:0042692~muscle cell differentiation	7.41243	47	0.765957	0.914894	1.50795	29	0.793103	0.896552	3.39138	36	0.75	0.888889	1.10193	32	0.78125	0.9375	2.3376	32	0.6875	0.90625	1.51063	48	0.833333	0.958333	6.05073	44	0.75	0.909091	0.835247	43	0.767442	0.930233	4.60868	40	0.725	0.975	3.25804	57	0.77193	0.912281	3.39731	36	0.777778	1	1.6372	29	0.724138	0.896552	1.86135
GO:0006275~regulation of DNA replication	0.721412	9	0.777778	0.888889	0.494155	8	0.75	1	1.6542	12	0.833333	1	1.36899	13	1	1	0.33705	7	0.857143	0.857143	0.234536	11	0.818182	1	0.0355326	4	0.75	1	1.85596	19	0.789474	1	3.85128	17	0.823529	0.941176	2.14434	20	0.9	1	0.0955914	5	0.8	1	3.45902	16	0.75	1	7.08579
GO:0040017~positive regulation of locomotion	13.0853	69	0.956522	1	1.65275	37	0.972973	1	9.92301	62	0.951613	1	0.91321	39	0.923077	0.974359	2.46251	40	1	1	1.01878	57	0.912281	0.982456	2.97998	43	0.953488	0.976744	0.83595	55	0.909091	0.981818	1.85189	38	1	1	0.53696	52	0.961538	1	5.58595	51	0.941176	1	1.26163	34	0.911765	0.970588	2.01475
GO:0030073~insulin secretion	0.589356	10	1	1	1.04645	12	1	1	0.161627	7	1	1	0.198864	9	1	1	0.28237	8	1	1	1.03067	19	0.894737	1	5.15075	22	0.818182	0.909091	1.0373	19	0.947368	1	0.797396	11	0.909091	0.909091	0.0757306	11	0.909091	1	0.823006	11	0.818182	0.909091	0.846698	11	0.909091	0.909091	0.516682
GO:0051272~positive regulation of cellular component movement	13.0249	69	0.956522	1	2.04785	39	0.974359	1	9.86611	62	0.951613	1	0.770578	38	0.921053	0.973684	1.98375	38	1	1	1.26288	59	0.881356	0.983051	2.94988	43	0.976744	0.976744	1.14838	58	0.913793	0.982759	1.6411	37	1	1	0.456137	51	0.960784	1	5.21547	50	0.94	1	1.08529	33	0.909091	0.969697	1.66304
GO:0030856~regulation of epithelial cell differentiation	6.8993	25	1	1	1.03363	12	1	1	1.34296	13	1	1	0.605396	12	1	1	1.69852	14	1	1	0.377065	15	1	1	2.72363	17	1	1	0.124265	12	1	1	2.74688	17	1	1	0.266997	14	1	1	1.66871	14	1	1	0.428678	9	1	1	0.654707
GO:0015031~protein transport	0.741195	81	0.641975	0.802469	1.98073	93	0.666667	0.817204	0.0675322	65	0.676923	0.861538	1.11364	104	0.673077	0.817308	0.489857	76	0.618421	0.789474	1.59506	157	0.617834	0.789809	3.68867	104	0.730769	0.826923	6.67173	192	0.583333	0.791667	0.71516	81	0.728395	0.864198	3.90777	177	0.581921	0.779661	3.07185	99	0.505051	0.787879	0.699481	79	0.696203	0.848101	0.426304
GO:0022604~regulation of cell morphogenesis	6.02152	44	1	1	1.6563	30	0.966667	0.966667	4.60252	40	1	1	0.535774	28	0.928571	1	1.79522	30	0.933333	1	2.51842	54	0.944444	0.962963	1.63688	30	0.966667	0.966667	0.181808	35	0.942857	0.971429	4.84228	41	0.95122	0.97561	0.999114	45	0.955556	1	1.94964	31	1	1	1.57657	29	0.965517	1	2.13632
GO:0071495~cellular response to endogenous stimulus	8.66682	102	0.911765	0.990196	3.03366	80	0.875	0.975	2.61045	77	0.909091	0.987013	2.95135	95	0.905263	0.989474	1.91762	72	0.847222	0.986111	6.32162	153	0.830065	0.993464	8.14616	101	0.881188	0.990099	1.84987	125	0.904	0.984	5.72265	92	0.880435	0.978261	2.34467	130	0.876923	0.976923	2.46941	76	0.907895	0.973684	3.16211	79	0.848101	0.974684	1.21879
GO:0048585~negative regulation of response to stimulus	11.9112	138	0.927536	0.992754	1.75901	94	0.861702	0.978723	4.57454	110	0.936364	0.990909	5.51987	137	0.89781	0.992701	3.6063	104	0.923077	0.980769	3.41863	178	0.910112	0.983146	9.1634	130	0.907692	0.984615	4.49771	185	0.875676	0.989189	4.38122	110	0.881818	0.990909	2.57943	172	0.895349	0.988372	4.83225	111	0.927928	0.990991	2.03042	94	0.851064	0.978723	3.18487
GO:0023057~negative regulation of signaling	9.50581	112	0.964286	0.991071	2.12707	81	0.888889	0.987654	3.27385	87	0.977011	0.988506	6.42393	120	0.958333	0.991667	3.84561	89	0.955056	0.988764	3.16323	147	0.904762	0.979592	10.5464	116	0.956897	0.974138	4.79655	157	0.923567	0.987261	4.3407	93	0.913978	0.989247	1.95072	138	0.956522	0.985507	3.90736	90	0.955556	0.988889	2.08738	79	0.911392	0.987342	2.63417
GO:0010634~positive regulation of epithelial cell migration	2.31613	16	1	1	0.55818	10	1	1	5.69431	23	1	1	0.586239	12	0.916667	0.916667	2.39083	16	1	1	0.17794	13	0.923077	0.923077	1.91314	15	0.933333	0.933333	0.261572	14	0.928571	0.928571	1.59252	14	1	1	0.474861	16	0.9375	1	4.12527	20	1	1	0.59693	10	0.9	0.9	0.485381
GO:0051049~regulation of transport	2.64559	101	0.960396	1	0.617727	83	0.927711	0.963855	0.9044	86	0.965116	1	0.989593	107	0.981308	0.990654	0.365569	77	0.961039	0.987013	0.442282	146	0.890411	0.965753	6.72374	122	0.92623	0.967213	0.761325	152	0.953947	0.993421	2.44761	100	0.88	0.95	0.463922	147	0.931973	0.959184	3.27628	104	0.951923	0.990385	0.543797	80	0.925	0.9625	0.0304102
GO:0051188~cofactor biosynthetic process	0.425941	10	0.9	0.9	1.29805	14	0.785714	0.857143	0.0509691	6	1	1	3.1572	22	0.863636	0.909091	0.842424	12	0.916667	1	0.428385	17	0.882353	0.941176	0.096279	7	0.857143	0.857143	1.75013	24	0.625	0.833333	1.5944	15	0.733333	0.866667	1.72064	24	0.833333	0.958333	0.104246	7	0.714286	0.714286	0.0547101	6	0.666667	0.666667	0.430941
GO:0009628~response to abiotic stimulus	3.70121	74	0.837838	0.972973	2.10156	66	0.818182	0.969697	6.06759	83	0.843373	0.987952	1.6872	76	0.763158	0.973684	1.67412	62	0.790323	0.967742	2.07694	112	0.839286	0.991071	7.23497	88	0.602273	0.931818	2.35701	114	0.798246	0.947368	4.82246	79	0.797468	0.962025	3.64921	123	0.837398	0.96748	3.17841	71	0.816901	0.985915	1.04351	57	0.824561	0.964912	3.23191
GO:0043933~macromolecular complex subunit organization	1.43637	104	0.711538	0.923077	0.0594057	79	0.658228	0.873418	3.27833	117	0.632479	0.888889	1.03023	122	0.639344	0.918033	0.275054	86	0.674419	0.906977	1.89082	189	0.57672	0.904762	0.97115	100	0.7	0.91	7.94358	230	0.491304	0.891304	2.3653	112	0.6875	0.919643	8.10151	232	0.568966	0.905172	0.21179	85	0.682353	0.929412	0.886255	96	0.583333	0.90625	7.33383
GO:0042886~amide transport	0.917962	87	0.643678	0.804598	1.72712	95	0.663158	0.821053	0.0770061	69	0.681159	0.869565	1.2266	110	0.681818	0.827273	0.449347	79	0.620253	0.797468	1.50283	163	0.607362	0.779141	4.41803	112	0.723214	0.839286	6.91575	201	0.567164	0.78607	1.17165	90	0.7	0.877778	3.26337	180	0.583333	0.777778	2.89094	102	0.617647	0.77451	0.731104	83	0.686747	0.843373	0.358029
GO:0045604~regulation of epidermal cell differentiation	2.04775	8	1	1	1.5145	7	1	1	1.53411	7	1	1	0.0980686	3	1	1	0.697419	5	1	1	0.0269715	3	1	1	0.158672	3	1	1	0.0846936	4	1	1	0.160446	3	1	1	0.186637	5	1	1	0.381306	4	1	1	0.389392	4	1	1	0.836355
GO:0022607~cellular component assembly	6.69504	186	0.72043	0.903226	0.0332581	118	0.644068	0.847458	9.90052	199	0.653266	0.879397	1.67515	187	0.652406	0.898396	2.15702	155	0.696774	0.909677	1.88626	275	0.625455	0.872727	1.36484	151	0.728477	0.86755	9.27902	330	0.536364	0.860606	2.48636	161	0.68323	0.906832	8.57916	328	0.634146	0.926829	1.23778	147	0.673469	0.904762	0.652542	137	0.620438	0.905109	10.5813
GO:0016032~viral process	3.74913	53	0.924528	1	2.07871	46	0.826087	0.956522	4.37562	55	0.945455	0.981818	3.39977	61	0.852459	0.983607	0.157077	29	0.862069	0.965517	4.87158	91	0.769231	0.945055	2.45574	48	0.833333	0.9375	1.0996	69	0.768116	0.971014	2.28236	47	0.851064	0.978723	5.04259	92	0.73913	0.956522	1.98689	45	0.844444	1	0.331054	32	0.90625	1	2.46426
GO:0045934~negative regulation of nucleobase-containing compound metabolic process	3.97209	95	0.926316	0.978947	4.75255	99	0.848485	1	0.466063	68	0.941176	1	1.08804	93	0.935484	1	2.09295	83	0.879518	0.963855	11.2396	194	0.912371	0.994845	1.67048	82	0.939024	0.987805	1.27166	137	0.905109	0.970803	9.56706	117	0.905983	0.991453	0.954325	134	0.858209	0.992537	1.47335	79	0.949367	0.987342	3.4995	91	0.89011	0.978022	12.9317
GO:0070482~response to oxygen levels	1.98868	26	0.807692	0.961538	0.711509	20	0.85	1	5.0426	35	0.942857	1	0.733775	24	0.791667	0.958333	3.63646	31	0.83871	1	1.10884	37	0.972973	1	4.13788	33	0.848485	0.939394	2.00974	42	0.714286	0.97619	1.47327	24	0.791667	0.958333	3.11337	47	0.893617	0.978723	2.59236	28	0.928571	1	0.379542	17	0.882353	0.941176	1.61756
GO:0051240~positive regulation of multicellular organismal process	14.3694	148	0.831081	0.993243	4.29036	112	0.758929	0.991071	10.6367	136	0.867647	0.992647	5.31105	139	0.820144	0.985612	6.04857	118	0.805085	0.983051	4.5447	190	0.815789	0.973684	12.9941	145	0.813793	0.986207	1.89331	169	0.751479	0.970414	5.55991	118	0.813559	0.991525	1.99203	171	0.754386	0.982456	4.12944	110	0.863636	1	2.12598	97	0.762887	0.969072	3.13573
GO:0008285~negative regulation of cell proliferation	8.20264	68	0.852941	1	2.94485	51	0.803922	0.980392	1.97159	46	0.869565	0.956522	1.75132	54	0.888889	0.962963	0.683015	37	0.756757	0.945946	0.495492	64	0.828125	0.953125	2.8945	51	0.843137	1	0.830382	68	0.75	0.955882	3.18252	52	0.826923	0.961538	0.4835	64	0.796875	0.953125	2.39623	48	0.854167	0.979167	1.06793	40	0.875	0.975	1.73915
GO:0010876~lipid localization	1.18713	27	0.703704	0.814815	0.144121	18	0.722222	0.833333	1.0388	26	0.884615	0.923077	2.59078	39	0.615385	0.923077	0.500143	22	0.636364	0.909091	1.12401	45	0.555556	0.822222	1.53412	29	0.758621	0.931034	0.100893	32	0.6875	0.78125	1.55501	29	0.482759	0.896552	0.25818	36	0.805556	0.888889	1.2115	27	0.592593	0.777778	0.0502301	15	0.533333	0.733333	0.00667791
GO:0000723~telomere maintenance	0.0774797	5	1	1	0.00800733	3	1	1	0.0310171	4	1	1	0.530774	10	1	1	0.0327199	4	1	1	1.13708	17	1	1	0.0747538	5	1	1	1.95748	20	1	1	1.16967	11	1	1	1.12416	17	0.941176	1	0.00121184	2	1	1	0.170584	6	1	1	5.58328
GO:0071396~cellular response to lipid	5.22743	50	0.9	0.98	1.90308	38	0.921053	0.973684	1.97363	38	0.921053	0.973684	2.30015	47	0.893617	0.978723	1.83912	37	0.891892	1	3.19396	70	0.885714	1	2.77366	42	0.952381	1	0.66974	53	0.90566	0.962264	5.17314	50	0.88	1	2.36919	66	0.878788	0.969697	2.91516	42	0.857143	1	0.588065	29	1	1	0.755411
GO:0010648~negative regulation of cell communication	9.27617	111	0.963964	0.990991	2.16936	81	0.888889	0.987654	3.32267	87	0.977011	0.988506	6.5072	120	0.958333	0.991667	3.68542	88	0.954545	0.988636	2.79974	144	0.902778	0.979167	10.6366	116	0.956897	0.974138	4.88397	157	0.923567	0.987261	4.18345	92	0.923913	0.98913	1.89538	137	0.956204	0.985401	3.96112	90	0.955556	0.988889	2.12213	79	0.911392	0.987342	2.55986
GO:0000122~negative regulation of transcription from RNA polymerase II promoter	3.50924	64	0.9375	0.984375	2.80823	61	0.967213	1	0.33016	42	1	1	1.44332	64	0.96875	1	2.82694	60	0.966667	0.983333	7.04566	122	0.991803	1	2.18362	58	1	1	1.61399	93	0.956989	0.967742	4.69923	69	0.985507	1	0.408522	79	0.962025	0.987342	2.94045	61	0.967213	0.983607	2.66005	59	0.932203	0.966102	6.57906
GO:0051271~negative regulation of cellular component movement	3.10714	32	0.9375	1	1.71097	27	0.925926	1	1.33008	25	1	1	0.704306	26	0.923077	1	5.40696	38	0.947368	1	0.41358	34	0.911765	1	0.474136	20	0.95	1	0.274547	32	0.875	1	2.7694	31	0.935484	1	0.573612	36	0.972222	1	1.76538	27	0.962963	1	0.117057	15	0.866667	1	0.930668
GO:0042060~wound healing	9.59363	54	0.87037	0.981481	0.595319	25	0.92	1	8.76828	52	0.903846	0.980769	1.8324	38	0.631579	0.973684	4.17982	40	0.775	0.975	0.0599016	33	0.787879	0.969697	3.02426	37	0.837838	0.972973	0.482846	42	0.738095	0.952381	2.77648	36	0.777778	1	2.79488	58	0.827586	0.931034	2.09626	33	0.848485	1	0.675507	25	0.68	1	0.141407
GO:0010638~positive regulation of organelle organization	2.00876	43	0.930233	0.976744	0.700257	35	1	1	3.72689	50	0.94	1	0.590298	41	0.853659	0.95122	0.201322	28	0.892857	0.964286	0.54369	59	0.932203	0.966102	1.76226	42	1	1	2.38714	74	0.905405	0.986486	3.08509	48	0.916667	1	7.42986	96	0.90625	0.989583	1.34475	39	1	1	1.95588	42	0.904762	0.97619	6.12064
GO:2000027~regulation of organ morphogenesis	2.90908	20	1	1	2.15696	18	0.944444	1	4.69814	24	1	1	2.5455	22	1	1	0.823686	13	0.846154	1	1.25483	24	1	1	5.57557	26	0.961538	1	2.22761	28	0.964286	0.964286	4.62549	24	0.916667	0.958333	0.866405	22	1	1	1.27825	15	1	1	2.62676	19	1	1	2.50651
GO:0006979~response to oxidative stress	1.3409	28	0.892857	0.964286	1.95907	31	0.774194	0.935484	0.701726	24	0.958333	1	1.10952	32	0.84375	0.90625	0.288844	20	0.75	0.95	3.82166	59	0.864407	0.949153	5.31037	42	0.833333	0.928571	3.1072	56	0.785714	0.946429	2.73019	34	0.941176	0.970588	3.28189	57	0.789474	0.947368	3.11138	35	0.914286	1	0.615851	23	0.869565	0.913043	2.87531
GO:0051336~regulation of hydrolase activity	7.01184	76	0.828947	0.960526	1.65111	54	0.777778	0.925926	3.48263	63	0.825397	0.920635	1.4095	63	0.825397	0.968254	1.65272	53	0.867925	0.924528	2.42817	98	0.816327	0.938776	2.48142	59	0.813559	0.915254	1.09207	87	0.931034	0.977011	4.87375	69	0.811594	0.985507	2.52034	99	0.777778	0.919192	2.26664	57	0.77193	0.947368	2.1894	56	0.821429	0.910714	0.815536
GO:0046903~secretion	2.54917	59	0.898305	0.949153	0.39391	43	0.813953	0.883721	1.1213	50	0.86	0.94	1.15527	61	0.868852	0.918033	0.269384	40	0.925	0.95	1.17469	88	0.795455	0.852273	4.77469	69	0.811594	0.898551	0.89769	85	0.788235	0.858824	1.33072	52	0.826923	0.961538	0.866257	85	0.858824	0.905882	1.72411	54	0.814815	0.87037	0.563461	44	0.840909	0.863636	0.146492
GO:0000226~microtubule cytoskeleton organization	0.886336	33	0.606061	0.909091	0.61574	31	0.774194	0.83871	6.60232	55	0.854545	0.909091	1.48256	44	0.863636	0.909091	0.823592	32	0.84375	0.875	0.9631	58	0.741379	0.844828	0.0563003	22	0.863636	1	1.47507	62	0.790323	0.870968	1.00047	34	0.911765	0.970588	5.23091	81	0.851852	0.925926	1.04222	34	0.705882	0.823529	2.49716	41	0.804878	0.878049	2.78783
GO:0044265~cellular macromolecule catabolic process	0.295621	45	0.711111	0.933333	0.285928	45	0.688889	0.933333	0.106483	40	0.575	0.9	2.54951	76	0.592105	0.881579	0.190963	42	0.47619	0.785714	3.52611	113	0.663717	0.867257	0.80677	52	0.673077	0.903846	3.05073	110	0.618182	0.909091	1.18476	55	0.636364	0.890909	6.04617	126	0.547619	0.84127	0.903435	52	0.711538	0.903846	0.353351	45	0.6	0.888889	3.70335
GO:0051247~positive regulation of protein metabolic process	5.56837	107	0.943925	0.981308	3.03925	95	0.863158	0.978947	6.95482	112	0.883929	0.973214	1.48015	102	0.862745	0.960784	1.06924	79	0.873418	0.974684	2.85871	160	0.81875	0.96875	7.11935	114	0.859649	0.964912	3.73859	166	0.825301	0.96988	3.9736	100	0.84	0.97	4.87879	174	0.798851	0.954023	4.39914	101	0.910891	0.980198	1.92807	86	0.872093	0.953488	1.05846
GO:0006605~protein targeting	0.354864	25	0.72	0.84	1.99506	36	0.666667	0.722222	0.0825838	20	0.7	0.85	0.660275	34	0.588235	0.794118	0.235557	23	0.652174	0.73913	0.157889	41	0.463415	0.780488	1.36694	33	0.818182	0.909091	5.91959	76	0.539474	0.736842	0.420492	26	0.730769	0.807692	2.26474	61	0.57377	0.770492	0.435351	26	0.692308	0.730769	0.397054	25	0.76	0.84	1.08117
GO:0035556~intracellular signal transduction	10.7703	180	0.966667	0.988889	5.09498	156	0.916667	0.987179	9.17293	173	0.959538	0.988439	3.00033	173	0.959538	0.99422	6.72086	161	0.975155	0.993789	7.20195	278	0.956835	0.982014	9.88535	178	0.960674	0.983146	2.71073	245	0.938776	0.979592	4.36847	152	0.953947	0.986842	3.79389	256	0.949219	0.984375	12.2741	184	0.951087	0.98913	2.40978	136	0.970588	0.992647	1.69239
GO:0071705~nitrogen compound transport	1.47194	107	0.598131	0.794393	1.63859	109	0.605505	0.770642	0.0653998	81	0.617284	0.876543	1.42686	130	0.615385	0.807692	0.412289	92	0.576087	0.804348	1.68561	192	0.578125	0.78125	5.21181	132	0.628788	0.810606	5.1803	220	0.563636	0.781818	1.32176	106	0.632075	0.867925	2.49696	201	0.557214	0.771144	2.86986	117	0.57265	0.74359	0.305351	89	0.516854	0.831461	0.342896
GO:0050708~regulation of protein secretion	1.03568	17	1	1	1.76276	20	0.95	1	0.847422	16	1	1	0.831876	19	1	1	0.184906	11	1	1	1.59753	31	0.935484	1	5.06384	29	0.896552	0.931034	0.886966	27	0.925926	1	0.635623	15	0.933333	0.933333	0.478153	24	0.958333	1	0.501127	14	0.928571	1	1.33168	18	0.944444	0.944444	0.39866
GO:0030193~regulation of blood coagulation	5.11968	16	1	1	0.449183	6	1	1	5.83721	17	1	1	0.674279	8	1	1	2.80752	12	0.916667	1	0.355226	9	1	1	1.76405	10	1	1	1.24022	13	0.923077	1	1.77752	10	1	1	0.350497	9	1	1	1.03189	8	0.875	1	0.271812	5	1	1	0.226331
GO:0015833~peptide transport	0.870518	85	0.635294	0.8	1.92194	95	0.663158	0.821053	0.067479	67	0.686567	0.865672	1.03023	106	0.679245	0.820755	0.475109	78	0.628205	0.794872	1.45837	160	0.6125	0.78125	4.15655	109	0.733945	0.834862	6.73744	197	0.57868	0.786802	0.76374	84	0.72619	0.869048	3.69056	180	0.583333	0.777778	2.8174	100	0.5	0.78	0.846645	83	0.686747	0.843373	0.408105
GO:1903901~negative regulation of viral life cycle	1.74392	11	1	1	1.35494	10	0.8	1	0.308744	6	0.833333	1	0.909063	10	0.9	1	0.172287	5	1	1	3.91656	22	0.818182	1	0.484784	7	1	1	0.0279269	6	1	1	2.60976	13	0.846154	1	0.804413	13	0.923077	1	1.04527	9	1	1	0.519429	7	0.857143	1	1.60442
GO:0048736~appendage development	2.81034	18	0.833333	1	5.12585	23	0.826087	1	3.26487	19	0.894737	0.947368	1.30829	16	0.8125	0.9375	0.906343	12	0.75	1	0.123768	13	0.769231	1	4.09078	21	0.809524	1	0.969958	20	0.8	1	5.66036	24	0.75	1	0.0754915	12	0.833333	1	0.205623	8	0.625	1	0.686995	11	1	1	1.16879
GO:0060173~limb development	2.81034	18	0.833333	1	5.12585	23	0.826087	1	3.26487	19	0.894737	0.947368	1.30829	16	0.8125	0.9375	0.906343	12	0.75	1	0.123768	13	0.769231	1	4.09078	21	0.809524	1	0.969958	20	0.8	1	5.66036	24	0.75	1	0.0754915	12	0.833333	1	0.205623	8	0.625	1	0.686995	11	1	1	1.16879
GO:1900046~regulation of hemostasis	5.01334	16	1	1	0.430635	6	1	1	5.72083	17	1	1	0.646442	8	1	1	2.73848	12	0.916667	1	0.333996	9	1	1	1.71368	10	1	1	1.1878	13	0.923077	1	1.727	10	1	1	0.329433	9	1	1	0.997855	8	0.875	1	0.259351	5	1	1	0.211284
GO:0051253~negative regulation of RNA metabolic process	4.12847	88	0.954545	0.988636	3.85531	87	0.91954	1	0.366191	60	0.983333	1	1.26072	86	0.965116	1	2.28605	77	0.922078	0.974026	11.0128	178	0.949438	0.994382	2.14624	78	0.961538	0.987179	1.23577	124	0.943548	0.967742	9.12598	107	0.953271	1	0.762711	118	0.90678	0.991525	2.3461	78	0.948718	0.987179	3.00993	81	0.950617	0.975309	10.2685
GO:0050767~regulation of neurogenesis	6.99553	68	0.852941	1	1.74325	48	0.8125	0.979167	2.00541	49	0.897959	1	3.63144	67	0.880597	0.985075	2.9315	53	0.849057	0.981132	5.72177	102	0.833333	0.980392	5.87087	65	0.846154	0.984615	1.06199	75	0.853333	0.973333	4.46293	60	0.883333	0.983333	1.3331	78	0.910256	0.987179	2.42526	51	0.882353	1	2.96835	53	0.830189	0.981132	4.5842
GO:0006357~regulation of transcription from RNA polymerase II promoter	1.77111	133	0.969925	0.992481	2.29551	138	0.956522	1	0.0867216	103	0.970874	0.990291	1.48563	159	0.968553	0.987421	1.29549	126	0.960317	0.97619	12.0122	302	0.980132	0.993377	3.01695	144	0.993056	0.993056	1.20707	227	0.951542	0.969163	4.05337	150	0.973333	0.986667	1.11445	227	0.964758	0.982379	2.91684	141	0.971631	0.985816	3.13652	141	0.964539	0.978723	7.14585
GO:0072655~establishment of protein localization to mitochondrion	0.00170494	2	1	1	1.02076	10	0.5	0.6	0.201803	6	0.833333	0.833333	0.0925825	6	0.5	0.666667	0.0125951	3	0.666667	0.666667	0.0536508	8	0.625	0.875	0.513671	8	0.875	1	5.19453	27	0.407407	0.666667	0.195339	6	0.666667	0.666667	2.2429	20	0.6	0.75	0.0120399	3	0.666667	0.666667	0.107386	5	0.6	0.6	0.687809
GO:1900182~positive regulation of protein localization to nucleus	0.712645	8	1	1	1.31705	10	1	1	1.7167	11	1	1	0.633736	9	1	1	1.36893	10	0.9	1	1.2583	15	1	1	5.2791	18	0.944444	1	0.183918	9	0.666667	1	1.31705	10	1	1	2.54107	19	1	1	1.01396	9	1	1	1.37517	10	0.9	1	1.54727
GO:0010033~response to organic substance	18.0276	226	0.836283	0.973451	5.60116	180	0.805556	0.955556	5.90468	180	0.827778	0.955556	3.6641	203	0.79803	0.935961	4.41629	170	0.788235	0.982353	9.73011	331	0.76435	0.957704	13.5469	214	0.780374	0.976636	4.55571	298	0.778523	0.956376	9.50111	198	0.757576	0.964646	4.85742	302	0.771523	0.950331	5.23864	176	0.818182	0.977273	4.00609	167	0.742515	0.952096	1.04742
GO:0022900~electron transport chain	0.00310023	3	0.666667	1	0.808116	11	0.909091	1	0.0387628	5	0.8	0.8	1.60599	16	0.9375	1	0.627462	10	1	1	0.130339	12	1	1	0.79801	11	0.818182	1	5.00541	31	0.935484	0.967742	1.05941	12	1	1	0.194199	13	0.923077	0.923077	0.0137069	4	1	1	0.442297	9	1	1	0.396716
GO:0006886~intracellular protein transport	0.440633	48	0.604167	0.75	1.47454	58	0.603448	0.741379	0.0188182	35	0.6	0.8	0.569791	61	0.590164	0.754098	0.768339	51	0.529412	0.745098	0.396608	86	0.581395	0.790698	1.89128	61	0.737705	0.803279	5.82992	126	0.563492	0.785714	0.665147	51	0.705882	0.843137	3.55056	115	0.513043	0.73913	1.87844	60	0.616667	0.783333	0.598768	49	0.673469	0.836735	1.09397
GO:0030072~peptide hormone secretion	0.403075	12	1	1	1.14021	16	1	1	0.19066	10	1	1	0.106422	11	1	1	0.300041	11	1	1	0.677766	23	0.869565	0.956522	5.11682	27	0.851852	0.925926	0.552512	22	0.863636	0.954545	0.389135	12	0.916667	0.916667	0.032044	14	0.857143	0.928571	0.945388	15	0.866667	0.933333	0.772171	14	0.857143	0.857143	0.992363
GO:0050878~regulation of body fluid levels	5.69112	39	0.897436	0.974359	0.217882	17	1	1	3.20408	32	0.84375	0.96875	0.489003	24	0.833333	0.958333	2.97586	31	0.806452	0.935484	0.175424	30	0.9	1	1.50141	26	0.884615	1	0.970903	39	0.769231	0.948718	1.74617	27	0.777778	1	2.31748	47	0.765957	0.93617	1.35202	25	0.8	1	0.177958	16	0.75	1	0.0232024
GO:0010812~negative regulation of cell-substrate adhesion	5.69064	14	1	1	1.76022	8	0.875	1	2.31578	9	1	1	0.372223	5	0.8	1	0.310255	4	1	1	0.1307	5	1	1	0.879903	6	1	1	0.254127	6	1	1	2.2882	9	1	1	1.22727	10	1	1	0.90458	6	1	1	1.33566	7	1	1	0.648299
GO:0061448~connective tissue development	2.59933	23	0.782609	0.956522	2.57267	23	0.782609	0.956522	4.13773	27	0.777778	0.962963	2.09254	25	0.88	0.96	2.36568	22	0.772727	1	1.48461	31	0.774194	0.967742	5.31382	30	0.9	0.966667	1.69425	32	0.84375	0.9375	3.65837	26	0.846154	0.961538	1.09278	29	0.758621	0.931034	0.784288	16	0.75	0.875	1.77266	20	0.8	0.9	2.92825
GO:0006626~protein targeting to mitochondrion	0.00688173	2	1	1	0.650447	7	0.571429	0.571429	0.111655	4	0.75	0.75	0.125802	5	0.6	0.6	0.00745342	2	0.5	0.5	0.00718905	4	0.75	1	0.228921	5	1	1	6.52607	25	0.4	0.64	0.108167	4	0.5	0.5	1.12109	13	0.461538	0.615385	0.00716188	2	0.5	0.5	0.00753888	2	0	0	0.468156
GO:0019079~viral genome replication	1.00017	10	0.9	1	0.726265	9	0.777778	1	0.193294	6	0.833333	1	1.38856	13	0.923077	1	0.0411427	4	1	1	5.55411	28	0.75	0.964286	0.496246	8	1	1	0.156612	10	0.9	1	2.89342	15	0.866667	1	0.837187	15	0.466667	0.933333	1.01894	10	0.7	1	0.202272	6	1	1	1.88232
GO:1902589~single-organism organelle organization	3.59893	110	0.718182	0.863636	0.484102	84	0.630952	0.821429	8.80996	132	0.69697	0.871212	1.2674	114	0.657895	0.842105	3.19375	106	0.735849	0.915094	1.39244	167	0.646707	0.862275	0.654004	87	0.666667	0.873563	6.20368	203	0.655172	0.847291	1.73146	98	0.72449	0.918367	11.78	230	0.686957	0.904348	4.73382	115	0.695652	0.869565	3.41372	107	0.682243	0.906542	2.48533
GO:0051493~regulation of cytoskeleton organization	3.03659	42	0.97619	1	1.43832	35	0.885714	1	8.24009	57	0.947368	1	0.899312	38	0.894737	0.973684	1.76788	36	0.972222	1	0.751374	53	0.849057	0.962264	1.42057	35	0.942857	1	4.4224	74	0.932432	0.972973	4.75867	48	0.958333	0.979167	3.6282	71	0.943662	0.985915	3.65394	44	0.977273	1	1.38842	34	0.911765	0.970588	2.83778
GO:0042592~homeostatic process	2.31757	103	0.805825	0.951456	1.00627	92	0.717391	0.913043	1.27448	94	0.765957	0.87234	1.4716	117	0.615385	0.880342	0.544558	84	0.642857	0.928571	2.28297	178	0.662921	0.893258	5.20518	120	0.708333	0.916667	1.5294	170	0.647059	0.882353	3.90669	113	0.654867	0.902655	1.61673	172	0.674419	0.918605	3.58538	110	0.736364	0.945455	1.30496	93	0.666667	0.88172	1.18699
GO:0009914~hormone transport	0.993241	19	0.894737	0.947368	0.789682	18	1	1	0.383767	15	0.933333	1	0.189157	16	1	1	1.05162	19	0.894737	1	0.900067	31	0.83871	0.935484	5.95113	34	0.764706	0.941176	0.342629	26	0.884615	0.961538	1.18174	20	0.85	0.95	0.14924	23	0.869565	0.913043	1.01364	19	0.894737	0.947368	0.535974	16	0.8125	0.875	1.05714
GO:0009887~animal organ morphogenesis	12.9222	98	0.795918	0.928571	5.88585	78	0.794872	0.974359	9.28378	88	0.818182	0.943182	5.23483	89	0.797753	0.910112	5.14335	74	0.783784	0.905405	1.47617	99	0.828283	0.929293	11.4907	95	0.8	0.978947	3.98951	116	0.767241	0.913793	9.40186	89	0.820225	0.94382	0.947247	94	0.787234	0.946809	4.73634	73	0.835616	0.972603	2.23963	61	0.737705	0.918033	4.16715
GO:0007160~cell-matrix adhesion	4.66863	25	1	1	1.05977	15	1	1	6.74951	29	1	1	0.579528	15	1	1	2.6776	20	0.95	0.95	0.00151861	9	0.888889	1	0.470183	12	1	1	0.253652	18	1	1	0.64002	13	1	1	1.18342	25	0.96	0.96	1.09496	15	1	1	0.0480286	7	1	1	0.338642
GO:0061061~muscle structure development	10.5871	69	0.710145	0.913043	1.30802	39	0.794872	0.897436	4.13784	51	0.72549	0.882353	0.966691	44	0.772727	0.931818	5.18659	54	0.722222	0.907407	1.06544	64	0.84375	0.96875	6.15507	58	0.741379	0.913793	1.30401	66	0.666667	0.863636	4.58667	53	0.735849	0.981132	2.99132	77	0.74026	0.909091	4.74791	53	0.698113	1	1.84285	41	0.731707	0.878049	1.56653
GO:1903900~regulation of viral life cycle	1.59758	16	0.9375	1	1.57801	16	0.875	1	0.635432	12	0.916667	1	0.749924	15	0.8	1	0.0714198	7	1	1	5.49881	37	0.675676	1	0.604922	12	1	1	0.140623	15	0.666667	0.933333	2.22705	18	0.833333	1	1.107	23	0.782609	1	1.33114	15	0.8	1	0.482128	11	0.909091	1	1.79552
GO:0046879~hormone secretion	0.749033	17	1	1	0.922141	18	1	1	0.342182	14	1	1	0.243426	16	1	1	0.801305	17	1	1	0.798844	29	0.896552	0.965517	5.06365	31	0.83871	0.935484	0.451469	26	0.884615	0.961538	1.12735	19	0.894737	0.947368	0.153725	22	0.909091	0.954545	1.16972	19	0.894737	0.947368	0.636041	16	0.8125	0.875	1.10728
GO:0060284~regulation of cell development	7.24725	77	0.857143	1	2.11167	57	0.824561	0.982456	2.38136	58	0.896552	1	3.18085	74	0.878378	0.986486	2.11567	56	0.839286	0.982143	4.68107	111	0.81982	0.981982	5.84987	73	0.835616	0.986301	1.06157	87	0.850575	0.977011	4.80942	69	0.898551	0.985507	1.11776	88	0.909091	0.988636	2.04159	56	0.892857	1	2.52903	58	0.827586	0.982759	2.6884
GO:0044802~single-organism membrane organization	2.02019	50	0.78	0.9	0.428425	38	0.684211	0.815789	1.71277	48	0.770833	0.8125	1.04466	53	0.679245	0.886792	1.62487	47	0.723404	0.914894	1.12341	77	0.623377	0.805195	0.682756	41	0.780488	0.902439	1.1416	77	0.662338	0.831169	1.32609	46	0.76087	0.913043	4.42596	98	0.693878	0.857143	1.256	45	0.777778	0.911111	0.179042	33	0.727273	0.878788	0.746608
GO:0051656~establishment of organelle localization	0.62943	27	0.888889	0.888889	0.0257214	17	0.823529	0.882353	1.21804	31	0.774194	0.903226	2.29062	43	0.604651	0.813953	0.438026	25	0.6	0.76	0.202173	41	0.560976	0.804878	0.477506	26	0.692308	0.846154	0.891044	50	0.6	0.86	2.1665	36	0.694444	0.944444	6.8875	78	0.474359	0.884615	0.890729	29	0.827586	0.965517	2.59485	37	0.675676	0.918919	1.52929
GO:0070585~protein localization to mitochondrion	0.00129029	2	1	1	1.21655	11	0.636364	0.636364	0.17347	6	0.833333	0.833333	0.146242	7	0.571429	0.714286	0.0356638	4	0.75	0.75	0.208945	11	0.727273	0.909091	0.455089	8	0.875	1	5.2755	28	0.392857	0.678571	0.167581	6	0.666667	0.666667	2.69217	22	0.636364	0.772727	0.00950366	3	0.666667	0.666667	0.181879	6	0.666667	0.666667	0.590261
GO:0009725~response to hormone	4.23416	60	0.883333	1	2.52669	53	0.924528	1	1.84195	49	0.918367	1	0.992103	53	0.981132	1	3.17988	55	0.836364	1	6.24024	106	0.811321	0.981132	4.38834	61	0.885246	0.983607	1.54195	81	0.91358	1	5.01933	63	0.857143	0.984127	3.89961	96	0.875	0.989583	3.32765	56	0.839286	1	2.33015	51	0.823529	0.980392	0.250198
GO:0010721~negative regulation of cell development	6.20704	36	0.944444	1	2.69911	27	0.925926	1	0.981401	20	0.9	1	2.31196	30	0.9	1	1.02021	20	0.85	1	3.38639	45	0.933333	1	3.6832	30	0.833333	0.966667	0.354705	28	0.928571	1	2.69911	27	0.925926	1	0.272043	27	0.925926	1	3.81301	30	0.866667	1	1.45669	22	0.863636	1	1.94265
GO:0031667~response to nutrient levels	1.72997	32	0.96875	1	1.12122	29	0.896552	1	0.708427	26	0.884615	0.961538	1.7182	38	0.894737	1	2.05812	33	0.909091	1	1.56181	52	0.846154	1	6.98737	49	0.77551	0.979592	2.6638	58	0.896552	0.965517	2.38787	35	0.885714	0.971429	3.48625	62	0.919355	0.983871	3.90888	40	0.875	1	1.84023	32	0.84375	0.96875	1.26076
GO:0022411~cellular component disassembly	0.871319	23	0.869565	0.956522	0.697463	22	0.863636	0.954545	0.88992	23	0.956522	1	1.45399	31	0.83871	0.935484	0.504332	20	0.8	1	1.58083	44	0.818182	1	0.254606	18	0.722222	0.888889	2.59243	49	0.693878	0.918367	0.850091	23	0.956522	1	5.18913	59	0.813559	0.983051	1.68369	27	0.814815	1	0.154414	16	0.9375	1	0.300464
GO:0045446~endothelial cell differentiation	4.95606	18	1	1	1.51976	11	0.909091	1	1.199	10	1	1	1.64566	13	0.923077	1	0.914615	9	1	1	1.33252	16	1	1	5.51295	19	1	1	0.0798695	8	1	1	2.32476	13	1	1	1.90937	18	0.833333	1	2.83346	14	1	1	0.260342	6	1	1	0.481042
GO:0007389~pattern specification process	2.91099	34	0.735294	1	1.41142	28	0.857143	0.928571	1.26131	27	0.851852	1	2.68352	39	0.897436	0.974359	2.75942	33	0.909091	0.969697	2.61075	53	0.830189	0.981132	6.31422	44	0.954545	0.977273	1.67412	48	0.854167	0.979167	4.83141	40	0.825	1	0.139987	33	0.757576	0.969697	0.611743	23	0.652174	1	1.52675	28	0.857143	0.964286	3.31959
GO:2001233~regulation of apoptotic signaling pathway	2.08618	29	0.965517	1	0.671059	22	1	1	2.66545	31	0.935484	1	2.27773	35	0.971429	1	0.371327	19	1	1	2.49616	49	1	1	2.85035	32	1	1	3.71827	54	1	1	2.05518	29	1	1	5.37873	60	0.983333	1	3.93561	35	1	1	2.20302	29	0.965517	1	3.98582
GO:0001932~regulation of protein phosphorylation	9.09837	105	0.990476	0.990476	4.85106	90	0.933333	0.988889	6.58509	96	0.947917	0.979167	2.34638	93	0.989247	1	4.07672	85	0.929412	1	1.25217	122	0.95082	0.991803	7.66704	101	0.950495	0.990099	2.63112	134	0.947761	0.992537	3.13851	82	0.963415	1	4.72687	148	0.939189	0.986486	4.84097	89	0.977528	1	2.88747	79	0.936709	0.987342	1.38231
GO:0031399~regulation of protein modification process	8.73631	127	0.968504	0.992126	4.27354	109	0.944954	0.990826	5.11015	112	0.928571	0.982143	2.24897	117	0.982906	0.991453	2.3471	96	0.96875	1	1.59793	161	0.950311	0.987578	7.93037	125	0.96	0.984	4.49391	184	0.951087	0.994565	4.68387	111	0.945946	1	6.03094	194	0.902062	0.984536	4.10608	107	0.943925	0.990654	4.54201	108	0.898148	0.990741	1.79631
GO:0010647~positive regulation of cell communication	8.47047	128	0.953125	0.992188	4.32816	111	0.891892	0.990991	3.72935	107	0.943925	0.981308	2.49826	121	0.950413	1	4.75006	111	0.927928	1	2.75502	175	0.931429	0.988571	9.05919	131	0.885496	0.984733	1.53358	163	0.91411	0.993865	3.04577	104	0.961538	0.990385	3.43174	181	0.928177	0.98895	7.11429	122	0.92623	0.991803	1.28599	89	0.966292	1	2.2052
GO:0035239~tube morphogenesis	3.55546	31	1	1	2.55985	28	0.928571	0.964286	4.7107	34	0.970588	1	1.89263	30	1	1	2.4026	27	0.925926	0.925926	1.00077	36	0.972222	1	6.22376	38	0.973684	1	0.868911	35	0.971429	1	1.99916	26	1	1	2.93059	46	0.934783	1	1.56185	24	0.958333	1	1.17728	22	1	1	1.667
GO:0071887~leukocyte apoptotic process	3.15745	15	1	1	1.81257	12	0.833333	1	2.25628	13	1	1	2.2915	15	0.933333	1	0.398668	7	1	1	1.23768	16	0.9375	1	2.20264	13	0.923077	1	0.304805	11	0.818182	1	0.0138543	3	1	1	1.49302	17	0.941176	1	2.26535	13	0.923077	1	0.610555	8	1	1	0.998361
GO:0043408~regulation of MAPK cascade	6.31544	58	0.982759	0.982759	3.49153	49	0.938776	0.979592	3.0847	47	0.978723	0.978723	3.35563	57	1	1	2.94734	46	0.978261	1	0.271507	54	1	1	4.57817	53	0.962264	0.981132	1.33571	66	0.984848	1	1.17739	38	0.973684	1	1.98334	71	0.971831	0.985915	3.09437	47	1	1	1.85809	41	1	1	0.333918
GO:0023056~positive regulation of signaling	8.34872	128	0.953125	0.992188	4.2375	111	0.891892	0.990991	4.02744	109	0.944954	0.981651	2.71184	123	0.943089	0.99187	4.45773	110	0.927273	1	2.78652	176	0.931818	0.988636	9.21111	132	0.886364	0.984848	1.47125	163	0.91411	0.993865	2.9699	104	0.961538	0.990385	3.60772	183	0.918033	0.989071	7.00729	122	0.92623	0.991803	1.24462	89	0.966292	1	2.35425
GO:0071310~cellular response to organic substance	13.7673	179	0.871508	0.977654	4.06728	140	0.821429	0.942857	6.0551	149	0.865772	0.95302	2.65092	158	0.85443	0.949367	2.20443	125	0.84	0.992	9.08753	269	0.802974	0.966543	11.0048	171	0.830409	0.982456	2.29147	223	0.852018	0.964126	7.31876	156	0.814103	0.974359	2.77939	229	0.838428	0.960699	4.34967	140	0.85	0.971429	2.94058	130	0.769231	0.961538	1.42396
GO:0022603~regulation of anatomical structure morphogenesis	12.6717	100	0.88	0.99	3.11692	69	0.768116	0.971014	12.0597	98	0.897959	1	1.77981	74	0.891892	1	3.83715	71	0.816901	0.985915	1.85574	106	0.849057	0.981132	5.98616	81	0.851852	0.987654	0.416561	89	0.853933	0.977528	4.98696	77	0.896104	0.974026	1.08526	99	0.888889	0.989899	6.02486	80	0.8625	0.9875	1.44011	58	0.87931	0.982759	1.87216
GO:0048598~embryonic morphogenesis	6.17762	52	0.807692	0.942308	2.98005	42	0.809524	0.952381	7.80428	56	0.767857	0.964286	3.92237	53	0.811321	0.943396	2.91938	41	0.731707	0.902439	0.749371	53	0.603774	1	6.7915	54	0.814815	0.981481	1.08445	56	0.821429	0.946429	2.98005	42	0.833333	0.97619	1.88741	62	0.741935	0.951613	1.1416	33	0.848485	0.969697	1.77019	36	0.694444	0.944444	3.23504
GO:0000902~cell morphogenesis	12.5708	94	0.968085	0.989362	2.65303	62	0.951613	0.951613	6.00775	75	0.986667	0.986667	2.50734	73	0.90411	0.958904	3.10163	63	0.936508	1	2.87225	105	0.904762	0.942857	4.91655	72	0.930556	0.958333	0.560829	84	0.928571	0.940476	5.83255	75	0.92	0.946667	2.35912	102	0.911765	0.970588	4.39429	69	0.971014	0.985507	1.80207	56	0.928571	0.928571	3.56106
GO:0043491~protein kinase B signaling	5.89374	31	1	1	0.958109	17	1	1	2.01497	21	1	1	1.35502	22	1	1	0.643608	15	1	1	0.957013	28	1	1	4.46306	28	0.964286	1	0.444454	24	0.958333	0.958333	1.17566	18	1	1	1.10547	29	0.965517	1	4.59952	28	1	1	0.497715	14	1	1	0.148342
GO:1902533~positive regulation of intracellular signal transduction	4.61751	74	0.959459	0.986486	2.9567	67	0.910448	0.985075	4.45243	73	0.945205	0.972603	2.30906	76	0.973684	1	1.89496	60	0.966667	1	1.31078	99	0.959596	0.979798	5.24786	77	0.948052	0.987013	1.30662	99	0.929293	0.989899	2.75692	66	0.954545	0.984848	1.60817	102	0.921569	0.990196	5.82716	78	0.961538	1	0.744764	51	0.980392	1	0.630863
GO:0010556~regulation of macromolecule biosynthetic process	0.599061	198	0.893939	0.964646	1.19248	209	0.866029	0.985646	0.197033	185	0.832432	0.978378	0.334257	237	0.902954	0.983122	0.521104	193	0.860104	0.963731	8.95662	448	0.877232	0.982143	0.993208	207	0.903382	0.971014	0.177092	345	0.849275	0.968116	3.52906	232	0.87069	0.978448	0.909876	372	0.830645	0.986559	0.633088	197	0.908629	0.984772	2.70001	220	0.863636	0.959091	6.07001
GO:0043092~L-amino acid import	0.655928	4	0.75	0.75	0.310547	3	0.333333	0.666667	0.315627	3	0.333333	0.666667	0.217861	3	0.666667	0.666667	0	1	1	1	0.74156	6	0.166667	0.5	5.43612	11	0.454545	0.727273	0.0894086	3	0.666667	0.666667	1.1022	5	0.4	0.6	0.227157	4	0.25	0.5	1.66796	6	0.333333	0.5	0.0955326	2	0.5	0.5	0.448549
GO:2000112~regulation of cellular macromolecule biosynthetic process	0.571587	196	0.892857	0.964286	0.9647	204	0.872549	0.985294	0.16535	182	0.835165	0.978022	0.332078	235	0.902128	0.982979	0.429423	189	0.862434	0.962963	9.11081	446	0.876682	0.982063	0.961744	205	0.907317	0.970732	0.223572	345	0.849275	0.968116	3.35167	229	0.868996	0.978166	0.855514	368	0.834239	0.986413	0.607613	195	0.912821	0.984615	2.64546	218	0.862385	0.958716	6.2079
GO:0070887~cellular response to chemical stimulus	12.9027	207	0.830918	0.966184	4.52906	171	0.783626	0.918129	6.3037	179	0.832402	0.932961	2.57795	191	0.811518	0.947644	2.37161	153	0.803922	0.973856	8.71621	320	0.775	0.959375	14.5087	214	0.771028	0.96729	2.0221	269	0.799257	0.944238	9.53921	195	0.774359	0.964103	3.87794	289	0.802768	0.948097	6.60713	180	0.811111	0.955556	3.66724	162	0.728395	0.944444	1.20524
GO:0070301~cellular response to hydrogen peroxide	0.264321	5	1	1	0.124504	4	1	1	1.83081	10	1	1	0.458013	7	1	1	0.132728	4	1	1	1.26147	13	1	1	0.707406	7	1	1	0.368721	9	1	1	0.261784	5	1	1	5.69211	23	0.913043	1	2.81014	12	1	1	0	1	1	1	0.744675
GO:0010771~negative regulation of cell morphogenesis involved in differentiation	5.17395	16	0.9375	1	1.80338	10	0.8	1	0.728822	7	1	1	1.29267	10	0.9	1	2.33099	11	0.909091	1	0.742002	11	0.909091	1	1.01696	8	0.875	0.875	0.0294889	5	1	1	1.39023	9	0.888889	1	0.22962	8	0.875	1	1.83774	10	1	1	0.48382	6	1	1	0.538001
GO:0065003~macromolecular complex assembly	0.553314	82	0.756098	0.926829	0.0145551	63	0.666667	0.857143	2.56746	100	0.63	0.89	0.625862	102	0.637255	0.911765	0.269326	75	0.72	0.92	1.11582	158	0.588608	0.892405	0.864784	87	0.747126	0.908046	6.38831	198	0.494949	0.888889	1.17674	90	0.677778	0.911111	4.96963	191	0.570681	0.91623	0.101281	70	0.685714	0.928571	0.664387	82	0.609756	0.914634	7.96432
GO:0007051~spindle organization	0.128959	8	1	1	0.314984	10	0.9	0.9	9.49683	32	0.96875	0.96875	1.21393	17	1	1	0.499165	11	1	1	0.516157	19	0.894737	0.947368	0.00351389	4	1	1	1.18054	23	0.956522	1	1.94206	17	1	1	7.40715	41	1	1	0.328262	10	1	1	2.04482	17	1	1	2.12787
GO:0009306~protein secretion	1.64337	24	0.916667	0.958333	1.1703	22	0.909091	1	0.67815	19	1	1	0.834782	24	0.958333	1	0.164506	14	0.928571	0.928571	0.972191	35	0.885714	0.971429	5.62544	36	0.805556	0.888889	1.83585	40	0.825	0.925	0.798409	20	0.8	0.95	0.397648	30	0.9	0.966667	1.22224	22	0.863636	0.909091	0.879482	20	0.95	0.95	0.11475
GO:0048568~embryonic organ development	5.69276	42	0.857143	0.952381	3.84819	37	0.756757	0.972973	3.94442	37	0.864865	0.945946	5.14666	47	0.723404	0.914894	2.52044	32	0.78125	0.90625	1.70523	48	0.833333	0.979167	7.22729	46	0.826087	0.978261	0.845199	42	0.833333	0.928571	6.04038	43	0.860465	0.976744	0.711725	41	0.853659	0.95122	1.28663	27	0.888889	1	2.8175	33	0.818182	0.969697	1.89211
GO:0048754~branching morphogenesis of an epithelial tube	2.88197	16	1	1	2.0363	14	1	1	2.47637	15	1	1	1.36717	14	1	1	1.73839	13	0.923077	0.923077	0.0247303	8	1	1	6.59265	23	0.956522	1	0.60093	15	1	1	2.0363	14	1	1	0.588065	15	0.933333	1	0.802673	10	1	1	0.593073	9	1	1	0.772696
GO:0051960~regulation of nervous system development	6.97534	74	0.864865	1	1.29671	50	0.8	0.98	2.18539	55	0.890909	1	3.69478	74	0.891892	0.986486	2.4885	56	0.857143	0.982143	5.21422	110	0.827273	0.981818	7.80407	77	0.87013	0.987013	1.16529	85	0.870588	0.976471	4.82494	67	0.880597	0.985075	1.22895	86	0.918605	0.988372	2.01317	54	0.888889	1	2.91596	58	0.810345	0.982759	4.18476
GO:0050680~negative regulation of epithelial cell proliferation	3.68364	19	0.947368	1	0.583253	10	1	1	1.67795	14	1	1	1.90007	17	1	1	1.09945	12	0.916667	1	0.385673	15	0.933333	1	1.31497	13	0.923077	1	0.669078	17	0.882353	1	2.36706	16	0.9375	1	1.01752	19	0.947368	1	0.823006	11	1	1	1.72501	14	1	1	1.74852
GO:0009141~nucleoside triphosphate metabolic process	0.026481	10	1	1	2.12482	25	0.88	1	0.804536	19	0.894737	1	2.0712	29	0.758621	0.965517	0.846926	19	0.894737	0.947368	0.442119	29	0.862069	0.965517	0.123872	13	0.692308	0.923077	6.34941	54	0.925926	1	0.615957	18	0.833333	0.888889	1.53015	37	0.864865	0.945946	0.203367	14	0.785714	1	0.3945	16	0.75	0.875	1.05592
GO:0045684~positive regulation of epidermis development	0.617079	4	1	1	1.56688	6	1	1	1.05716	5	1	1	0.0527792	2	1	1	0.299609	3	1	1	0	1	1	1	0.60946	4	1	1	0.0789003	3	1	1	0.289067	3	1	1	0.0163144	2	1	1	0.295217	3	1	1	0.300877	3	1	1	0.409639
GO:0031589~cell-substrate adhesion	8.96731	43	0.976744	1	2.99998	29	0.965517	1	8.54137	42	0.97619	1	0.973909	25	0.96	1	3.15843	29	0.965517	0.965517	0.0777702	24	0.916667	1	1.13983	22	1	1	0.70976	33	0.969697	1	1.36614	23	1	1	2.38899	43	0.953488	0.976744	2.76666	28	1	1	0.427683	17	1	1	0.699127
GO:0032956~regulation of actin cytoskeleton organization	3.29749	31	1	1	0.64156	20	1	1	5.59515	37	1	1	0.181562	19	1	1	1.69118	25	1	1	0.045976	24	0.875	0.958333	1.33184	24	1	1	1.8226	42	0.952381	0.952381	2.64039	29	0.965517	0.965517	1.42536	40	0.975	1	3.35904	31	1	1	0.176046	15	1	1	0.73505
GO:0071363~cellular response to growth factor stimulus	8.45788	66	0.939394	1	2.11881	45	0.911111	0.977778	3.36133	50	0.92	1	1.86479	52	0.923077	0.980769	1.69999	42	0.952381	1	1.70088	72	0.916667	0.986111	6.8207	62	0.967742	1	0.985229	66	0.924242	1	4.92418	56	0.928571	0.982143	2.77221	79	0.949367	0.987342	2.6618	47	1	1	2.1014	44	0.931818	1	2.47618
GO:0090329~regulation of DNA-dependent DNA replication	0.344484	4	0.75	0.75	0.625605	5	1	1	1.95206	8	1	1	1.06499	7	1	1	0.0379717	2	0.5	0.5	0.506695	7	1	1	0.0352129	2	1	1	1.4186	10	1	1	3.10926	10	0.9	0.9	0.305401	6	1	1	0	-1	-1	-1	4.59782	12	1	1	5.75788
GO:0007052~mitotic spindle organization	0.151579	5	1	1	0.149754	5	0.8	0.8	9.57576	24	0.958333	0.958333	1.1426	11	1	1	0.299089	6	1	1	0.569211	12	0.833333	0.916667	0.00320277	2	1	1	0.572895	12	1	1	1.29852	10	1	1	6.81595	28	1	1	0.478167	7	1	1	3.10465	14	1	1	1.23829
GO:0030865~cortical cytoskeleton organization	3.07175	10	0.8	1	1.39764	7	1	1	6.03306	14	0.857143	0.928571	0.0179973	2	1	1	2.50915	9	0.888889	0.888889	0.0678765	4	0.75	1	0.329145	4	0.75	1	0.491475	7	0.857143	0.857143	0.610348	5	1	1	2.66787	13	0.846154	0.923077	1.4215	7	0.857143	1	0.348344	4	0.75	1	0.736414
GO:0050673~epithelial cell proliferation	8.99464	50	0.86	1	0.847548	25	0.8	1	2.91719	34	0.970588	1	2.89562	40	0.775	0.975	1.10268	26	0.884615	1	1.15545	45	0.866667	0.977778	3.70105	37	0.891892	0.972973	1.03528	44	0.840909	0.977273	3.42455	36	1	1	1.13952	45	0.911111	1	2.63778	33	0.909091	1	1.71789	29	0.793103	0.965517	1.46697
GO:0060322~head development	4.54055	60	0.766667	0.983333	1.27315	45	0.822222	0.977778	1.19792	44	0.727273	1	4.14058	69	0.681159	0.956522	1.41053	45	0.688889	0.977778	3.37864	91	0.67033	0.901099	4.99429	62	0.725806	0.967742	2.21299	84	0.654762	0.916667	5.97909	65	0.676923	0.923077	1.47532	79	0.56962	0.936709	2.24405	50	0.78	1	1.58853	46	0.608696	0.891304	3.21035
GO:0060562~epithelial tube morphogenesis	3.6766	29	1	1	2.63055	26	0.923077	0.961538	4.90364	32	1	1	1.77237	27	1	1	2.76046	26	0.923077	0.923077	0.907345	32	0.96875	1	5.6135	34	1	1	0.778642	31	0.967742	1	2.32526	25	1	1	1.95761	38	0.973684	1	1.55926	22	1	1	0.953329	19	1	1	1.58171
GO:0050678~regulation of epithelial cell proliferation	8.38643	45	0.866667	1	1.11801	24	0.791667	1	3.54642	33	0.939394	1	2.78976	36	0.861111	0.972222	1.21092	24	0.833333	1	1.4206	42	0.833333	0.97619	3.10529	32	0.875	0.96875	0.733028	37	0.837838	0.972973	3.4593	33	1	1	1.08334	40	0.925	1	1.58303	26	0.961538	1	1.88988	27	0.814815	0.962963	1.11962
GO:1902850~microtubule cytoskeleton organization involved in mitosis	0.144342	5	1	1	0.142572	5	0.8	0.8	9.42986	24	0.958333	0.958333	1.41787	12	1	1	0.286883	6	1	1	0.541958	12	0.833333	0.916667	0.00295522	2	1	1	0.545545	12	1	1	1.26225	10	1	1	6.66468	28	1	1	0.460685	7	1	1	3.03874	14	1	1	1.19112
GO:0051093~negative regulation of developmental process	11.3545	97	0.835052	0.979381	4.14792	74	0.837838	0.972973	4.29653	74	0.905405	1	3.02674	82	0.841463	0.987805	1.5118	59	0.864407	0.983051	5.01775	126	0.880952	0.97619	6.16333	82	0.890244	0.987805	1.07339	99	0.878788	0.989899	3.46424	71	0.887324	0.985915	0.332138	88	0.863636	0.988636	3.19004	69	0.811594	0.985507	2.53032	65	0.923077	0.984615	2.61158
GO:0032392~DNA geometric change	0.186059	4	0.75	0.75	0.930467	7	1	1	0.946629	7	0.857143	1	2.09234	11	1	1	0.0741838	3	1	1	0.0583394	5	1	1	0	1	1	1	1.36515	12	0.916667	0.916667	0.930467	7	1	1	1.34824	12	1	1	0.0152414	2	0.5	0.5	5.40109	15	1	1	5.06613
GO:0003158~endothelium development	4.29472	18	1	1	1.566	12	0.916667	1	1.25765	11	1	1	1.31186	13	0.923077	1	1.28644	11	1	1	1.22115	17	1	1	5.37649	20	1	1	0.0808118	9	1	1	2.34039	14	1	1	2.72929	22	0.954545	1	2.38878	14	1	1	0.320982	7	1	1	0.319655
GO:0009966~regulation of signal transduction	14.349	213	0.957746	0.985915	6.37918	182	0.912088	0.989011	6.71768	182	0.961538	0.983516	6.63331	219	0.945205	0.986301	5.87302	176	0.960227	0.988636	5.93548	305	0.937705	0.983607	12.455	208	0.951923	0.980769	3.40491	285	0.926316	0.978947	4.69113	173	0.942197	0.988439	5.47338	303	0.950495	0.983498	10.0524	196	0.928571	0.979592	2.30754	153	0.954248	0.993464	3.06479
GO:0007017~microtubule-based process	1.01086	44	0.704545	0.818182	0.264922	36	0.694444	0.777778	3.98965	59	0.847458	0.898305	1.958	60	0.683333	0.833333	0.853627	42	0.714286	0.809524	1.13715	78	0.628205	0.794872	0.0693852	31	0.741935	0.903226	2.32737	87	0.678161	0.804598	1.11867	45	0.8	0.955556	6.29506	107	0.738318	0.878505	1.05513	44	0.613636	0.818182	3.1607	55	0.672727	0.854545	2.786
GO:0019058~viral life cycle	1.51231	26	0.730769	1	1.08255	24	0.791667	0.958333	1.13297	24	0.916667	1	3.58032	39	0.769231	0.974359	0.11513	15	0.733333	0.933333	5.49676	59	0.711864	0.949153	1.07039	24	0.75	0.916667	0.338047	33	0.575758	0.969697	2.7694	31	0.774194	0.967742	2.69683	49	0.612245	0.938776	2.55495	30	0.8	1	0.171254	16	0.8125	1	1.71086
GO:0032989~cellular component morphogenesis	13.493	103	0.912621	0.970874	2.76256	68	0.926471	0.926471	6.31051	82	0.926829	0.963415	2.59001	80	0.875	0.95	3.22051	69	0.869565	0.985507	2.47376	112	0.875	0.946429	4.95062	78	0.910256	0.935897	0.57368	93	0.870968	0.924731	5.03178	78	0.884615	0.935897	2.27558	111	0.882883	0.963964	4.23796	74	0.918919	0.972973	2.28611	64	0.875	0.921875	3.93092
GO:0002790~peptide secretion	1.49989	26	0.923077	0.961538	1.26875	25	0.92	1	0.504092	20	1	1	0.701581	26	0.961538	1	0.113517	15	0.933333	0.933333	0.79609	38	0.868421	0.947368	5.10338	38	0.815789	0.894737	1.53292	43	0.813953	0.906977	0.901072	23	0.826087	0.956522	0.32108	33	0.878788	0.939394	0.937438	23	0.869565	0.913043	0.987486	23	0.913043	0.913043	0.212681
GO:0016071~mRNA metabolic process	0.00135332	19	0.842105	1	0.00442972	21	0.761905	1	0.0145526	23	0.913043	1	0.0169886	30	0.9	0.933333	0.190792	30	0.8	0.933333	1.23781	71	0.84507	0.985915	0.000262893	17	0.647059	1	0.523928	63	0.873016	0.968254	0.0899866	28	0.928571	0.964286	4.43079	90	0.9	0.977778	8.98e-06	13	0.769231	1	0.0588747	26	0.884615	0.961538	5.72096
GO:0007167~enzyme linked receptor protein signaling pathway	10.7399	88	0.988636	1	2.29681	59	0.949153	1	5.21415	71	1	1	3.76721	78	0.987179	1	3.3538	63	0.984127	1	1.08134	89	0.94382	1	5.81996	74	1	1	1.27782	91	0.923077	1	3.31756	64	0.953125	1	4.62293	113	0.955752	1	3.70424	65	0.984615	1	1.4936	53	0.962264	1	0.904128
GO:0045596~negative regulation of cell differentiation	8.69572	71	0.887324	0.971831	3.81488	56	0.892857	0.964286	2.29191	49	0.979592	1	3.37091	64	0.859375	0.984375	1.14927	42	0.857143	0.97619	5.66939	99	0.888889	0.969697	5.45089	62	0.887097	0.983871	0.661768	68	0.838235	0.985294	3.81488	56	0.875	0.982143	0.297854	63	0.904762	0.984127	1.73825	46	0.782609	0.978261	1.99605	47	0.893617	0.978723	1.8168
GO:0001817~regulation of cytokine production	4.87303	63	0.984127	0.984127	1.21462	46	0.847826	0.978261	5.25012	64	0.953125	0.984375	1.14497	55	1	1	2.19466	51	0.980392	1	1.50752	82	0.926829	0.97561	3.69937	59	0.949153	0.983051	0.34096	68	0.911765	0.985294	1.21462	46	0.956522	1	1.04161	78	0.910256	0.987179	1.14691	45	0.977778	1	0.190917	34	0.970588	1	0.56358
GO:0042325~regulation of phosphorylation	8.99432	112	0.991071	0.991071	5.60525	100	0.94	0.99	7.12207	105	0.942857	0.980952	2.54172	102	0.970588	1	6.3061	101	0.970297	1	2.29883	143	0.944056	0.993007	8.16964	110	0.936364	0.990909	3.55688	152	0.940789	0.986842	3.4222	90	0.955556	1	4.89082	161	0.925466	0.987578	5.14059	97	0.989691	1	2.50275	83	0.939759	0.987952	1.37672
GO:0048468~cell development	12.7256	164	0.737805	0.963415	2.82707	122	0.713115	0.934426	2.69747	120	0.766667	0.966667	2.09555	141	0.716312	0.921986	2.59802	118	0.813559	0.949153	4.94234	226	0.685841	0.929204	7.91346	148	0.763514	0.959459	0.584168	181	0.740331	0.944751	4.91034	134	0.753731	0.947761	1.11718	192	0.78125	0.942708	3.21127	123	0.780488	0.96748	2.78411	119	0.680672	0.92437	3.70059
GO:0048562~embryonic organ morphogenesis	3.26006	26	0.884615	0.923077	1.1784	19	0.947368	0.947368	4.05999	28	0.892857	0.928571	3.56121	31	0.580645	0.935484	1.76508	21	0.761905	0.857143	0.390315	25	0.92	1	5.20104	31	0.935484	0.967742	1.17929	31	0.806452	0.903226	3.22982	26	0.884615	0.961538	0.298553	24	0.875	0.958333	0.485393	15	1	1	2.05616	22	0.909091	0.954545	1.96665
GO:0032870~cellular response to hormone stimulus	2.62979	41	0.878049	1	1.71003	37	0.918919	1	0.786435	31	0.935484	1	0.954401	39	1	1	1.66438	36	0.861111	1	5.6744	80	0.8625	1	3.3272	44	0.863636	0.977273	1.22571	58	0.948276	1	3.64773	45	0.888889	0.977778	2.23894	65	0.892308	0.984615	2.68833	41	0.878049	1	2.31542	39	0.794872	0.974359	0.179536
GO:0016570~histone modification	0.112426	17	0.941176	1	0.588926	23	1	1	0.0168458	13	0.923077	1	0.426669	26	1	1	0.00474526	11	0.909091	1	1.20487	45	0.955556	1	1.02193	26	0.923077	0.961538	0.193097	34	0.941176	1	1.2175	27	0.925926	1	1.47986	47	0.978723	1	0.234898	19	1	1	0.666598	23	0.956522	1	5.24053
GO:0031175~neuron projection development	5.63725	70	0.9	0.971429	1.25594	50	0.66	0.92	0.618347	44	0.909091	1	4.79484	79	0.772152	0.936709	2.03773	54	0.888889	1	3.15423	100	0.83	0.92	2.55504	58	0.87931	0.948276	0.734864	81	0.864198	0.925926	3.03036	60	0.866667	0.933333	0.313892	74	0.837838	0.959459	1.79197	53	0.867925	0.962264	1.88719	53	0.830189	0.90566	3.33098
GO:1902679~negative regulation of RNA biosynthetic process	4.89863	88	0.954545	0.988636	3.71443	83	0.951807	1	0.416243	58	1	1	1.56912	85	0.976471	1	2.30035	74	0.945946	0.972973	11.1521	172	0.976744	0.994186	2.33838	76	0.973684	0.986842	1.39602	120	0.966667	0.975	8.09196	100	0.98	1	0.702167	112	0.946429	0.991071	2.36027	75	0.973333	0.986667	3.44111	80	0.95	0.975	9.08189
GO:0009636~response to toxic substance	0.533857	12	0.833333	0.916667	1.69422	17	0.588235	0.882353	0.727169	13	0.384615	0.769231	0.246649	12	0.5	0.833333	0.56261	12	0.666667	0.916667	0.774775	22	0.590909	0.954545	3.47471	22	0.772727	0.954545	0.50331	20	0.75	0.85	3.50286	22	0.636364	0.909091	1.30245	25	0.6	0.84	0.257529	10	0.9	1	1.49151	16	0.8125	0.9375	0.150956
GO:0006928~movement of cell or subcellular component	18.434	177	0.892655	0.971751	1.71021	111	0.810811	0.936937	8.07122	144	0.888889	0.986111	2.22044	139	0.81295	0.928058	4.9455	129	0.813953	0.945736	1.28932	189	0.857143	0.94709	6.65823	140	0.878571	0.957143	1.23536	188	0.81383	0.946809	2.61748	118	0.881356	0.983051	1.96961	198	0.813131	0.944444	8.14947	144	0.840278	0.979167	1.54798	107	0.813084	0.962617	1.71383
GO:0007009~plasma membrane organization	2.43449	29	0.862069	0.965517	1.20622	24	0.791667	0.875	1.69228	26	0.884615	0.884615	1.71586	31	0.774194	0.935484	1.9992	27	0.851852	0.925926	0.806307	37	0.756757	0.891892	0.837716	22	0.863636	0.909091	0.416499	33	0.787879	0.909091	1.41293	25	0.76	0.96	1.53632	42	0.809524	0.928571	3.73737	33	0.848485	0.969697	0.142047	15	0.866667	1	0.125855
GO:1990778~protein localization to cell periphery	1.905	24	0.916667	1	0.784716	19	0.684211	0.842105	1.00965	20	0.9	0.95	1.01769	24	0.916667	0.916667	1.99394	24	0.916667	0.916667	1.23066	35	0.8	0.857143	1.1549	21	0.857143	0.952381	0.560333	30	0.833333	0.9	1.16406	21	0.904762	0.952381	1.56171	37	0.837838	0.945946	4.25698	31	0.806452	0.903226	0.30804	15	0.8	0.866667	0.462978
GO:0071560~cellular response to transforming growth factor beta stimulus	5.33697	30	1	1	1.63764	20	1	1	3.30928	25	1	1	2.96031	28	0.964286	1	0.802688	16	1	1	1.08395	29	0.965517	1	5.25837	30	1	1	2.61312	36	0.972222	1	3.23581	25	0.92	1	1.6237	32	1	1	0.965553	17	1	1	2.67596	23	1	1	1.263
GO:0031099~regeneration	3.1697	20	0.6	1	1.12688	14	0.928571	1	5.05374	24	0.833333	1	1.53331	18	0.611111	0.888889	1.77454	16	0.6875	1	0.325589	17	0.705882	0.941176	3.54349	21	0.761905	0.952381	0.0714227	13	0.769231	1	1.39684	15	0.8	0.933333	1.67718	25	0.8	0.96	0.144658	8	1	1	0.722995	12	0.666667	0.916667	0.559318
GO:1903507~negative regulation of nucleic acid-templated transcription	5.10372	88	0.954545	0.988636	3.67261	82	0.95122	1	0.453407	58	1	1	1.68302	85	0.976471	1	2.42198	74	0.945946	0.972973	10.7654	169	0.976331	0.994083	2.29713	75	0.973333	0.986667	1.51298	120	0.966667	0.975	8.06172	99	0.979798	1	0.710656	111	0.945946	0.990991	2.32486	74	0.972973	0.986486	3.39934	79	0.949367	0.974684	8.72707
GO:0045892~negative regulation of transcription, DNA-templated	5.12659	88	0.954545	0.988636	3.48985	81	0.962963	1	0.459491	58	1	1	1.67815	85	0.976471	1	2.44162	74	0.945946	0.972973	10.8279	169	0.976331	0.994083	2.1507	74	0.986486	0.986486	1.52234	120	0.966667	0.975	8.09698	99	0.979798	1	0.662056	110	0.954545	0.990909	2.34561	74	0.972973	0.986486	3.41502	79	0.949367	0.974684	8.78116
GO:0030099~myeloid cell differentiation	2.36863	30	0.966667	1	2.60609	31	0.741935	0.967742	0.463149	20	0.8	0.95	1.23905	30	0.766667	0.9	0.615656	21	0.857143	0.952381	5.78794	61	0.901639	0.967213	4.51583	37	0.702703	0.837838	1.09274	41	0.829268	0.95122	4.55868	37	0.648649	0.891892	1.35728	43	0.837209	0.976744	2.40371	30	0.9	0.966667	0.755502	22	0.772727	0.863636	0.439584
GO:0007517~muscle organ development	5.83772	39	0.794872	0.948718	0.510521	20	0.9	0.95	1.63639	26	0.769231	0.846154	0.24744	21	0.904762	1	2.19589	28	0.785714	0.928571	0.112522	28	0.892857	1	2.04756	28	0.678571	0.928571	1.50072	42	0.666667	0.833333	2.05682	28	0.785714	1	0.87871	38	0.710526	0.894737	2.40612	29	0.689655	1	1.06936	23	0.782609	0.869565	0.901733
GO:0032970~regulation of actin filament-based process	4.86787	38	0.921053	1	1.12874	25	0.96	1	6.11928	41	0.95122	1	0.312603	23	0.956522	1	2.13728	29	0.931034	1	0.0916409	29	0.896552	0.965517	1.74365	28	0.964286	1	2.88544	51	0.901961	0.960784	3.42904	34	0.970588	0.970588	1.79576	46	0.956522	1	4.21786	36	0.944444	1	0.271963	18	1	1	0.785066
GO:0006508~proteolysis	1.91536	89	0.741573	0.932584	0.981009	81	0.654321	0.901235	1.05574	81	0.654321	0.888889	2.06786	109	0.504587	0.834862	0.625285	75	0.613333	0.853333	2.76064	162	0.623457	0.833333	1.67942	88	0.647727	0.909091	2.20419	157	0.649682	0.904459	2.30062	92	0.608696	0.815217	5.2144	179	0.586592	0.832402	2.45672	92	0.630435	0.858696	0.203449	67	0.567164	0.850746	0.929653
GO:0071559~response to transforming growth factor beta	5.62276	31	0.967742	1	1.55899	20	1	1	3.17689	25	1	1	2.82862	28	0.964286	1	0.944252	17	0.941176	0.941176	1.16569	30	0.966667	1	5.54046	31	0.967742	1	2.7261	37	0.972973	1	3.11265	25	0.92	1	1.72509	33	0.969697	1	0.910706	17	1	1	2.57187	23	1	1	1.75703
GO:0072659~protein localization to plasma membrane	1.09635	17	0.941176	1	0.67929	15	0.8	0.866667	0.709921	15	0.866667	0.933333	1.07465	20	0.95	0.95	1.9412	20	0.9	0.9	0.662251	25	0.84	0.88	0.672883	15	0.866667	0.933333	0.139696	19	0.894737	0.947368	0.51652	14	0.714286	0.928571	1.69011	31	0.83871	0.935484	3.25982	24	0.875	0.958333	0.130266	10	0.9	1	0.193355
GO:0009967~positive regulation of signal transduction	8.2104	117	0.948718	0.991453	4.84911	104	0.923077	0.990385	4.60475	102	0.95098	0.980392	2.22957	108	0.962963	1	3.7793	97	0.958763	1	2.41097	156	0.967949	0.987179	7.4313	115	0.956522	0.991304	1.5154	147	0.952381	0.993197	2.41224	91	0.967033	0.989011	4.11436	169	0.946746	0.994083	6.54764	110	0.945455	0.990909	1.3275	81	0.975309	1	2.21664
GO:0000165~MAPK cascade	5.99709	63	0.984127	0.984127	4.16632	57	0.947368	0.982456	4.87062	59	0.983051	0.983051	3.01206	62	1	1	3.62747	54	0.981481	1	0.82198	70	1	1	6.19224	64	0.96875	0.984375	1.90714	79	0.987342	1	1.70219	46	0.978261	1	1.98115	80	0.975	0.9875	2.80903	51	1	1	2.07217	47	1	1	0.436062
GO:0023014~signal transduction by protein phosphorylation	5.99709	63	0.984127	0.984127	4.16632	57	0.947368	0.982456	4.87062	59	0.983051	0.983051	3.01206	62	1	1	3.62747	54	0.981481	1	0.82198	70	1	1	6.19224	64	0.96875	0.984375	1.90714	79	0.987342	1	1.70219	46	0.978261	1	1.98115	80	0.975	0.9875	2.80903	51	1	1	2.07217	47	1	1	0.436062
GO:0070848~response to growth factor	9.73652	71	0.929577	1	2.44502	48	0.916667	0.979167	4.29869	55	0.890909	1	2.46583	57	0.894737	0.982456	2.21698	46	0.891304	0.978261	2.0543	77	0.922078	0.987013	7.64814	66	0.924242	1	1.15136	70	0.914286	1	4.45228	56	0.928571	0.982143	3.02012	83	0.951807	0.987952	2.78487	49	1	1	2.22882	46	0.934783	1	3.27577
GO:0010468~regulation of gene expression	0.894886	223	0.860987	0.982063	0.748631	221	0.855204	0.986425	0.0838641	197	0.84264	0.984772	0.472004	265	0.849057	0.977358	0.592389	213	0.816901	0.962441	8.57418	484	0.842975	0.977273	1.27579	231	0.883117	0.974026	0.143468	378	0.822751	0.960317	2.051	239	0.870293	0.974895	0.998812	410	0.802439	0.982927	0.501357	213	0.896714	0.985915	1.64473	229	0.873362	0.960699	5.7127
GO:0048608~reproductive structure development	5.42688	42	0.761905	0.952381	3.96249	38	0.789474	0.973684	4.06051	38	0.736842	0.947368	2.30118	38	0.842105	0.973684	2.10776	31	0.870968	0.967742	1.37487	47	0.787234	0.957447	7.34227	47	0.851064	0.978723	1.24367	46	0.717391	0.956522	4.64664	40	0.925	1	1.67326	49	0.734694	0.938776	1.81289	30	0.766667	1	1.64567	29	0.689655	0.965517	3.61001
GO:0031401~positive regulation of protein modification process	4.62422	79	0.987342	0.987342	1.79226	65	0.923077	0.984615	5.77669	83	0.963855	0.987952	1.39101	75	0.986667	0.986667	0.724697	55	0.981818	1	0.812482	101	0.950495	0.980198	5.23852	82	0.939024	0.97561	1.76768	111	0.972973	1	2.6348	70	0.957143	1	1.59501	110	0.927273	0.981818	3.59526	74	0.959459	1	1.28353	60	0.916667	1	0.891252
GO:0010467~gene expression	0.0335753	250	0.796	0.956	0.195399	265	0.728302	0.962264	0.0375136	249	0.698795	0.959839	0.00624581	302	0.748344	0.956954	0.112375	254	0.720472	0.952756	3.32917	555	0.747748	0.963964	0.397186	274	0.781022	0.959854	1.56999	530	0.624528	0.939623	0.689772	280	0.764286	0.953571	2.64502	549	0.626594	0.959927	0.0156522	243	0.806584	0.958848	0.170795	257	0.809339	0.953307	9.40936
GO:0023051~regulation of signaling	15.0552	237	0.907173	0.983122	6.31245	202	0.876238	0.985149	6.47118	201	0.935323	0.9801	6.45659	243	0.901235	0.983539	6.47766	199	0.894472	0.984925	5.46101	338	0.893491	0.97929	14.8598	238	0.857143	0.966387	4.13867	327	0.908257	0.969419	5.38663	197	0.908629	0.969543	5.02208	336	0.895833	0.970238	9.86328	216	0.884259	0.972222	2.56886	174	0.908046	0.982759	2.8328
GO:0070542~response to fatty acid	1.1056	8	0.75	1	1.47995	9	0.666667	1	1.93914	10	0.8	1	1.77389	11	1	1	1.13948	8	0.875	1	1.07988	12	0.583333	1	2.37243	11	0.818182	0.909091	0.268931	8	1	1	3.4709	13	0.615385	0.923077	1.06975	12	0.666667	1	0.788898	7	0.857143	1	4.18298	14	0.857143	0.928571	0.158055
GO:0048584~positive regulation of response to stimulus	10.7126	170	0.929412	0.994118	4.03501	141	0.907801	0.992908	4.80799	144	0.9375	0.986111	2.13038	155	0.851613	0.993548	2.86986	131	0.877863	0.992366	2.33902	226	0.893805	0.986726	7.81423	160	0.86875	0.9875	0.79184	205	0.843902	0.985366	2.77895	133	0.894737	0.984962	2.65571	230	0.852174	0.986957	4.87099	144	0.881944	0.993056	1.15393	116	0.844828	0.991379	1.56589
GO:0061458~reproductive system development	5.722	43	0.744186	0.930233	3.89311	38	0.789474	0.973684	3.9885	38	0.736842	0.947368	2.25081	38	0.842105	0.973684	2.06015	31	0.870968	0.967742	1.3346	47	0.787234	0.957447	7.23728	47	0.851064	0.978723	1.1973	46	0.717391	0.956522	4.56967	40	0.925	1	1.78752	50	0.72	0.92	1.98874	31	0.741935	0.967742	1.61374	29	0.689655	0.965517	3.51617
GO:0031100~animal organ regeneration	2.58604	10	0.6	1	0.243781	4	0.75	1	5.23349	14	0.714286	1	0.521176	6	0.666667	0.833333	1.16426	7	0.571429	1	0.330011	7	0.857143	1	3.14292	11	0.545455	0.909091	0.0949133	5	1	1	0.762634	6	0.5	0.833333	1.0175	10	0.9	1	0.779222	6	1	1	0.257352	4	0.75	0.75	0.518069
GO:0034332~adherens junction organization	5.15096	19	1	1	0.529246	8	1	1	3.52443	16	0.9375	0.9375	0.454056	9	1	1	1.40686	11	1	1	0.0268493	7	0.857143	1	0.0113851	3	1	1	0.103497	9	0.888889	0.888889	0.529246	8	1	1	1.36751	17	0.941176	0.941176	2.14084	13	1	1	0.045297	4	1	1	1.13186
GO:0007044~cell-substrate junction assembly	6.04148	17	1	1	0.488699	6	1	1	5.37657	16	0.9375	0.9375	0.491377	7	1	1	1.94331	10	1	1	0.0026357	3	1	1	0.00913486	2	1	1	0.0342778	5	0.8	0.8	0.281389	5	1	1	1.33396	13	0.923077	0.923077	1.91844	10	1	1	0.0523161	3	1	1	0.584341
GO:0022610~biological adhesion	19.5486	141	0.971631	0.992908	4.48804	96	0.947917	0.989583	15.5305	131	0.977099	0.992366	0.920328	89	0.94382	0.988764	2.34617	83	0.975904	0.987952	0.119374	111	0.918919	0.990991	6.28754	104	0.961538	0.971154	0.36192	119	0.932773	0.966387	2.90889	88	0.965909	0.977273	2.31102	145	0.924138	0.986207	3.65526	91	0.967033	1	0.364409	64	0.921875	0.984375	0.104848
GO:0010646~regulation of cell communication	15.6075	237	0.907173	0.983122	6.62045	202	0.876238	0.985149	6.58321	200	0.935	0.98	6.44956	241	0.908714	0.987552	6.78776	199	0.894472	0.984925	5.41549	335	0.892537	0.979104	15.0535	237	0.860759	0.966245	4.33647	326	0.911043	0.969325	5.13156	194	0.871134	0.974227	4.59722	330	0.909091	0.975758	10.0103	215	0.888372	0.976744	2.61407	173	0.913295	0.988439	2.7926
GO:0048646~anatomical structure formation involved in morphogenesis	13.1692	107	0.82243	0.943925	2.07693	68	0.779412	0.941176	13.7625	108	0.796296	0.944444	1.23414	75	0.786667	0.946667	5.89216	84	0.714286	0.916667	1.22628	108	0.759259	0.962963	8.95938	96	0.822917	0.958333	0.38384	96	0.770833	0.916667	3.37463	75	0.826667	0.96	2.17255	117	0.777778	0.948718	5.19906	82	0.829268	0.95122	0.484181	53	0.792453	0.943396	1.63386
GO:0006839~mitochondrial transport	0.00247417	6	0.833333	0.833333	0.947947	18	0.5	0.722222	0.0359077	9	0.777778	0.777778	0.34455	17	0.529412	0.823529	0.00812084	7	0.714286	0.857143	0.0232346	17	0.411765	0.823529	0.239672	13	0.692308	0.923077	8.31041	54	0.462963	0.814815	0.24533	13	0.461538	0.769231	0.96998	30	0.6	0.833333	0.0365395	9	0.444444	0.555556	0.186973	12	0.416667	0.666667	1.9463
GO:0051225~spindle assembly	0.185262	6	1	1	0.31672	7	1	1	5.61301	20	1	1	1.36899	13	1	1	0.522286	8	1	1	0.0889331	9	1	1	0.00143337	2	1	1	0.482836	13	0.923077	1	1.62425	12	1	1	4.05836	25	1	1	0.510527	8	1	1	1.02926	10	1	1	1.29239
GO:0022407~regulation of cell-cell adhesion	5.79376	46	0.956522	0.978261	2.07435	34	0.911765	0.970588	4.44368	42	0.952381	0.97619	1.29699	36	0.916667	1	0.587525	25	1	1	1.64687	53	0.886792	1	5.32143	45	0.933333	0.955556	1.07972	49	0.877551	0.938776	0.521645	25	0.88	0.92	1.45363	52	0.884615	0.980769	0.958386	28	0.928571	1	0.588977	25	0.96	1	0.724539
GO:0001944~vasculature development	11.5556	79	0.987342	0.987342	3.61338	56	0.982143	1	8.10972	70	0.985714	0.985714	1.51713	55	0.963636	0.981818	4.12888	57	0.947368	0.964912	1.38016	77	0.974026	0.987013	7.83049	70	0.971429	0.985714	0.135311	59	0.966102	0.966102	3.86944	57	0.964912	0.982456	0.937139	73	0.945205	0.972603	5.45832	62	0.983871	1	0.28857	34	0.970588	0.970588	1.40712
GO:0072358~cardiovascular system development	11.5556	79	0.987342	0.987342	3.61338	56	0.982143	1	8.10972	70	0.985714	0.985714	1.51713	55	0.963636	0.981818	4.12888	57	0.947368	0.964912	1.38016	77	0.974026	0.987013	7.83049	70	0.971429	0.985714	0.135311	59	0.966102	0.966102	3.86944	57	0.964912	0.982456	0.937139	73	0.945205	0.972603	5.45832	62	0.983871	1	0.28857	34	0.970588	0.970588	1.40712
GO:0006282~regulation of DNA repair	0.177325	9	0.777778	1	0.947326	14	0.785714	1	0.10732	8	1	1	2.13325	21	0.809524	1	0.113271	8	0.875	1	1.85769	27	0.888889	1	0.264792	10	0.9	1	1.40198	25	0.8	1	0.732928	13	0.923077	1	0.813059	22	0.954545	1	0.00283012	4	1	1	0.433578	11	0.727273	1	5.56188
GO:0001706~endoderm formation	5.74949	13	0.846154	0.923077	0.406033	4	0.75	0.75	4.18923	11	0.727273	1	1.68728	8	0.875	1	1.65289	7	0.714286	0.857143	0.392243	6	1	1	0.720917	5	1	1	1.26807	9	1	1	0.406033	4	0.75	1	2.58526	12	0.833333	0.916667	1.63503	7	0.857143	0.857143	0.423605	4	0.75	0.75	1.66462
GO:0032508~DNA duplex unwinding	0.219908	4	0.75	0.75	0.700189	6	1	1	1.06022	7	0.857143	1	1.84393	10	1	1	0.0901832	3	1	1	0.0080075	3	1	1	0	1	1	1	1.566	12	0.916667	0.916667	0.700189	6	1	1	1.21068	11	1	1	0.0193785	2	0.5	0.5	5.04932	14	1	1	4.9486
GO:0030030~cell projection organization	10.0383	118	0.771186	0.923729	1.74324	82	0.780488	0.890244	1.98584	83	0.831325	0.915663	4.878	118	0.745763	0.898305	3.28889	90	0.877778	0.966667	3.48598	156	0.775641	0.878205	2.26196	86	0.848837	0.94186	1.9978	144	0.75	0.868056	2.63984	88	0.852273	0.931818	0.856023	132	0.810606	0.939394	3.53496	92	0.782609	0.902174	2.28948	84	0.702381	0.892857	3.08378
GO:0007155~cell adhesion	19.7174	141	0.971631	0.992908	4.33888	95	0.947368	0.989474	15.2668	130	0.976923	0.992308	0.929022	89	0.94382	0.988764	2.38695	83	0.975904	0.987952	0.110338	110	0.918182	0.990909	6.11436	103	0.961165	0.970874	0.316051	118	0.932203	0.966102	2.78591	87	0.965517	0.977011	2.24817	144	0.923611	0.986111	3.7107	91	0.967033	1	0.324523	63	0.920635	0.984127	0.113146
GO:0060070~canonical Wnt signaling pathway	2.49186	25	1	1	1.37551	21	0.952381	1	1.66924	22	1	1	3.68544	33	0.939394	1	1.23558	20	0.95	1	1.93249	37	1	1	5.42156	33	0.939394	1	0.739809	30	1	1	3.46455	28	1	1	0.326765	26	1	1	1.93962	23	0.913043	0.956522	0.391526	15	0.933333	1	2.64328
GO:0019220~regulation of phosphate metabolic process	8.36181	119	0.991597	0.991597	4.32809	103	0.92233	0.990291	6.89195	113	0.973451	0.982301	2.55195	112	0.964286	1	5.65215	107	0.971963	1	1.64057	151	0.966887	0.993377	7.3041	116	0.956897	0.991379	2.89998	162	0.938272	0.987654	2.82793	95	0.947368	1	6.88687	187	0.930481	0.989305	5.23034	106	0.990566	1	2.20052	89	0.94382	0.988764	0.977364
GO:1905114~cell surface receptor signaling pathway involved in cell-cell signaling	3.01339	40	1	1	1.5789	34	0.970588	1	1.45279	33	0.969697	1	4.04589	51	0.941176	0.980392	1.51197	33	0.939394	0.969697	1.341	55	0.981818	0.981818	5.05959	47	0.957447	1	1.35854	55	1	1	1.99506	36	1	1	0.633349	49	0.979592	0.979592	1.26079	32	0.90625	0.9375	0.313768	24	0.958333	1	1.63531
GO:0051641~cellular localization	1.54037	144	0.701389	0.881944	0.409067	128	0.59375	0.804688	0.119405	117	0.675214	0.905983	0.877884	167	0.664671	0.856287	0.709935	131	0.679389	0.839695	0.652183	241	0.6639	0.850622	2.90264	157	0.745223	0.872611	7.02238	302	0.576159	0.847682	1.06239	139	0.705036	0.913669	9.75775	319	0.595611	0.84953	3.5573	159	0.685535	0.855346	1.62841	142	0.640845	0.887324	1.92043
GO:0051017~actin filament bundle assembly	2.64521	16	0.75	0.875	0.684317	10	0.8	0.9	9.55917	28	0.714286	0.892857	0.540176	11	0.909091	1	1.57291	13	0.769231	0.846154	0.0350703	9	0.777778	0.888889	1.83233	14	0.857143	0.857143	2.0434	22	0.863636	0.863636	1.50708	13	0.769231	0.923077	1.72815	21	0.809524	1	3.12382	17	1	1	0.344487	8	1	1	0.82194
GO:0005975~carbohydrate metabolic process	0.685953	31	0.903226	0.935484	0.298937	27	0.851852	0.962963	0.709446	31	0.774194	0.935484	1.74529	45	0.711111	0.888889	1.52208	36	0.805556	0.861111	0.940039	57	0.736842	0.894737	5.19003	51	0.823529	0.960784	0.765243	55	0.690909	0.927273	1.58059	37	0.72973	0.945946	2.16939	66	0.757576	0.893939	1.8359	38	0.684211	0.973684	0.749314	31	0.870968	0.967742	0.0189592
GO:0006325~chromatin organization	0.0583932	32	0.9375	0.96875	0.548791	42	1	1	0.0215526	29	0.965517	1	0.457667	50	0.96	1	0.00670149	26	0.884615	0.961538	3.59733	99	0.89899	0.949495	0.441241	41	0.878049	0.97561	0.449216	73	0.917808	0.986301	1.08687	47	0.87234	0.978723	1.01673	81	0.925926	0.975309	0.0465865	31	0.967742	1	2.22528	53	0.924528	0.981132	5.98327
GO:0050792~regulation of viral process	3.1558	26	0.961538	1	1.86827	22	0.772727	0.954545	1.16885	19	0.947368	1	1.04919	22	0.954545	1	0.0358175	9	0.888889	1	4.97308	46	0.782609	0.956522	1.33943	20	0.75	1	0.216206	23	0.73913	0.956522	2.15542	23	0.782609	1	0.92241	30	0.8	1	1.40163	20	0.7	1	0.48727	15	0.733333	1	1.2781
GO:0051174~regulation of phosphorus metabolic process	8.29522	119	0.991597	0.991597	4.2952	103	0.92233	0.990291	7.10129	114	0.973684	0.982456	2.68117	113	0.964602	1	5.60845	107	0.971963	1	1.58654	151	0.966887	0.993377	7.24933	116	0.956897	0.991379	2.98809	163	0.969325	0.98773	2.97557	96	0.96875	1	7.22012	189	0.931217	0.989418	5.19417	106	0.990566	1	2.4751	91	0.945055	0.989011	1.11068
GO:0015807~L-amino acid transport	0.675682	6	0.5	0.666667	0.403653	5	0.2	0.4	0.0817476	3	0.333333	0.666667	0.252418	5	0.8	0.8	0.0844968	3	0.333333	0.666667	0.424989	8	0.375	0.625	5.49917	15	0.4	0.666667	0.149353	6	0.333333	0.666667	1.39804	8	0.5	0.625	0.261874	7	0.142857	0.428571	1.02502	7	0.285714	0.428571	0.424345	5	0.2	0.2	1.16535
GO:0051649~establishment of localization in cell	0.391923	95	0.694737	0.842105	0.409182	96	0.614583	0.78125	0.052583	82	0.707317	0.890244	0.670043	123	0.626016	0.821138	0.25262	90	0.577778	0.8	0.310141	172	0.610465	0.831395	1.99799	115	0.721739	0.843478	4.6457	221	0.547511	0.823529	0.845337	103	0.679612	0.902913	6.73441	235	0.578723	0.821277	2.96376	120	0.675	0.858333	1.2323	105	0.628571	0.87619	0.851941
GO:0007015~actin filament organization	4.36054	39	0.871795	0.948718	1.76409	30	0.8	0.866667	8.02409	48	0.791667	0.854167	1.29585	33	0.757576	0.848485	2.64011	33	0.848485	0.939394	0.544855	40	0.75	0.85	3.30583	36	0.777778	0.833333	1.9083	50	0.84	0.9	2.23934	32	0.78125	0.90625	4.08059	60	0.85	0.933333	3.76305	37	0.918919	0.945946	0.164464	18	0.944444	0.944444	0.467651
GO:0010605~negative regulation of macromolecule metabolic process	3.20173	161	0.84472	0.975155	1.68538	149	0.805369	0.993289	0.244539	125	0.792	0.976	0.535939	164	0.79878	0.981707	1.68945	146	0.760274	0.958904	5.14166	296	0.831081	0.986486	1.69852	150	0.84	0.993333	0.366453	238	0.773109	0.966387	5.41606	175	0.828571	0.977143	1.34317	260	0.742308	0.976923	0.969847	139	0.841727	0.985612	1.93836	148	0.790541	0.959459	5.48674
GO:0061572~actin filament bundle organization	2.54658	16	0.75	0.875	0.64583	10	0.8	0.9	9.32283	28	0.714286	0.892857	0.50418	11	0.909091	1	1.50445	13	0.769231	0.846154	0.0299799	9	0.777778	0.888889	1.75527	14	0.857143	0.857143	1.93265	22	0.863636	0.863636	1.4399	13	0.769231	0.923077	1.62889	21	0.809524	1	3.01383	17	1	1	0.321567	8	1	1	0.762557
GO:0071711~basement membrane organization	4.76546	10	0.7	1	0.0995211	2	1	1	5.70731	11	0.636364	1	0.521045	4	1	1	0.714124	4	0.75	1	0.490033	5	1	1	0.689744	4	1	1	0.491963	5	0.8	0.8	0.69431	4	1	1	0.486195	5	0.8	1	2.40761	7	0.857143	1	0	1	1	1	0.0225876
GO:0030036~actin cytoskeleton organization	5.61553	57	0.701754	0.877193	1.54342	41	0.609756	0.829268	11.1266	71	0.774648	0.859155	0.748672	43	0.72093	0.837209	3.20875	48	0.8125	0.895833	0.506866	59	0.762712	0.898305	3.44915	50	0.76	0.86	2.42581	75	0.786667	0.88	1.37562	40	0.8	0.925	4.79897	87	0.793103	0.896552	3.90796	51	0.862745	0.941176	0.31479	30	0.766667	0.9	0.729407
GO:0034622~cellular macromolecular complex assembly	0.062793	48	0.791667	0.916667	0.00387376	40	0.625	0.85	0.610529	60	0.6	0.866667	0.0109574	54	0.611111	0.888889	0.0258387	44	0.772727	0.931818	0.232536	100	0.57	0.91	0.0313914	46	0.804348	0.956522	4.35988	140	0.428571	0.878571	0.652995	61	0.704918	0.918033	2.81258	131	0.541985	0.900763	0.0159048	43	0.72093	0.930233	0.397162	56	0.642857	0.910714	7.62339
GO:0045595~regulation of cell differentiation	14.4472	151	0.788079	0.986755	5.01854	118	0.838983	0.974576	4.02163	112	0.848214	1	4.36595	137	0.839416	0.978102	3.48888	108	0.768519	0.972222	6.18623	204	0.803922	0.970588	11.7804	144	0.8125	0.979167	1.71259	171	0.80117	0.964912	5.01854	118	0.838983	0.983051	1.79548	173	0.815029	0.976879	3.87085	111	0.783784	0.990991	2.69088	103	0.815534	0.970874	3.51912
GO:0010755~regulation of plasminogen activation	4.38884	7	0.857143	1	1.51155	4	0.75	1	8.2086	10	0.8	1	0.230785	2	1	1	0.830611	3	1	1	0	-1	-1	-1	0	1	1	1	0.427374	3	1	1	0.814694	3	1	1	1.43653	5	1	1	0.824002	3	1	1	0	-1	-1	-1	0.426974
GO:0008380~RNA splicing	0.00310177	10	1	1	0.0134289	12	0.916667	1	0.164941	17	1	1	0.00564667	14	1	1	0.0511377	14	0.928571	1	1.37115	44	0.954545	1	0.000116417	7	0.857143	1	1.08796	42	0.952381	0.97619	0.106262	16	1	1	4.43612	58	0.931034	0.982759	0.000493332	8	0.875	1	0.429448	20	1	1	6.37146
GO:0045616~regulation of keratinocyte differentiation	1.69377	6	0.833333	1	1.13278	5	1	1	1.70501	6	1	1	0.0618221	2	1	1	0.33306	3	1	1	0.0208256	2	1	1	0.0942572	2	1	1	0.0951823	3	1	1	0	1	1	1	0.464413	5	1	1	0.0975694	2	1	1	0.0997658	2	1	1	1.59692
GO:0001934~positive regulation of protein phosphorylation	4.89468	66	0.984848	0.984848	2.44623	56	0.892857	0.982143	6.15161	70	0.942857	0.985714	1.14329	58	1	1	1.40255	49	0.979592	1	0.613667	77	0.948052	0.987013	5.60643	69	0.927536	0.985507	1.43832	86	0.94186	1	1.55763	51	0.980392	1	1.52703	87	0.91954	0.988506	5.29636	67	0.970149	1	0.886128	45	0.955556	1	0.834493
GO:0007417~central nervous system development	4.68332	73	0.726027	0.986301	2.58953	64	0.75	0.96875	0.498672	48	0.75	1	3.29494	80	0.6625	0.9625	2.07721	60	0.666667	0.966667	1.75899	101	0.673267	0.910891	5.60993	77	0.649351	0.948052	2.44741	106	0.660377	0.915094	5.97453	78	0.730769	0.961538	1.3673	98	0.642857	0.94898	1.84034	59	0.728814	0.983051	1.77224	58	0.603448	0.931034	3.55169
GO:0007596~blood coagulation	5.05196	26	0.730769	0.961538	0.218352	10	1	1	2.21037	19	0.947368	1	0.902399	17	0.823529	1	1.93367	18	0.777778	0.944444	0.234795	18	0.888889	1	0.802941	14	0.928571	1	0.812459	23	0.782609	0.956522	1.54325	17	0.705882	1	0.793024	23	0.782609	0.956522	1.58917	17	0.764706	1	0.354399	11	0.545455	1	0.116879
GO:0006310~DNA recombination	0.0151957	9	0.888889	0.888889	0.285078	15	1	1	0.317866	15	1	1	0.597772	21	0.904762	1	0.000262267	5	0.6	0.8	0.842129	32	0.96875	1	0.000745902	6	0.833333	1	1.14549	34	1	1	1.68461	23	0.956522	0.956522	0.699947	31	0.903226	1	0.00280713	7	0.714286	0.857143	3.00787	27	0.962963	1	5.17896
GO:0034446~substrate adhesion-dependent cell spreading	5.24793	17	0.941176	1	5.22603	17	0.941176	1	5.28467	17	1	1	1.06529	10	0.9	1	0.383524	6	1	1	0.560034	11	0.909091	1	0.574765	7	1	1	0.998167	13	1	1	1.53997	10	0.9	1	0.751514	12	1	1	0.59744	7	1	1	0.892591	8	0.875	1	0.261365
GO:0030198~extracellular matrix organization	8.88068	41	0.560976	0.902439	0.139664	13	0.923077	0.923077	7.9302	39	0.794872	0.923077	0.092618	15	0.666667	0.866667	1.77951	23	0.478261	0.913043	0.10182	23	0.782609	0.956522	0.992986	20	0.65	0.9	0.397657	28	0.607143	0.821429	0.825983	19	0.789474	0.947368	0.689718	31	0.806452	0.870968	2.58615	26	0.692308	0.961538	0.1596	13	0.461538	0.769231	0.190452
GO:0010562~positive regulation of phosphorus metabolic process	5.4164	77	0.987013	0.987013	1.72551	60	0.9	0.983333	7.29458	83	0.975904	0.987952	0.996358	66	0.984848	1	2.08067	61	0.983607	1	0.322089	85	0.976471	0.988235	4.74734	75	0.946667	0.986667	1.32011	99	0.979798	0.989899	1.57596	59	0.983051	1	2.22016	107	0.953271	0.990654	5.84872	78	0.987179	1	0.501072	48	0.958333	1	0.512312
GO:0045937~positive regulation of phosphate metabolic process	5.4164	77	0.987013	0.987013	1.72551	60	0.9	0.983333	7.29458	83	0.975904	0.987952	0.996358	66	0.984848	1	2.08067	61	0.983607	1	0.322089	85	0.976471	0.988235	4.74734	75	0.946667	0.986667	1.32011	99	0.979798	0.989899	1.57596	59	0.983051	1	2.22016	107	0.953271	0.990654	5.84872	78	0.987179	1	0.501072	48	0.958333	1	0.512312
GO:0009913~epidermal cell differentiation	0.810239	15	1	1	1.23195	17	1	1	2.1213	20	0.95	0.95	0.287224	14	0.928571	1	0.662914	14	0.928571	1	0.00583504	12	0.916667	1	0.602662	14	1	1	0.00597356	12	0.916667	0.916667	0.611136	14	1	1	0.804651	25	0.92	0.96	0.240787	11	1	1	0.25277	11	1	1	0.0218468
GO:0043062~extracellular structure organization	8.84559	41	0.560976	0.902439	0.137578	13	0.923077	0.923077	7.89701	39	0.794872	0.923077	0.0909256	15	0.666667	0.866667	1.76573	23	0.478261	0.913043	0.0995526	23	0.782609	0.956522	0.983174	20	0.65	0.9	0.384614	28	0.607143	0.821429	0.813273	19	0.789474	0.947368	0.681309	31	0.806452	0.870968	2.56627	26	0.692308	0.961538	0.157319	13	0.461538	0.769231	0.186789
GO:0048514~blood vessel morphogenesis	8.78775	64	0.984375	0.984375	1.9659	42	1	1	7.71662	61	0.983607	0.983607	0.806214	42	0.97619	0.97619	3.31772	47	0.93617	0.957447	0.664962	59	0.983051	0.983051	6.37485	58	0.982759	0.982759	0.129749	49	0.959184	0.959184	2.17261	43	0.953488	0.976744	0.73935	60	0.966667	0.966667	4.04185	50	1	1	0.077578	24	0.958333	0.958333	0.446425
GO:0051961~negative regulation of nervous system development	4.34673	30	0.933333	1	2.21612	24	0.875	1	0.662184	17	0.941176	1	1.97577	27	0.888889	1	1.27757	20	0.85	1	5.13652	48	0.895833	1	3.51361	28	0.785714	0.964286	0.440666	27	0.925926	1	1.92976	23	0.869565	1	0.20457	24	0.916667	1	3.27647	27	0.851852	1	1.7807	22	0.818182	1	2.48506
GO:0016055~Wnt signaling pathway	2.57526	33	1	1	1.79269	30	0.966667	1	2.34967	32	0.96875	1	4.98448	47	0.93617	0.978723	1.69689	29	0.931034	0.965517	1.77516	49	0.979592	0.979592	5.43146	42	0.952381	1	1.16193	45	1	1	2.81478	34	1	1	0.759143	42	1	1	1.41987	28	0.892857	0.928571	0.51525	22	0.954545	1	2.15814
GO:0042327~positive regulation of phosphorylation	6.05341	74	0.986486	0.986486	2.53878	60	0.9	0.983333	7.09919	77	0.974026	0.987013	1.02541	61	0.983607	1	2.55083	59	0.983051	1	0.706302	84	0.97619	0.988095	5.33149	72	0.958333	0.986111	2.06698	97	0.979381	0.989691	1.98727	57	0.982456	1	1.88665	96	0.947917	0.989583	5.91752	73	0.986301	1	0.754921	47	0.957447	1	0.701642
GO:1990542~mitochondrial transmembrane transport	0	-1	-1	-1	0.790099	10	0.3	0.6	0.000869035	2	0.5	0.5	0.193969	8	0.5	0.75	0	1	1	1	0.025792	8	0.75	1	0.000784473	2	0.5	0.5	7.14111	33	0.515152	0.757576	0.131288	6	0.166667	0.5	0.0898331	10	0.5	0.6	0.000883985	2	0	0	0.255876	7	0.571429	0.571429	0.988121
GO:0030163~protein catabolic process	0.989657	51	0.803922	0.941176	0.768074	49	0.673469	0.938776	0.61908	47	0.787234	0.914894	2.93502	75	0.586667	0.88	0.239648	41	0.512195	0.804878	2.64974	103	0.699029	0.854369	3.07883	64	0.75	0.921875	3.85648	110	0.654545	0.918182	1.65972	56	0.678571	0.910714	5.36177	118	0.576271	0.805085	2.47285	60	0.683333	0.9	0.245057	41	0.658537	0.878049	2.35808
GO:0034097~response to cytokine	8.00336	79	0.924051	0.974684	3.38016	63	0.857143	0.968254	8.11335	79	0.873418	0.936709	1.4095	63	0.888889	0.952381	0.963029	48	0.854167	1	3.95723	107	0.878505	0.981308	4.53241	68	0.823529	0.970588	1.51581	91	0.868132	0.956044	4.09408	66	0.909091	1	1.57884	92	0.815217	0.967391	1.74261	54	0.907407	0.981481	1.6735	53	0.735849	0.962264	0.899462
GO:0198738~cell-cell signaling by wnt	2.54728	33	1	1	1.77338	30	0.966667	1	2.3286	32	0.96875	1	4.93846	47	0.93617	0.978723	1.67347	29	0.931034	0.965517	1.74341	49	0.979592	0.979592	5.39098	42	0.952381	1	1.13712	45	1	1	2.78798	34	1	1	0.74319	42	1	1	1.40623	28	0.892857	0.928571	0.507932	22	0.954545	1	2.12317
GO:0072359~circulatory system development	13.0934	106	0.924528	0.971698	4.91282	81	0.851852	0.962963	9.93217	97	0.876289	0.969072	2.28015	82	0.902439	0.939024	5.279	81	0.851852	0.950617	1.13906	106	0.886792	0.981132	10.5974	100	0.88	0.97	0.625449	99	0.828283	0.929293	9.33774	96	0.822917	0.96875	1.49275	110	0.863636	0.945455	6.77434	87	0.873563	1	0.462336	52	0.826923	0.903846	1.43856
GO:0098609~cell-cell adhesion	8.62865	81	0.962963	0.987654	1.46119	53	0.924528	0.981132	8.41104	80	0.9625	0.9875	0.809412	58	0.931034	1	1.18849	50	0.98	1	0.356384	77	0.922078	1	6.16719	74	0.959459	0.972973	0.356932	77	0.922078	0.961039	1.77252	55	0.945455	0.963636	0.622882	82	0.902439	0.987805	0.595941	45	0.933333	1	0.388336	42	0.928571	1	0.0512771
GO:0043065~positive regulation of apoptotic process	3.95943	47	0.978723	0.978723	5.83126	53	0.962264	0.981132	3.73698	46	0.978261	0.978261	0.715394	38	1	1	2.77759	42	0.928571	0.97619	3.9221	75	0.973333	1	3.86778	47	0.957447	0.978723	6.2793	84	0.940476	0.97619	4.82607	50	0.98	1	3.64823	74	0.945946	0.986486	3.75548	46	1	1	1.49287	36	1	1	2.67229
GO:0001568~blood vessel development	9.41966	71	0.985915	0.985915	2.98125	51	0.980392	1	7.99702	67	0.985075	0.985075	1.3181	51	0.960784	0.980392	4.2493	55	0.945455	0.963636	1.23911	72	0.972222	0.986111	6.67763	64	0.96875	0.984375	0.0943113	54	0.962963	0.962963	3.21976	52	0.961538	0.980769	0.722312	67	0.940299	0.970149	4.13982	55	0.981818	1	0.131567	29	0.965517	0.965517	1.13276
GO:0048699~generation of neurons	7.22018	109	0.788991	0.981651	1.31415	79	0.696203	0.936709	0.96863	75	0.853333	1	4.35435	116	0.715517	0.939655	3.97451	94	0.808511	0.978723	7.06281	177	0.723164	0.949153	5.726	104	0.759615	0.971154	0.718301	130	0.776923	0.953846	4.23875	97	0.814433	0.958763	2.11644	147	0.802721	0.959184	2.89669	89	0.808989	0.977528	2.87373	88	0.647727	0.931818	4.96785
GO:0007599~hemostasis	5.74264	28	0.75	0.964286	0.188444	10	1	1	2.38643	20	0.95	1	0.80515	17	0.823529	1	2.10508	19	0.789474	0.947368	0.348082	20	0.85	1	0.931499	15	0.866667	1	0.856372	24	0.791667	0.958333	1.69956	18	0.722222	1	0.835877	24	0.791667	0.958333	2.0611	19	0.736842	1	0.310991	11	0.545455	1	0.136324
GO:0050817~coagulation	5.74264	28	0.75	0.964286	0.188444	10	1	1	2.38643	20	0.95	1	0.80515	17	0.823529	1	2.44234	20	0.8	0.95	0.191812	18	0.888889	1	0.730046	14	0.928571	1	0.856372	24	0.791667	0.958333	1.69956	18	0.722222	1	0.835877	24	0.791667	0.958333	1.75105	18	0.777778	1	0.310991	11	0.545455	1	0.0920619
GO:1901342~regulation of vasculature development	4.43701	37	1	1	1.50912	27	1	1	5.24716	39	1	1	0.383325	24	1	1	2.10259	29	0.931034	0.965517	0.197467	32	1	1	2.46383	31	1	1	0.0304017	26	1	1	0.23001	18	1	1	0.242101	33	0.969697	0.969697	2.29711	30	1	1	0.089231	15	1	1	0.030151
GO:0006733~oxidoreduction coenzyme metabolic process	0.53206	10	1	1	3.45717	19	0.947368	1	0.239738	8	0.875	1	2.79685	20	0.9	1	1.59525	14	1	1	1.57684	22	0.818182	0.954545	0.948151	12	0.833333	0.916667	1.12212	20	0.9	1	1.22675	13	0.923077	0.923077	1.5591	22	0.909091	0.954545	0.376245	9	0.888889	1	0.563856	10	0.8	0.9	0.0621172
GO:0046907~intracellular transport	0.276356	73	0.643836	0.808219	0.642296	80	0.575	0.7625	0.00535719	56	0.660714	0.839286	0.735998	99	0.59596	0.787879	0.441512	75	0.56	0.76	0.918285	148	0.587838	0.817568	1.56729	90	0.733333	0.811111	5.80928	187	0.540107	0.796791	0.342253	75	0.68	0.893333	4.92892	183	0.546448	0.770492	2.31238	94	0.648936	0.840426	0.451957	75	0.626667	0.853333	0.931921
GO:0045765~regulation of angiogenesis	3.17219	31	1	1	1.09277	23	1	1	5.0231	36	1	1	0.163482	19	1	1	1.61406	25	0.96	1	0.110564	27	1	1	2.22797	28	1	1	0.0394474	24	1	1	0.200318	16	1	1	0.106586	27	1	1	2.32804	28	1	1	0.0680615	13	1	1	0.025763
GO:0001525~angiogenesis	6.99616	54	0.981481	0.981481	1.6425	36	1	1	7.07802	54	0.981481	0.981481	0.32088	32	0.96875	0.96875	2.69588	40	0.95	0.975	0.310353	47	0.978723	0.978723	4.73559	48	0.979167	0.979167	0.14422	43	0.953488	0.953488	1.84336	37	0.945946	0.972973	0.430542	49	1	1	3.68541	44	1	1	0.0376798	19	0.947368	0.947368	0.219753
GO:0030031~cell projection assembly	5.20823	48	0.729167	0.875	0.292982	25	0.76	0.8	2.59716	39	0.769231	0.820513	0.331077	31	0.709677	0.774194	3.21978	41	0.902439	0.95122	2.42183	63	0.698413	0.793651	0.121023	22	0.727273	0.909091	3.04778	66	0.712121	0.787879	0.228001	24	0.875	0.958333	0.915612	53	0.811321	0.924528	2.60304	39	0.666667	0.820513	0.429817	26	0.730769	0.884615	1.05679
GO:0043068~positive regulation of programmed cell death	3.79553	47	0.978723	0.978723	5.62841	53	0.962264	0.981132	3.58559	46	0.978261	0.978261	0.650315	38	1	1	2.64414	42	0.928571	0.97619	4.15858	77	0.974026	1	3.9887	48	0.958333	0.979167	6.26796	85	0.941176	0.976471	4.96453	51	0.980392	1	3.43563	74	0.945946	0.986486	3.88018	47	1	1	1.40972	36	1	1	2.50414
GO:0006397~mRNA processing	0.000331991	10	1	1	0.00421779	13	0.923077	1	0.0295209	16	0.9375	1	0.00453203	17	1	1	0.0527645	17	0.941176	1	1.49175	52	0.980769	1	7.27e-06	7	0.857143	1	1.2108	50	0.96	0.98	0.0675639	18	1	1	3.58811	63	0.968254	1	1.01e-05	7	0.857143	1	0.119593	19	1	1	7.73574
GO:0098602~single organism cell adhesion	10.9656	73	0.972603	0.986301	4.11694	54	0.944444	0.981481	9.01554	68	0.970588	0.985294	1.72115	52	0.942308	1	0.723102	36	1	1	1.28248	70	0.914286	1	6.88559	63	0.952381	0.968254	1.30383	70	0.914286	0.957143	1.79323	44	0.931818	0.954545	1.78353	74	0.918919	0.986486	1.51943	42	0.952381	1	0.980034	38	0.973684	1	0.766915
GO:0045785~positive regulation of cell adhesion	5.58895	43	0.976744	1	2.60916	34	0.941176	1	7.28864	47	1	1	2.89615	41	0.95122	1	2.49658	33	0.969697	0.969697	0.755775	43	0.883721	1	4.06243	39	0.948718	0.974359	0.999619	45	0.8	0.977778	0.899738	26	0.923077	0.961538	1.23646	47	0.87234	0.978723	3.27108	36	0.944444	1	0.445165	22	0.954545	1	1.91854
GO:0003007~heart morphogenesis	5.81968	30	0.966667	1	2.8375	23	0.913043	0.956522	3.26943	24	0.958333	1	1.08162	20	0.9	0.95	1.67484	19	0.894737	0.947368	0.813246	26	0.884615	0.961538	3.96013	26	0.923077	0.961538	1.32826	29	0.862069	0.965517	6.27106	31	0.806452	1	0.538843	24	0.958333	1	1.91566	20	1	1	0.42736	13	0.846154	0.923077	0.972913
GO:0006935~chemotaxis	7.14237	56	0.964286	1	0.923236	33	0.939394	0.969697	2.7639	42	0.97619	0.97619	1.42688	43	0.953488	0.953488	1.5406	36	1	1	0.143286	45	0.955556	0.977778	1.56953	37	0.945946	0.972973	0.514176	52	0.923077	0.942308	0.552011	30	0.966667	0.966667	0.567488	53	0.924528	0.981132	3.0226	43	0.953488	0.976744	1.37388	35	0.971429	0.971429	0.858282
GO:0000904~cell morphogenesis involved in differentiation	8.83606	68	0.970588	1	2.15795	46	0.956522	0.956522	2.66936	48	0.958333	1	2.81941	58	0.896552	0.948276	1.74875	43	0.906977	1	1.13325	69	0.884058	0.927536	2.99072	50	0.94	0.96	0.948387	67	0.925373	0.940299	3.8062	53	0.924528	0.943396	1.34201	71	0.943662	1	2.05125	45	0.955556	0.977778	1.40606	41	0.926829	0.926829	2.92378
GO:0097435~supramolecular fiber organization	5.67089	65	0.753846	0.892308	1.94273	50	0.7	0.88	8.8557	74	0.716216	0.864865	0.679245	50	0.76	0.88	3.17988	55	0.709091	0.890909	0.561746	71	0.760563	0.887324	3.13252	56	0.75	0.875	2.54043	88	0.738636	0.863636	2.95914	55	0.727273	0.909091	6.15486	106	0.735849	0.886792	3.8228	58	0.810345	0.931034	1.59422	47	0.680851	0.851064	1.9213
GO:0010942~positive regulation of cell death	3.60488	49	0.979592	0.979592	6.70338	59	0.966102	0.983051	3.14625	47	0.978723	0.978723	1.01705	44	0.954545	1	3.25488	47	0.914894	0.978723	5.43529	87	0.942529	1	4.96431	54	0.907407	0.962963	5.47213	87	0.942529	0.977011	5.667	56	0.928571	0.982143	3.1103	77	0.922078	0.987013	3.6836	49	0.979592	1	1.35794	38	0.947368	0.973684	2.59886
GO:0042330~taxis	7.03056	56	0.964286	1	0.898969	33	0.939394	0.969697	2.70033	42	0.97619	0.97619	1.38164	43	0.953488	0.953488	1.50588	36	1	1	0.132552	45	0.955556	0.977778	1.70913	38	0.947368	0.973684	0.494103	52	0.923077	0.942308	0.536872	30	0.966667	0.966667	0.548979	53	0.924528	0.981132	2.96838	43	0.953488	0.976744	1.3353	35	0.971429	0.971429	0.823735
GO:0009892~negative regulation of metabolic process	3.1652	171	0.836257	0.976608	1.40523	156	0.801282	0.987179	0.209892	133	0.789474	0.977444	0.448663	174	0.781609	0.977011	1.71507	156	0.75641	0.948718	5.27747	316	0.816456	0.977848	1.70428	160	0.825	0.9875	0.395494	256	0.753906	0.964844	5.12172	184	0.826087	0.978261	1.9877	287	0.728223	0.97561	1.23976	152	0.815789	0.986842	1.65517	155	0.780645	0.954839	4.65977
GO:0022008~neurogenesis	8.36181	119	0.789916	0.983193	1.91639	89	0.662921	0.932584	1.0772	81	0.839506	0.987654	3.84423	120	0.708333	0.941667	3.90166	99	0.79798	0.979798	6.83156	186	0.709677	0.946237	6.27557	112	0.75	0.964286	0.921255	142	0.584507	0.943662	4.32809	103	0.805825	0.961165	2.52801	160	0.775	0.95	3.01303	95	0.789474	0.968421	2.50781	91	0.659341	0.934066	5.52363
GO:0070647~protein modification by small protein conjugation or removal	0.182303	41	0.804878	0.97561	1.00109	52	0.576923	0.865385	0.154698	40	0.75	0.825	1.94305	70	0.585714	0.871429	0.302844	43	0.627907	0.883721	5.62636	120	0.616667	0.825	0.668651	49	0.653061	0.897959	2.34503	102	0.568627	0.901961	1.6913	57	0.684211	0.824561	4.27966	114	0.578947	0.833333	0.84885	50	0.66	0.82	1.7373	56	0.660714	0.857143	4.58299
GO:0033627~cell adhesion mediated by integrin	2.50841	10	1	1	0.230493	4	1	1	5.85009	15	1	1	0.76566	7	1	1	2.56294	10	1	1	0.00911193	3	1	1	1.48875	8	1	1	0.176217	6	1	1	0.230493	4	1	1	0.699409	9	1	1	0.455855	5	1	1	0	1	1	1	0.308217
GO:0030182~neuron differentiation	5.35403	92	0.815217	0.978261	1.04128	68	0.720588	0.926471	0.365536	59	0.864407	1	4.25473	104	0.740385	0.932692	2.82977	79	0.860759	0.974684	5.11526	150	0.746667	0.94	4.25888	88	0.806818	0.965909	0.282453	106	0.792453	0.943396	3.29651	83	0.819277	0.951807	1.55309	126	0.801587	0.952381	1.76069	73	0.808219	0.972603	2.86047	79	0.658228	0.924051	3.74048
GO:0043616~keratinocyte proliferation	2.29401	8	1	1	0.783721	5	1	1	1.22603	6	1	1	1.32371	7	1	1	1.24431	6	1	1	0	-1	-1	-1	0.777963	5	1	1	0.249593	5	1	1	0.196867	3	1	1	0.437721	6	1	1	0.0536895	2	1	1	0.461148	4	0.75	1	0.443242
GO:0022612~gland morphogenesis	2.79724	14	0.928571	1	2.32476	13	0.923077	1	4.9938	18	1	1	2.4093	15	0.8	1	1.22542	10	0.8	1	0.225033	10	0.9	1	4.32277	17	0.941176	1	0.482161	12	1	1	1.176	10	1	1	0.838431	14	0.857143	1	1.20483	10	1	1	1.58571	11	1	1	1.33703
GO:0031032~actomyosin structure organization	3.05153	19	0.684211	0.894737	0.584105	11	0.545455	0.727273	6.58117	26	0.615385	0.884615	0.576265	13	0.692308	0.846154	1.34851	14	0.5	0.857143	0.101021	13	0.692308	1	0.575565	11	0.818182	0.818182	1.4824	23	0.73913	0.869565	0.584105	11	0.818182	1	0.536862	18	0.722222	0.833333	2.68941	18	0.833333	0.944444	1.08145	13	0.769231	0.846154	1.47943
GO:0009199~ribonucleoside triphosphate metabolic process	0.0379548	10	1	1	2.10234	24	0.875	1	0.353259	15	0.866667	1	1.38774	25	0.72	0.96	0.802741	18	0.888889	0.944444	0.474402	28	0.857143	0.964286	0.0637695	11	0.636364	0.909091	5.22515	49	0.918367	1	0.243206	14	0.785714	0.857143	1.63146	36	0.861111	0.944444	0.178369	13	0.769231	1	0.269426	14	0.714286	0.857143	0.831288
GO:0071345~cellular response to cytokine stimulus	5.59854	66	0.924242	0.969697	2.5027	54	0.833333	0.962963	9.1073	76	0.868421	0.934211	1.09708	55	0.890909	0.945455	1.12863	45	0.866667	1	3.19287	94	0.893617	0.978723	3.56804	59	0.830508	0.966102	1.32359	81	0.876543	0.950617	3.38677	58	0.896552	1	1.49916	83	0.807229	0.963855	1.67957	49	0.918367	0.979592	1.43856	47	0.723404	0.957447	0.584002
GO:0016337~single organismal cell-cell adhesion	7.26249	59	0.966102	0.983051	1.56218	39	0.923077	0.974359	5.91692	55	0.963636	0.981818	1.05748	43	0.930233	1	0.543291	31	1	1	0.99874	61	0.901639	1	6.39527	57	0.947368	0.964912	1.01907	61	0.901639	0.95082	1.2223	37	0.918919	0.945946	1.33601	64	0.90625	0.984375	1.11723	36	0.944444	1	0.551265	31	0.967742	1	0.621123
GO:0048534~hematopoietic or lymphoid organ development	2.89288	61	0.95082	1	3.06495	62	0.758065	0.967742	1.0904	50	0.86	0.98	1.34083	63	0.809524	0.936508	1.29549	51	0.686275	0.960784	5.46952	115	0.878261	0.965217	7.34396	78	0.782051	0.910256	1.24193	89	0.752809	0.921348	2.64839	60	0.733333	0.933333	0.994437	87	0.804598	0.965517	1.84368	55	0.890909	0.981818	0.711786	46	0.826087	0.934783	1.02734
GO:0001704~formation of primary germ layer	6.76443	21	0.857143	0.952381	2.27192	13	0.923077	0.923077	4.3238	17	0.764706	1	1.27528	12	0.916667	1	1.92529	12	0.75	0.916667	0.0732083	8	1	1	1.84179	12	0.916667	1	0.817997	14	0.857143	1	0.596428	8	1	1	1.54609	17	0.823529	0.941176	0.870918	9	0.888889	0.888889	0.631124	8	0.875	0.875	1.28873
GO:0030097~hemopoiesis	2.88659	59	0.949153	1	3.52947	62	0.758065	0.967742	1.06449	48	0.875	0.979167	1.51538	62	0.806452	0.935484	1.26617	49	0.693878	0.959184	5.88734	113	0.876106	0.964602	7.44211	76	0.776316	0.907895	1.26395	86	0.767442	0.918605	2.44981	57	0.719298	0.929825	0.762959	81	0.802469	0.962963	2.18078	55	0.890909	0.981818	0.59442	43	0.744186	0.930233	0.867321
GO:0000377~RNA splicing, via transesterification reactions with bulged adenosine as nucleophile	0.00318202	7	1	1	0.000999678	6	0.833333	1	0.0190699	9	1	1	0.00252733	9	1	1	0.0406289	10	0.9	1	0.792487	31	0.967742	1	6.33e-06	3	1	1	1.08884	33	0.969697	0.969697	0.103266	12	1	1	2.68614	41	0.97561	1	0.000303774	5	1	1	0.481035	16	1	1	6.55633
GO:0000398~mRNA splicing, via spliceosome	0.00318202	7	1	1	0.000999678	6	0.833333	1	0.0190699	9	1	1	0.00252733	9	1	1	0.0406289	10	0.9	1	0.792487	31	0.967742	1	6.33e-06	3	1	1	1.08884	33	0.969697	0.969697	0.103266	12	1	1	2.68614	41	0.97561	1	0.000303774	5	1	1	0.481035	16	1	1	6.55633
GO:0009605~response to external stimulus	10.1604	176	0.977273	1	3.17103	143	0.951049	0.993007	4.36312	149	0.966443	0.986577	2.27166	165	0.951515	0.981818	1.72886	129	0.953488	1	0.622298	214	0.915888	0.971963	6.28553	161	0.906832	0.981366	0.55191	212	0.915094	0.962264	3.17103	143	0.958042	0.986014	0.880764	220	0.931818	0.986364	2.29547	135	0.940741	0.992593	0.724083	117	0.940171	0.982906	0.167021
GO:0042063~gliogenesis	5.29253	33	0.818182	1	1.77313	23	0.521739	1	3.03645	27	0.888889	0.962963	2.86839	31	0.741935	1	0.768998	18	0.5	1	0.779905	31	0.806452	1	2.62136	26	0.807692	1	1.08026	33	0.878788	0.969697	2.63975	26	0.692308	1	0.767721	31	0.709677	0.967742	2.4038	25	0.8	1	0.355666	15	0.8	1	1.79922
GO:0070663~regulation of leukocyte proliferation	5.91532	30	0.966667	1	0.279666	12	1	1	0.940667	16	1	1	0.58982	17	1	1	0.591781	14	0.928571	1	0.57403	24	0.958333	1	2.20156	21	1	1	1.38	29	0.931034	0.965517	0.398534	13	0.923077	0.923077	0.273063	21	0.952381	1	0.560074	14	1	1	0.00832921	6	1	1	0.152561
GO:0007423~sensory organ development	5.36085	49	0.755102	0.897959	2.38957	39	0.794872	0.948718	1.24032	33	0.848485	0.939394	2.18728	45	0.822222	0.888889	1.29597	33	0.666667	0.878788	1.61819	59	0.728814	0.915254	3.68239	44	0.772727	0.977273	0.208264	44	0.636364	0.863636	2.15825	38	0.894737	0.947368	0.558916	50	0.68	0.9	1.22974	33	0.787879	0.878788	1.89635	36	0.694444	0.861111	1.20896
GO:0000375~RNA splicing, via transesterification reactions	0.00285879	7	1	1	0.000888343	6	0.833333	1	0.0174811	9	1	1	0.0022321	9	1	1	0.037621	10	0.9	1	0.752089	31	0.967742	1	4.2e-05	4	1	1	1.0384	33	0.969697	0.969697	0.0967398	12	1	1	2.84968	42	0.97619	1	0.000267666	5	1	1	0.460317	16	1	1	6.39763
GO:0030029~actin filament-based process	6.17976	65	0.676923	0.892308	1.65441	47	0.702128	0.851064	10.724	77	0.753247	0.87013	0.968014	51	0.705882	0.843137	3.79504	56	0.803571	0.910714	0.580748	69	0.753623	0.898551	3.48608	56	0.642857	0.875	3.93261	93	0.763441	0.870968	2.40672	51	0.803922	0.921569	4.46667	96	0.59375	0.90625	3.69011	56	0.821429	0.946429	0.278761	34	0.764706	0.882353	0.459761
GO:0007264~small GTPase mediated signal transduction	2.33369	31	1	1	1.80298	29	0.931034	1	5.71505	41	1	1	1.035	30	0.966667	1	1.69998	28	0.964286	1	4.24809	58	0.982759	0.982759	1.78479	29	0.965517	0.965517	1.42459	45	1	1	2.56726	32	0.96875	1	1.23989	44	0.886364	0.954545	3.88979	36	1	1	0.625485	22	1	1	0.749712
GO:0002520~immune system development	4.05612	69	0.956522	1	3.09822	65	0.723077	0.969231	1.14838	53	0.867925	0.981132	1.5839	68	0.823529	0.941176	1.35774	54	0.833333	0.962963	5.42286	120	0.883333	0.966667	7.6054	82	0.780488	0.914634	1.47625	96	0.78125	0.927083	3.09822	65	0.723077	0.938462	1.03225	92	0.782609	0.967391	1.73529	57	0.877193	0.982456	0.769279	49	0.816327	0.938776	1.1591
GO:0051246~regulation of protein metabolic process	5.12221	180	0.844444	0.966667	2.12389	160	0.80625	0.975	3.79488	171	0.812865	0.964912	0.47571	171	0.77193	0.964912	1.34995	149	0.778523	0.973154	1.38631	272	0.768382	0.970588	3.42964	171	0.824561	0.976608	1.24908	269	0.780669	0.962825	2.12389	160	0.7625	0.975	4.97979	309	0.754045	0.964401	1.90138	156	0.807692	0.967949	1.47852	150	0.806667	0.953333	0.222396
GO:0050865~regulation of cell activation	5.32273	57	0.982456	0.982456	1.41678	41	0.853659	0.97561	1.46627	41	0.95122	0.97561	0.276007	38	0.973684	1	0.259348	30	0.933333	1	0.21853	55	0.963636	1	2.99461	49	0.897959	0.959184	0.0779055	50	0.82	0.92	0.438288	33	0.909091	0.939394	0.141659	53	0.792453	0.981132	0.189826	29	0.931034	1	0.0285645	23	0.826087	1	0.150924
GO:0072348~sulfur compound transport	2.54505	9	0.555556	0.666667	1.01139	6	0.5	0.5	0.358666	4	0.75	1	0.230315	4	0.75	0.75	0.664247	5	0.6	0.8	1.8587	11	0.181818	0.454545	5.30919	13	0.538462	0.692308	1.09657	9	0.666667	0.888889	1.96429	8	0.625	0.75	1.08393	9	0.333333	0.777778	1.03007	6	0.166667	0.166667	0.15833	3	0.333333	0.333333	0.0759388
GO:0060348~bone development	1.89326	18	0.777778	0.888889	3.30557	22	0.818182	0.909091	2.97415	21	0.809524	0.857143	0.213325	12	0.666667	0.916667	0.508477	12	0.833333	1	0.680466	22	0.909091	1	5.04443	26	0.730769	1	0.837875	23	0.869565	0.913043	3.30557	22	0.818182	0.954545	0.984192	24	0.791667	0.958333	0.655746	13	0.846154	1	3.05135	21	0.761905	0.904762	1.61025
GO:0019362~pyridine nucleotide metabolic process	0.480441	9	0.888889	1	2.60369	16	0.9375	1	0.324135	8	0.875	1	1.47712	15	0.866667	1	1.55551	13	1	1	1.21707	19	0.947368	0.947368	0.900104	11	0.818182	0.909091	1.22427	19	0.894737	1	1.49	13	0.923077	0.923077	1.44181	20	0.8	0.95	0.326726	8	0.875	1	0.508636	9	0.666667	0.888889	0.108061
GO:0046496~nicotinamide nucleotide metabolic process	0.480441	9	0.888889	1	2.60369	16	0.9375	1	0.324135	8	0.875	1	1.47712	15	0.866667	1	1.55551	13	1	1	1.21707	19	0.947368	0.947368	0.900104	11	0.818182	0.909091	1.22427	19	0.894737	1	1.49	13	0.923077	0.923077	1.44181	20	0.8	0.95	0.326726	8	0.875	1	0.508636	9	0.666667	0.888889	0.108061
GO:1902107~positive regulation of leukocyte differentiation	3.23099	19	0.842105	1	5.66036	24	0.875	1	0.661047	11	1	1	2.21192	19	1	1	1.16318	13	1	1	1.62452	23	0.913043	1	2.7676	18	0.888889	1	0.3687	16	0.9375	1	0.460473	10	1	1	1.60602	23	0.652174	1	0.665698	11	0.818182	1	0.1239	7	0.714286	1	0.967753
GO:0032446~protein modification by small protein conjugation	0.260068	37	0.810811	0.972973	1.34054	48	0.583333	0.875	0.220629	36	0.777778	0.833333	1.52507	59	0.627119	0.898305	0.0881224	32	0.6875	0.90625	5.43271	106	0.650943	0.849057	0.695946	43	0.674419	0.883721	2.87315	93	0.591398	0.903226	1.49154	49	0.734694	0.897959	3.29815	96	0.541667	0.822917	0.771786	43	0.674419	0.860465	2.20316	52	0.673077	0.865385	4.35554
GO:0002694~regulation of leukocyte activation	5.366	54	0.981481	0.981481	1.33905	38	0.868421	0.973684	1.40048	38	0.921053	0.973684	0.265495	35	0.971429	1	0.120914	25	0.84	1	0.225697	51	0.960784	1	2.49117	44	0.886364	0.954545	0.1248	48	0.854167	0.916667	0.365178	30	0.866667	0.933333	0.260321	52	0.807692	0.980769	0.256883	28	1	1	0.0628096	23	0.826087	1	0.228779
GO:0031324~negative regulation of cellular metabolic process	4.03805	165	0.848485	0.975758	1.62348	147	0.829932	0.993197	0.331081	126	0.801587	0.97619	0.230782	154	0.818182	0.993506	1.35123	141	0.58156	0.971631	5.54212	296	0.837838	0.989865	1.66038	148	0.851351	0.993243	0.139329	225	0.8	0.973333	5.50754	174	0.844828	0.982759	1.61903	261	0.762452	0.988506	1.24522	141	0.829787	0.985816	1.47493	142	0.809859	0.971831	3.99542
GO:0072524~pyridine-containing compound metabolic process	0.436682	9	0.888889	1	2.874	17	0.941176	1	0.291668	8	0.875	1	1.66463	16	0.875	1	2.15559	15	1	1	1.10204	19	0.947368	0.947368	0.830776	11	0.818182	0.909091	1.58369	21	0.904762	1	1.39144	13	0.923077	0.923077	1.82444	22	0.909091	0.954545	0.294106	8	0.875	1	0.659136	10	0.7	0.9	0.0892418
GO:0007399~nervous system development	11.0515	170	0.735294	0.970588	2.3788	129	0.620155	0.930233	1.57618	121	0.719008	0.983471	3.30778	163	0.656442	0.944785	3.5007	134	0.716418	0.962687	6.16052	253	0.644269	0.936759	8.83489	163	0.644172	0.957055	2.00781	220	0.7	0.922727	6.18443	151	0.728477	0.960265	2.55862	227	0.704846	0.947137	2.31578	127	0.755906	0.976378	3.07526	131	0.610687	0.931298	4.96405
GO:0070925~organelle assembly	1.11076	48	0.645833	0.8125	0.0427256	32	0.5	0.75	4.86169	66	0.681818	0.848485	0.225231	47	0.340426	0.787234	0.83843	45	0.688889	0.911111	0.393654	74	0.554054	0.783784	0.0759136	34	0.676471	0.764706	3.63842	101	0.465347	0.772277	0.329706	40	0.625	0.925	5.17159	109	0.633028	0.917431	1.16017	48	0.625	0.833333	0.969237	46	0.630435	0.869565	0.778713
GO:0002682~regulation of immune system process	7.22812	113	0.911504	0.99115	2.31795	90	0.822222	0.977778	1.35764	82	0.914634	0.987805	0.427318	88	0.875	1	0.765122	75	0.853333	0.973333	2.62952	157	0.815287	0.974522	2.71214	93	0.860215	0.978495	0.145431	121	0.834711	0.933884	0.798314	77	0.896104	0.974026	0.730322	137	0.839416	0.985401	1.37694	82	0.939024	1	0.0582029	59	0.847458	0.966102	0.77363
GO:0002521~leukocyte differentiation	2.93171	42	0.952381	1	4.62105	48	0.770833	0.979167	1.09728	33	0.939394	0.969697	1.11988	40	0.825	0.925	1.49491	35	0.914286	1	2.6967	67	0.880597	0.970149	5.55926	51	0.784314	0.882353	0.91314	55	0.818182	0.945455	1.37419	35	0.8	0.885714	0.523297	51	0.843137	0.960784	1.62079	36	0.861111	0.972222	1.16675	33	0.818182	0.939394	0.527345
GO:0070997~neuron death	0.514449	18	0.944444	1	2.3881	27	0.925926	1	0.8253	20	0.9	1	1.54564	28	0.892857	0.964286	0.428094	17	0.941176	1	2.90192	45	0.844444	0.977778	5.1577	35	0.828571	0.971429	2.68038	44	0.886364	1	1.84249	25	0.8	0.92	1.22725	37	0.837838	1	1.00245	21	0.904762	1	0.427683	17	0.764706	0.941176	3.71167
GO:0001775~cell activation	5.24717	81	0.925926	0.987654	0.831867	57	0.789474	0.964912	1.49264	62	0.951613	0.983871	0.643882	67	0.820896	0.985075	0.493108	52	0.846154	1	0.476056	95	0.842105	0.978947	4.35682	78	0.833333	0.961538	0.173172	87	0.793103	0.931034	1.55528	63	0.857143	0.952381	0.214609	89	0.831461	0.955056	0.381548	51	0.960784	1	0.0707669	42	0.785714	1	0.265364
GO:0007267~cell-cell signaling	4.16081	97	0.85567	0.958763	1.03806	77	0.831169	0.948052	1.56893	81	0.851852	0.962963	2.22845	104	0.855769	0.961538	1.4299	79	0.873418	0.962025	0.37379	124	0.862903	0.935484	5.55833	104	0.826923	0.961538	0.857813	133	0.849624	0.947368	0.942167	76	0.828947	0.960526	0.316958	123	0.853659	0.943089	2.61638	88	0.761364	0.931818	0.214994	63	0.84127	0.952381	0.304905
GO:1903708~positive regulation of hemopoiesis	3.28557	22	0.863636	1	6.53804	29	0.965517	1	1.06121	15	0.933333	1	2.47902	23	1	1	1.09401	15	0.933333	1	2.87556	32	0.90625	0.96875	4.06756	24	0.916667	1	0.812459	23	0.826087	0.956522	0.80857	14	1	1	3.15234	33	0.818182	1	1.06201	15	0.733333	1	0.241126	10	0.8	0.9	0.810281
GO:0030278~regulation of ossification	1.48054	17	0.941176	0.941176	3.12032	22	0.954545	1	2.80264	21	0.904762	1	0.663199	16	0.8125	0.9375	0.62083	13	1	1	0.368985	20	0.95	1	3.49072	23	0.869565	1	0.601162	22	1	1	6.31937	29	0.896552	1	0.200393	18	0.833333	0.944444	0.996547	15	0.933333	1	2.16663	19	1	1	1.6777
GO:0007369~gastrulation	5.04619	23	0.869565	0.956522	2.33474	17	0.941176	0.941176	2.76976	18	0.777778	1	1.26133	16	0.9375	1	1.40655	14	0.785714	0.928571	0.172009	14	0.928571	1	3.10639	19	0.947368	1	1.11821	21	0.857143	1	0.826509	12	0.916667	1	1.54012	23	0.782609	0.956522	0.45794	10	0.9	0.9	0.4744	10	0.9	0.9	0.921151
GO:0001654~eye development	6.22126	39	0.769231	0.897436	2.84922	30	0.733333	0.933333	1.80998	26	0.884615	0.923077	2.07276	32	0.78125	0.90625	0.822386	21	0.714286	0.857143	2.77381	47	0.680851	0.893617	4.1466	34	0.764706	0.970588	0.398942	32	0.625	0.875	1.51931	25	0.88	0.96	0.558544	34	0.617647	0.852941	1.81255	26	0.807692	0.884615	1.197	23	0.695652	0.826087	1.3689
GO:0085029~extracellular matrix assembly	2.38463	8	0.875	1	0.0566204	2	1	1	5.36078	12	0.75	1	0.959924	6	0.5	0.833333	0.850291	5	0.8	0.8	0.271792	5	1	1	0.208834	3	0.666667	0.666667	0.273212	5	0.8	1	0.469434	4	0.75	1	0.741653	7	0.571429	0.714286	0.479225	4	0.5	1	0.0599982	2	1	1	0.272738
GO:0030178~negative regulation of Wnt signaling pathway	2.14882	17	1	1	0.537739	11	0.909091	1	0.975448	13	1	1	5.10267	27	0.925926	0.962963	0.573705	11	0.818182	0.909091	1.83365	25	0.96	0.96	3.27242	20	0.95	1	1.14949	22	1	1	2.49701	18	1	1	0.267386	16	1	1	0.981733	13	0.923077	0.923077	0.0949754	7	1	1	3.35407
GO:0051249~regulation of lymphocyte activation	5.07805	48	0.979167	0.979167	1.3904	34	0.852941	0.970588	1.63328	35	0.914286	0.971429	0.45459	33	0.969697	1	0.0975146	21	0.904762	1	0.172703	43	0.860465	1	1.94765	37	0.864865	0.945946	0.300325	46	0.847826	0.913043	0.15893	23	0.913043	0.913043	0.250653	45	0.822222	0.977778	0.277472	25	0.92	1	0.0995601	21	0.857143	1	0.424464
GO:0007507~heart development	5.59882	51	0.803922	0.960784	2.83873	42	0.809524	0.928571	2.93346	42	0.785714	0.952381	1.38958	42	0.833333	0.904762	1.66438	36	0.833333	0.944444	0.263675	47	0.851064	0.957447	5.48456	51	0.784314	0.941176	1.22571	58	0.741379	0.896552	8.18746	58	0.793103	0.965517	0.965421	56	0.839286	0.928571	2.44515	40	0.8	1	0.597689	29	0.793103	0.862069	1.62049
GO:0002684~positive regulation of immune system process	6.50352	85	0.917647	0.988235	2.62915	69	0.826087	0.985507	1.71479	63	0.952381	0.984127	0.71515	67	0.910448	1	0.282819	48	0.916667	1	2.31202	114	0.842105	0.982456	3.57772	74	0.891892	0.972973	0.0824941	82	0.865854	0.963415	1.00166	58	0.896552	0.982759	0.505222	95	0.8	0.978947	2.21734	66	0.954545	1	0.0160003	37	0.864865	0.972973	0.472133
GO:0002683~negative regulation of immune system process	5.0337	47	0.93617	0.978723	0.719444	29	0.827586	0.931034	2.70901	39	0.897436	0.974359	0.355106	31	0.83871	1	0.804521	29	0.827586	0.965517	2.02339	60	0.883333	1	1.31244	33	0.878788	0.969697	0.326564	45	0.844444	0.933333	0.309901	25	0.96	0.96	1.66929	58	0.948276	0.982759	0.406669	26	0.961538	1	0.472684	26	0.884615	0.961538	0.374438
GO:0001503~ossification	3.969	36	0.805556	0.944444	4.63675	38	0.868421	0.973684	2.76491	32	0.8125	0.9375	0.556819	26	0.807692	0.923077	0.5335	21	0.761905	0.952381	0.822355	40	0.9	1	5.34093	40	0.875	1	1.5322	45	0.8	1	6.60921	43	0.837209	1	1.49298	45	0.777778	0.933333	2.77629	32	0.8125	0.96875	1.57705	27	0.888889	0.962963	2.48016
GO:0022618~ribonucleoprotein complex assembly	0.00346939	6	1	1	3.26e-05	3	0.666667	1	0.135696	11	0.727273	0.818182	0.0013331	7	1	1	0.0879687	10	0.8	0.9	0.220668	22	0.818182	1	0.000207534	4	0.75	1	0.995035	29	0.931034	0.931034	0.267282	13	0.846154	1	3.50971	40	0.8	0.95	0.0011203	5	0.8	1	0.0501069	9	0.777778	0.888889	5.2177
GO:0019221~cytokine-mediated signaling pathway	3.11018	39	0.974359	0.974359	0.774241	28	0.857143	0.964286	5.41505	46	0.978261	0.978261	0.0568249	23	1	1	0.725621	27	0.962963	1	2.96379	62	0.951613	0.983871	1.23281	31	0.935484	0.967742	1.68584	55	0.981818	1	1.83443	34	1	1	0.346004	43	0.906977	0.976744	1.49247	32	1	1	0.178803	21	1	1	0.070592
GO:0007166~cell surface receptor signaling pathway	12.9692	195	0.969231	0.994872	3.4318	153	0.915033	0.986928	5.59942	164	0.981707	0.993902	2.50238	177	0.960452	0.983051	1.76247	137	0.941606	0.985401	1.38726	242	0.946281	0.987603	7.2071	174	0.948276	0.982759	1.15186	238	0.936975	0.987395	2.71798	148	0.952703	0.993243	1.45408	244	0.942623	0.987705	3.25109	150	0.96	0.986667	0.334068	117	0.940171	0.991453	0.237622
GO:0016051~carbohydrate biosynthetic process	0.276732	10	1	1	0.0536018	7	0.857143	1	0.57342	12	0.75	1	0.376495	13	0.846154	1	0.430356	11	0.818182	1	0.317472	18	0.777778	0.944444	5.43789	26	0.884615	1	0.320781	18	0.777778	0.944444	0.947326	14	0.857143	1	2.65225	30	0.766667	1	1.50221	16	0.6875	1	0.793351	13	0.923077	1	0.00614459
GO:0033108~mitochondrial respiratory chain complex assembly	0	-1	-1	-1	0.102235	4	0.5	0.5	0	-1	-1	-1	0.0144493	3	0.666667	1	0	1	1	1	0.0501799	6	0.833333	0.833333	0.00610004	2	0.5	0.5	6.36469	25	0.64	0.76	0	1	1	1	0.179923	8	0.25	0.625	0	1	1	1	0.110404	4	0.75	0.75	1.08736
GO:0010757~negative regulation of plasminogen activation	5.36266	6	0.833333	1	0.566098	2	1	1	5.37696	6	0.833333	1	0.487469	2	1	1	0	1	1	1	0	-1	-1	-1	0	1	1	1	0.348039	2	1	1	1.44268	3	1	1	0.34591	2	1	1	0.571143	2	1	1	0	-1	-1	-1	0.347801
GO:0031639~plasminogen activation	2.62327	6	0.833333	1	1.14764	4	0.75	1	5.55861	9	0.777778	1	0.149956	2	1	1	0.610889	3	0.666667	1	0	-1	-1	-1	0	1	1	1	0.0733497	2	1	1	0.596552	3	1	1	0.57117	4	1	1	0.205052	2	1	1	0	-1	-1	-1	0.0732386
GO:0002934~desmosome organization	0	1	1	1	0.485351	2	1	1	0	1	1	1	0	1	1	1	0.493625	2	1	1	0	-1	-1	-1	0	1	1	1	0	-1	-1	-1	0.485351	2	1	1	1.51321	4	1	1	0	-1	-1	-1	0	-1	-1	-1	0
[truncated: 23 more columns]
