# Supplementary material for: Comparative analyses of gene networks mediating cancer metastatic potentials across lineage types
Source: Brief Bioinform. 2024 Jul 22;25(4):bbae357. doi: 10.1093/bib/bbae357 (PMC11262869; doi:10.1093/bib/bbae357)
Supplement: TableS3_subGOs_bbae357 [file tables3_subgos_bbae357.xlsx]

## Sheet: Sheet1
subgGO_ID	genes	GO_ID	GO_gene_numbers	subGO_gene_numbers
GO_0000902_1	ABI1, HDAC6, SEMA4D, GNA13, B3GNT2, CORO1A, ARHGAP33, ADORA2A, CREB1, CRKL, CAMSAP1, COCH, FBXO45, MARK2, C9orf72, EP300, EPB41, PTK2B, MYCBP2, NBEAL2, ADNP, DICER1, BRWD3, SIN3A, SS18L1, AUTS2, CYFIP2, RND1, ANAPC2, ITGB7, ARHGAP4, CAPRIN1, CCDC88C, OPA1, ITSN2, PAK2, YTHDF2, BCL11A, BRWD1, MED1, PHIP, TBCCD1, AP1AR, PRPF40A, PRKDC, RCC2, METTL3, PARP6, CDC42SE2, THOC2, PTEN, PTPN6, ZNF335, SEMA…	GO:0000902 cell morphogenesis	628	76
GO_0000902_2	ARMCX5-GPRASP2, EFNA5, MEGF8, EPHA4, FBLN1, UNC5B, RHOBTB3, BTBD3, PLXND1, BAMBI, ARHGAP35, RHOB, L1CAM, MAP2, NEO1, NFIB, ATL1, PLXNA2, TAOK1, RAB1A, RDX, SYT1, DYNLT1, UCHL1, TCTN1, BHLHB9, USP9X, ATRN, LHX2, ULK2	GO:0000902 cell morphogenesis	628	30
GO_0000902_3	FARP1, STK25, SEMA4F, CDC42EP3, NES, WASF3, FMNL2, CNP, DBN1, ETV1, FAM171A1, ZNF365, FOXD1, MACF1, FLRT2, ABL1, TANC2, GDI1, GJA1, GLI3, GNA12, NRG1, SSH1, ALS2, ZSWIM6, PTPRM, ROBO1, SCN1B, CCL2, SGK1, CAPRIN2, TRAK2, SPP1, STC1, STXBP1, VLDLR, WNT5A, DOCK7, NRP2, MAP4K4, RHOBTB1	GO:0000902 cell morphogenesis	628	41
GO_0000902_4	DLC1, YAP1, CDC42EP2, CAP2, CAP1, SEMA3C, PDLIM5, NCKAP1, FERMT2, TRIOBP, CDC42EP1, FRMD6, CRK, SH3D19, DAG1, DOCK1, LPAR1, EGFR, EPHA2, CTTN, EPS8, EXT1, ALCAM, FAT1, DKK1, PALLD, FLNA, FLNB, FN1, RBFOX2, CDC42EP4, CORO1C, GBP1, NPTN, GPC1, BCL9L, ANXA1, HEXB, APP, RILPL1, IL7R, ILK, ITGAV, RHOC, RND3, LAMB1, LAMB2, LAMC1, LRP1, MATN2, MET, EIF2AK4, MYH9, MYO10, NEDD4, NOTCH2, TNFRSF12A, PLXNA1,…	GO:0000902 cell morphogenesis	628	94
GO_0000902_5	ACTR2, ARPC2, TWF2, WDR36, ASXL1, DOK1, RILPL2, PHACTR1, SRGAP2, FRYL, GRB2, PARVB, SLC39A3, SH3KBP1, ITGA4, ITGB2, RHOA, RHOG, MEF2C, RAB8A, MSN, LEF1, TAOK3, TRPV2, PIK3CD, PIK3R1, DOCK10, BIN3, PSMB10, RAC2, ROCK1, SRF, STK4, FMNL1, CASP3, AP3B1, SLC25A46, ARHGEF2, LPXN	GO:0000902 cell morphogenesis	628	39
GO_0000902_6	ADARB1, KIF3A, C12orf57, DPYSL2, RUFY3, USP33, FYN, STMN1, SMAD4, PAFAH1B1, WDPCP, PLEKHO1, NIN, CDKL3, EVL, PPP3CB, KIDINS220, PREX1, WDR19, RAP2A, WASF1, ZMYM4, CDC42	GO:0000902 cell morphogenesis	628	23
GO_0000902_7	ZMPSTE24, MYL12B, CIB1, RAB10, CLU, SHROOM1, CDC42EP5, CTNNB1, DVL1, CYFIP1, GOLGA4, C1GALT1C1, ANXA7, MINK1, SMURF1, CORO1B, GORASP1, SPTAN1, SPTBN1, VASP, VDR, VEGFA, PICALM, FZD4, IQGAP1, ARHGAP18	GO:0000902 cell morphogenesis	628	26
GO_0000902_8	BAIAP2, MERTK, SEMA4B, SPINT2, FGD4, CLDN4, CLDN3, CRABP2, DAB2IP, ECT2, EFNA1, EFNA3, EFNA4, EFNB2, CELSR2, EPHA1, EPHB2, EPHB3, EPHB4, ERBB2, FGFR2, SHANK2, COBL, PLXNB2, FLRT3, ZNF385A, TSKU, TPRN, GRB7, ANK3, RHOD, MNX1, HOXA2, HES1, ID1, LAMA5, LAMB3, LAMC2, TACSTD2, MDK, SLC11A2, NR4A2, F11R, DCDC2, SYT17, PLXNB1, TMEM106B, YTHDF1, PPP1R9A, DOK4, FGD6, PRKCZ, PARD3, PSEN1, PAK6, RAB25, PTK2…	GO:0000902 cell morphogenesis	628	79
GO_0001816_1	CDH3, AGPAT2, KDELR1, CLU, F2RL1, DTX4, CD2AP, GATA6, TNFRSF21, ANXA4, HSPA1A, HSPA1B, IL18, INHBB, ITGB8, CD46, MDK, F11R, PCSK5, GPRC5B, TRPM4, LAPTM4B, LGR4, PRKCZ, SULF2, MAPK13, OTUD7B, RAB1A, CEACAM1, TSPAN6, EZR, IL1R2, FZD5, RNF128, NDFIP1, HYAL2, KLF4	GO:0001816 cytokine production	105	36
GO_0001816_2	ATP6AP2, CEBPB, IGF2BP2, NFAT5, TRIM6, ADORA2B, CCBE1, CYP1B1, CD55, EGR1, EPHA2, ABCA1, EREG, F3, DDX58, KPNA6, PANX1, GAS6, GBP1, NPTN, CD274, ANXA1, HFE, HIF1A, HMOX1, BIRC2, APP, IL1B, IL1R1, IL1RAP, IL6, IL6ST, IL7, IL15, INHBA, ITGAV, LIPA, LTBP3, SMAD3, FURIN, SERPINE1, ERRFI1, DDX60, NPLOC4, TBC1D23, AXL, PRNP, TWSG1, PTGS2, HEG1, PTPRJ, RAC1, BCL3, BCL6, S100A13, SNAI2, SPTBN1, STAT1, ST…	GO:0001816 cytokine production	419	141
GO_0001816_3	FLOT1, KLF2, GPNMB, MALT1, SIRPA, S1PR3, F2R, FGFR1, TRIM32, MAPKBP1, GAPDH, ZBTB20, ANGPT1, HRAS, LTBP1, LUM, SMAD7, LURAP1, POLR2L, RNF216, MAPK11, SEC14L1, TWIST1, WNT5A, ADAMTS3, SOCS5, CD81	GO:0001816 cytokine production	419	22
GO_0001816_4	BTN3A3, BTN2A2, TRIM38, BTN3A2, BTN3A1, BTN2A1, TMEM106A, ADCY7, CARD16, CYLD, SERPINB1, RFTN1, LY96, HLA-A, HLA-B, HLA-DPA1, HLA-E, HLA-F, HLA-G, MR1, BIRC3, IFI16, IRF1, IRF7, JAK2, NFKB2, HDAC7, PIK3CD, SRGN, B2M, PTGER4, RELB, IFIH1, TRIM21, STAT6, TGFB1, TNFAIP3, UBA7, ZFP36, TRIM25, DHX58, GSDMD, TRIM56, CASP1, NLRC5, CASP8, CARD11, RIPK2, NMI, LRRFIP1, UBE2L6, CD40, CD47, IKBKE	GO:0001816 cytokine production	419	33
GO_0001816_5	PQBP1, TRAIP, POLR3G, PHB2, TUSC2, DDT, DDX1, DHX9, POLR3H, KAT2A, STOML2, HSF1, HSP90AB1, MIF, NFKBIL1, DDX41, POLR3K, PHB, PIN1, POLR2E, POLR2F, POLR2H, SPHK2, DHX33, GPATCH3, SOD1, C1QBP, TRAF2, RNF26, CLPB, SEH1L, WDR83, DDX21, POLR1C	GO:0001816 cytokine production	419	94
GO_0001816_6	RASGRP1, AKAP8, NOD1, PIBF1, KAT5, BATF, CEBPG, RIPK3, TREX1, C1QTNF3, TMIGD2, CREB1, ATF2, CREBBP, MAPK14, CSK, BTNL9, CYBA, DENND1B, ELF1, EP300, CARD8, PUM2, DICER1, SIRT1, PRKD2, ANKRD17, APPL1, LSM14A, PDCD4, CCDC88B, SETD2, PYCARD, TBK1, HLA-DRB1, HMGB1, HMGB2, IRF8, IRF3, LGALS9, LTB, ARNT, LYN, SMAD4, ARRB2, MBP, MYB, MYD88, NFATC1, NFATC3, NFKB1, PNP, PCBP2, IRAK4, IL23A, PER1, PIK3R1, P…	GO:0001816 cytokine production	419	21
GO_0001837_1	SPRY2, VASN, COL1A1, GLIPR2, DAB2, SPRED1, ENG, FGFR1, FOXF2, PHLDB1, POFUT2, BAMBI, WWTR1, HIF1A, IL1B, IL6, LOXL2, SMAD3, SMAD7, MSX1, RTN4, SDCBP, SFRP1, SNAI2, TGFB1, TGFB1I1, TGFB2, TGFBR2, TGFBR3, TWIST1, WNT5A, HMGA2, PHLDB2, ACVR1, NOG, CUL7	GO:0001837 epithelial to mesenchymal transition	350	31
GO_0001944_1	AKT3, CDH2, GJC1, CDH13, SPRY2, RAMP1, KLF2, SEMA3C, PLK2, COL1A1, COL4A1, COL4A2, COL5A1, ADM, PRICKLE1, CCBE1, CTNNB1, CYP1B1, SPRED1, AP2B1, GADD45A, ECM1, EGR1, ENG, EPAS1, FGF2, FGFR1, EPN2, SASH1, FN1, DDAH1, CLIC4, TIPARP, B9D1, SRPX2, GLI3, ANG, ANPEP, ANXA1, ANXA2, HIF1A, HMOX1, HSPG2, NDST1, IL6, ITGA5, ITGAV, JAK1, JUN, RHOB, LEPR, LIF, LOX, LOXL1, LOXL2, LRP1, LTBP1, SMAD6, SMAD7, MCA…	GO:0001944 vasculature development	350	163
GO_0001944_2	WARS2, GLMN, MAPK14, SETD2, GTF2I, HHEX, MDM2, MEF2C, LEF1, AGGF1, SPHK2, ROCK1, FKBPL, SRF, STK4, UBP1, NAA15, NPRL3, DCTN5, KRIT1, AIMP1, CDC42	GO:0001944 vasculature development	350	29
GO_0001944_3	TAB1, ANP32B, GNA13, ATF2, CRKL, DNMT1, E2F2, ARID2, HIPK1, PAXIP1, SIRT1, ANKRD17, PDCD4, FLVCR1, NCL, NFATC3, PDE3B, MED1, FBXW7, CHD7, MAP2K5, PRKX, PTEN, MIB1, RBM15, SOS1, SP1, BRCA1, CXCR4, E2F8, VASH2, ARID1A, ACVR2B	GO:0001944 vasculature development	350	47
GO_0001944_4	PDCD6, PAK4, YAP1, CIB1, HTATIP2, HPSE, TMED2, PLCD3, CTSH, DAB2IP, DAG1, DHCR7, JAG1, EDN1, EFNA1, EFNB2, EPHA2, AHR, EMP2, EPHA1, EPHB2, EPHB3, EPHB4, ERBB2, EREG, AKT1, F3, UNC5B, FGFR2, FOXC1, FOLR1, TSPAN12, FUT1, HECTD1, GATA2, GATA6, GRN, CARD10, ANXA3, HOXA3, HES1, JMJD8, ID1, IL18, ISL1, ITGB8, JUNB, JUP, LDLR, LGALS8, LRP5, MDK, NRARP, NF1, NFE2L2, NSDHL, PCSK5, PDPK1, PIK3C2A, ERRFI1, …	GO:0001944 vasculature development	2097	50
GO_0001944_5	GPNMB, AMOT, AMOTL1, MEGF8, PLXND1, ANGPT1, APOE, KIT, MEIS1, MYH10, ENPP2, SERPINF1, PLCG1, ROBO1, SMO, TBX3, TGFBR1, THY1, SCG2, PDGFD, JAM3	GO:0001944 vasculature development	2097	66
GO_0006091_1	GNPDA1, SLC25A13, ME3, CYB561, G6PD, GFPT1, GPD2, GPX2, JMJD8, IDH1, EIF6, ACADVL, ME1, NQO2, DERA, PFKFB2, POR, PPP1R3D, PRKAG1, ACSS2, RPE, RBKS, SRD5A1, TALDO1, TKT, XDH, HKDC1, FAHD1, C15orf48, AIFM2, MTFR1	GO:0006091 generation of precursor metabolites and energy	2097	49
GO_0006091_2	PPIF, TRAP1, MYBBP1A, GLRX3, NUP50, UQCR11, SLC27A5, POLG2, PARK7, PHB2, NDUFA11, NUP35, COX4I1, COX5B, COX6B1, COX6C, COX7A2, COX7B, COX7C, COX8A, COX10, COX11, COX15, CYC1, ADSL, DLAT, DLD, DLST, PDE12, ENO1, AKT2, ETFA, ETFB, ETFDH, ALDH1B1, FDX1, FH, RPIA, AKR7A3, NUP205, PASK, NUP210, NUP160, NUP188, NUP62, FXN, MTOR, GALK1, GAPDH, BLOC1S1, UQCRQ, PRELID1, GPI, SLC25A4, GSK3A, UQCR10, STOML2…	GO:0006091 generation of precursor metabolites and energy	2097	82
GO_0006091_3	AKR1A1, AGL, ENO3, EP300, FECH, NNT, PHGDH, GLDC, IDH2, FOXK2, INSR, IREB2, ARNT, NDUFB4, OXCT1, CYB5R4, DHTKD1, OGDHL, RANBP2, TP53, TPR, HSD17B6, PPP1R3E, COX7A2L, COQ10A, NCOR1, HDAC4, EPM2AIP1, NUP153	GO:0006091 generation of precursor metabolites and energy	2097	82
GO_0006091_4	SLC2A6, TXNRD3, ADH5, AK4, AKR1B1, ZBTB20, GBE1, NUPR1, GLRX, PGM2L1, HIF1A, HK1, AOX1, APP, IL6ST, IRS1, LEPR, LOXL2, ASPH, ACO1, PRKAG2, PFKFB3, PFKP, PGM1, CROT, PPARD, PPP1R3C, PRKAA2, PYGB, PYGL, SEC13, PINK1, BNIP3, BPGM, STAT3, PHLDA2, TXNRD1, UGP2, ACSS3, COQ10B, SH3BGRL3, DEGS1, P4HA2, STBD1, DHRS3, NR1D1, GFPT2	GO:0006091 generation of precursor metabolites and energy	2097	65
GO_0006259_1	CHAF1A, PARP2, HUWE1, TRIM28, CDK2, ALYREF, PRMT5, MCRS1, MAD2L2, KAT5, RNASEH2A, CEBPG, CCT7, CCT4, CCT2, RAD51AP1, CTCF, CCT8, POLD3, POLQ, PTGES3, EHMT2, TOPBP1, CHEK1, WDHD1, SUPT16H, POLG2, CDCA5, RMI2, KLHDC3, EXOSC6, ALKBH2, SWSAP1, PARP1, EME1, ESCO2, DDB1, DHX9, DDX11, DCP2, DFFB, DKC1, DNA2, DNMT1, ARID2, TET3, PLD6, ERCC3, EYA3, EZH2, FANCA, FANCC, FANCD2, FANCE, FANCB, FANCF, FANCG, F…	GO:0006259 DNA metabolic process	663	281
GO_0006259_2	ZMPSTE24, CDKN1A, STUB1, CETN2, GADD45A, DNASE1L1, EYA4, FGF2, ZNF365, PLD3, GJA1, N6AMT1, SWI5, LOX, EID3, COPS7A, POLR2L, FIGN, AP5S1, NPLOC4, SPIRE1, SMARCA1, BMPR2, TWIST1, UBC, MORF4L2	GO:0006259 DNA metabolic process	663	26
GO_0006259_3	SUB1, POLI, HELQ, UHRF2, KRBA2, JMY, RNF168, EP300, ERCC4, KDM1B, ZBTB1, FAN1, SMG1, SETX, SMC5, UBR2, DICER1, SIRT1, RNF169, NIPBL, POT1, EPC2, SETD2, APAF1, LIG4, ST20, MBD1, MAP3K4, ATXN3, MLH1, MSH3, ATM, REV1, PIK3CA, TERF2IP, XRN1, MPHOSPH8, RNF111, TET2, INO80D, WDR70, SMARCAD1, WDR48, USP28, RAD17, RAD51D, REV3L, RLF, METTL4, INTS3, UBE2D3, ZNF711, ZNF91, BTG2, DEK, HMBOX1, TET1, TNKS2, Z…	GO:0006259 DNA metabolic process	663	70
GO_0006259_4	PSMD14, COPS5, ERCC8, APOBEC3D, PPP4R2, DHX36, KIN, CCT5, RAD54B, SAMHD1, NSMCE2, HUS1, KPNB1, NBN, NPM1, GLRX2, COPS4, CINP, TDP2, POLR2H, POLR2K, OTUD4, GIN1, NUDT15, NOP10, POLE4, UBE2V2, XRCC4, BRCC3, TEFM, CDADC1, CCNH, COPS2	GO:0006259 DNA metabolic process	663	33
GO_0006259_5	RUVBL2, COPS6, DDX1, DFFA, LRWD1, FOXM1, RNASEH1, FUS, POLDIP2, DNAJC2, APEX2, GPS1, GTF2H4, NUDT1, NME1, ORC5, PHB, POLD2, POLR2C, POLR2E, POLR2F, POLR2J, EXOSC4, ALKBH4, NHP2, HDAC8, RPA3, TK1, PTTG1, TRIP13, TELO2	GO:0006259 DNA metabolic process	663	31
GO_0006355_1	CDX1, ZNF526, ZNF787, SSBP4, E2F4, ESRRA, PPRC1, CRTC1, SPDEF, KAT2A, SNX5, GSK3A, HDAC1, HMGA1, HMX1, IGHMBP2, CHCHD10, MAP3K10, NFKBIB, PCBP1, CHMP1A, DDX41, SIRT6, UIMC1, DLL4, GATAD2A, MAPK3, BARHL1, REXO4, RFX1, RPS14, ZNF335, MMS19, ZNF747, SNAPC4, SUPT5H, MED22, TEF, TRAF2, USF2, WNT10B, ZNF408, ACTR5, PTGES2, KLF16, ZNF414, LDB1, TRIM41, DNAJA3, RECQL5	GO:0006355 regulation of transcription, DNA-templated	2097	884
GO_0006355_2	PSME3, PSMD14, POLR3C, RUVBL2, PWP1, SNF8, KTI12, ECD, ZNF511, DAPK3, ZNF584, ENO1, ETV4, ZBTB9, FOXM1, JMJD6, RRP8, PRPF6, BRMS1, PHF19, AATF, DNAJC2, SAP30BP, GTF2H1, BIRC5, IRAK1, NPM1, GLRX2, ZNF593, THAP4, CHCHD2, PHB, POLR2L, PAF1, PSMA1, PSMA3, PSMB2, PSMB3, PSMC3, PSMC4, PSMC5, PSMD1, PSMD3, PSMD8, PSMD11, PSMD12, PSMD13, CBX8, RPTOR, MRPL12, RNF25, SUPT4H1, TEAD4, WDR77, ZNF576, ZNF668, …	GO:0006355 regulation of transcription, DNA-templated	2097	307
GO_0006355_3	TRIM22, TRIM38, BATF, RGS14, RIPK3, CARD16, ELF1, ELF4, ETV6, PRKD2, PYCARD, HLA-DRB1, ICAM1, IFI16, SP110, IRF1, IRF3, IRF7, ITGB2, RHOG, LGALS9, LYL1, MYD88, NFKB1, NFKB2, NFKBIE, IL23A, HDAC7, PML, PSMB8, PSMB9, PSMB10, LPAR5, PSME1, RELB, SLC39A8, TRIM21, STAT5A, STAT6, TNFAIP3, TRIM25, TSC22D4, TRIM56, NLRC5, CARD11, PARP10, CFLAR, CD40, CD74	GO:0006355 regulation of transcription, DNA-templated	738	33
GO_0006355_4	ZBTB42, LPCAT3, CDKN1C, CEBPA, RAI1, EGLN3, FOXP4, ZNF488, ZNF816, ZNF440, ZNF57, ZNF664, NFXL1, ZNF600, DEDD2, ZNF114, ZNF467, CELSR2, SDR16C5, ELF3, FGFR2, KDM2A, ZNF629, TRIM29, NPNT, GATA2, EHF, GCLC, ZNF544, TOX3, ZFP41, GRHL1, STRN3, SLC40A1, HDGF, MNX1, HMGB3, FOXA1, MACC1, IRF6, JUP, LRP5, EPCAM, MXD1, ARRB1, MDK, NRARP, NAB1, NFIA, GAL, KLF3, RASD1, ZNF823, TASP1, PRKCH, PRKCI, PRKCZ, PA…	GO:0006355 regulation of transcription, DNA-templated	738	544
GO_0006355_5	ZSCAN30, BASP1, MORF4L1, MLLT11, PKIG, KLF12, EID2B, HDX, E2F7, CYLD, AEBP1, DLX1, DLX2, EBF1, PHC2, THAP8, ENG, ERCC1, ETV1, ETV5, ZNF25, JAZF1, FGFR1, ZHX3, CAND2, ERC1, LPIN1, SATB2, RHOQ, EID1, DNAJB5, HCFC2, HLX, HOXD8, PRMT2, RBPJ, SMAD9, PPP1R12A, DDR2, PBX3, DACT1, MBTPS2, CDK14, PKD2, BNC2, BATF3, PKIA, PRKAR1A, BEX1, PRKD1, MAPK7, NAT14, ZMIZ1, AHRR, TSHZ3, SHOX2, CAPRIN2, TRAK2, SMARCD…	GO:0006355 regulation of transcription, DNA-templated	738	29
GO_0006355_6	CDK5, POLR3F, CENPF, ZNF268, STRAP, KRBA2, CRK, CRY1, NKX2-5, SAMD11, EID2, CAMTA1, HEY1, CBX6, PRAME, ZNF283, MAMSTR, GPS2, HOXC4, HOXC6, HOXC8, HOXC9, HOXC10, HRAS, HSBP1, ID3, ID4, MLF1, CITED1, TRIM37, NEDD8, MYEF2, MED31, CDK16, ZNF771, PRRX2, TAF9B, DEPDC1, ZFP64, LANCL2, MAPK11, PSMA7, PSMB4, PSMB5, PSMB6, PSMB7, STOX2, PSMD2, SALL2, SMO, TAF6, TP53BP1, UBB, ZNF35, ZSCAN21, MLF2, DPF1, BRM…	GO:0006355 regulation of transcription, DNA-templated	458	334
GO_0006355_7	ZBTB33, HDAC6, HDAC5, ZNF587B, SAP25, PQBP1, TSFM, ZNF263, YAF2, CEBPZ, TRIM28, ZNF256, CDK2, ALYREF, RNF41, TSHZ1, TRIM13, TOPORS, CDK8, CDK9, DENND4A, CDKN1B, TRAIP, APBB3, ZNF267, PCGF3, HMG20A, SCML2, PRMT5, RBM14, C1D, N4BP2L2, MCRS1, PPIE, TAB1, HAX1, MAD2L2, NCOA2, SEMA4D, MYBBP1A, DDX17, DEAF1, USP16, POLR3G, TAF6L, CAMKK2, KHDRBS1, CTCF, GMEB1, MAP3K2, SRSF10, ZBTB6, ZNF266, ZNF273, ZNF2…	GO:0006355 regulation of transcription, DNA-templated	458	24
GO_0006355_8	MAMLD1, CDH13, NAMPT, SORBS3, TRIB1, CDK7, ZMPSTE24, CDKN1A, FSTL3, TNIP1, KLF2, CITED2, IRF9, YAP1, FST, CREB3, CIB1, CEBPB, CEBPD, HTATIP2, DRAP1, ERLIN1, HEXIM1, RBCK1, NFAT5, PPP1R13L, MID2, WWP1, OSR2, TRIM6, CLU, JDP2, COL1A1, KLF6, NCOA7, NACC2, CRABP2, CRYAB, CTBP2, GLIS1, SIK1, DTX3L, DAB2IP, IRX2, CYP1B1, ADRB2, DAB2, DAP, CITED4, GADD45A, GLIS3, DLG1, JAG1, DVL1, ECM1, EDN1, EFNA1, EGF…	GO:0006355 regulation of transcription, DNA-templated	424	37
GO_0006396_1	SF3B4, CD2BP2, EMG1, FARS2, POP4, EBNA1BP2, PUSL1, ZMAT2, JMJD6, FTSJ1, GPKOW, METTL1, CWC15, TRMT112, POLR2C, POLR2I, POLR2J, POLR2L, AURKAIP1, RP9, MRPS11, SUPT4H1, ERI3, RBM42, GEMIN6, URM1, LAGE3, SF3B5, DHX16, LSM10, RRP36, TSR2, IMP4	GO:0006396 RNA processing	424	83
GO_0006396_2	PDCD7, PQBP1, RBM12, SUGP2, RCL1, RBM6, RBM5, ALYREF, MPHOSPH10, MPHOSPH6, DDX39A, HNRNPR, POP7, SRRM1, CDK9, CWC27, SAP18, SMNDC1, SF3A1, NPM3, ADAR, PRMT5, C1D, PPIE, PPIH, SYNCRIP, DDX17, CHERP, NOP56, RPP30, PRPF8, TBL3, IVNS1ABP, KHDRBS1, CELF1, CELF2, USP39, SRSF10, WDR4, RPP40, UTP14A, WDR3, CPSF4, TXNL4A, PAPOLA, TCERG1, RNPS1, SRSF8, POP1, SF3A3, HNRNPA0, CLP1, SF3B2, NUDT21, CPSF6, DDX5…	GO:0006396 RNA processing	424	27
GO_0006396_3	MBNL2, ZMPSTE24, AHCYL1, FASTK, RBPMS, AHNAK2, EGFR, RBM24, RBFOX2, PRPF40B, HSPA1A, APP, IL6, LGALS3, SMAD3, SLC38A2, LARP6, RBMS1, RBMS2, ATXN1, BMP4, STAT3, ZFP36L1, TMBIM6, AHNAK, TSEN34, ZC3H12A, NOL3, NCOR2	GO:0006396 RNA processing	424	54
GO_0006412_1	FARSB, TSFM, LRPPRC, TRAP1, CDK4, HNRNPR, MRPS31, EIF1B, WARS2, EIF3M, SYNCRIP, MRPL28, USP16, KHDRBS1, CELF1, FARS2, HBS1L, MRPS30, COPS5, MRPL3, LARP4, CIRBP, MRPL53, MRPL54, RPL39L, CHCHD1, PSTK, MRPL52, MTFMT, EARS2, MRPL10, MRPL55, RPL10L, RC3H1, LSM14B, DDX1, DDX3X, DHX9, DHX36, DHPS, DPH2, DRG2, EEF1A1, EEF1D, EEF2, EIF2D, EIF1AX, EIF2S1, EIF2B1, EIF2S3, EIF4E, EIF4EBP2, EIF4G2, EIF5, EIF5…	GO:0006412 translation	424	34
GO_0006412_2	MALSU1, CPEB2, DAPK3, RBM24, HABP4, FTSJ1, GAPDH, DPH3, N6AMT1, EIF2AK4, ACO1, RPS27L, RWDD1, DHX29, EIF5A2, RARS2, MRPL17, MRPL41, CAPRIN2, VIM, MRPL43, QKI, MRPL33, SECISBP2L	GO:0006412 translation	424	98
GO_0006793_1	AKT3, SH2B3, AASS, FLOT1, GDF11, CDKN2C, BTN2A2, STK25, ADARB1, AGPAT1, PKIG, CNP, PPM1M, CSNK1E, TTC7B, GLIPR2, CYLD, ENG, ENO2, EXTL2, FGFR1, RASA3, ERC1, CDK19, LPIN1, RHOQ, PRKD3, FYN, DSTYK, ABL1, AK5, RPS6KC1, AMPD2, GNAI2, ANGPT1, TRIB2, MDFIC, APC, SH3RF3, INPPL1, MECP2, MAP3K3, MLLT1, MPP1, NEK1, ACLY, DDR2, CDKL3, DACT1, PDE4B, ENPP2, PIK3C3, PIK3CD, PIP4K2A, NUDT11, PPP3CC, STK32B, PRK…	GO:0006793 phosphorus metabolic process	2042	100
GO_0006793_10	ABI1, ADA, RASGRP1, RNF41, CDK9, ADAR, RGS14, CAMKK2, RIPK3, AKAP13, CLK3, COX10, COX15, CRY2, CSNK2A2, CTBP1, EEF1A1, PTK2B, FHIT, NT5C2, MAST3, FOXO1, GPD1L, PHLPP1, SIK3, PIGN, GAK, PRKD2, PTPN18, ELP4, TPK1, CNPPD1, DAPP1, PDCD4, MKNK2, RAPGEF1, GUCA1B, EEF2K, PILRB, HADHA, HCLS1, IGBP1, IKBKB, ITGB2, ITPKB, LGALS9, LYN, MBP, MAP3K1, NDUFA10, NFKB1, PAK2, IRAK4, SIRT6, PDK1, ACSL5, CAB39, PIM…	GO:0006793 phosphorus metabolic process	2042	112
GO_0006793_11	HDAC6, RANBP9, AKR1A1, CDKN2D, TESK2, CCNI, TLK2, UPRT, PHACTR1, KCTD20, PLCL2, PPIP5K2, BRD4, CABIN1, NNT, FBXO7, PPP2R3B, IDH2, INSR, SMAD2, SMAD4, MAP3K4, NDUFB4, PDK3, PER1, PI4KA, TERF2IP, PPP2R3C, BMP2K, PKN1, INPP5E, NT5M, CAMK1D, RAF1, ROCK1, SBF1, UCN, DCAKD, NUP214, CASP3, MBD4, ARHGEF2, STRADA, RPS6KA5, PPP6R2, RASSF2, CDC42	GO:0006793 phosphorus metabolic process	2042	47
GO_0006793_12	CEPT1, CLK1, SOCS4, PPM1K, DYRK1A, PIKFYVE, C9orf72, EP300, HIPK1, SMG1, SETX, ADNP, FAM126B, INPP4A, ARNT, MARK3, ATM, OPA1, NLK, PIK3CA, SNRK, PPM1A, PPM1B, PPP2R5C, FBXW7, MAP2K5, CCNL1, BIRC6, RASA2, SOS1, GGNBP2, PPP1R15B, SSH2, CDK13, CCNT2, NEK9, TLK1	GO:0006793 phosphorus metabolic process	2042	37
GO_0006793_13	CDKN1B, PTP4A3, FDFT1, FDPS, GDPD1, SOCS7, HMGCR, HMGCS1, IDI1, KHK, SBK1, NRTN, PHOSPHO2, PARD6A, DCXR, PIGC, PANK1, POLB, OGDHL, MAP2K6, CTPS2, PTPN4, ZNF16, RPS6KL1, KBTBD7, ACBD6, GNPAT, PIK3R3, CCNE1, PIGM, ACVR2B	GO:0006793 phosphorus metabolic process	2042	31
GO_0006793_14	PRMT5, CLP1, NUDT5, EIF2S1, TPX2, CHORDC1, SSU72, STOML2, HSF1, HSP90AA1, MNAT1, MTHFD1, NDUFA9, NDUFS6, NPM1, CDK5RAP1, APTX, PPP1CA, NDUFA12, PSMA6, PSMB2, RPS6KB2, SHMT1, TRAF2, UMPS, NUP37, ZGPAT, RAE1, PKMYT1, NUP155, TELO2	GO:0006793 phosphorus metabolic process	2042	31
GO_0006793_15	PPIF, PSME3, CDK4, CDK5, CDKN3, UQCR11, STRAP, PARK7, CKS2, NDUFA11, ANKRD54, NUP35, DDT, DGUOK, DLST, DTYMK, PGAM5, ENO1, FKBP1A, CAMTA1, SAMHD1, UQCRQ, PGP, PIGW, GPS1, GTF2H4, UQCR10, HINT1, DNAJA1, HSP90AB1, MIF, NUDT1, NDUFA4, NDUFA6, NDUFA8, NDUFB2, NDUFB3, NDUFB6, NDUFB7, NDUFB10, NDUFC1, NDUFS5, NDUFV3, NME1, PHB, PIN1, SDHAF2, NUDT15, RFK, PBK, PRPS1, PSMA2, PSMA3, PSMB1, PSMB3, PSMB4, P…	GO:0006793 phosphorus metabolic process	2042	75
GO_0006793_16	TRIM28, CDK2, MPHOSPH10, CDK8, AKAP8, ABCA7, TAB1, HAX1, MAD2L2, SEMA4D, PAICS, CENPE, NPRL2, PMVK, PTGES3, PLK4, NUP50, JTB, DBF4, PRDX3, PIM2, CHEK1, FAF1, GLMN, DUSP12, PHB2, CHUK, PSTK, CLK2, AFMID, TAMM41, PPARGC1B, COX6B1, COX7C, COX11, ADORA2A, CREB1, CRKL, PARP1, MAPK14, CSK, CSNK1G2, CSNK2A1, CSNK2B, PDIK1L, CDCA2, ADSL, PPTC7, DAXX, DCK, DDX3X, ABHD3, DHODH, DLAT, DLD, DUSP2, DUT, PLD6,…	GO:0006793 phosphorus metabolic process	2042	290
GO_0006793_17	NAMPT, MAP3K8, RAB38, HMGCL, IL1B, IL6R, ATF3, PLA2G4A, NANS, DDIT4, FGGY, RNLS, PIGV, MAP2K3, DNAJC3, TRIB3, PCTP, ZFP36, MKNK1, RIOK3, KYNU, ZNF622	GO:0006793 phosphorus metabolic process	2042	22
GO_0006793_18	PTPRU, CTDSPL, CDK7, ZMPSTE24, PAK4, TNIP1, SEMA3A, CIB1, HTATIP2, AGPAT2, MAP4K5, ADCY6, ELFN2, OSBPL10, TRIM6, MBOAT2, SAMD8, CSNK1A1, CDC42EP5, CTNNB1, SIK1, CCNYL1, DAB2IP, SH3RF2, ADRB2, NAGS, DLG1, HBEGF, DUSP4, DUSP5, DUSP6, DVL1, ECT2, EGR1, MLKL, EMP2, EPHB3, EPHB4, EREG, MECOM, ACSL3, ATG14, EFR3A, ATP13A2, SLC44A1, SERINC5, SGMS1, GFPT1, GMFB, GPD2, ANG, RNF149, ID1, IDH1, IL18, INHBB,…	GO:0006793 phosphorus metabolic process	2042	128
GO_0006793_19	TOM1L1, CDS1, STARD10, SLC44A3, EFNA1, LIPH, ERBB2, ERBB3, F2RL1, WWC1, SFN, HES1, LRP5, PFKFB2, RIPK4, SSH3, STYK1, STAP2, PRKCZ, PLEKHA1, TPD52L1, DDR1, FZD5, PIP4K2C, ARHGEF5, PLBD1, ITPKC, GDF15, GDA	GO:0006793 phosphorus metabolic process	2042	29
GO_0006793_2	CTDSP2, PSMD14, BCKDK, CFL1, PWP1, SLC2A6, ACOT7, FITM2, DAPK3, DVL2, ALDOA, INPP5F, SMG6, GAPDH, GNAI3, GRK5, GPS2, PHPT1, HUS1, ARF3, NRAS, PCYT1A, LAMTOR1, PRKACA, PRKAG1, PSMB6, PSMB7, PSMC3, PSMC4, PSMC5, PSMD1, PSMD8, PSMD9, SCYL1, PTPN1, SEC13, TPI1, MAPKAP1, MUL1, CHMP6, DHDDS, HGS, TIMM50, ITGB1BP1, FXR2	GO:0006793 phosphorus metabolic process	2042	45
GO_0006793_20	CDH2, PIGK, ATP6AP2, FARP1, SORBS3, SPRY2, DLC1, PRDX4, ARL6IP5, SPTLC1, PLK2, NEK6, MTMR11, SERINC3, RBPMS, DUSP14, PTPN21, PLCD3, ALPK2, ADCY9, GNPDA2, CD109, ADORA2B, CRK, SIRPA, CRYAB, DAB2, DAG1, SPRED1, GADD45A, SGMS2, RCAN1, SLC26A2, DUSP1, DUSP3, LPAR1, EDN1, EGFR, PLBD2, EPHA2, AK1, EPHB2, F2R, EFEMP1, FGF2, DOLK, DKK1, SASH1, FN1, CLCF1, ARL2BP, ACOT9, CORO1C, PPP1R15A, PLXNB2, PLA2G15,…	GO:0006793 phosphorus metabolic process	2042	262
GO_0006793_3	ABI2, CDIPT, GPNMB, COPS8, CREBL2, CNKSR3, EYA4, FGF13, FKBP1B, ANKRD6, KLHDC10, CDK20, GHR, STK36, AADAT, PFN2, PLCB4, PLCG1, TNFRSF19, ALS2, PTPRS, ROBO1, ELOVL4, TGFB3, UCHL1, SCG2, PSRC1, SH3BP5, MINPP1, ULK2, MAGI2	GO:0006793 phosphorus metabolic process	2042	31
GO_0006793_4	SH2D3A, NR1H3, LPCAT3, TRIB1, CCNO, CEBPA, EDAR, CHKA, PTPMT1, SPPL3, SGPP2, CLDN3, PPP1R1C, CTSH, AK8, DLG3, MARK2, ADCK5, EPHA1, EPHX2, RASGEF1A, FGFR3, FGFR2, CBLC, PCSK9, NPNT, NUDT14, SH3YL1, PPA2, INPP5J, GMDS, PPP1R37, DOK7, GSTP1, ACACA, NMNAT3, IMPA2, ITPK1, LIMK2, MAP3K9, MST1R, MYO1D, ACP6, PON3, PPP2R5A, PRR5, GPRC5C, MAPK13, PAK6, NDRG2, PTK6, PTPN3, BCR, SCD, CEACAM1, MCCC2, SMPD2, …	GO:0006793 phosphorus metabolic process	2042	82
GO_0006793_5	SLC25A13, PEMT, CLN3, PIGU, COX4I1, COX5B, COX8A, CYC1, DBI, DPAGT1, PPP1R35, BRAT1, SMUG1, GPI, RELL2, NT5C, JMJD8, APRT, IRAK1, ITPA, CHCHD10, MAP3K11, NDUFB9, NDUFS8, UCKL1, PNPO, VAC14, PRKAR1B, COQ9, PCYT2, DDRGK1, TALDO1, TK1, TKT, COASY, TRPT1, PIGO, STK16, NFS1, ADCK2, SCARB1	GO:0006793 phosphorus metabolic process	2042	41
GO_0006793_6	ZMYND11, FRS2, SMPDL3A, MAGI3, TRAF3IP1, GPR37, LRP6, PHKA1, PIK3C2A, NUDT9, SYNJ2BP, PPP1R9A, PKIB, GNPNAT1, BMPR1A, DBNDD1, CALM1, PLA2G12A, NUDT12, CDC42BPA, ACVR2A, SOCS6	GO:0006793 phosphorus metabolic process	2042	22
GO_0006793_7	CD2BP2, TADA3, CDC37, PNKP, TIRAP, AKT1, ABCD1, SIRT2, FKBP8, MOCS3, GSK3A, ARAF, ARF1, RHOA, MVD, MVK, NAB2, OGDH, PDK2, PIK3R2, PI4KB, PPP1R7, PPP2R1A, PPP4C, PRKAR2A, MAPK3, MAP2K2, PSKH1, BAX, SLC25A1, UQCRC1, SH3BP5L, CALM3, RIPK1, UNC119, MAPKAPK2, TAOK2	GO:0006793 phosphorus metabolic process	2042	37
GO_0006793_8	TMEM106A, DGKA, PYCARD, HLA-DRB1, ICAM1, MEF2C, TAOK3, PSMB8, PSMB9, PTGER4, PTPRE, RNASEL, BNIP2, STAT2, STK10, TNFAIP3, LRRK1, ALPK1, SESN2, NLRC5, CARD11, PARP10, TNFRSF14, CFLAR, STK17B, PIGB, CD40, IKBKE, CD74	GO:0006793 phosphorus metabolic process	2042	29
GO_0006793_9	CDK6, OSBPL8, WDFY2, DUSP7, CCNY, SWAP70, SLC35D1, SIK2, MORC3, GTF2H1, NRBF2, JAK1, JAK2, PPP3CB, RAP2B, PLEKHA2, SHOC2, ZFP91, TPST2, TRIM5, CCND3, MOB1B, OXSR1	GO:0006793 phosphorus metabolic process	2042	23
GO_0006954_1	HNRNPA0, LIAS, CHUK, C1QTNF3, PIK3AP1, ADORA2A, MAPK14, DHX9, FANCA, FANCD2, ABCF1, APPL1, PDCD4, DROSHA, HMGB1, HMGB2, NFATC3, NFRKB, NFX1, POLB, FEM1A, PSMA1, PSMA6, STARD7, CAMK1D, SCYL3, PTPN2, RPS19, STAT5B, CXCR4, MCPH1, AKNA, SEH1L, WDR83, SNX4, RPS6KA5, AIMP1, MFHAS1, PLAA	GO:0006954 inflammatory response	328	39
GO_0006954_2	NR1H3, LPCAT3, CEBPA, DAB2IP, ELF3, F12, GATA3, STK39, GSTP1, ISL1, MDK, MGST2, ASS1, F11R, GAL, ACER3, NLRP2, VPS35, PRKCZ, MAPK13, CTNNBIP1, SIGIRR, BCR, TRPV1, SHARPIN, TNFRSF11A	GO:0006954 inflammatory response	328	26
GO_0006954_3	NAMPT, TCIRG1, TNIP1, CTSC, TICAM1, SBNO2, APOL2, GRN, HLA-E, BIRC3, ICAM1, IFNGR1, IL1B, IL4R, IL6R, IL10RB, LDLR, NFKBIA, SERPINA1, PLSCR1, MAP2K3, PSEN1, RELA, RELB, CCL20, NFKBIZ, TNFAIP3, IL1R2, TNIP2, GSDMD, ZC3H12A, CASP1, ITCH, CASP4, AFAP1L2, TRADD, RIPK2, NMI, CD40	GO:0006954 inflammatory response	328	39
GO_0006954_4	CEBPB, DUSP10, MGLL, CLU, SERPINA3, ADM, ADORA2B, SIRPA, ECM1, S1PR3, EGFR, ANO6, EPHA2, F2R, F2RL1, F3, ABCD1, FN1, FOS, PLD3, BACE2, SGMS1, ABHD12, NUPR1, GJA1, METRNL, CXCL1, CXCL2, CXCL3, ABR, ANXA1, HFE, HIF1A, HK1, HMOX1, HRH1, BIRC2, HSPG2, NDST1, IGFBP4, APP, IL1R1, IL1RAP, IL6, IL6ST, IL15, IL18, ITGA2, JUN, LIPA, LRP1, SMAD3, NFE2L1, NFE2L2, NOTCH2, NT5E, SERPINE1, GPRC5B, TOLLIP, PPARD…	GO:0006954 inflammatory response	328	111
GO_0006955_1	ABI1, ADA, NOD1, ADAR, IFI30, SEMA4D, BATF, RIPK3, TMC6, ADCY7, RNF19B, CRIP1, RC3H1, CTSS, CYBA, DIAPH1, ELF1, ELF4, PTK2B, NBEAL2, TAB3, PRKD2, GM2A, RGCC, PYCARD, BLNK, PILRB, ACAA1, HLA-DMA, HLA-DMB, HLA-DQB1, HLA-DRA, HLA-DRB1, ICAM2, ICAM3, IRF8, IFNAR2, IRF2, IRF3, IRF7, ISG20, ITGB2, ITGB7, NHLRC3, LCP1, LGALS9, LTB, LY75, LYN, MAN2B1, MBP, MAP3K1, MAP3K5, MICB, MYD88, NCF2, NFKB1, NOTCH1…	GO:0006955 immune response	1054	110
GO_0006955_2	HUWE1, PQBP1, TRIM28, AKAP8, ATP8A1, RBM14, SYNCRIP, CCT2, POLR3G, KHDRBS1, CCT8, IQGAP2, POLR3A, CORO1A, CHUK, RNF166, LEAP2, IRAK1BP1, CRKL, CSK, DDX1, DDX3X, RNF168, DHX9, COCH, EEF1A1, EEF2, EIF2B1, ELF2, PDE12, EP300, PAXIP1, TTLL12, SIRT1, RPL13A, ATP6V0A2, ARMC8, SIN3A, ANKRD17, APPL1, LSM14A, GDI2, CYFIP2, GRB2, SETD2, MSH6, HMGB1, HMGB2, APAF1, HPRT1, HSP90AB1, ILF2, IMPDH2, KIR2DL3, ARR…	GO:0006955 immune response	1054	125
GO_0006955_3	TAB1, ADARB1, TRIM35, COMMD3, RAPGEF1, DPP7, IKBKB, LAG3, NFATC1, GOLGA7, PFKL, PPP3CB, PKN1, SPPL2B, STK11, SUPT6H, CUEDC2, PLA2G6, CBL, ARHGEF2	GO:0006955 immune response	1054	20
GO_0006955_4	NR1H3, CEBPG, SH2B2, SLC27A2, SPPL3, SPNS2, CREBBP, RNF187, BTNL9, CYP27B1, CFD, ENPP4, KDM6B, ATP11A, GCA, GCH1, HMGB3, APRT, LTA4H, IP6K2, PRKCQ, RAB6A, BCR, SOS1, TRAF2, C1orf35, LPCAT1, TRIM11, DGKZ, DGAT1, RAB3D	GO:0006955 immune response	1054	31
GO_0006955_5	ARPC5, ACTR3, ACTR2, BTN2A2, MAD2L2, POLR3C, TREX1, PARK7, TMEM106A, DOCK11, CYLD, AGA, DOCK2, TUBB, ETS1, SWAP70, RFTN1, PLCL2, LY96, APOBEC3C, CNOT7, HLA-DPA1, IFI16, IFNAR1, ITGA4, JAK2, RHOA, RHOG, MEF2C, MLH1, DYNC1LI1, PIK3CD, EXOSC9, PPP2R3C, AKIRIN2, DOCK10, RAB27A, APOBEC3G, ROCK1, POLR3D, STK10, VAMP7, TCF12, TGFB1, WIPF1, PLEKHO2, HVCN1, SNAP23, EIF2B3, AP1M1, LPXN, CD70, PJA2, CLEC2B,…	GO:0006955 immune response	1054	55
GO_0006955_6	PARP3, TOM1, MICA, ARPC1B, ARPC2, OPTN, CALCOCO2, ADAM10, TCIRG1, TRIM22, IRF9, BTN3A3, SPON2, CDC42EP2, TRIM38, SEMA3C, CEBPB, ATG7, IFI44, NPC2, IFITM2, RBCK1, TNFSF13B, TRAF3IP2, CTSC, SERINC3, IFI44L, CKAP4, RAB31, BTN3A2, BTN3A1, DUSP10, LYST, ERMAP, TRIM6, SLC15A4, CNN2, COL1A1, FCRLB, SERPINA3, COPB1, ADORA2B, HGSNAT, CSTB, TICAM1, CTSB, CTSD, DTX3L, CTSZ, MOSPD2, CD55, DDOST, CYB5R3, DNAS…	GO:0006955 immune response	1054	277
GO_0006955_7	ATP6AP2, WFDC2, BAIAP2, PRDX4, ARPC1A, AGPAT2, HEXIM1, NCKAP1, HPSE, PGRMC1, RAB10, KDELR1, MID2, CLU, CANT1, CRK, WIPF2, CST3, CTSH, CXADR, DAB2IP, DLG1, DNASE1L1, DOCK1, DSP, EGR1, EMP2, F2RL1, F12, ALDOA, RAB18, CYFIP1, FAF2, NCSTN, FOS, CDC42EP4, HEBP2, TRIM29, SERINC5, GALNS, LAMP3, GLB1, TNFRSF21, ANG, GSN, GSTP1, ANXA3, MNX1, HSPA1A, HSPA1B, IDH1, IGF2R, APP, IL18, IRF6, JUN, JUP, TMEM179B…	GO:0006955 immune response	1054	141
GO_0006955_8	ARPC4, G3BP1, PSME3, PSMD14, TUBB4B, MALT1, CDC37, EXOSC6, ROMO1, DAPK3, POLR3H, DYNC1H1, FKBP1A, SAMHD1, GAPDH, PRELID1, GLA, CRCP, GPS2, DBNL, COMMD9, HMOX2, HRAS, HSPA8, IMPDH1, IRAK1, NRAS, PRDX1, MSRB1, PHB, PRKACA, BRK1, PSMA1, PSMA3, PSMA6, PSMA7, PSMB2, PSMB3, PSMB6, NIT2, PSMB7, PSMC3, PSMC4, PSMC5, PSMD1, PSMD2, PSMD3, C12orf4, PSMD8, PSMD9, PSMD11, PSMD12, MCOLN1, PSMD13, PTPN1, BAX, A…	GO:0006955 immune response	1054	65
GO_0006955_9	CAP1, GLIPR1, BTN2A1, CMTM3, SIRPA, A1BG, ERCC1, GEM, HK1, HLX, IL7R, LGALS1, ARSB, CD99, MME, PDE4B, ENPP2, PRKACB, PRKCE, PRKD1, PTX3, TRAPPC1, ELMO2, SLC2A3, THY1, VIM, WNT5A, PXDN, LOXL3, STX8, SOCS5	GO:0006955 immune response	1054	31
GO_0007049_1	SRA1, KIF20A, PSMD14, CDKN3, TUBB4B, CFL1, TUBGCP2, ECD, DAPK3, DYNC1H1, ECT2, EMD, BIN1, GPSM2, HRAS, HSP90AA1, ARL2, NF2, CDK16, PPME1, ANAPC11, CINP, CEP55, NUDT15, NSFL1C, POLE4, PSMA7, PSMB5, PSMB6, PSMB7, PSMC4, PSMC5, PSMD1, PSMD2, PSMD8, PSMD11, PSMD12, MRPL41, AURKA, TUBG1, FAM83D, TMEM14B, CDCA3, TUBA1C, DYNLL1, TRIP13, KIF23, CDC20, CDC25B	GO:0007049 cell cycle	1348	49
GO_0007049_1	TOM1L1, CTDSPL, ZMPSTE24, CDKN1C, PAK4, CCNO, TACC2, HEXIM1, BLCAP, CHMP4B, NUDT16, SIK1, PPP1R1C, DAB2IP, CYP1A1, DHCR24, MECOM, FGFR2, PPP1R13B, CHMP2B, SFN, ANK3, SLC2A8, FOXA1, HES1, HSPA1A, HSPA1B, HSPA2, IRF6, JUNB, LFNG, LLGL2, LRP6, LRP5, MSX2, MUC1, PBX1, URGCP, PKN2, MAPK13, PARD3, LGMN, PSMD5, PTK6, PTPN3, BCL2L1, RTKN, BMP2, BMP4, TCF7L2, TGFA, TPD52L1, CCNJL, C11orf80, SPIRE2, AFAP1L…	GO:0007049 cell cycle	1348	60
GO_0007049_2	PDCD6IP, ACTR3, ACTR2, CDK6, CDC37, RASSF1, TREX1, CLIC1, PLK3, CYLD, EPB41L2, EVI2B, TRIM35, CCNDBP1, SND1, GNAI2, GTF2H1, RHOA, TAOK3, CAB39, ARL8B, AVEN, BACH1, STK10, TACC1, TGFB1, UBE2B, VCPIP1, BECN1, RIPK1, CCNH, UBA3, ARHGEF2	GO:0007049 cell cycle	1348	33
GO_0007049_3	CTDSP2, BTN2A2, ADARB1, DCTN6, E2F7, FLCN, ERCC1, TRIM32, LPIN1, GSPT2, GAS1, VPS4A, GNAI3, APC, PRMT2, NEK1, RPS27L, CDK14, PRKACB, PKIA, PSMD9, HECW2, SFRP1, AZI2, ZNF655, CHMP6, CEP63, CDK2AP1, KLHL22, KAT2B, KLHL21, CDC27	GO:0007049 cell cycle	1348	32
GO_0007049_4	BCL2L11, CHAF1A, SMC4, CDK2, PSME3, CDK4, NME6, AKAP8, STAG1, KATNB1, CDKN2C, CDKN2D, TUBA1B, ANAPC10, NDC80, PRMT5, TUBGCP3, RBM14, MAD2L2, TACC3, MYBBP1A, CENPA, SMC2, USP16, SPAG5, CENPE, CENPF, KHDRBS1, CTCF, CETN3, USP39, POLD3, NUDC, PLK4, STAG2, USP19, TXNL4A, SUGT1, EHMT2, DBF4, MAPRE2, KIF2C, TLK2, RAB35, PIM2, RCC1, CNTRL, UBE2C, TOPBP1, KATNA1, CIT, CHEK1, ZWINT, WDHD1, CEP250, PMF1, C…	GO:0007049 cell cycle	1348	560
GO_0007049_5	YAF2, CDK8, PIBF1, UHRF2, MITD1, ATF2, CSNK2A1, CEP120, ZNF318, SYF2, SENP6, GIGYF2, TIPRL, GSPT1, APAF1, LIG4, MSH3, ATM, CNOT4, TUBE1, PGGT1B, PLRG1, THAP1, RCBTB1, PPP6C, RIOK2, PCNP, PTPN11, RB1, RNF2, YTHDC2, UBE2E1, CASP3, SETDB2, CUL4A, CDK13, ANGEL2, NCOR1, TLK1	GO:0007049 cell cycle	1348	39
GO_0007049_6	AKAP9, CDKN1B, CEBPA, CCNI, TDRKH, FOXN3, WDR6, ESCO1, ANAPC16, JMY, STK35, CTBP1, DNMT3A, AKT2, GOLGA8A, CUL9, UBR2, MAU2, BRD4, ZNF324, SH2B1, PDCD4, SGSM3, CHMP4A, ANAPC2, HTT, INSR, MAX, PIM3, PPP1R12B, CNOT2, NUMA1, HECA, FBXL12, TTC19, PPP1R10, MAP2K6, CCNL1, PTEN, PTPN6, RPRD1B, RBL2, BCR, SIAH1, SIAH2, INTS3, PHACTR4, TERF1, TP53BP2, UVRAG, BTG2, BAG6, FZD3, CDK5RAP3, CCNL2, CABLES2, OFD1…	GO:0007049 cell cycle	1348	68
GO_0007049_7	PARP3, CDH13, OPTN, RBM7, CDK7, CDKN1A, CITED2, GPNMB, CIB1, GAS2L1, RRAGA, CETN2, GIPC1, PLK2, NEK6, TRIOBP, CLTC, DCUN1D3, TPRA1, NACC2, CREBL2, NEK7, CSNK1A1, TOM1L2, KCTD11, CCNYL1, GADD45A, DLG1, DUSP1, DUSP3, EDN1, EGFR, AHR, EPS8, EREG, REEP3, PHLDA1, FOXC1, FLNA, SUN1, PPP1R15A, CNEP1R1, SNX33, ANAPC13, KANK2, GATA6, NUPR1, LATS2, GEM, HBP1, GJA1, GNAI1, GOLGA2, TMOD3, SERTAD1, ANXA1, ANX…	GO:0007049 cell cycle	1348	150
GO_0007155_2	CDH2, ARPC2, CDH13, SORBS3, FLOT1, FSTL3, ADAM10, TNIP1, DLC1, MYL9, GPNMB, CIB1, CEBPB, PDLIM5, MYL12A, NFAT5, FERMT2, TRIOBP, CDC42EP1, DUSP10, CLIC1, WHAMM, CNN3, COL1A1, COL5A1, COL6A1, COL6A2, COL7A1, COL12A1, COL16A1, CRK, SIRPA, HAPLN3, CSRP1, CTNNA1, CTNNB1, CCDC80, CYP1B1, CD55, DAG1, DAPK3, DLG1, DOCK1, DPP4, JAG1, DUSP1, DUSP3, EFNA5, EGFR, EPHA2, CTTN, EPHA4, ALCAM, FBLN1, FAT1, FBN1,…	GO:0007155 cell adhesion	694	282
GO_0007155_3	BCL2L11, ADA, RASGRP1, TESK2, SEMA4D, TNFSF13B, CORO1A, TNFRSF13C, ADORA2A, CRKL, MAPK14, CSK, RC3H1, DNM2, PTK2B, ZBTB1, CLASP2, METAP1, FLOT2, FOLR2, CLDN15, PRKD2, CYFIP2, RND1, CCDC88B, GRB2, RAPGEF1, PYCARD, HLA-DMB, HLA-DRB1, HMGB1, ICAM2, ICAM3, ITGA4, ITGB2, ITGB7, ITPKB, ARF6, AMIGO3, LGALS9, ARHGDIB, LYN, MBP, MEN1, ATXN3, MYB, ATM, NINJ2, NOTCH1, PNP, PAK2, LEF1, IL23A, PIK3CA, PIK3R1,…	GO:0007155 cell adhesion	694	104
GO_0007155_4	TROAP, MAD2L2, FAF1, GLMN, SSX2IP, ITGB3BP, GTPBP4, NPHP4, LAG3, WDPCP, PDE3B, YTHDF2, METTL3, PREX1, ROCK1, SOX12, SRF, C1QBP, CBLL1, CHST10, KIF14, CDC42	GO:0007155 cell adhesion	694	22
GO_0007155_5	SH2B3, CDK6, BTN2A2, ENG, ETS1, SWAP70, SRGAP2, MACF1, PARVB, HLA-DPA1, HLX, JAK1, JAK2, RHOA, MSN, PRKCE, PAG1, PLEKHA2, ACTB, RSU1, STK10, TGFB1, TLN1, MAD1L1, EMILIN2, UBASH3B, AP3B1, LPXN, MAP4K4, PPM1F, CD70	GO:0007155 cell adhesion	694	31
GO_0007155_6	GPC6, CDH11, COL6A3, VCAN, EFNB3, NLGN1, KIFAP3, OBSL1, SPECC1L, CADM1, FYN, PCDHB5, ANGPT1, APLP1, MCAM, MYH10, NID1, DDR2, PCDH9, MAPK7, PCDHB14, PCDHB10, PCDHB2, PTN, PCDHB16, PTPRS, ROBO1, ELMO2, ROBO3, SFRP1, STXBP1, THY1, FAT4, PEAK1, TMEM47, CD99L2, JAM3, LOXL3, CNTNAP1, ADAM23, FEZ1	GO:0007155 cell adhesion	694	41
GO_0007155_7	CDH3, PTPRU, MPZL2, PAK4, BAIAP2, AGR2, SPINT2, HPSE, RAB10, PKP3, CLDN4, CLDN3, CLDN7, PLEKHA7, CXADR, DLG3, DSC2, DSG2, DSP, EFNA1, EFNB2, EMP2, EPHA1, EPHB3, EPHB4, ERBB2, ERBB3, FOLR1, CD2AP, TRIM29, FUT1, NPNT, LYPD3, TNFRSF21, ANK3, RHOD, FOXA1, HES1, IL18, ITGA6, ITGB4, JAG2, JUP, LAMA5, LAMB3, LAMC2, BCAM, TACSTD2, EPCAM, CD46, NRARP, ASS1, MUC1, CEACAM6, ATP1B1, MINK1, F11R, PKP2, PLXNB1…	GO:0007155 cell adhesion	694	89
GO_0007165_1	AKT3, ABI2, OLFM1, COPS8, MLLT11, PKIG, CHN1, ARHGEF25, SOGA1, DACT3, NKX2-5, GLIPR2, AMOT, DLX1, DLX2, DNM1, EFNB3, SAMD14, STX2, EYA4, EXTL2, EXTL3, BEND6, FGF13, NLGN1, ANKRD6, KLHDC10, PEG10, RGL1, RHOQ, HEY1, NPTXR, PRAME, STXBP4, SHC2, CNRIP1, GAS1, RGS17, GDI1, STK36, PCSK1N, ANK2, IFT81, PHPT1, NENF, HIP1, APLP1, RBPMS2, APOE, LRP4, ARL3, LRPAP1, SMAD9, MPP2, NDN, DDR2, PALM, STMN3, TBC1D…	GO:0007165 signal transduction	3055	97
GO_0007165_10	CDH3, TOM1L1, SH2D3A, NR1H3, PTPRU, TOB1, LPCAT3, CNKSR1, NET1, CDS1, CEBPA, AGR2, STARD10, NMU, ADAP1, DTX2, ARAP2, SPPL3, SPNS2, ARHGEF19, CTBP2, CTSH, CMTM8, DEDD2, RASSF6, CFD, DLG3, EFNA1, EFNA3, EFNA4, ELF3, ARHGAP27, MARK2, EPHA1, ERBB3, ESRRA, RASGEF1A, FGFR3, FGFR2, SHANK2, DTX4, WWC1, PPP1R13B, FOLR1, TSPAN15, CBLC, NPNT, GALNT3, GAS8, PLEK2, ARHGEF16, GCLC, SFN, FAM83H, GRB7, SLC2A8, F…	GO:0007165 signal transduction	3055	142
GO_0007165_2	GDF11, RRAGB, NISCH, AKAP11, CREM, CTSK, PAQR3, UBR1, KCTD6, FER, RAB11FIP2, KIFAP3, ZDHHC17, PRKD3, GABBR1, DSTYK, WSB1, RPS6KC1, GHR, GNB1, NKIRAS1, TRIB2, APC, IFNAR1, ANKDD1A, IL11RA, IMPA1, MEF2A, MYO9A, RRM2B, PAFAH1B1, WDPCP, ASB3, FAM13B, ATP6V1B2, RNF111, AHI1, BBS7, UFSP2, PRKACB, PRKAR1A, MBD5, PRKAR2B, POGLUT1, HACE1, WDR19, BBS4, RAP2A, ELMO2, TSPYL2, AZI2, CRTC3, PLEKHG2, TGFBR1, TS…	GO:0007165 signal transduction	3055	69
GO_0007165_3	PSMD14, PWP1, STRAP, EIF2S1, ENO1, TPX2, FOXM1, PRELID1, GNAI3, GNG5, GPS1, GPS2, UBQLN1, DNAJA1, BIRC5, KPNB1, NRAS, PRDX1, HSPB11, PHB, POLR2C, PAF1, DEF8, DEPDC1, LANCL2, PSMA7, PSMB1, PSMB2, PSMB6, PSMB7, PSMC3, PSMC4, PSMC5, PSMD1, PSMD8, PSMD10, PSMD11, PSMD12, VCP, TTC26, TXNDC17, EIF2B4, EIF2B2, CCNB1, PDCD5, TIMM50, DLGAP5, MELK, MFN2	GO:0007165 signal transduction	3055	49
GO_0007165_4	ARPC1B, ACTR3, ACTR2, ARPC2, CDK6, TCIRG1, TNIP1, TRIM22, BTN3A3, TRIM38, SLC9A6, IFITM2, TNFSF13B, CTSC, MALT1, BTN3A2, BTN3A1, NUDT6, TREX1, TMEM106A, CARD16, CLIC1, PLK3, CNN2, FCRLB, CTSS, DOCK2, DUSP7, TXLNA, DAGLB, SRGAP2, DDX58, LY96, MILR1, NR3C1, GTF2H1, SH3KBP1, HLA-A, HLA-B, HLA-C, HLA-DPA1, HLA-DQB1, HLA-DRA, HLA-DRB1, HLA-E, HLA-F, HLA-G, BIRC3, ICAM1, IFI16, IFI35, IL1B, IL10RB, IL1…	GO:0007165 signal transduction	3055	135
GO_0007165_5	ABI1, RANBP9, TOPORS, ARFGEF1, MAP3K2, AKAP13, AKAP10, JMY, ASB7, SMCR8, SLC38A9, DENND1B, EPS15, CCNY, SETX, UBR2, RICTOR, MFSD8, APAF1, IKBKB, IRF2, MTM1, ATM, PIK3CA, PIM1, CSNK1G1, ZRANB1, KLHL24, SNRK, PPM1A, PPP3CB, BIRC6, MIER1, RASA2, RBL2, SOS2, STRN, MAP3K7, TRAF6, TBL1XR1, TNKS2, SHOC2, RAB33B, TRIM52, LIMD1, USP8, NCOR1	GO:0007165 signal transduction	3055	47
GO_0007165_6	PSME3, CDK4, CDK5, HAX1, RAB35, PARK7, AGAP3, ANKRD54, ATP6V0E2, DDT, DDX1, DVL2, JMJD6, RHBDD3, SAMHD1, LAMTOR2, HINT1, HSPA8, ITGAE, MIF, CITED1, NRGN, CKLF, CD320, ZC3HC1, PI4KB, PIN1, ATP6V0B, POLR2F, POLR2J, SDHAF2, PBK, PSMA2, PSMB4, PSMD4, PSMD13, BAX, RABIF, RAC3, RBBP7, RPA3, AEN, SOD1, UBB, WDR61, SH3BP5L, TAF15, ATG10, PIP5K1A, WDR54, EIF2B3, ATP6V1F, TGFBRAP1, CDC25C, RBX1	GO:0007165 signal transduction	3055	55
GO_0007165_7	ZBTB33, TMEM170B, HDAC6, BCL2L11, FRAT1, PARP2, HMGXB4, PPIF, PREB, TRAP1, TRIM28, CDK2, DENND4A, AKAP8, UBE4B, TRAIP, ADAR, PRMT5, RBM14, ACAA2, TAB1, MAD2L2, PIBF1, SEMA4D, MYBBP1A, DDX17, CHERP, KAT5, IPO8, SIVA1, SH2B2, NPRL2, CAMKK2, KHDRBS1, GNA13, PTGES3, HBS1L, IQGAP2, RUVBL2, USP20, EHMT2, ERP29, METAP2, TLK2, PIM2, RCC1, TOPBP1, DIDO1, CHD4, CHEK1, FAF1, GLMN, CORO1A, PTP4A3, SUPT16H, P…	GO:0007165 signal transduction	3055	582
GO_0007165_8	CDH2, TANK, GPC6, TSPAN5, CDH13, OPTN, BCAP31, NAMPT, FAM13A, ATP6AP2, SORBS3, FLOT1, SPRY2, STAM2, RAMP1, ZMPSTE24, CDKN1A, FSTL3, TFG, KLF2, CITED2, SEMA3A, IRF9, TUBB3, DLC1, NDRG1, PIAS3, YAP1, PGRMC2, CDC42EP2, GPNMB, BAIAP2, FST, CAP2, CAP1, CREB3, SEMA4F, SEMA4B, SEMA3C, CIB1, CEBPB, CEBPD, PRDX4, ARL6IP5, ARPC1A, AGPAT2, CDC42EP3, ERLIN1, HEXIM1, RRAGA, NFAT5, GIPC1, AHCYL1, PLK2, NEK6, N…	GO:0007165 signal transduction	3055	861
GO_0007165_9	HIPK3, WASF2, ADAM10, ABCA7, IFI30, BATF, ARFGEF2, RBCK1, RIPK3, WWP2, PIK3IP1, ADCY7, ARAP1, MAP3K8, WIPF2, TICAM1, SIK1, DTX3L, CYBA, DGKA, DNM2, MLKL, ELF1, PTK2B, DENND3, RAB21, FOXO1, ARHGAP26, ARHGEF18, PSD4, OPN3, CD2AP, PCSK9, TAB3, PRKD2, OSTF1, DAPP1, GNA15, MKNK2, PYCARD, BLNK, IFNGR1, IL4R, IRF3, IRF7, ISG20, MAST4, LGALS9, LYN, MBP, MYD88, NCF2, NFKBIA, OAS1, P2RX4, INSIG2, ZDHHC3, Z…	GO:0007165 signal transduction	3055	116
GO_0009451_1	ADAR, EMG1, WDR4, DUS4L, KTI12, RPUSD1, ADAT3, HENMT1, TRMT61A, FTSJ3, MTFMT, PUSL1, TYW3, TYW5, METTL6, ADAT2, APOBEC3D, TRUB1, BCDIN3D, DKC1, METTL15, FBL, NSUN6, JMJD6, MTO1, THUMPD3, ELP4, TRUB2, TRMT2A, RPUSD2, DIMT1, MOCS3, RPUSD3, DTWD2, ZCCHC4, METTL5, RBM15B, HSD17B10, CTU2, NSUN4, METTL1, NOP2, PARN, TPRKB, TFB1M, TRMT112, LARP7, TRMT6, CDK5RAP1, GAR1, PUS7, ANKRD16, TRIT1, NSUN2, CDKAL…	GO:0009451 RNA modification	122	109
GO_0009605_1	HDAC5, SH2B3, RANBP9, ACTR2, ADA, RRAGB, CDKN2D, ADARB1, CMTM3, CYLD, ADSL, DOCK2, DOK1, DPYSL2, FLCN, TUBB, ERCC1, FER, CHSY1, INPP5F, CARD8, MAPKBP1, TRIM35, CDK19, CLASP1, NNT, LY96, FYN, SESN1, GNAI2, GNB1, HLA-DPA1, IFNAR2, RBPJ, IKBKB, ITGA4, JAK2, RHOA, ACAT1, STMN1, SMAD4, ARSB, MDM2, MEF2C, MPP1, NUDT1, ATM, NMT1, NUCB2, OXCT1, LEF1, PDE4B, EVL, SIRT6, ENPP2, PIK3C3, PIK3CD, ZFYVE1, MBD3…	GO:0009605 response to external stimulus	1412	97
GO_0009605_10	ZMPSTE24, HEXIM1, ZMYND11, FRS2, MID2, CLU, EGR1, RAB12, EPHA4, ACSL3, UNC5B, ATG14, SUN1, FOS, FOSB, FLRT3, TRAF3IP1, SLC17A5, SHROOM2, ISL1, KIF5B, L1CAM, SMAD6, ATP1A1, NFIB, ATP2A2, NR4A2, CHMP5, GPRC5B, PLXNA2, USP53, PRKAA2, PSMD5, RALA, CACNB3, CALM1, NDFIP1, PER3, CLOCK, NR1D2	GO:0009605 response to external stimulus	1412	40
GO_0009605_11	NAMPT, ADAM10, TNIP1, SEMA3A, IRF9, IFI44, IFI44L, MGLL, DTX3L, ADRB2, CD55, DAP, DPP4, EFNA5, ANO6, MLKL, ABCA1, EREG, DDX58, OPN3, RAB38, IFIT5, IFI6, SGMS1, GBP1, GBP2, GBP3, GCLM, CD274, CXCL3, CFH, HOXA2, BIRC2, BIRC3, CFI, IFI27, IFI35, IFIT2, IFIT1, IFIT3, IFNGR1, IL1RAP, FAS, IL4R, IL15, LDLR, MGST1, ABCC1, MX1, NFKB2, NFKBIA, OAS1, OAS3, TNFRSF11B, SERPINB2, SH3GLB1, C1RL, PLD1, PLSCR1, …	GO:0009605 response to external stimulus	1412	107
GO_0009605_12	WFDC2, CDS1, BAIAP2, SEMA4B, HPSE, OCIAD2, CLDN3, SIK1, CMTM8, CXADR, DAB2IP, DSC2, DVL1, EFNA1, EFNA4, EFNB2, EPHA1, EPHB2, EPHB3, EPHB4, NR2F6, ERBB2, F2RL1, F12, FGFR2, CYFIP1, FOLR1, CDC42EP4, TRIM29, PLXNB2, PCSK9, NPNT, SERINC5, GJB2, ARHGEF16, GCLC, GRB7, GSTP1, ANXA3, APP, IL18, AQP3, INHBB, ITGA6, IRF6, JUP, LAMA5, LAMC2, LCN2, LGALS3, LTBR, CD46, MDK, MGST2, ASS1, MST1R, MUC1, F11R, PLX…	GO:0009605 response to external stimulus	1412	116
GO_0009605_13	PQBP1, TRIM28, AKAP8, RBM14, VAV3, TAB1, SYNCRIP, SEMA4D, CEBPA, DDX17, CEBPG, NPRL2, EHMT2, AFG3L2, HNRNPA0, METAP2, LIAS, RIPK3, PIM2, HNRNPUL1, CHEK1, POLR3A, KPTN, CORO1A, PHB2, SLC25A25, C1QTNF3, RNF166, LEAP2, PIK3AP1, LYG1, CRKL, CRY2, MAPK14, CYP27B1, DHX9, COCH, DHX36, DHODH, DNMT3A, DNMT3B, AGL, ABAT, AHCY, EEF2, EFNA3, CELSR3, ENDOG, ENSA, EP300, FANCA, FANCD2, ENPP4, FKBP5, SNW1, RRP1…	GO:0009605 response to external stimulus	1412	217
GO_0009605_2	RASGRP1, ADAR, IFI30, TXNIP, B3GNT2, TRAFD1, OMA1, DDIT3, FOXO1, FOXO3, UFL1, FNTA, SIRT5, GATA3, PDCD4, TRIM59, TBK1, GUCA1B, MAX, MAP3K1, MAP3K5, ATF3, PCK2, IRAK4, PLAC8, PIM1, TRIM39, PTEN, SEMA4A, TMEM135, TPT1, TRAF6, UCN, TRPV1, XBP1, TRIM26, TFEB, TREML2, AKNA, SESN2, ANKRD27, STK24, OGT, TRIM52, RIOK3, MTDH, EIF2AK3	GO:0009605 response to external stimulus	1412	47
GO_0009605_3	NOD1, CTSC, CMTM7, ADCY7, TICAM1, FOXK1, SBNO2, LARP1, HMGA1, IL1B, BLOC1S3, NOTCH1, PAK1, DDX41, RELA, MAPKAPK3, ADIPOR2, GBF1, TRIM41, MAPKAPK2, PIEZO1	GO:0009605 response to external stimulus	1412	21
GO_0009605_4	TRIM22, TRIM38, BATF, TREX1, TMEM106A, CARD16, SLFN13, CYBA, ELF4, PTK2B, PRKD2, APOBEC3C, CCDC88B, PYCARD, HLA-A, HLA-B, HLA-C, HLA-DQB1, HLA-DRA, HLA-DRB1, HLA-E, HLA-F, HLA-G, MR1, ICAM1, ICAM2, IFI16, IL10RB, IRF1, IRF2, IRF3, IRF7, ISG20, ITGB2, RHOG, LGALS9, LYN, MICB, MX2, MYD88, NCF2, NFKB1, OAS2, IL23A, ERAP1, SERPINB9, PLCG2, PML, XAF1, B2M, ZC3HAV1, PSMB8, PSMB9, PSMB10, PSME1, PTGER4,…	GO:0009605 response to external stimulus	1412	91
GO_0009605_5	DNM1L, MYBBP1A, IPO7, PRPF8, RALBP1, ADORA2A, CREB1, MTOR, APPL1, CCDC66, GRB2, SETD2, CNOT7, HTT, APAF1, LAG3, MBD1, MLH1, OGG1, PIK3R1, PPP2R3C, AKIRIN2, WRNIP1, RB1, BCKDHB, ISL2, SRF, TP53, SUMO1, WRN, MCPH1, CASP3, BRIP1, PRKRA, CBL, URI1, USP14, AIMP1, USP15, CDC42	GO:0009605 response to external stimulus	1412	40
GO_0009605_6	PSME3, CDK4, PSMD14, POLR3G, CDC37, LYPLA2, PARK7, TUSC2, TIRAP, ERCC8, COX4I1, DDX1, POLR3H, EIF2S1, ENO1, CCT5, RRP8, LSM5, MCOLN2, TXN2, FBXL6, FBXO22, GTF2F1, UBE2K, HSPA8, ARF1, MVK, NRAS, PRDX1, GLRX2, PHB, EXOSC4, PAF1, AUP1, NUDT15, PBK, PSMA1, PSMA2, PSMA3, PSMA4, PSMA6, PSMA7, PSMB1, PSMB2, PSMB3, PSMB4, PSMB7, PSMC3, PSMC4, PSMC5, PSMD1, PSMD3, PSMD4, PSMD8, PSMD11, PSMD12, PSMD13, SMP…	GO:0009605 response to external stimulus	1412	68
GO_0009605_7	CDK5, UNC13B, POLR3F, KIF3A, CHN1, CRMP1, CRY1, AMOT, EFNB3, EIF4EBP1, ETV1, WDR47, SARM1, SYT11, CADM1, STXBP4, FBXO9, GGT7, TNRC6A, PCSK1N, NENF, ID2, TUBB2B, IGFBP2, APOE, TRIM23, KIF5C, KIT, FADS1, MEIS2, CITED1, MYH10, NEO1, NRCAM, IL17D, PLCG1, BCAS3, SEMA4C, STOX2, WDR35, SEMA6A, GPAM, BBS4, ROBO1, USP46, SLC7A2, SMO, SNCA, ELOVL4, STXBP1, SCG2, PDGFD, JAM3, SHANK3, CBS, LHX2, NRXN3, DOCK4	GO:0009605 response to external stimulus	1412	58
GO_0009605_8	MICA, ACTR3, CDH13, OPTN, CDKN1A, TUBB3, TUBB4B, CDC42EP2, GPNMB, CREB3, SEMA4F, SEMA3C, CEBPB, ATG7, NPC2, IFITM2, GAS2L1, RRAGA, SERINC3, RAB32, WDR45, FSTL1, DUSP10, LYST, GABARAP, TRIM6, CNN2, CNP, COL1A1, ADH5, COMT, ADM, CD109, ADORA2B, CPS1, CRK, SIRPA, CST3, CCDC80, MOSPD2, DAD1, DAG1, DAPK1, DAPK3, GADD45A, NQO1, HBEGF, DUSP1, DUSP3, LPAR1, EDN1, MEGF8, EGFR, EPHA2, ENG, ETS1, EXT1, F2R,…	GO:0009605 response to external stimulus	1412	291
GO_0009605_9	NR1H3, LPCAT3, SLC27A4, AP1S1, CFD, EIF4G1, GOT1, GSS, HMGCL, MOV10, P2RX4, ABCF3, PRKAG1, SIGIRR, SREBF1, BSG, SHARPIN, CAMK2G, PICK1, PITPNM1	GO:0009605 response to external stimulus	1412	20
GO_0012501_1	SRA1, ARL6IP5, FASTK, TMEM219, DAD1, DNASE2, ATF6, NCSTN, BCL2L13, IFI6, PRDX5, GAPDH, TCTN3, GRINA, PDIA3, HSPA5, IGF2R, NME3, NQO2, P2RX4, FURIN, FIS1, SHISA5, TMBIM4, STYXL1, PSEN2, HS1BP3, MRPL41, TAF10, HSP90B1, TYRO3, PLEKHF1, MUL1, ZDHHC16, HYAL2, ZNF622	GO:0012501 programmed cell death	1278	36
GO_0012501_10	RBM5, GNA13, NISCH, ATF2, HIPK1, EVI2B, CARD8, SETX, TRIM35, ARHGEF9, NNT, C3orf38, APAF1, APC, IKBKB, ITGA4, ITPKB, ITPR1, MEF2C, ATM, LEF1, PIK3CD, PIK3R1, PPP3CC, RAF1, RB1, BNIP2, MAP3K7, UBE2D3, CASP3, NSMAF, RABEP1, ARHGEF2, STK17B, ARHGEF6, RASSF2	GO:0012501 programmed cell death	1278	36
GO_0012501_11	HIPK3, TOPORS, UBE4B, EXOC5, EIF2S1, ANKLE2, DICER1, GSK3B, MNAT1, NF1, PAK2, TAF9B, PIK3CA, PPP2CA, PPP3R1, G2E3, SUDS3, SOS2, ADAM17, TIAM1, TRAF6, YWHAE, YWHAZ, BAG5	GO:0012501 programmed cell death	1278	24
GO_0012501_12	DNAJB6, MALT1, CYLD, PRUNE2, KIFAP3, AKR1B1, LY96, FYN, KLHL20, GNAI2, GNB1, MAGEH1, ANXA6, IFI16, RRM2B, RPS27L, BFAR, RNF216, SRGN, PRKCE, BAX, ZMAT3, MICAL1, BNIP3L, TGFB1, MAP3K12, APH1B, C19orf12, DYRK3, MAP4K4, PPM1F	GO:0012501 programmed cell death	1278	31
GO_0012501_13	ARMCX5-GPRASP2, CDK5, LANCL1, OLFM1, STK25, MLLT11, NKX2-5, ABL1, ID3, APOE, USP27X, CITED1, MSX1, PLCG1, GPAM, MARK4, ELMO2, PLEKHG2, SMO, TAF6, TGFB3, UBB, CDC34	GO:0012501 programmed cell death	1278	23
GO_0012501_14	BCAP31, DHRS2, PAK4, HTATIP2, SPTLC1, BLCAP, PKP3, EGLN3, FGD4, ARHGEF19, CLDN7, SIK1, CTSH, DAB2IP, RASSF6, DHCR24, DSC2, DSG2, DSP, ECT2, EFNA1, ERBB3, EVPL, FGFR3, FGFR2, ARL6IP1, PPP1R13B, PCSK9, MAGI3, LAMP3, ARHGEF16, SFN, GSTP1, FOXA1, HSPA1B, INHBB, ITGA6, ITPK1, JAG2, JUP, KRT19, LCN2, LRP5, EPCAM, MSX2, MUC1, CEACAM6, NR4A2, SIX4, PKP2, POR, PPL, VPS35, PRKCI, PKN2, PRKCZ, PRSS8, PAK6, …	GO:0012501 programmed cell death	1278	88
GO_0012501_2	CDKN1A, CITED2, ATG7, RRAGA, PNMA2, NES, CHM, GABARAP, ALPK2, CRYAB, DAPK3, DLX1, ERCC2, EYA4, F2R, FGD1, FGFR1, TRIM32, ERC1, KIF1B, KAZN, BACE1, CADM1, MTCH1, DSTYK, KANK2, GAS1, TIAM2, GJA1, GLI3, GNAI3, ANGPT1, HIPK2, NR3C1, HIF1A, HIP1, HRAS, PRMT2, APLP1, SH3RF3, IL7, IL7R, KCNMA1, LOX, EIF2AK4, ATOX1, NTF3, G0S2, CALHM2, PPP2R2B, TNFRSF19, PRKAA2, PRKD1, BCAP29, MAPK7, AVEN, BAD, PTN, BCL6…	GO:0012501 programmed cell death	1278	96
GO_0012501_3	ADAM10, TCIRG1, TRAF3IP2, CTSC, CARD16, PLK3, CSTA, TICAM1, MLKL, ERCC6, RNF144B, GATA3, SH3KBP1, HLA-G, BIRC3, ICAM1, IFI27, IL1B, IRF1, MX1, NFKBIA, SERPINB2, PLSCR1, PML, XAF1, ACER3, PRKAA1, PRKCH, EIF2AK2, DNAJC3, PSEN1, RELA, SP100, TNFAIP3, VDR, ZFP36, GSDMD, ZC3H12A, SGPP1, CASP1, CASP4, CASP7, CARD6, TNFSF10, TNFSF9, RIPK2, CD40, IKBKE	GO:0012501 programmed cell death	1278	48
GO_0012501_4	MFSD10, SEMA3A, DLC1, NDRG1, YAP1, CREB3, CIB1, CEBPB, RBCK1, PLK2, NEK6, NCKAP1, PPP1R13L, KDELR1, SERINC3, DCUN1D3, ADM, NACC2, KRT80, CST3, CTNNA1, CTSB, CTSD, CTSZ, SH3RF2, CYP1B1, DAB2, DAP, GADD45A, NQO1, DOCK1, DUSP1, LPAR1, EDN1, EGFR, EGR1, ANO6, EPHA2, AHR, CTTN, MECOM, F3, ALDH1A3, FHL2, PHLDA1, DKK1, FOXC1, FLNA, CLCF1, PHLDA3, PPP1R15A, SLC7A11, G6PD, SGMS1, GAS6, GATA6, NUPR1, LATS2…	GO:0012501 programmed cell death	1278	210
GO_0012501_5	HDAC6, BCL2L11, PDCD7, SMNDC1, TRAIP, CDKN2D, ADAR, SEMA4D, ANP32B, RNPS1, PRDX3, PIM2, DIDO1, CHEK1, FAF1, CAPN10, CORO1A, DDX20, CREB1, CREBBP, CRKL, PARP1, MAPK14, CSNK2A1, ZNF420, DAXX, DDB1, DDX3X, DDX5, DHX9, DFFB, DNMT1, E2F2, E2F3, NAIF1, ERCC3, EYA3, FHIT, SNW1, ACIN1, KDM1A, RRP1B, GRAMD4, PHLPP1, ADNP, SIRT1, ITGB3BP, TARDBP, ZNF346, NUP62, MTOR, SIN3A, APPL1, SERBP1, RSL1D1, CKAP2, CY…	GO:0012501 programmed cell death	1278	217
GO_0012501_6	PARP2, PPIF, TRAP1, PSME3, CDK4, NME6, SIGMAR1, HAX1, MYBBP1A, SIVA1, MRPS30, JTB, COPS5, PDCD10, PHB2, PTPMT1, DFFA, DHODH, E2F1, PGAM5, HIGD2A, EIF5A, ENO1, BRAT1, PUF60, TPX2, RRP8, SCRIB, SDF2L1, FXN, BRMS1, NOC2L, FAM162A, AATF, PRELID1, DCPS, SAP30BP, SLC25A5, GSK3A, HINT1, HSF1, DNAJA1, HSPA9, HSP90AB1, BIRC5, IRAK1, KPNB1, CHCHD10, MIF, NBN, NDUFS3, NME1, NPM1, DDX41, TRIAP1, ZC3HC1, MTFP…	GO:0012501 programmed cell death	1278	107
GO_0012501_7	DNM1L, SAP18, MAEA, C1D, YME1L1, PARK7, DDX42, MTCH2, HIGD1A, GLO1, UBE2K, ING2, KRAS, NDUFS1, CYCS, POLB, RPS6KB1, XPA, CUL5, CUL2, PRKRA, BAG4	GO:0012501 programmed cell death	1278	22
GO_0012501_8	CDKN1B, RTN3, CFDP1, JMY, DNMT3A, EP300, PACS2, TOX3, SLC40A1, ARRB1, MNT, TM7SF3, RHOT1, MOAP1, SIAH1, SOX4, TRAF5, FZD3, FBXO11, CASP6, USP42, DYRK2, KRIT1, HDAC4	GO:0012501 programmed cell death	1278	24
GO_0012501_9	NET1, NOD1, VAV3, EDAR, ERP29, RIPK3, AKAP13, OMA1, DRAM2, CRIP1, DEDD2, ETV6, PTK2B, FOXO1, ARHGEF18, SIRT5, MPV17L, TNFAIP8, ZNF385A, GHITM, BBC3, CIDEB, GCLC, MKNK2, RGCC, PYCARD, HMGCR, HPGD, IGBP1, IRF3, IRF7, ITGB2, LGALS9, LYN, PIM3, MAP3K9, MYD88, NFKB1, NOTCH1, ARHGEF3, APH1A, PLAC8, PDE1B, SERPINB9, PIM1, PRKCD, GSDMB, PRKCQ, SPRR2G, TFAP4, TPT1, UCN, TRPV1, ELL3, AXIN1, CASP8, TRAF7, T…	GO:0012501 programmed cell death	1278	67
GO_0031399_1	ABI1, ABCA7, NOD1, ADAR, RGS14, RIPK3, AKAP13, ADCY7, MARK2, PTK2B, MYCBP2, KDM4C, FOXO1, RAB3GAP2, PRKD2, PDCD4, PYCARD, HCLS1, HLA-DRB1, ITGB2, LGALS9, LYN, MAP3K1, NOTCH1, TAOK3, IL23A, CAB39, PPP2R5A, PRKCD, CCNL1, PTEN, PTPN6, RAC2, SIAH2, TRIM21, SYK, UVRAG, LRRK1, RASSF5, OGT, PARP10, PPP1R15B, PIAS1, TNFRSF14, PER2, NMI, CD74, DAZAP2	GO:0031399 regulation of protein modification process	1157	48
GO_0031399_2	RANBP9, HIPK3, RNF41, TOPORS, HMG20A, ARFGEF1, IVNS1ABP, ARPP19, CCNI, SOCS4, C9orf72, CCNY, PHACTR1, SNW1, TAB2, ANKLE2, PLCL2, SIRT1, TARDBP, NNT, RICTOR, NIPBL, ZNF451, TIPRL, GSK3B, JARID2, ARNT, SMAD4, MAP3K4, ATM, PAK2, PIK3CA, TERF2IP, CCNJ, PHIP, PPP1R2, WDR70, DCUN1D2, SETD5, PPP2R5C, PPP6R3, FBXW7, KDM3A, MAP2K5, ZNF304, WDR48, PTPN11, RAF1, KDM5A, SENP2, WNK1, MAP3K7, TRAF6, UBE3A, GGN…	GO:0031399 regulation of protein modification process	1157	69
GO_0031399_3	RASGRP1, CDKN1B, ERP29, ADORA2A, CRY2, EP300, SIRT3, CABIN1, PILRB, IGBP1, INSR, MST1, MTHFR, PER1, DUSP22, PELI1, BRAF, TFAP4, UCN, CDK5RAP3, CCNL2, AXIN1, PLA2G6, TRAF7, CDK10, CCND2, CD4, RPS6KA5, EIF2AK3, PPP6R2	GO:0031399 regulation of protein modification process	1157	30
GO_0031399_4	DVL3, FYN, AUTS2, TRIB2, KIT, MECP2, PPP2R2B, PKIA, PRKAR1A, CHFR, PRKAR2B, RNF20, BEX4, PELI2, ZMIZ1, VANGL2, KIDINS220, TAOK1, SNCA, TIAM1, YWHAG, TSPYL5, CBLB, CCNA1, HDAC4	GO:0031399 regulation of protein modification process	1157	25
GO_0031399_5	HDAC6, UBA2, SAE1, DNM1L, HUWE1, PRMT3, CDK4, GDF11, CDK9, AKAP8, CDKN2C, CDKN2D, HMG20B, PRMT5, TAB1, HAX1, MAD2L2, SEMA4D, KAT5, CENPE, CAMKK2, CTCF, RUVBL2, JTB, DBF4, COPS5, WDR5, CHEK1, FAF1, GLMN, PNKP, PHB2, U2AF2, CKS2, ANKRD54, CRKL, MAPK14, ALG10B, CSK, CSNK2B, CTBP1, PPP4R2, CDCA2, DAXX, DDT, UBXN2A, DDX3X, DNMT1, DUSP2, DVL2, DYRK1A, ENSA, AKT2, EZH2, PPP1R35, BRAT1, FKBP1A, MTF2, PPP…	GO:0031399 regulation of protein modification process	1157	246
GO_0031399_6	CDH2, DLC1, CRTAP, STK25, COPS8, PKIG, ADCY9, SIRPA, COMMD1, GLIPR2, DAB2, RCAN1, ENG, F2R, FGF2, FGFR1, FKBP1B, FOXF2, ARL2BP, CORO1C, EID1, DSTYK, ABL1, ANGPT1, MDFIC, ILK, ITGA5, SLC27A1, EIF2AK4, DDR2, ATP2B4, DACT1, ENPP2, PKD2, TNFRSF19, PRKD1, PTN, ALS2, RGS4, ROBO1, CCL2, SFRP1, SKI, CAPRIN2, BMPR2, SMPD1, SNTA1, TGFBR1, THY1, TIMP3, TWIST1, WNT5A, MAP3K12, CDK2AP1, FZD1, CAMK1, DOCK7, SP…	GO:0031399 regulation of protein modification process	1157	67
GO_0031399_7	CDKN3, UBE2C, STRAP, DBI, EIF4G1, TPX2, FOXM1, BRMS1, GSTP1, UBQLN1, HUS1, IRAK1, PRDX1, PHB, PBK, MAPK9, MAP2K4, VCP, AIMP2, PRR7, VPS25, PSRC1, CCNB1, ATG5, CDC20	GO:0031399 regulation of protein modification process	1157	25
GO_0031399_8	TANK, ATP6AP2, SORBS3, CTDSPL, CDK7, SPRY2, RAMP1, CDKN1A, STUB1, TNIP1, SEMA3A, PIAS3, CIB1, ATG7, ARL6IP5, HEXIM1, RBPMS, DUSP14, MAP4K5, DUSP10, ADCY6, ELFN2, TRIM6, CLU, DCUN1D3, CD109, ADORA2B, CRK, CSNK1D, TICAM1, CCNYL1, DTX3L, SH3RF2, CNKSR3, ADRB2, DAG1, SPRED1, GADD45A, DLG1, HBEGF, DUSP1, DUSP3, DUSP5, DVL1, LPAR1, EDN1, EFNA5, EGFR, EGR1, EPHA2, MLKL, EPHA4, EPHB2, ERBB2, EREG, MECOM,…	GO:0031399 regulation of protein modification process	1157	270
GO_0031399_9	TOM1L1, SH2D3A, PAK4, CCNO, CEBPA, EDAR, SPPL3, JDP2, MAP3K8, NCOA7, CLDN3, PPP1R1C, DAB2IP, DLG3, DUSP8, ECT2, EFNA1, SDR16C5, EMP2, EPHA1, ERBB3, F2RL1, FGFR3, FGFR2, WWC1, CBLC, NPNT, FBXO2, GATA3, INPP5J, GCLC, SFN, RNF149, DOK7, RGCC, HES1, IL18, INHBB, LRP5, MAP3K9, MST1R, MUC1, ATF3, MINK1, SIRT7, NDFIP2, OTUB1, PRR5, STAP2, PKIB, GPRC5C, PRKCZ, PSEN1, PAK6, NDRG2, PTK6, PTPRH, CEACAM1, SO…	GO:0031399 regulation of protein modification process	1157	76
GO_0032200_1	CCT7, CCT4, CCT2, CCT8, POLD3, PTGES3, PARP1, DCP2, DKC1, DNA2, FEN1, POLA2, GNL3, HNRNPA1, HNRNPC, HNRNPD, HNRNPU, APEX1, HSP90AB1, NEK2, PCNA, EXOSC10, POLE3, POLA1, POLD1, POLD2, POLE, POLE2, GAR1, GNL3L, PINX1, WRAP53, RIF1, NAT10, PRIM1, PRIM2, NHP2, HDAC8, PRKDC, YLPM1, RAD51, RAD51C, RAD51D, RFC1, RFC2, RFC3, RFC4, RFC5, RPA1, RPA2, RPA3, BLM, DCLRE1C, DCLRE1B, ACD, BRCA2, TCP1, CCT3, WRN,…	GO:0032200 telomere organization	129	74
GO_0032879_1	AKT3, ZNF268, TMSB15A, PKIG, OSBPL6, SSX2IP, CRY1, TTL, GLIPR2, DBN1, RAB11FIP2, RUFY3, RHOQ, CNPY4, DPH3, TMSB15B, ANK2, APBA2, TUBB2B, ARSB, MYH10, DDR2, REEP2, ENPP2, PLCG1, AHI1, PKIA, BEX4, HACE1, GPAM, BBS4, USP46, SNAP25, THY1, SUMO1, CEP290, FUZ, CD99L2, JAM3, WDR54, RECK, EFCAB7, CAMK1, CCT6A, USP6, MAGED1, SV2A	GO:0032879 regulation of localization	1485	47
GO_0032879_10	AKAP9, CDKN1B, ABAT, SCAMP5, CELSR3, KCNMB4, GLUL, MIA3, KLHL24, PPM1A, RHOT1, CAMK1D, ZNF304, ZSWIM5, SMAP1, NAPB, REEP1, SOX4, TERF1, RAB33B, FBXL20, PIK3R3, TP53INP1, ONECUT2, GOSR1, ABCG1, ARHGAP44, IQSEC1	GO:0032879 regulation of localization	1485	28
GO_0032879_11	CAPN10, PTP4A3, CHRNB2, ANKRD13B, SLC43A2, ADORA2A, AKT2, ZMYND8, MPV17L, GSK3A, HTT, STAC2, KCNH2, ASIC1, MMP9, TRIM67, MST1, PARD6A, PER1, SEMA5B, NECAB2, TESC, PRKAR1B, INPP5E, SYP, UCN, SLC30A3, NUP214, BRSK1, NKD2, NPFF, LDB1, CD4, CACNA2D2, RIMS3, SPOCK2	GO:0032879 regulation of localization	1485	36
GO_0032879_12	CDK6, ARAP1, DNM2, LRCH1, GAPVD1, RAPGEF1, EEF2K, HK2, IGBP1, INSIG1, ITPR2, RAB8A, PARN, BET1L, SIRT6, HDAC7, PFKL, PPARA, TRIM68, PPP3R1, RAP2C, RB1, STIM1, STK11, TRAF6, FBXO31	GO:0032879 regulation of localization	1485	26
GO_0032879_13	TRIM22, TRIM38, CTSS, HCLS1, HLA-DRB1, HLA-E, ITGB2, RHOG, ARHGDIB, NFKB1, OAS2, PML, B2M, RAC2, GPSM3, TRIM21, STAT5A, STK10, HVCN1, TNFRSF14, IKBKE, EDEM1, CD74, RABGAP1L	GO:0032879 regulation of localization	1485	24
GO_0032879_14	PDCD6, NR1H3, PPIF, PREB, LPCAT3, TIRAP, CLCN2, AAMP, CTSH, DBI, TPCN2, GPI, KCNQ1, ARF6, CHCHD10, SIRT7, PIK3CB, DLL4, NSUN2, RNF31, PRKCD, CEACAM1, BID, SLC26A6, SREBF1, BRAF, TFRC, TRAF2, CA2, ORAI1, PPFIA1, HIP1R, REEP6, SLC9A3R1, SCARB1, TRIM14	GO:0032879 regulation of localization	1485	36
GO_0032879_15	PTPRU, NMU, DAB2IP, DLG1, ECT2, EFNB2, CELSR2, EMP2, SHANK2, ARL6IP1, SYNE2, NEDD4L, FMR1, PPP1R13B, RAB26, GAS8, TSPAN13, ANK3, GPSM2, HSP90AA1, INHBB, ISL1, RAB15, MDK, ATP1B1, SYT17, SIX4, NDFIP2, MCOLN3, SYNJ2BP, LGR4, PPP1R9A, SYBU, PRKCI, PKN2, PARD3, LGMN, JPH1, PTK2, MTUS1, EPB41L5, RYK, SEMA3F, BMP4, SNCG, TCF7L2, YES1, NETO2, CASK, WASL, ACVR1B, LIPG, PICK1	GO:0032879 regulation of localization	1485	53
GO_0032879_16	ABCA7, SEMA4D, RIPK3, CYBA, DIAPH1, CCDC125, PTK2B, PRKD2, ZDHHC5, GLUD1, PYCARD, IRF3, LGALS9, LYN, MLLT6, ZDHHC3, IL23A, ACSL5, CAB39, GOLPH3L, PPP2R5A, MCTP2, PTPN6, SEMA4A, STXBP2, SYK, ZFP36, SLMAP, CASP8, VAMP8, PER2, KCNK6	GO:0032879 regulation of localization	1485	32
GO_0032879_17	CDH3, AGR2, SPINT2, CLDN4, CLDN3, CLDN7, TMEM30B, DLG3, DSC2, DSG2, DSP, EFNA1, EPHA1, ERBB3, EXPH5, WWC1, TRIM29, FUT1, PCSK9, ARHGEF16, SFN, FAM83H, GRB7, ANO9, JUP, LLGL2, LRP5, TACSTD2, EPCAM, MYO6, CEACAM6, P2RY2, PFKFB2, PKP2, FXYD3, PLS1, PLXNB1, EPB41L4B, FERMT1, PRKCZ, PRSS8, RAB25, S100A14, PTPN3, CXCL16, FAM110C, RAB17, FZD5, ARHGEF5, RAB11FIP1, CAPN1, PLA2G10, MARVELD3, ATP2C2, FGFBP1…	GO:0032879 regulation of localization	1485	56
GO_0032879_18	VTI1B, PACSIN2, FITM2, AP2B1, DYNC1H1, EMD, G6PD, PRELID1, SNX12, HRAS, ARL2, TACO1, CDK16, LAMTOR1, NSFL1C, BAD, RAB5C, RANGAP1, DDRGK1, MKKS, HYAL2, FADD	GO:0032879 regulation of localization	1485	22
GO_0032879_2	HDAC5, BTN2A2, ARIH2, ADARB1, GNA13, MAPRE2, NISCH, OSBPL8, SLC9B2, CREB1, CSNK1E, CEP120, CNST, DOCK2, ETS1, PHACTR1, RASA3, CLASP2, SYT11, TBC1D1, CLASP1, LEPROTL1, FYN, APPL1, FBXO5, HTRA2, GNAI2, CCDC66, SETD2, RANGRF, ANXA6, APC, ITGA4, ITPR1, KIF2A, IPO5, STMN1, SMAD4, MEF2C, MAP3K3, MPP1, MSN, ATM, OAZ1, OXCT1, WDPCP, PCM1, ZNF580, LEF1, CRBN, TRPV2, PDE4B, UBE2J1, EVL, LARP7, RAB8B, PIK3C…	GO:0032879 regulation of localization	1485	87
GO_0032879_3	CDH2, GPC6, DPYSL3, F2R, FGFR1, FHL1, NCS1, BACE1, CLIC4, ABL2, KCNMA1, MAP1B, MFGE8, RAB23, PFN2, PKD2, PRKD1, RGS4, CCL2, ITSN1, BMPR2, SPARC, TRPC1, DOCK7, NEXN, AKAP12	GO:0032879 regulation of localization	1485	26
GO_0032879_4	CDH13, SEMA3A, GPNMB, SEMA4F, STON1, SIRPA, CRYAB, CCBE1, AMOTL1, GADD45A, ANO6, ABCA1, ENG, FBLN1, NLGN1, MACF1, FLRT2, PANX1, ABL1, GAS1, GDI1, GLI3, ANGPT1, MDFIC, EHD3, HSPA5, IRS1, KCNG1, MCAM, MCC, CD99, MYO5A, ATP2B4, OXTR, PRCP, FRMD4A, PTN, ZSWIM6, TP53INP2, RAB3B, RDX, ROBO1, SCN1B, SFRP1, SCG5, SIX1, SNTA1, BNIP3L, SPP1, STAC, STC1, STXBP1, TGFBR1, ACTG1, TWIST1, WNT5A, YWHAH, WNT5B, N…	GO:0032879 regulation of localization	1485	67
GO_0032879_5	BCAP31, ADAM10, TCIRG1, SEMA4B, CIB1, CEBPB, ARL6IP5, RAB10, LMAN2, COMT, SIK1, DTX3L, SH3RF2, ADRB2, DPP4, HBEGF, DVL1, ERBB2, EREG, F2RL1, CYFIP1, DDX58, GABRE, BIN1, GRN, CD274, PACSIN3, OSGIN1, RHOD, ANXA3, EHD4, HLA-F, ICAM1, IFI27, IL1B, IL4R, IL15, IL15RA, ITPR3, KCNN4, RNF207, LAMA5, LAMP1, LAMC2, ARHGAP1, LEPR, NFKBIA, MINK1, TPCN1, PLD1, FXYD5, PODXL, PPARD, PPARG, TRPM4, PRKAA1, EDEM2,…	GO:0032879 regulation of localization	1485	102
GO_0032879_6	PLIN3, DLC1, CREB3, SEMA3C, GIPC1, PLK2, RAB31, LYPD1, TRIM6, COL1A1, SLC31A2, ADORA2B, CRK, CTNNA1, CTSD, DAB2, DAG1, DOCK1, JAG1, DUSP1, DUSP3, ECM1, LPAR1, EDN1, EGFR, EPHA2, EPHB2, F3, FGF2, RRAS2, ABLIM3, DKK1, FLNA, POFUT2, SASH1, FN1, CORO1C, PLXNB2, SNX33, RAB11FIP5, GAS6, GBP1, GEM, GJA1, NPTN, ANKRD1, ERLEC1, SRPX2, GNA12, GPC1, GSN, CARD10, ANXA1, ANXA2, HFE, EHD2, NRG1, HIF1A, HMOX1, …	GO:0032879 regulation of localization	1485	177
GO_0032879_7	HDAC6, HUWE1, ATP8A1, ARPP19, MYSM1, C1QTNF3, UBXN2B, CRKL, CRY2, ALG10B, ZNF609, MYCBP2, SIRT1, TARDBP, RSL1D1, HNRNPK, IDH2, INSR, SUMO4, NUMA1, UBR5, FBXW7, MAP2K5, GRIPAP1, THOC2, PTEN, MIB1, STIM2, PTPN11, SREBF2, TFDP2, UBE2D3, CDK5RAP3, PLA2G6, DGKD, ARHGEF7, KRIT1, HPS4, AIMP1, C2CD2L, LRIG2	GO:0032879 regulation of localization	1485	41
GO_0032879_8	NDC80, SPAG5, GLMN, E2F1, DNAJA1, NVL, GTSE1, NUP54, EXOSC10, CENPQ, PTPN2, BARD1, TPR, SNX4, CCNE1, CCNE2, HMGN3, KIF20B, KIAA0586, CDK1, KIF14	GO:0032879 regulation of localization	1485	21
GO_0032879_9	SAE1, TRIM28, MCRS1, CHERP, ANP32B, CCT7, CCT4, CCT2, KHDRBS1, CCT8, RUVBL2, CPSF6, CORO1A, CDCA5, PHB2, PARP1, MAPK14, CSK, CSNK2B, DHX9, DCP2, DKC1, ARID2, ENSA, EPB41, KDM1A, PASK, GTPBP4, NUP62, POLR1A, SIN3A, GNL3, AKAP8L, SCAI, SLC25A5, HADH, HMGB1, HNRNPU, APEX1, HSPA8, HSP90AB1, ARHGAP4, LETM1, ARRB2, MAZ, MYB, PCNT, CTDSPL2, PLK1, GNL3L, PPID, PINX1, PPP1CC, WRAP53, CHD7, LYAR, NHP2, RBM…	GO:0032879 regulation of localization	1485	96
GO_0033554_1	AKT3, RRAGA, COPS8, GABARAP, DNAJC18, STX2, EYA4, EXTL2, EXTL3, SH3RF3, DACT1, SGTB, MAPK7, PCBP4, RCN3, PTN, SFRP1, BNIP3, STAC, THY1, TWIST1, WNT5A, MAP3K12, FZD1, JAM3, MAP1LC3A, FXR2	GO:0033554 cellular response to stress	1496	27
GO_0033554_10	DHRS2, PAK4, ZMYND11, EGLN3, CLU, C9orf116, CST3, SIK1, DAB2IP, ECT2, EGR1, EPHA4, ATG14, ANKRD6, KLHDC10, FOLR1, FOS, AQP11, GPX3, GSTM3, POMT2, HSPA1A, HSPA1B, HSPA2, IGF1R, APP, INHBB, RHOB, MGST1, MAP3K9, ATP2A2, NR4A2, PDE8A, GET4, SEMA4C, ARHGEF10L, EXD2, OTUB1, PRKAA2, PSMB5, PTPRF, PTPRS, PLEKHA1, BCL2L2, BMPR1A, STAU1, UBC, PCGF2, OTUB2, EFHD1, NUAK2, FZD4, CHCHD6, SPIRE2, MAP4K3, AKR1C3…	GO:0033554 cellular response to stress	1496	61
GO_0033554_11	SH2D3A, NR1H3, NAMPT, LPCAT3, CDK7, NDRG1, CIB1, CEBPB, AGR2, USP43, MAP3K8, SH3RF2, DLG1, DSC2, MLKL, MECOM, F2RL1, SLC7A11, PCSK9, GORASP2, GFPT1, GJB2, SFN, GPX2, HDGF, AQP3, LCN2, NBR1, HSBP1L1, ASS1, MUC1, MYO6, NFE2L2, NFKBIA, PAWR, SIRT7, DNAJC10, PPARG, DNAJB12, SLC39A4, MAPK13, EIF2AK2, PSEN1, PAK6, PSMD5, SMURF1, BCL2L1, SREBF1, STK3, TMBIM6, KLF10, TPD52L1, TXN, VEGFA, EZR, WNT7B, XDH,…	GO:0033554 cellular response to stress	1496	66
GO_0033554_12	HDAC6, CDKN1B, BATF, CEBPG, CAMKK2, CHD2, ERP27, JMY, CREB3L4, DNM2, E2F4, PTK2B, KDM2A, KDM6B, SIRT3, SYF2, GCH1, CIDEB, SERP1, POLM, MACROD1, EEF2K, HMGA1, HSF1, IGBP1, IRF3, LGALS9, LYN, NFKB1, ING4, SIRT6, PER1, PIK3C2B, ANKZF1, PSMB10, PSME1, RBL2, MOAP1, STK11, SYK, TFAP4, TP53, TPT1, TRAF2, TRAF3, TRAF6, TRPV1, TRIM25, BTG2, TFEB, FBXO31, ELL3, CDK5RAP3, AXIN1, ASCC2, WDR24, NCOR1, ATG13, …	GO:0033554 cellular response to stress	1496	59
GO_0033554_13	RASGRP1, CDK2, TRIM13, TOPORS, UBE4B, MAP3K2, FOXN3, ZNF277, INO80C, ATF2, CREBBP, DDX3X, DDX5, ARID3A, EP300, HIPK1, MORC2, ZBTB1, SNW1, SMG1, NCOA6, SETX, SMC5, SIRT1, CBX5, RNF169, NIPBL, GIGYF2, EPC2, TIPRL, SESN1, PDCD4, MCTS1, GSK3B, HDAC2, HMGCR, APAF1, HNRNPK, IKBKB, INSIG1, SUMO4, LIG4, ARNT, MDM2, MAP3K4, ATXN3, MSH3, MTR, ATM, CNOT2, CNOT4, OPA1, PAK2, HP1BP3, IRAK4, WAC, REV1, UBE2J1,…	GO:0033554 cellular response to stress	1496	111
GO_0033554_14	LANCL1, RRAGB, CLGN, CRY1, CSNK1E, USP33, RWDD3, TNRC6A, UBQLN2, FADS1, MYEF2, TAF9B, ETAA1, ATRX, TP53BP1, PDGFD, FXR1, PRKRA, CBS, XPR1	GO:0033554 cellular response to stress	1496	20
GO_0033554_15	PARP2, PPIF, PREB, PSME3, SIGMAR1, ACAA2, MAD2L2, CARM1, RNASEH2A, RGS14, WDR4, RUVBL2, ERP29, PNKP, PARK7, TIRAP, UBE2J2, ZSWIM7, DDX1, DNMT3A, DVL2, E2F1, SCAMP5, ENDOG, ERCC3, FANCC, BRAT1, FH, FKBP4, SCAP, FOXM1, SDF2L1, FUS, POLDIP2, FAM162A, CHORDC1, DNAJC2, APEX2, INO80E, RELL2, GPS1, GSK3A, GTF2H4, GTF2I, HILPDA, STOML2, HSPA8, MIF, MAP3K10, NUDT1, NPM1, NUP88, RNFT1, CHCHD2, UFC1, GTSE1,…	GO:0033554 cellular response to stress	1496	125
GO_0033554_16	HSPH1, PDCD10, DHX36, EIF2S1, PSME4, PIK3R4, DNAJA1, HSP90AA1, MNAT1, POLB, ATR, WDR70, NUDT15, USP28, PTPN2, BRAF, VRK2, BRCC3, UBA5, TMX1, EIF2A, ACTL6A, USP14, HELB, BAG4, NUP155	GO:0033554 cellular response to stress	1496	26
GO_0033554_17	BCL2L11, CHAF1A, HUWE1, TRAP1, TRIM28, CDK9, CDKN2D, MCRS1, PPIE, TAB1, MYBBP1A, KAT5, RAD51AP1, NPRL2, POLD3, POLQ, PTGES3, NUP50, USP19, EHMT2, TLK2, TOPBP1, CHEK1, WDHD1, SUPT16H, POLG2, CDCA5, PHB2, CBX3, RMI2, KLHDC3, ALKBH2, SWSAP1, NUP35, PPARGC1B, CRKL, PARP1, MAPK14, EME1, ESCO2, DAXX, DDB1, RNF168, DHX9, DDX11, DNA2, DYRK1A, EEF2, ARID2, FBXO45, SLC29A1, EYA3, EZH2, FANCA, FANCD2, FANCE…	GO:0033554 cellular response to stress	1496	334
GO_0033554_18	MICA, OPTN, SEMA3A, YAP1, CREB3, PRDX4, GAS2L1, CETN2, PLK2, SERINC3, KDELR3, MAN1B1, VASN, FBXO17, ADM, ADORA2B, NACC2, CRK, SRXN1, CRYAB, CTNNA1, CYP1B1, TMTC3, DAG1, GADD45A, NQO1, DUSP1, DUSP3, EDN1, EGFR, EPHA2, EPAS1, RBM24, FKTN, ALDH3B1, ZNF365, DKK1, SASH1, DDAH1, PHLDA3, PPP1R15A, GABARAPL1, ZBTB38, GAS6, GATA6, HSPB8, NUPR1, MYOF, ANKRD1, ERLEC1, SLC25A24, ANXA1, HFE, HIF1A, HMOX1, DNA…	GO:0033554 cellular response to stress	1496	143
GO_0033554_2	CTDSP2, ERLIN1, TOR1A, FLCN, ENO1, ALKBH3, TRIM32, ARNTL, GLRX2, PGK1, EGLN1, PRKAG1, PSMC4, PSMD8, PSMD9, PSMD10, SEC13, MAP2K4, UBE2A, VCP, MANF, MUL1, CUL4B, PRDX6, PSMD6, MFN2	GO:0033554 cellular response to stress	1496	26
GO_0033554_3	PSMD14, TXNRD2, SEC61B, COPS6, ROMO1, GPS2, UBQLN1, HRAS, SWI5, POLR2L, AP5S1, PSMA7, PSMB6, PSMB7, PSMC5, PSMD1, PSMD2, PSMD11, PSMD12, BAD, PTPN1, RAD23B, AURKA, MAPKAP1, TRIP13	GO:0033554 cellular response to stress	1496	25
GO_0033554_4	PARP3, DNAJB6, ACTR2, FLOT1, CDC37, TREX1, CARD16, ADD1, TPP1, SIRPA, COMMD1, DCTN1, ERCC1, ERCC2, ETS1, SEC31A, TFIP11, FBXO7, DBNL, BABAM1, GTF2H1, TFPT, NRBF2, HLA-G, ICAM1, IFI16, FAS, ITPR1, RHOA, MEF2C, MAP3K3, MPG, MPV17, SMARCAL1, BFAR, FZR1, TAOK3, PHF1, PIK3C3, ZFYVE1, PML, POLH, PRKACA, PRKCE, MAP2K2, B2M, PSMB8, PSMB9, RELA, RELB, RRAGC, CREB3L2, SP100, TLN1, TNFAIP3, UBA7, NR1H2, TME…	GO:0033554 cellular response to stress	1496	75
GO_0033554_5	CITED2, ATG7, NEK6, DAP, AK4, FOXP1, GRN, SHISA5, PLAGL1, POLD4, BCL3, BCL6, SLC1A1, BMP2, STX4, UBE2E2, TMUB2, TNIP2, PRR5L, CASP4, CREB3L1, ISG15	GO:0033554 cellular response to stress	1496	22
GO_0033554_6	CDKN1A, KLF2, ARL6IP5, PLK3, CPEB2, CTNNB1, SPRED1, DDB2, SPRED2, ETV5, INPP5F, NEIL2, FBXO22, MDFIC, NUDT2, HUS1, EIF2AK4, MSRA, RRM2B, RPS27L, TOMM7, MAPK1, MAP2K3, BAX, ZMAT3, AEN, XPC, XRCC4, UBXN8, IMMP2L, BECN1, CRADD, TNFRSF10B, CCNH, COPS2, ROCK2, BAG2	GO:0033554 cellular response to stress	1496	37
GO_0033554_7	SLU7, MORF4L1, ASCC3, POLI, CYLD, ERCC4, FER, FYN, ABL1, GNB1, GPX7, APC, RBPJ, JAK2, NEK1, PAFAH1B1, RWDD1, POLK, PKD2, RNF111, BACH1, RECQL, BNIP3L, HSPA13, UBE2B, FTO, DNAJB14, CEP63, RHBDD1, MAP4K4, FNIP1, PJA2	GO:0033554 cellular response to stress	1496	32
GO_0033554_8	TANK, CTH, DDIT3, ERP44, FOXO1, UBXN4, UFL1, STK39, DNAJB9, ASNS, ATF3, INSIG2, DDIT4, OXR1, TRIB3, XBP1, RNF103, CHAC1, DERL1, PYROXD1, CPEB4, SETD7, CAMK2D, SESN2, YPEL3, SYVN1, CFLAR, TP53INP1, EIF2AK3, HERPUD1, SEC16A	GO:0033554 cellular response to stress	1496	31
GO_0033554_9	PDIA6, BCAP31, ZMPSTE24, STUB1, YIF1A, PDIA5, OS9, RNF13, CLN3, COMT, CDC42EP5, EIF4G1, ATP13A2, SMUG1, G6PD, PRDX5, FBXO2, FBXO6, TBL2, ENDOV, GRINA, PDIA3, CERS2, HSPA5, DNAJB1, IRAK1, ACADVL, MAP3K11, P4HB, MINK1, PDK2, DNAJB11, PIK3R2, TMCO1, RNF121, NPLOC4, ARFGAP1, EDEM2, MAPK3, PSAP, CCDC47, RHBDD2, SRPRB, BDKRB2, SLC9A1, HSP90B1, HM13, ZDHHC16, AKT1S1, AIFM2, MBTPS1, ATP6V0D1, TMEM129, PD…	GO:0033554 cellular response to stress	1496	55
GO_0044255_1	ACOT8, ALG3, PEMT, ILVBL, LYPLA2, PTPMT1, CLN3, FITM2, PIGU, TMEM150A, DBI, DPAGT1, ECHS1, AKT1, ETFB, ABCD1, SIRT2, MLYCD, DECR2, ABHD12, GLA, GLB1, GM2A, PGP, ACAD9, GSTM4, CERS2, HEXA, ACAA1, ARF1, ARF3, LSS, MVD, MVK, NAGA, NDUFS6, NEU1, MECR, PIGP, PCYT1A, PIGT, PDK2, PIGF, PIK3R2, PI4KB, DPM3, LAMTOR1, PPP2R1A, VAC14, PRKAG1, PRKCD, MAPK3, ALG1, PSAP, CHPT1, ABHD6, PCYT2, ST3GAL4, SMPD2, AL…	GO:0044255 cellular lipid metabolic process	649	73
GO_0044255_2	CDIPT, ERLIN2, THEM4, DGKQ, ACSL1, SUMF2, CYP4V2, HADHB, ASAH1, CRYL1, PLA2G4A, PLCD1, PPARA, PIGG, PIGV, AGPAT3, PCTP, LMF1, MPPE1, PIGZ	GO:0044255 cellular lipid metabolic process	649	20
GO_0044255_3	PIK3IP1, CLPS, NEU4, CYP2A6, CYP2A13, DGKA, PTK2B, PISD, LPCAT4, PRKD2, LYN, ACSL5, TTC7A, PTGS1, PSAPL1, GDPD3, RDH16, B3GALT4, SPTLC2, PITPNM1, CD74	GO:0044255 cellular lipid metabolic process	649	21
GO_0044255_4	NR1H3, LPCAT3, CDS1, STARD10, SLC27A2, CHKA, RDH13, ACOT4, SPNS2, SLC44A3, SGPP2, CPT2, SIK1, DAB2IP, CYP2J2, FAAH2, ECI1, ECH1, SDR16C5, LIPH, SLC44A5, EPHX2, FAAH, TYSND1, ALDH3A2, FGFR3, PDXDC1, CERS6, PCSK9, SERINC5, SH3YL1, INPP5J, PGAP2, GSTZ1, CYP2S1, HPGD, IDH1, SERINC2, ACADS, IMPA2, MGST2, ADIPOR1, ACP6, GDE1, PEX13, ACOX1, PIK3C2B, PON3, PPARG, AUH, PLEKHA1, MSMO1, SCD, CEACAM1, SDC1, …	GO:0044255 cellular lipid metabolic process	649	74
GO_0044255_5	PIGK, GPC6, ST3GAL6, ECI2, AGPAT1, PNPLA6, ACOT7, CYP2U1, OSBPL5, CPT1C, ADH5, TTC7B, CCDC71L, PLBD2, FGF2, AKR1B1, ESYT1, PIP5K1C, CNEP1R1, B4GALNT1, GPX4, ST6GALNAC6, SLC27A1, MYO5A, ENPP2, PLCG1, PRKD1, AGPAT4, SERINC1, SDC2, PLEKHA3, SMPD1, SOAT1, ELOVL4, TGFB1, TWIST1, NR1H2, DHDDS, PTDSS2, ACOX3, FAM126A, DEGS1, ST3GAL5, CERS5, QKI, PRDX6, SOCS5, CD81	GO:0044255 cellular lipid metabolic process	649	48
GO_0044255_6	ZMPSTE24, AGPAT2, SPTLC1, NPC2, ERLIN1, MTMR11, SERINC3, SLC27A4, ABHD2, MGLL, OSBPL10, MBOAT2, CPS1, CRABP2, CRAT, SAMD8, CYP1B1, RDH10, AKR1C1, AKR1C2, SGMS2, EDN1, EGFR, EHHADH, EPHX1, CLN8, ACSL3, ALDH1A3, ALDH3B1, GPC4, DOLK, ATG14, PTGR1, EFR3A, PLA2G15, FUCA1, KDSR, LCLAT1, SGMS1, GATA6, GPC1, ANG, SUMF1, ORMDL2, ANXA1, HEXB, HSPG2, INPP1, INPP5A, IRS1, EIF6, ITGB8, AGRN, ACADVL, LDLR, FAD…	GO:0044255 cellular lipid metabolic process	649	132
GO_0044255_7	BPNT1, LYPLA1, ACAA2, VAV3, SLC25A17, PMVK, SLC27A5, LIAS, PHB2, CISH, ABHD15, DNAJC19, TAMM41, AASDH, MAPK14, ALG10B, CSNK1G2, CSNK2A1, CSNK2A2, CSNK2B, DHRS13, DECR1, MMAA, ABHD3, DLD, PIKFYVE, PLD6, AKT2, ETFA, ETFDH, FDFT1, FDPS, SACM1L, SCAP, GPD1L, SIRT3, SIRT1, PIGN, PDSS1, HACL1, GCDH, GK, NAAA, MCAT, HTRA2, NUDT7, GDPD1, ZADH2, FAM126B, ALG6, HADHA, HADH, SOCS7, STOML2, HMGCR, HMGCS1, ID…	GO:0044255 cellular lipid metabolic process	649	125
GO_0044255_8	PIBF1, OSBPL8, SOCS4, CREM, LPIN1, PRKD3, ALOX5AP, IMPA1, PAFAH1B1, PIK3C3, PIK3CD, PIP4K2A, MTMR10, PRKAR2B, ECHDC1, GPCPD1, BDH2, PTPN11, CERK, ST3GAL2, MTMR9, ALG13, NSMAF, PIGY, SYNJ1, MTMR6, B4GALT6, PLAA, ORMDL1	GO:0044255 cellular lipid metabolic process	649	29
GO_0044281_1	PSMD14, ECI2, ACOT7, CREM, ENO1, ALDH1B1, GAPDH, KPNB1, PGK1, PRPS1, PSMA1, PSMA7, PSMB2, PSMB5, PSMB6, PSMB7, PSMC3, PSMC4, PSMC5, PSMD1, PSMD8, PSMD9, PSMD11, PSMD12, PSMD13, TPI1, VCP	GO:0044281 small molecule metabolic process	1201	27
GO_0044281_10	B3GNT3, HIBADH, ADCY6, SDSL, GSTO2, ACOT4, CYP2J2, RDH10, AKR1C1, AKR1C2, ECHS1, SDR16C5, EHHADH, LIPH, EPHX1, ALDH3A2, SLC35A3, FUCA1, PCSK9, SERINC5, GFPT1, CYP2S1, IDH1, LRP5, ME1, ASL, OAS1, PCBD1, PCYOX1, SIRT7, GDE1, PEX13, ACOX1, PFKFB2, PON3, POR, PPP1R3D, ECHDC2, ACSS2, AKR1B10, RXRA, CEACAM1, SPR, SULT1A2, TST, UGDH, GDPD3, PPCS, ELOVL7, HKDC1, ACSF2, HSD3B7, ITPKC, PNPLA4, AKR1C3, B4GA…	GO:0044281 small molecule metabolic process	1201	59
GO_0044281_11	SPTLC1, NPC2, ERLIN1, SERINC3, SLC35D2, PLCD3, MGLL, COMT, ADM, ADORA2B, CRAT, CYP1B1, NAGS, NQO1, EDN1, EPHA2, ALDH1A3, ALDH3B1, PTGR1, MAN2B2, SLC7A11, FUCA2, GALE, MYOF, GLB1, GCLM, GNS, ANXA1, HEXA, HEXB, HRH1, SLC35B2, IGFBP3, IGFBP4, IL15, IRS1, EIF6, NPC1, ACO1, NT5E, PLCE1, PRKAG2, LIMA1, ATP8B1, PON2, PPARD, PPARG, PDP1, RETSAT, LPCAT2, UEVLD, PTGS2, NCEH1, ELOVL1, SLC2A1, SLC9A1, SOX9, …	GO:0044281 small molecule metabolic process	1201	80
GO_0044281_12	AASS, BCKDK, CHST14, CYP2U1, OSBPL1A, OSBPL6, ADCY9, CLTC, CNP, ADH5, GNPDA2, CPS1, SOGA1, VCAN, PRUNE2, DCTD, CYB5R3, DPYD, SLC26A2, ABCA1, AK1, EXTL2, FAH, FGF2, FGFR1, ALDOA, AKR1B1, POFUT2, RHOQ, SLC39A14, ACOT9, PLA2G15, GALNS, REXO2, MOXD1, ZBTB20, AK5, NUPR1, GHR, DKK3, GMPR, ANGPT1, N6AMT1, NME7, DSE, HDLBP, HIF1A, HK1, AOX1, NDST1, SLC27A1, FADS3, LUM, ARSB, MGAT1, MME, MSRA, MYO5A, NFE2…	GO:0044281 small molecule metabolic process	1201	119
GO_0044281_2	RAD50, ADCY7, NT5C2, SLC35D1, ALOX5AP, TPK1, AMPD3, APOBEC3C, MAT2B, GLRX, GLUD1, NFKB1, CMPK1, PIM1, PSMB8, PSMB9, PSMB10, APOBEC3G, SLC39A8, BNIP2, STAT5A, TGFB1, ADPGK, CARD11, TPST2, PARP10, SLC7A7, CD74	GO:0044281 small molecule metabolic process	1201	28
GO_0044281_3	FARSB, SLC25A15, ACAA2, PAICS, PMVK, PTGES3, NUP50, SLC27A5, WDR5, NUDT5, DUSP12, CLK2, AFMID, COX11, PARP1, DHRS13, ADSL, DCK, DHODH, DLAT, DUT, ENO3, EP300, AK2, ERH, AKT2, ETFA, FARSA, FDFT1, FDPS, SEPHS1, RPIA, KDM1A, NUP205, PASK, NUP210, NUP160, SIRT1, NUP188, PDSS1, NUP62, FXN, SLC37A4, MMACHC, GART, AMD1, GCDH, KAT2A, GK, MCAT, ZADH2, UBIAD1, HADH, STOML2, HPRT1, MMAB, NAT8L, IDI1, NUP43,…	GO:0044281 small molecule metabolic process	1201	154
GO_0044281_4	AKR1A1, WARS2, BPNT1, LYPLA1, MTHFD2, SLC27A2, LIAS, CHKA, OMA1, CYP2R1, SGPP2, AASDH, CPT2, MAPK14, CYP27B1, PPTC7, ECI1, CLYBL, ABHD3, ECH1, FHIT, ENPP4, SEPHS2, LARS2, SIRT5, TGDS, GALK2, PARS2, HACL1, GATM, GCH1, ACAD8, PPA2, GMDS, GATC, NUDT7, MACROD1, GSR, PYCR2, HADHA, HMGCR, HMGCS1, ACAT1, LTA4H, ALDH6A1, MTHFR, OSBP, ACO2, SEPSECS, PGD, PANK1, PLCG2, PPA1, OXSM, DHTKD1, PRKAB1, CTPS2, MC…	GO:0044281 small molecule metabolic process	1201	81
GO_0044281_5	PSME3, COQ7, EBP, PNKP, LYPLA2, EARS2, NUP35, COX5B, SLC25A10, CYC1, DBI, DGUOK, DPAGT1, DTYMK, AHCY, ETFB, BRAT1, FH, SCAP, GCAT, FPGS, TXN2, GALK1, GOT1, GOT2, GPI, PGP, ACAD9, HSD17B10, NT5C, HINT1, IDH3B, IDH3G, APRT, ITPA, MDH1, MIF, MPI, MPST, NUDT1, MVD, MVK, NDUFA9, NDUFS6, NME1, OGDH, THAP4, MECR, COQ4, CD320, SIRT6, PDHA1, PNPO, ACOT13, PSMA2, PSMB1, PSMB3, PSMB4, NIT2, COQ9, PSMD3, PSM…	GO:0044281 small molecule metabolic process	1201	81
GO_0044281_6	NUDT4, C1QTNF3, ABAT, FOXO1, ALDOC, MLYCD, GALT, GLUL, GUSB, IDH2, INSR, ITPKB, MAN2A2, MID1IP1, ST6GAL1, ABHD16A, NPL, ACSS1, ALDH4A1, ABCG1	GO:0044281 small molecule metabolic process	1201	20
GO_0044281_7	NR1H3, LPCAT3, CEBPA, RDH13, CLCN2, FAAH2, DHCR7, EPHX2, FAAH, PTK2B, TYSND1, FUT1, PNKD, SERP1, GCLC, ACACA, HPGD, NMNAT3, ACADS, IMPA2, ITPK1, MGST2, PCK2, ACSL5, NADSYN1, ENOSF1, IARS2, PSME1, ACSM3, SCD, SREBF1, SULT1A1, SULT2B1, XBP1, FA2H, AGMAT, PLA2G10, DGAT2, DGAT1	GO:0044281 small molecule metabolic process	1201	39
GO_0044281_8	GNPDA1, PEMT, ILVBL, SLC27A4, SLC46A1, CRABP2, HARS2, DDAH1, G6PD, NUDT14, GSS, APP, OCRL, ALDH7A1, NSDHL, LGMN, FAM3A, SLC6A8, BSG, SLC52A2, NUDT12, CASK, HYAL2, SGPL1, LIPG, ENTPD6	GO:0044281 small molecule metabolic process	1201	26
GO_0044281_9	AP2A1, ABCD1, LDLRAP1, GMPPB, ACAA1, ACADVL, ZBTB7A, PLA2G4A, PLCD1, PMM2, NANS, DALRD3, PRKAG1, CSGALNACT1, PNPLA2, ST3GAL1, UGP2, VDR, MBTPS1, SUCLG2, CES2	GO:0044281 small molecule metabolic process	1201	21
GO_0048870_1	AKT3, CDH2, GPC6, CDH13, GPNMB, SEMA4F, FMNL2, CTHRC1, SIRPA, GLIPR2, AMOTL1, DPYSL3, ENG, F2R, FGF2, FGFR1, RHOQ, CLIC4, GLI3, ABL2, ANGPT1, LRP12, HSPA5, ARSB, MAP1B, MCAM, MCC, CD99, DDR2, ATP2B4, ENPP2, PFN2, ENAH, PRKD1, PROS1, PTN, PTPRG, ROBO1, CCL2, SDC2, SFRP1, SPARC, TUBB2A, TWIST1, WNT5A, SCG2, PEAK1, WNT5B, NDEL1, CD99L2, RECK, ATRN, DOCK7, NAV1, NEXN, DNER, SLIT2, AKAP12, PPM1F, DOCK…	GO:0048870 cell motility	872	61
GO_0048870_10	ADAM10, CIB1, EREG, DDX58, GLG1, GRN, CD274, CXCL1, CXCL2, CXCL3, ABCC1, PLD1, DDIT4, MAP2K3, PTGS2, CCL20, SLC9A1, STX4, TGFBR2, THBD, TSPO, VEGFA, MBOAT7, ZC3H12A, PARP9, TRADD, FADD, TNFRSF10D, TNFRSF10B, SLC16A3, PDLIM1, ARHGAP18, CD58	GO:0048870 cell motility	872	33
GO_0048870_11	PTPRU, SEMA4B, SPINT2, CLDN4, CLDN3, CLDN7, CTSH, CXADR, SH3RF2, EFNA1, EFNB2, EPHA1, EPHB4, ERBB2, ERBB3, F2RL1, WWC1, FOLR1, FUT1, ARHGEF16, FAM83H, GRB7, RHOD, ANXA3, HES1, ID1, ITGB4, JUP, LAMA5, LAMB3, LAMC2, LRP5, TACSTD2, EPCAM, MST1R, MSX2, CEACAM6, ATP1B1, MINK1, F11R, PEX13, PLD2, PLXNB1, EPB41L4B, PPARG, TRPM4, FERMT1, PRKCZ, LGMN, PSEN1, RAB25, CORO1B, S100A14, PTK6, PTPRF, CXCL16, OV…	GO:0048870 cell motility	872	78
GO_0048870_12	DLC1, CAP1, CREB3, SEMA3C, CFL2, GIPC1, PLK2, NCKAP1, DSTN, COL1A1, COL5A1, CRK, CCBE1, CTNNA1, DAB2, DAG1, GADD45A, DOCK1, JAG1, HBEGF, DUSP1, DUSP3, ECM1, LPAR1, EDN1, EGFR, EPHA2, CTTN, EPS8, F3, FAT1, RRAS2, FOXC1, PALLD, FLNA, SASH1, FN1, RBFOX2, CORO1C, PLXNB2, FLRT2, KANK2, GAS6, GJA1, SRPX2, GNA12, GPC1, CARD10, ANXA1, HEXB, NRG1, HIF1A, HMOX1, HRH1, IGFBP3, IGFBP6, APP, IL1R1, IL6, ILK, …	GO:0048870 cell motility	872	173
GO_0048870_2	ACTR3, ARPC2, SPRY2, CITED2, SPRED1, ARL13B, ETS1, INPP5F, SWAP70, SATB2, MACF1, GNAI2, ABR, SH3KBP1, ICAM1, IL1B, MSN, PFN1, PML, PRKCE, ZSWIM6, PTPRJ, RAP2B, ACTB, SP100, TGFB1, TNFAIP3, ACTG1, NOG, ITGB1BP1, MAP4K4	GO:0048870 cell motility	872	31
GO_0048870_3	SEMA3A, CCNYL1, CYP1B1, DAPK3, ANO6, EPHA4, FBLN1, GPC4, RHOBTB3, LIMCH1, KANK1, SLC7A11, FLRT3, BAMBI, DPCD, APBB2, HRAS, IGF1R, SHROOM2, RHOB, L1CAM, SMAD7, NFE2L2, PITX2, PLXNA2, PODXL, PPIB, APPL2, PRCP, ASAP3, PTK7, RAB1A, RDX, SIX1, SKI, BMP2, BMPR1A, BSG, TYRO3, ZFAND5, PRR5L, FAM83D, CDC42BPA, FRMD5, IRS2, HYAL2, SPAG9	GO:0048870 cell motility	872	47
GO_0048870_4	HDAC6, DDT, TMEM201, AKT2, PPIL2, MTOR, NPHP4, GPI, GRB2, GSK3A, MIF, ABHD6, MIIP, FBXO31, NUP85, JAGN1, DGKZ, LDB1, SLC7A6, TPGS1, MTA2, TAOK2, SCARB1	GO:0048870 cell motility	872	23
GO_0048870_5	ABI2, CDK5, TMSB15A, AMOT, MEGF8, FGF13, PLXND1, TMSB15B, PHPT1, TUBB2B, APOE, MYH10, PLCG1, SEMA4C, BEX4, BBS4, SMO, PDGFD, ALX1, USP9X, JAM3, DIXDC1	GO:0048870 cell motility	872	22
GO_0048870_6	ADARB1, SRGAP2, FYN, GYPC, ANXA6, ITGA4, MEF2C, MAP3K3, MPP1, PLEKHO1, PDE4B, GTSE1, PIK3CD, PIN1, DOCK10, CCDC88A, BIN3, PREX1, ELMO2, ARHGEF2	GO:0048870 cell motility	872	20
GO_0048870_7	WASF2, LRCH1, IL17RA, SUN2, PYCARD, ITGB2, JAK2, RHOG, ARHGDIB, HDAC7, PTGER4, RAP2C, RAC2, STAT5A, STK10, BST2, IFITM1, GBF1, TNFRSF14, LIMD1, SLC7A7, LPXN, CD74, OXSR1	GO:0048870 cell motility	872	24
GO_0048870_8	HDAC5, ATP8A1, GNA13, MAPRE2, CORO1A, PTP4A3, NISCH, PHB2, MYSM1, SLC9B2, CRKL, ARID2, FBXO45, CENPV, CCDC125, PHACTR1, RUFY3, PAXIP1, PDS5B, ZNF609, CLASP2, CLASP1, SIRT1, GTPBP4, NIPBL, AUTS2, APPL1, FBXO5, SCAI, SETD2, HMGB1, HMGB2, APEX1, IDH2, INPP5B, INSR, KIF2A, ARHGAP4, ARRB2, MAZ, ATM, WDPCP, PCM1, LEF1, EVL, PIK3R1, PPIA, ELP3, TBCCD1, DNAAF2, FBXW7, AP1AR, PRPF40A, CCAR1, DEPDC1B, PKN1…	GO:0048870 cell motility	872	85
GO_0048870_9	NET1, SEMA4D, ADCY3, RIPK3, PDCD10, SPNS2, DIAPH1, MARK2, PTK2B, AVL9, CD2AP, PRKD2, RND1, ITGB7, LCP1, LGALS9, LYN, IRAK4, IL23A, PIK3C2B, PIK3CB, PLCG2, RHOF, NDE1, PRKCD, DUSP22, PTEN, PTPN6, BCR, GPSM3, SEMA4A, SORL1, STK4, SYK, VAV1, FMNL1, ARPC5L, TNFRSF10A, CCRL2, SLC9A3R1	GO:0048870 cell motility	872	40
GO_0051128_1	CDH2, GPC6, UST, CDH13, OPTN, SORBS3, FLOT1, CDKN1A, STUB1, SEMA3A, DLC1, CDC42EP2, BAIAP2, VAT1, SEMA4F, SEMA3C, ARPC1A, CDC42EP3, PDLIM5, GAS2L1, CGRRF1, CFL2, NES, PLK2, NEK6, NCKAP1, WASF3, RAB31, DSTN, TRIOBP, CDC42EP1, ADCY6, SYNPO, AP2S1, CLU, DCUN1D3, COL5A1, COL16A1, DCBLD2, CRK, NEK7, CRYAB, TOM1L2, CST3, CDC42EP5, ADRB2, DAB2, DAG1, DAPK3, AP2B1, DYNC1H1, DPYSL3, HBEGF, DUSP1, DUSP3, D…	GO:0051128 regulation of cellular component organization	1565	330
GO_0051128_10	ADD1, DACT3, TTL, DBN1, DCTN1, ERCC1, FGFR1, FHL1, SYT11, DENND5A, RHOQ, MACF1, EID1, CLIC4, SACS, ABL2, ANGPT1, ARSB, MAP4, MSN, DDR2, ASAP1, DACT1, ENPP2, RGS4, SPARC, TGFB1, THY1, ACTG1, VIM, YWHAH, TUBA1A, PEAK1, JAM3, CAMK1, DIXDC1, NEXN, MAP4K4, PPM1F	GO:0051128 regulation of cellular component organization	1565	39
GO_0051128_11	ARMCX5-GPRASP2, ABI2, OLFM1, MLLT11, TMSB15A, STON1, CHN1, DNM1, DPYSL2, EFNB3, ENO2, EXTL3, FKBP1B, SARM1, FYN, TMSB15B, HIP1, TUBB2B, LRP4, MAP2, MSX1, SEMA4C, NDRG4, SNAP25, SYT1, TGFB3, FSD1, BHLHB9, PSRC1, KLHL22, FXR2, ULK2	GO:0051128 regulation of cellular component organization	1565	32
GO_0051128_12	TOM1L1, PAK4, SEMA4B, CIB1, CHMP4B, CLDN3, CLDN7, CRABP2, CTSZ, DAB2IP, ECT2, EFNA1, SDR16C5, EPHA1, EPHB3, ERBB2, EREG, F2RL1, SHANK2, COBL, PPP1R13B, CD2AP, PCSK9, PLEK2, SH3YL1, SFN, TMEM14A, TMOD3, GPSM2, RHOD, HSPA1B, ID1, IL4R, LCN2, LDLR, LRP5, TACSTD2, MDK, MSX2, MUC1, F11R, STYXL1, SYT17, SIX4, PLD1, PLS1, PLXNB1, RHOF, PPARG, EPS8L1, FNBP1L, SSH3, SYNJ2BP, LAPTM4B, DNAJA4, PRKCI, PRKCZ,…	GO:0051128 regulation of cellular component organization	1565	100
GO_0051128_2	HDAC6, HUWE1, WASF2, CDK9, CDKN2D, CAMKK2, DOCK11, CRKL, CSNK2A1, CTBP1, DDB1, ATF5, DDHD2, CLASP1, BRD4, MTOR, SH2B1, NPHP4, RAPGEF1, GSK3B, EEF2K, HTT, HNRNPK, IKBKB, INSIG1, SMAD4, MKLN1, NUMA1, PAK2, PARN, NDUFA13, PHF2, PPP1R10, MAP1S, PPP3CB, PPP3R1, SPHK2, GRIPAP1, KIDINS220, TBC1D14, MIB1, RAF1, SMARCA2, TBCD, TERF1, TP53BP2, UCN, XRCC1, NAA40, BAP1, PIP4K2B, DGKD, TNKS, PYGO2, ARHGEF2, H…	GO:0051128 regulation of cellular component organization	1565	58
GO_0051128_3	RNF41, CDKN1B, ATP8A1, SEMA4D, IQGAP2, JMY, CEP120, DYRK1A, PIKFYVE, MARK2, TAPT1, C9orf72, EP300, SCAF8, SNW1, STK38L, SMG1, SETX, MYCBP2, KDM4C, CLEC16A, ADNP, CNOT6L, PAN3, RAB3GAP2, NIPBL, POT1, ZNF451, SS18L1, CYFIP2, MYLIP, ANAPC2, INSR, JARID2, ST20, MDM2, MAP3K4, MLLT3, MLLT6, MTHFR, ATM, CNOT2, OPA1, CRBN, UBR5, PIK3R1, XRN1, MPHOSPH8, VPS13C, PPM1A, SETD5, RHOT1, FBXW7, KDM3A, MAP2K5, P…	GO:0051128 regulation of cellular component organization	1565	94
GO_0051128_4	ABCA7, AKAP13, OMA1, CISH, ZFYVE27, SPTY2D1, CYBA, DIAPH1, PTK2B, TRAK1, CUL9, KIF13B, GAK, PRKD2, HCLS1, HK2, AMIGO3, LCP1, ARHGDIB, LYN, MTM1, NOTCH1, ITSN2, VILL, SIRT6, PLCG2, INO80, MID1IP1, RAC2, ZNF335, SEMA4A, TMEM135, STK11, UVRAG, CASP8, STK24, CTDP1, CD53	GO:0051128 regulation of cellular component organization	1565	38
GO_0051128_5	PARP2, DNM1L, NDC80, CENPE, CENPF, UBE2C, TPX2, CHORDC1, HSP90AA1, MNAT1, NEK2, HJURP, STIL, AURKA, TOP2A, TTK, KIF18A, CCNB1, PTTG1, TRIP13, DLGAP5, CDC20, KIF14, CDC25C	GO:0051128 regulation of cellular component organization	1565	24
GO_0051128_6	SAE1, PPIF, PREB, NME6, PRMT5, MAD2L2, CARM1, CCT7, CCT4, CCT2, RUVBL2, RCC1, FAF1, CEP250, PARK7, CNTROB, UBE2J2, DFFA, DGUOK, DVL2, EIF5A, ENO1, TUBB, BRAT1, FKBP4, MAPRE1, POC1A, PHF19, NOC2L, PRELID1, HTRA2, GRB2, RANGRF, SLC25A5, GTF2H4, SNX12, HMGA1, HSF1, HSPA8, ING2, NUBP1, DRG1, NME1, NPM1, DYNC1LI1, FZR1, PFDN2, PHB, PIN1, PLK1, EXOSC10, EXOSC4, DDX56, PAF1, ALKBH4, AURKAIP1, ATAD3A, IW…	GO:0051128 regulation of cellular component organization	1565	90
GO_0051128_7	BCL2L11, PQBP1, TRIM28, AKAP8, KATNB1, CDKN2C, ARIH2, RBM14, ACAA2, TACC3, SPAG5, NPRL2, CTCF, CCT8, PLK4, MAPRE2, TLK2, CNTRL, WDR5, CHEK1, CORO1A, CDCA5, PHB2, RMI2, WDR36, UBXN2B, CREB1, PARP1, MAPK14, PAQR3, CAMSAP1, DDX3X, DDX11, DCP2, DHODH, DKC1, DNMT1, E2F1, CENPV, PLD6, ENO3, NAIF1, EZH2, SKA1, SKA3, FEN1, MTF2, ADNP2, PAXIP1, CNOT1, KDM1A, CLASP2, SMC5, RTF1, EXOSC2, SIRT1, RPL13A, NUP6…	GO:0051128 regulation of cellular component organization	1565	237
GO_0051128_8	CDK2AP2, CFL1, PNKP, TIRAP, CLN3, DGKQ, ARFIP2, EML2, CHMP2A, ARF1, INPP5K, FBXW5, OTUB1, MAPK3, STX5, TSG101, RABEP2, MOB2, RAB1B, MIEN1, ATG13	GO:0051128 regulation of cellular component organization	1565	21
GO_0051128_9	PARP3, DNAJB6, ARPC5, ARPC4, ARPC1B, ACTR3, ACTR2, ARPC2, TADA3, EHD1, CCDC85B, CDC37, RASSF1, TWF2, CYLD, AP2A1, ERCC2, ETS1, C6orf89, FER, INPP5F, SWAP70, PLEKHM2, RHOBTB2, SMG6, FAM98A, DBNL, FHOD1, GTF2H1, RHOA, RHOG, ARHGDIA, LIMS1, MEF2C, MPV17, TBC1D25, TRPV2, RAB8B, PFN1, PHF1, PIP4K2A, PML, ARHGAP17, PPP3CC, SRGN, PRKACA, PRKCE, BRK1, BIN3, MAP2K2, NCLN, SLAIN2, VPS18, BAX, NR1H2, VASP, …	GO:0051128 regulation of cellular component organization	1565	70
GO_0051276_1	PARP3, NEK6, DR1, DUSP1, ERCC2, ZNF365, GEM, NR3C1, SERTAD1, ANXA1, IL1B, LIF, LMNA, LOXL2, COPS7A, CPA4, PML, PELO, PRKCA, MAPK1, ZNFX1, POLD4, ACTB, PINK1, SNAI2, SP100, UBE2A, HMGA2, CUL4B, SERTAD2	GO:0051276 chromosome organization	879	30
GO_0051276_2	CDK5, HMG20B, COPS6, PWP1, DAPK3, LRWD1, SIRT2, ZZZ3, VPS4A, GPS1, BABAM1, N6AMT1, HUS1, ANAPC11, PHB, PAF1, IWS1, POLE4, RNF4, AURKA, SUPT4H1, TAF6, TUBG1, CHMP6, NAA10, ELOF1, SUPT3H, PSRC1, CCNB1, PRC1, TRIP13, ATG5, KIF23, CDC20	GO:0051276 chromosome organization	879	34
GO_0051276_3	TADA3, DCTN2, COPS8, MORF4L1, FLCN, ERCC1, EYA4, C6orf89, JMJD6, TSPYL4, SMG6, SIN3B, SATB2, CBX6, EID1, NAP1L5, HCFC2, APC, PRMT2, TRIM37, NAP1L3, SMARCAL1, PHF1, MIER2, PRKD1, ZMIZ1, HECW2, RECQL, RING1, SNCA, TWIST1, MAP3K12, CHD9, FAM172A, KAT2B, PPM1F, CDC27	GO:0051276 chromosome organization	879	37
GO_0051276_4	HDAC6, HDAC5, HUWE1, CDK9, PCGF3, HMG20A, PIBF1, TLK2, CHD2, BAZ2A, MYSM1, TOP1MT, AEBP2, ATF2, CREBBP, CDAN1, PHF13, CTBP1, DNMT3A, DNMT3B, ELK4, EP300, ERCC4, EZH1, BPTF, JMJD1C, KDM1B, MORC2, ZBTB1, BAHD1, SCMH1, ACIN1, KDM2A, KDM4B, SMG1, SETX, KDM4C, KDM6B, RCOR1, PSME4, UBR2, USP22, FMR1, MAU2, SIRT1, RYBP, BRD4, KAT6B, CABIN1, SYCE2, NIPBL, PRKD2, ZNF451, SS18L1, AUTS2, TINF2, AKAP8L, CHMP…	GO:0051276 chromosome organization	879	181
GO_0051276_5	G3BP1, USP16, COPS5, UBE2C, PARK7, DHX36, CCT5, CENPI, PHF19, INO80E, NSMCE2, HMGA1, ING2, KPNB1, MNAT1, NBN, COPS4, DYNC1LI1, SFMBT1, TRMT112, HJURP, CENPN, HDAC8, UTP3, RBBP7, RPA3, TOP1, UBB, BRCC3, SETD6, THAP7, DPF1, SETD3, BRMS1L, DPY30, RAE1, BANF1, CCNE1, CCT6A, RCCD1, ZW10, PTTG1, GTF3C4, NUP155, RBX1	GO:0051276 chromosome organization	879	45
GO_0051276_6	KATNB1, NPM3, CARM1, RUVBL2, BRD8, MSL3, ERCC8, DDX1, ASXL1, CRTC2, ERCC3, TTLL12, RRS1, RRP8, SMG5, TFIP11, NOC2L, KAT2A, DNAJC2, GTF2H4, UBN1, IGHMBP2, IK, NPM1, PARN, LEF1, SIRT6, MBD3, POLD2, PRMT7, ATR, ALKBH4, CHTF8, BANP, NHP2, DMAP1, SPHK2, USP36, ZNF335, SSBP1, TAF9, TAF12, UCN, IPO4, CENPT, PABPC1L, GRWD1, MAD1L1, CDC23, HDAC3, LDB1, AIFM1, CHMP7, RECQL5, RNF40, TELO2	GO:0051276 chromosome organization	879	56
GO_0051276_7	CHAF1A, SMC4, TRIM28, CDK2, AKAP8, STAG1, NDC80, PRMT5, RBM14, MCRS1, MAD2L2, TACC3, KAT5, ANP32B, CCT7, CCT4, CCT2, CENPA, SMC2, SPAG5, TAF6L, CENPE, CENPF, CTCF, CCT8, POLD3, POLQ, PTGES3, STAG2, EHMT2, KIF2C, CHD1, CHD4, WDR5, CHEK1, ZWINT, NUDT5, BAZ1A, SUPT16H, CDCA5, PHB2, CBX3, OIP5, HELQ, ESCO1, RMI2, TADA1, LEO1, INO80C, DIS3L2, PARP1, ESCO2, DAXX, DDB1, DDX3X, RNF168, DHX9, DDX11, DCP2,…	GO:0051276 chromosome organization	879	365
GO_0060429_1	TRIM28, GNA13, PLK4, LIAS, GLMN, PHB2, MYSM1, CREB1, CRYGS, CYP27B1, EZH2, CEP152, CLASP2, KAT2A, GRB2, SETD2, HDAC2, APAF1, HNRNPH3, ACAT1, SMAD2, SMAD4, ARRB2, MEN1, CCDC88C, MTHFD1, MYC, ATM, NUMA1, PARD6A, PCNA, PPHLN1, NLE1, MED1, MKS1, PIH1D1, AMBRA1, CHD7, NUP133, PRKDC, PRKX, BCCIP, PSMA4, MIB1, RBBP6, BRD2, ROCK1, SRSF6, NOM1, RBM15, STIL, SRF, BRCA2, STAT5B, STK4, TYMS, XRCC2, CXCR4, PA…	GO:0060429 epithelium development	705	73
GO_0060429_2	CDH2, GPC6, ATP6AP2, CITED2, DLC1, BASP1, FST, SEMA3C, TRIOBP, CTHRC1, AP2M1, AP2S1, FRMD6, CNN3, COL4A1, COL5A1, ADM, CD109, PRICKLE1, CTSB, DAB2, PRICKLE2, S1PR3, FGF2, FGFR1, DKK1, FOXF2, FOXD1, PALLD, FLNA, AKR1B1, GPR161, FOSL2, MAFF, FZD2, CLIC4, WWTR1, KANK2, GJA1, NPHP3, GLI3, ANXA1, NRG1, HIF1A, TNC, RILPL1, IL6ST, ILK, INHBA, ITGA5, JUN, RHOC, LAMB2, LIF, SMAD3, MMP14, MYO5A, NF2, NOTCH…	GO:0060429 epithelium development	705	118
GO_0060429_3	CDH3, CCNO, SEMA3A, YAP1, AGR2, SPINT2, HPSE, PKP3, CLDN3, KRT80, CST3, CTSH, MARVELD2, DAG1, DLG1, DLG3, DSC2, DSG2, JAG1, DSP, EDN1, EFNB2, EGFR, EPHA2, ELF3, EVPL, F2RL1, FAT1, ALDH1A3, FGFR2, FOXC1, EXPH5, FLNB, COBL, FOLR1, PLXNB2, NPNT, GATA6, EHF, SFN, GRHL1, ANXA4, ANXA7, FOXA1, HES1, ID1, AQP3, IRF6, ITGA2, JAG2, JUP, KRT7, KRT15, KRT17, KRT19, LAMA5, LGALS3, LRP5, TACSTD2, EPCAM, MET, N…	GO:0060429 epithelium development	705	126
GO_0060429_4	SPRY1, ZMPSTE24, RAB10, RDH10, AKR1C1, AKR1C2, DVL1, EREG, ETV4, FLRT3, YIPF6, HOXB5, HOXB7, RNF207, KRT81, RHOB, KRT86, LFNG, MSX2, PLXNA2, LGR4, RARG, RXRA, BFSP1, BMP2, BMP4, TST, VDR, ZFP36, AKR1C3, ARHGAP12, CLOCK	GO:0060429 epithelium development	705	32
GO_0060429_5	ABI2, ZNF358, NKX2-5, ANKRD6, HEY1, ID4, LRP4, CITED1, MSX1, SEMA4C, TNFRSF19, VANGL2, RHEB, ROBO1, SALL2, NDRG4, SMO, TIAM1, ALX1, LHX2, MAGI2	GO:0060429 epithelium development	705	21
GO_0060429_6	PSME3, PSMD14, CSNK2B, AP2B1, NSDHL, PSMA1, PSMA2, PSMA7, PSMB1, PSMB2, PSMB3, PSMB4, PSMB6, PSMB7, PSMC3, PSMC4, PSMC5, PSMD1, PSMD3, PSMD4, PSMD8, PSMD11, PSMD12, PSMD13, FKBPL, SOD1, WDR77, AIMP2, MKKS, PIP5K1A	GO:0060429 epithelium development	705	30
