# Supplementary material for: Comparative analyses of gene networks mediating cancer metastatic potentials across lineage types
Source: Brief Bioinform. 2024 Jul 22;25(4):bbae357. doi: 10.1093/bib/bbae357 (PMC11262869; doi:10.1093/bib/bbae357)
Supplement: TableS4_overlap_bbae357 [file tables4_overlap_bbae357.xlsx]

## Sheet: overlap
GO_ID	GO_term	Overlap_between	subGO_ID	Child GO term ID	Child GO term name	child GO_gene_list	subGO_gene_list	child GO_gene_list_num	subGO_gene_list_num	Overlapped Numers	Jaccard_index	Sorensen_dice_coeff
GO:0000902	cell morphogenesis	GO_0000902_1_and_GO:0000904	GO_0000902_1	GO:0000904	obsolete cell morphogenesis involved in differentiation	ABL1, ACTB, ACTN4, ACTN1, ADAM10, ADARB1, ALCAM, ANK3, APBB2, APOE, APP, RHOA, RHOG, ARHGAP4, ARHGDIA, RERE, AXL, BDNF, BMPR2, BSG, C1QBP, CALR, CASP3, CASP9, CDC42, CDH2, CDH11, CDK5, CFL1, CHN1, CHRNB2, CNP, CLDN3, CRABP2, CREB1, CRK, CRKL, CRMP1, CTNNB1, CUX1, DAG1, DBN1, DNM2, DOCK1, DOK1, DPYSL2, DVL1, EFNA1, EFNA3, EFNA4, EFNA5, EFNB2, EFNB3, CELSR3, CELSR2, MEGF8, MEGF9, EPHA2, MARK2, CTTN…	ABI1, HDAC6, SEMA4D, GNA13, B3GNT2, CORO1A, ARHGAP33, ADORA2A, CREB1, CRKL, CAMSAP1, COCH, FBXO45, MARK2, C9orf72, EP300, EPB41, PTK2B, MYCBP2, NBEAL2, ADNP, DICER1, BRWD3, SIN3A, SS18L1, AUTS2, CYFIP2, RND1, ANAPC2, ITGB7, ARHGAP4, CAPRIN1, CCDC88C, OPA1, ITSN2, PAK2, YTHDF2, BCL11A, BRWD1, MED1, PHIP, TBCCD1, AP1AR, PRPF40A, PRKDC, RCC2, METTL3, PARP6, CDC42SE2, THOC2, PTEN, PTPN6, ZNF335, SEMA…	450	76	50	0.105042	0.190114
GO:0000902	cell morphogenesis	GO_0000902_1_and_GO:0022604	GO_0000902_1	GO:0022604	regulation of cell morphogenesis	ABL1, ACTN4, ADAM10, ALDOA, ANXA1, ANXA7, APOE, RHOA, RHOB, RHOC, RND3, RHOG, ARHGAP4, ARHGDIA, BDNF, BMPR2, C1QBP, FMNL1, CALR, CAPZB, CD44, CDC42, CDH2, CDK5, CFL1, CHN1, CHRNB2, CLDN4, CLDN3, CRABP2, CRK, CRKL, CUX1, DAG1, DAPK3, DBN1, COCH, DIAPH1, DLG1, DNM2, DOCK1, DPYSL2, DVL1, DVL2, DVL3, LPAR1, EFNA1, EFNA5, EFNB3, MEGF8, MARK2, CTTN, EPB41, EPHA4, EPHB2, EPHB3, EPS8, PTK2B, FBLN1, FGD1,…	ABI1, HDAC6, SEMA4D, GNA13, B3GNT2, CORO1A, ARHGAP33, ADORA2A, CREB1, CRKL, CAMSAP1, COCH, FBXO45, MARK2, C9orf72, EP300, EPB41, PTK2B, MYCBP2, NBEAL2, ADNP, DICER1, BRWD3, SIN3A, SS18L1, AUTS2, CYFIP2, RND1, ANAPC2, ITGB7, ARHGAP4, CAPRIN1, CCDC88C, OPA1, ITSN2, PAK2, YTHDF2, BCL11A, BRWD1, MED1, PHIP, TBCCD1, AP1AR, PRPF40A, PRKDC, RCC2, METTL3, PARP6, CDC42SE2, THOC2, PTEN, PTPN6, ZNF335, SEMA…	315	76	42	0.120344	0.214834
GO:0000902	cell morphogenesis	GO_0000902_1_and_GO:0048858	GO_0000902_1	GO:0048858	cell projection morphogenesis	ABL1, ACTB, ADAM10, ADARB1, ADORA2A, ALCAM, ANK3, APBB2, APOE, APP, RHOA, RHOG, ARHGAP4, ARHGDIA, RERE, ATP7A, BDNF, BMPR2, BSG, DDR1, CD44, CDC42, CDH2, CDH11, CDK5, CFL1, CHN1, CHRNB2, CNP, CRABP2, CREB1, CRMP1, CTNNB1, CUX1, DAG1, DBN1, DNM2, DOK1, DPYSL2, DVL1, DVL2, DVL3, EFNA1, EFNA3, EFNA4, EFNA5, EFNB2, EFNB3, CELSR3, CELSR2, MEGF8, EGFR, EPHA2, MARK2, CTTN, EPHA1, EPHA4, EPHB2, EPHB3, EP…	ABI1, HDAC6, SEMA4D, GNA13, B3GNT2, CORO1A, ARHGAP33, ADORA2A, CREB1, CRKL, CAMSAP1, COCH, FBXO45, MARK2, C9orf72, EP300, EPB41, PTK2B, MYCBP2, NBEAL2, ADNP, DICER1, BRWD3, SIN3A, SS18L1, AUTS2, CYFIP2, RND1, ANAPC2, ITGB7, ARHGAP4, CAPRIN1, CCDC88C, OPA1, ITSN2, PAK2, YTHDF2, BCL11A, BRWD1, MED1, PHIP, TBCCD1, AP1AR, PRPF40A, PRKDC, RCC2, METTL3, PARP6, CDC42SE2, THOC2, PTEN, PTPN6, ZNF335, SEMA…	407	76	43	0.0977273	0.178054
GO:0000902	cell morphogenesis	GO_0000902_2_and_GO:0000904	GO_0000902_2	GO:0000904	obsolete cell morphogenesis involved in differentiation	ABL1, ACTB, ACTN4, ACTN1, ADAM10, ADARB1, ALCAM, ANK3, APBB2, APOE, APP, RHOA, RHOG, ARHGAP4, ARHGDIA, RERE, AXL, BDNF, BMPR2, BSG, C1QBP, CALR, CASP3, CASP9, CDC42, CDH2, CDH11, CDK5, CFL1, CHN1, CHRNB2, CNP, CLDN3, CRABP2, CREB1, CRK, CRKL, CRMP1, CTNNB1, CUX1, DAG1, DBN1, DNM2, DOCK1, DOK1, DPYSL2, DVL1, EFNA1, EFNA3, EFNA4, EFNA5, EFNB2, EFNB3, CELSR3, CELSR2, MEGF8, MEGF9, EPHA2, MARK2, CTTN…	ARMCX5-GPRASP2, EFNA5, MEGF8, EPHA4, FBLN1, UNC5B, RHOBTB3, BTBD3, PLXND1, BAMBI, ARHGAP35, RHOB, L1CAM, MAP2, NEO1, NFIB, ATL1, PLXNA2, TAOK1, RAB1A, RDX, SYT1, DYNLT1, UCHL1, TCTN1, BHLHB9, USP9X, ATRN, LHX2, ULK2	450	30	23	0.0503282	0.0958333
GO:0000902	cell morphogenesis	GO_0000902_2_and_GO:0022604	GO_0000902_2	GO:0022604	regulation of cell morphogenesis	ABL1, ACTN4, ADAM10, ALDOA, ANXA1, ANXA7, APOE, RHOA, RHOB, RHOC, RND3, RHOG, ARHGAP4, ARHGDIA, BDNF, BMPR2, C1QBP, FMNL1, CALR, CAPZB, CD44, CDC42, CDH2, CDK5, CFL1, CHN1, CHRNB2, CLDN4, CLDN3, CRABP2, CRK, CRKL, CUX1, DAG1, DAPK3, DBN1, COCH, DIAPH1, DLG1, DNM2, DOCK1, DPYSL2, DVL1, DVL2, DVL3, LPAR1, EFNA1, EFNA5, EFNB3, MEGF8, MARK2, CTTN, EPB41, EPHA4, EPHB2, EPHB3, EPS8, PTK2B, FBLN1, FGD1,…	ARMCX5-GPRASP2, EFNA5, MEGF8, EPHA4, FBLN1, UNC5B, RHOBTB3, BTBD3, PLXND1, BAMBI, ARHGAP35, RHOB, L1CAM, MAP2, NEO1, NFIB, ATL1, PLXNA2, TAOK1, RAB1A, RDX, SYT1, DYNLT1, UCHL1, TCTN1, BHLHB9, USP9X, ATRN, LHX2, ULK2	315	30	17	0.0518293	0.0985507
GO:0000902	cell morphogenesis	GO_0000902_2_and_GO:0048858	GO_0000902_2	GO:0048858	cell projection morphogenesis	ABL1, ACTB, ADAM10, ADARB1, ADORA2A, ALCAM, ANK3, APBB2, APOE, APP, RHOA, RHOG, ARHGAP4, ARHGDIA, RERE, ATP7A, BDNF, BMPR2, BSG, DDR1, CD44, CDC42, CDH2, CDH11, CDK5, CFL1, CHN1, CHRNB2, CNP, CRABP2, CREB1, CRMP1, CTNNB1, CUX1, DAG1, DBN1, DNM2, DOK1, DPYSL2, DVL1, DVL2, DVL3, EFNA1, EFNA3, EFNA4, EFNA5, EFNB2, EFNB3, CELSR3, CELSR2, MEGF8, EGFR, EPHA2, MARK2, CTTN, EPHA1, EPHA4, EPHB2, EPHB3, EP…	ARMCX5-GPRASP2, EFNA5, MEGF8, EPHA4, FBLN1, UNC5B, RHOBTB3, BTBD3, PLXND1, BAMBI, ARHGAP35, RHOB, L1CAM, MAP2, NEO1, NFIB, ATL1, PLXNA2, TAOK1, RAB1A, RDX, SYT1, DYNLT1, UCHL1, TCTN1, BHLHB9, USP9X, ATRN, LHX2, ULK2	407	30	23	0.0555556	0.105263
GO:0000902	cell morphogenesis	GO_0000902_3_and_GO:0000904	GO_0000902_3	GO:0000904	obsolete cell morphogenesis involved in differentiation	ABL1, ACTB, ACTN4, ACTN1, ADAM10, ADARB1, ALCAM, ANK3, APBB2, APOE, APP, RHOA, RHOG, ARHGAP4, ARHGDIA, RERE, AXL, BDNF, BMPR2, BSG, C1QBP, CALR, CASP3, CASP9, CDC42, CDH2, CDH11, CDK5, CFL1, CHN1, CHRNB2, CNP, CLDN3, CRABP2, CREB1, CRK, CRKL, CRMP1, CTNNB1, CUX1, DAG1, DBN1, DNM2, DOCK1, DOK1, DPYSL2, DVL1, EFNA1, EFNA3, EFNA4, EFNA5, EFNB2, EFNB3, CELSR3, CELSR2, MEGF8, MEGF9, EPHA2, MARK2, CTTN…	FARP1, STK25, SEMA4F, CDC42EP3, NES, WASF3, FMNL2, CNP, DBN1, ETV1, FAM171A1, ZNF365, FOXD1, MACF1, FLRT2, ABL1, TANC2, GDI1, GJA1, GLI3, GNA12, NRG1, SSH1, ALS2, ZSWIM6, PTPRM, ROBO1, SCN1B, CCL2, SGK1, CAPRIN2, TRAK2, SPP1, STC1, STXBP1, VLDLR, WNT5A, DOCK7, NRP2, MAP4K4, RHOBTB1	450	41	28	0.0604752	0.114053
GO:0000902	cell morphogenesis	GO_0000902_3_and_GO:0022604	GO_0000902_3	GO:0022604	regulation of cell morphogenesis	ABL1, ACTN4, ADAM10, ALDOA, ANXA1, ANXA7, APOE, RHOA, RHOB, RHOC, RND3, RHOG, ARHGAP4, ARHGDIA, BDNF, BMPR2, C1QBP, FMNL1, CALR, CAPZB, CD44, CDC42, CDH2, CDK5, CFL1, CHN1, CHRNB2, CLDN4, CLDN3, CRABP2, CRK, CRKL, CUX1, DAG1, DAPK3, DBN1, COCH, DIAPH1, DLG1, DNM2, DOCK1, DPYSL2, DVL1, DVL2, DVL3, LPAR1, EFNA1, EFNA5, EFNB3, MEGF8, MARK2, CTTN, EPB41, EPHA4, EPHB2, EPHB3, EPS8, PTK2B, FBLN1, FGD1,…	FARP1, STK25, SEMA4F, CDC42EP3, NES, WASF3, FMNL2, CNP, DBN1, ETV1, FAM171A1, ZNF365, FOXD1, MACF1, FLRT2, ABL1, TANC2, GDI1, GJA1, GLI3, GNA12, NRG1, SSH1, ALS2, ZSWIM6, PTPRM, ROBO1, SCN1B, CCL2, SGK1, CAPRIN2, TRAK2, SPP1, STC1, STXBP1, VLDLR, WNT5A, DOCK7, NRP2, MAP4K4, RHOBTB1	315	41	20	0.0595238	0.11236
GO:0000902	cell morphogenesis	GO_0000902_3_and_GO:0048858	GO_0000902_3	GO:0048858	cell projection morphogenesis	ABL1, ACTB, ADAM10, ADARB1, ADORA2A, ALCAM, ANK3, APBB2, APOE, APP, RHOA, RHOG, ARHGAP4, ARHGDIA, RERE, ATP7A, BDNF, BMPR2, BSG, DDR1, CD44, CDC42, CDH2, CDH11, CDK5, CFL1, CHN1, CHRNB2, CNP, CRABP2, CREB1, CRMP1, CTNNB1, CUX1, DAG1, DBN1, DNM2, DOK1, DPYSL2, DVL1, DVL2, DVL3, EFNA1, EFNA3, EFNA4, EFNA5, EFNB2, EFNB3, CELSR3, CELSR2, MEGF8, EGFR, EPHA2, MARK2, CTTN, EPHA1, EPHA4, EPHB2, EPHB3, EP…	FARP1, STK25, SEMA4F, CDC42EP3, NES, WASF3, FMNL2, CNP, DBN1, ETV1, FAM171A1, ZNF365, FOXD1, MACF1, FLRT2, ABL1, TANC2, GDI1, GJA1, GLI3, GNA12, NRG1, SSH1, ALS2, ZSWIM6, PTPRM, ROBO1, SCN1B, CCL2, SGK1, CAPRIN2, TRAK2, SPP1, STC1, STXBP1, VLDLR, WNT5A, DOCK7, NRP2, MAP4K4, RHOBTB1	407	41	31	0.0743405	0.138393
GO:0000902	cell morphogenesis	GO_0000902_4_and_GO:0000904	GO_0000902_4	GO:0000904	obsolete cell morphogenesis involved in differentiation	ABL1, ACTB, ACTN4, ACTN1, ADAM10, ADARB1, ALCAM, ANK3, APBB2, APOE, APP, RHOA, RHOG, ARHGAP4, ARHGDIA, RERE, AXL, BDNF, BMPR2, BSG, C1QBP, CALR, CASP3, CASP9, CDC42, CDH2, CDH11, CDK5, CFL1, CHN1, CHRNB2, CNP, CLDN3, CRABP2, CREB1, CRK, CRKL, CRMP1, CTNNB1, CUX1, DAG1, DBN1, DNM2, DOCK1, DOK1, DPYSL2, DVL1, EFNA1, EFNA3, EFNA4, EFNA5, EFNB2, EFNB3, CELSR3, CELSR2, MEGF8, MEGF9, EPHA2, MARK2, CTTN…	DLC1, YAP1, CDC42EP2, CAP2, CAP1, SEMA3C, PDLIM5, NCKAP1, FERMT2, TRIOBP, CDC42EP1, FRMD6, CRK, SH3D19, DAG1, DOCK1, LPAR1, EGFR, EPHA2, CTTN, EPS8, EXT1, ALCAM, FAT1, DKK1, PALLD, FLNA, FLNB, FN1, RBFOX2, CDC42EP4, CORO1C, GBP1, NPTN, GPC1, BCL9L, ANXA1, HEXB, APP, RILPL1, IL7R, ILK, ITGAV, RHOC, RND3, LAMB1, LAMB2, LAMC1, LRP1, MATN2, MET, EIF2AK4, MYH9, MYO10, NEDD4, NOTCH2, TNFRSF12A, PLXNA1,…	450	94	69	0.145263	0.253676
GO:0000902	cell morphogenesis	GO_0000902_4_and_GO:0022604	GO_0000902_4	GO:0022604	regulation of cell morphogenesis	ABL1, ACTN4, ADAM10, ALDOA, ANXA1, ANXA7, APOE, RHOA, RHOB, RHOC, RND3, RHOG, ARHGAP4, ARHGDIA, BDNF, BMPR2, C1QBP, FMNL1, CALR, CAPZB, CD44, CDC42, CDH2, CDK5, CFL1, CHN1, CHRNB2, CLDN4, CLDN3, CRABP2, CRK, CRKL, CUX1, DAG1, DAPK3, DBN1, COCH, DIAPH1, DLG1, DNM2, DOCK1, DPYSL2, DVL1, DVL2, DVL3, LPAR1, EFNA1, EFNA5, EFNB3, MEGF8, MARK2, CTTN, EPB41, EPHA4, EPHB2, EPHB3, EPS8, PTK2B, FBLN1, FGD1,…	DLC1, YAP1, CDC42EP2, CAP2, CAP1, SEMA3C, PDLIM5, NCKAP1, FERMT2, TRIOBP, CDC42EP1, FRMD6, CRK, SH3D19, DAG1, DOCK1, LPAR1, EGFR, EPHA2, CTTN, EPS8, EXT1, ALCAM, FAT1, DKK1, PALLD, FLNA, FLNB, FN1, RBFOX2, CDC42EP4, CORO1C, GBP1, NPTN, GPC1, BCL9L, ANXA1, HEXB, APP, RILPL1, IL7R, ILK, ITGAV, RHOC, RND3, LAMB1, LAMB2, LAMC1, LRP1, MATN2, MET, EIF2AK4, MYH9, MYO10, NEDD4, NOTCH2, TNFRSF12A, PLXNA1,…	315	94	47	0.129834	0.229829
GO:0000902	cell morphogenesis	GO_0000902_4_and_GO:0048858	GO_0000902_4	GO:0048858	cell projection morphogenesis	ABL1, ACTB, ADAM10, ADARB1, ADORA2A, ALCAM, ANK3, APBB2, APOE, APP, RHOA, RHOG, ARHGAP4, ARHGDIA, RERE, ATP7A, BDNF, BMPR2, BSG, DDR1, CD44, CDC42, CDH2, CDH11, CDK5, CFL1, CHN1, CHRNB2, CNP, CRABP2, CREB1, CRMP1, CTNNB1, CUX1, DAG1, DBN1, DNM2, DOK1, DPYSL2, DVL1, DVL2, DVL3, EFNA1, EFNA3, EFNA4, EFNA5, EFNB2, EFNB3, CELSR3, CELSR2, MEGF8, EGFR, EPHA2, MARK2, CTTN, EPHA1, EPHA4, EPHB2, EPHB3, EP…	DLC1, YAP1, CDC42EP2, CAP2, CAP1, SEMA3C, PDLIM5, NCKAP1, FERMT2, TRIOBP, CDC42EP1, FRMD6, CRK, SH3D19, DAG1, DOCK1, LPAR1, EGFR, EPHA2, CTTN, EPS8, EXT1, ALCAM, FAT1, DKK1, PALLD, FLNA, FLNB, FN1, RBFOX2, CDC42EP4, CORO1C, GBP1, NPTN, GPC1, BCL9L, ANXA1, HEXB, APP, RILPL1, IL7R, ILK, ITGAV, RHOC, RND3, LAMB1, LAMB2, LAMC1, LRP1, MATN2, MET, EIF2AK4, MYH9, MYO10, NEDD4, NOTCH2, TNFRSF12A, PLXNA1,…	407	94	42	0.0915033	0.167665
GO:0000902	cell morphogenesis	GO_0000902_5_and_GO:0000904	GO_0000902_5	GO:0000904	obsolete cell morphogenesis involved in differentiation	ABL1, ACTB, ACTN4, ACTN1, ADAM10, ADARB1, ALCAM, ANK3, APBB2, APOE, APP, RHOA, RHOG, ARHGAP4, ARHGDIA, RERE, AXL, BDNF, BMPR2, BSG, C1QBP, CALR, CASP3, CASP9, CDC42, CDH2, CDH11, CDK5, CFL1, CHN1, CHRNB2, CNP, CLDN3, CRABP2, CREB1, CRK, CRKL, CRMP1, CTNNB1, CUX1, DAG1, DBN1, DNM2, DOCK1, DOK1, DPYSL2, DVL1, EFNA1, EFNA3, EFNA4, EFNA5, EFNB2, EFNB3, CELSR3, CELSR2, MEGF8, MEGF9, EPHA2, MARK2, CTTN…	ACTR2, ARPC2, TWF2, WDR36, ASXL1, DOK1, RILPL2, PHACTR1, SRGAP2, FRYL, GRB2, PARVB, SLC39A3, SH3KBP1, ITGA4, ITGB2, RHOA, RHOG, MEF2C, RAB8A, MSN, LEF1, TAOK3, TRPV2, PIK3CD, PIK3R1, DOCK10, BIN3, PSMB10, RAC2, ROCK1, SRF, STK4, FMNL1, CASP3, AP3B1, SLC25A46, ARHGEF2, LPXN	450	39	27	0.0584416	0.110429
GO:0000902	cell morphogenesis	GO_0000902_5_and_GO:0022604	GO_0000902_5	GO:0022604	regulation of cell morphogenesis	ABL1, ACTN4, ADAM10, ALDOA, ANXA1, ANXA7, APOE, RHOA, RHOB, RHOC, RND3, RHOG, ARHGAP4, ARHGDIA, BDNF, BMPR2, C1QBP, FMNL1, CALR, CAPZB, CD44, CDC42, CDH2, CDK5, CFL1, CHN1, CHRNB2, CLDN4, CLDN3, CRABP2, CRK, CRKL, CUX1, DAG1, DAPK3, DBN1, COCH, DIAPH1, DLG1, DNM2, DOCK1, DPYSL2, DVL1, DVL2, DVL3, LPAR1, EFNA1, EFNA5, EFNB3, MEGF8, MARK2, CTTN, EPB41, EPHA4, EPHB2, EPHB3, EPS8, PTK2B, FBLN1, FGD1,…	ACTR2, ARPC2, TWF2, WDR36, ASXL1, DOK1, RILPL2, PHACTR1, SRGAP2, FRYL, GRB2, PARVB, SLC39A3, SH3KBP1, ITGA4, ITGB2, RHOA, RHOG, MEF2C, RAB8A, MSN, LEF1, TAOK3, TRPV2, PIK3CD, PIK3R1, DOCK10, BIN3, PSMB10, RAC2, ROCK1, SRF, STK4, FMNL1, CASP3, AP3B1, SLC25A46, ARHGEF2, LPXN	315	39	14	0.0411765	0.079096
GO:0000902	cell morphogenesis	GO_0000902_5_and_GO:0048858	GO_0000902_5	GO:0048858	cell projection morphogenesis	ABL1, ACTB, ADAM10, ADARB1, ADORA2A, ALCAM, ANK3, APBB2, APOE, APP, RHOA, RHOG, ARHGAP4, ARHGDIA, RERE, ATP7A, BDNF, BMPR2, BSG, DDR1, CD44, CDC42, CDH2, CDH11, CDK5, CFL1, CHN1, CHRNB2, CNP, CRABP2, CREB1, CRMP1, CTNNB1, CUX1, DAG1, DBN1, DNM2, DOK1, DPYSL2, DVL1, DVL2, DVL3, EFNA1, EFNA3, EFNA4, EFNA5, EFNB2, EFNB3, CELSR3, CELSR2, MEGF8, EGFR, EPHA2, MARK2, CTTN, EPHA1, EPHA4, EPHB2, EPHB3, EP…	ACTR2, ARPC2, TWF2, WDR36, ASXL1, DOK1, RILPL2, PHACTR1, SRGAP2, FRYL, GRB2, PARVB, SLC39A3, SH3KBP1, ITGA4, ITGB2, RHOA, RHOG, MEF2C, RAB8A, MSN, LEF1, TAOK3, TRPV2, PIK3CD, PIK3R1, DOCK10, BIN3, PSMB10, RAC2, ROCK1, SRF, STK4, FMNL1, CASP3, AP3B1, SLC25A46, ARHGEF2, LPXN	407	39	21	0.0494118	0.0941704
GO:0000902	cell morphogenesis	GO_0000902_6_and_GO:0000904	GO_0000902_6	GO:0000904	obsolete cell morphogenesis involved in differentiation	ABL1, ACTB, ACTN4, ACTN1, ADAM10, ADARB1, ALCAM, ANK3, APBB2, APOE, APP, RHOA, RHOG, ARHGAP4, ARHGDIA, RERE, AXL, BDNF, BMPR2, BSG, C1QBP, CALR, CASP3, CASP9, CDC42, CDH2, CDH11, CDK5, CFL1, CHN1, CHRNB2, CNP, CLDN3, CRABP2, CREB1, CRK, CRKL, CRMP1, CTNNB1, CUX1, DAG1, DBN1, DNM2, DOCK1, DOK1, DPYSL2, DVL1, EFNA1, EFNA3, EFNA4, EFNA5, EFNB2, EFNB3, CELSR3, CELSR2, MEGF8, MEGF9, EPHA2, MARK2, CTTN…	ADARB1, KIF3A, C12orf57, DPYSL2, RUFY3, USP33, FYN, STMN1, SMAD4, PAFAH1B1, WDPCP, PLEKHO1, NIN, CDKL3, EVL, PPP3CB, KIDINS220, PREX1, WDR19, RAP2A, WASF1, ZMYM4, CDC42	450	23	19	0.0418502	0.0803383
GO:0000902	cell morphogenesis	GO_0000902_6_and_GO:0022604	GO_0000902_6	GO:0022604	regulation of cell morphogenesis	ABL1, ACTN4, ADAM10, ALDOA, ANXA1, ANXA7, APOE, RHOA, RHOB, RHOC, RND3, RHOG, ARHGAP4, ARHGDIA, BDNF, BMPR2, C1QBP, FMNL1, CALR, CAPZB, CD44, CDC42, CDH2, CDK5, CFL1, CHN1, CHRNB2, CLDN4, CLDN3, CRABP2, CRK, CRKL, CUX1, DAG1, DAPK3, DBN1, COCH, DIAPH1, DLG1, DNM2, DOCK1, DPYSL2, DVL1, DVL2, DVL3, LPAR1, EFNA1, EFNA5, EFNB3, MEGF8, MARK2, CTTN, EPB41, EPHA4, EPHB2, EPHB3, EPS8, PTK2B, FBLN1, FGD1,…	ADARB1, KIF3A, C12orf57, DPYSL2, RUFY3, USP33, FYN, STMN1, SMAD4, PAFAH1B1, WDPCP, PLEKHO1, NIN, CDKL3, EVL, PPP3CB, KIDINS220, PREX1, WDR19, RAP2A, WASF1, ZMYM4, CDC42	315	23	12	0.0368098	0.0710059
GO:0000902	cell morphogenesis	GO_0000902_6_and_GO:0048858	GO_0000902_6	GO:0048858	cell projection morphogenesis	ABL1, ACTB, ADAM10, ADARB1, ADORA2A, ALCAM, ANK3, APBB2, APOE, APP, RHOA, RHOG, ARHGAP4, ARHGDIA, RERE, ATP7A, BDNF, BMPR2, BSG, DDR1, CD44, CDC42, CDH2, CDH11, CDK5, CFL1, CHN1, CHRNB2, CNP, CRABP2, CREB1, CRMP1, CTNNB1, CUX1, DAG1, DBN1, DNM2, DOK1, DPYSL2, DVL1, DVL2, DVL3, EFNA1, EFNA3, EFNA4, EFNA5, EFNB2, EFNB3, CELSR3, CELSR2, MEGF8, EGFR, EPHA2, MARK2, CTTN, EPHA1, EPHA4, EPHB2, EPHB3, EP…	ADARB1, KIF3A, C12orf57, DPYSL2, RUFY3, USP33, FYN, STMN1, SMAD4, PAFAH1B1, WDPCP, PLEKHO1, NIN, CDKL3, EVL, PPP3CB, KIDINS220, PREX1, WDR19, RAP2A, WASF1, ZMYM4, CDC42	407	23	19	0.0462287	0.0883721
GO:0000902	cell morphogenesis	GO_0000902_7_and_GO:0000904	GO_0000902_7	GO:0000904	obsolete cell morphogenesis involved in differentiation	ABL1, ACTB, ACTN4, ACTN1, ADAM10, ADARB1, ALCAM, ANK3, APBB2, APOE, APP, RHOA, RHOG, ARHGAP4, ARHGDIA, RERE, AXL, BDNF, BMPR2, BSG, C1QBP, CALR, CASP3, CASP9, CDC42, CDH2, CDH11, CDK5, CFL1, CHN1, CHRNB2, CNP, CLDN3, CRABP2, CREB1, CRK, CRKL, CRMP1, CTNNB1, CUX1, DAG1, DBN1, DNM2, DOCK1, DOK1, DPYSL2, DVL1, EFNA1, EFNA3, EFNA4, EFNA5, EFNB2, EFNB3, CELSR3, CELSR2, MEGF8, MEGF9, EPHA2, MARK2, CTTN…	ZMPSTE24, MYL12B, CIB1, RAB10, CLU, SHROOM1, CDC42EP5, CTNNB1, DVL1, CYFIP1, GOLGA4, C1GALT1C1, ANXA7, MINK1, SMURF1, CORO1B, GORASP1, SPTAN1, SPTBN1, VASP, VDR, VEGFA, PICALM, FZD4, IQGAP1, ARHGAP18	450	26	15	0.032538	0.0630252
GO:0000902	cell morphogenesis	GO_0000902_7_and_GO:0022604	GO_0000902_7	GO:0022604	regulation of cell morphogenesis	ABL1, ACTN4, ADAM10, ALDOA, ANXA1, ANXA7, APOE, RHOA, RHOB, RHOC, RND3, RHOG, ARHGAP4, ARHGDIA, BDNF, BMPR2, C1QBP, FMNL1, CALR, CAPZB, CD44, CDC42, CDH2, CDK5, CFL1, CHN1, CHRNB2, CLDN4, CLDN3, CRABP2, CRK, CRKL, CUX1, DAG1, DAPK3, DBN1, COCH, DIAPH1, DLG1, DNM2, DOCK1, DPYSL2, DVL1, DVL2, DVL3, LPAR1, EFNA1, EFNA5, EFNB3, MEGF8, MARK2, CTTN, EPB41, EPHA4, EPHB2, EPHB3, EPS8, PTK2B, FBLN1, FGD1,…	ZMPSTE24, MYL12B, CIB1, RAB10, CLU, SHROOM1, CDC42EP5, CTNNB1, DVL1, CYFIP1, GOLGA4, C1GALT1C1, ANXA7, MINK1, SMURF1, CORO1B, GORASP1, SPTAN1, SPTBN1, VASP, VDR, VEGFA, PICALM, FZD4, IQGAP1, ARHGAP18	315	26	14	0.0428135	0.0821114
GO:0000902	cell morphogenesis	GO_0000902_7_and_GO:0048858	GO_0000902_7	GO:0048858	cell projection morphogenesis	ABL1, ACTB, ADAM10, ADARB1, ADORA2A, ALCAM, ANK3, APBB2, APOE, APP, RHOA, RHOG, ARHGAP4, ARHGDIA, RERE, ATP7A, BDNF, BMPR2, BSG, DDR1, CD44, CDC42, CDH2, CDH11, CDK5, CFL1, CHN1, CHRNB2, CNP, CRABP2, CREB1, CRMP1, CTNNB1, CUX1, DAG1, DBN1, DNM2, DOK1, DPYSL2, DVL1, DVL2, DVL3, EFNA1, EFNA3, EFNA4, EFNA5, EFNB2, EFNB3, CELSR3, CELSR2, MEGF8, EGFR, EPHA2, MARK2, CTTN, EPHA1, EPHA4, EPHB2, EPHB3, EP…	ZMPSTE24, MYL12B, CIB1, RAB10, CLU, SHROOM1, CDC42EP5, CTNNB1, DVL1, CYFIP1, GOLGA4, C1GALT1C1, ANXA7, MINK1, SMURF1, CORO1B, GORASP1, SPTAN1, SPTBN1, VASP, VDR, VEGFA, PICALM, FZD4, IQGAP1, ARHGAP18	407	26	16	0.0383693	0.073903
GO:0000902	cell morphogenesis	GO_0000902_8_and_GO:0000904	GO_0000902_8	GO:0000904	obsolete cell morphogenesis involved in differentiation	ABL1, ACTB, ACTN4, ACTN1, ADAM10, ADARB1, ALCAM, ANK3, APBB2, APOE, APP, RHOA, RHOG, ARHGAP4, ARHGDIA, RERE, AXL, BDNF, BMPR2, BSG, C1QBP, CALR, CASP3, CASP9, CDC42, CDH2, CDH11, CDK5, CFL1, CHN1, CHRNB2, CNP, CLDN3, CRABP2, CREB1, CRK, CRKL, CRMP1, CTNNB1, CUX1, DAG1, DBN1, DNM2, DOCK1, DOK1, DPYSL2, DVL1, EFNA1, EFNA3, EFNA4, EFNA5, EFNB2, EFNB3, CELSR3, CELSR2, MEGF8, MEGF9, EPHA2, MARK2, CTTN…	BAIAP2, MERTK, SEMA4B, SPINT2, FGD4, CLDN4, CLDN3, CRABP2, DAB2IP, ECT2, EFNA1, EFNA3, EFNA4, EFNB2, CELSR2, EPHA1, EPHB2, EPHB3, EPHB4, ERBB2, FGFR2, SHANK2, COBL, PLXNB2, FLRT3, ZNF385A, TSKU, TPRN, GRB7, ANK3, RHOD, MNX1, HOXA2, HES1, ID1, LAMA5, LAMB3, LAMC2, TACSTD2, MDK, SLC11A2, NR4A2, F11R, DCDC2, SYT17, PLXNB1, TMEM106B, YTHDF1, PPP1R9A, DOK4, FGD6, PRKCZ, PARD3, PSEN1, PAK6, RAB25, PTK2…	450	79	63	0.135193	0.238185
GO:0000902	cell morphogenesis	GO_0000902_8_and_GO:0022604	GO_0000902_8	GO:0022604	regulation of cell morphogenesis	ABL1, ACTN4, ADAM10, ALDOA, ANXA1, ANXA7, APOE, RHOA, RHOB, RHOC, RND3, RHOG, ARHGAP4, ARHGDIA, BDNF, BMPR2, C1QBP, FMNL1, CALR, CAPZB, CD44, CDC42, CDH2, CDK5, CFL1, CHN1, CHRNB2, CLDN4, CLDN3, CRABP2, CRK, CRKL, CUX1, DAG1, DAPK3, DBN1, COCH, DIAPH1, DLG1, DNM2, DOCK1, DPYSL2, DVL1, DVL2, DVL3, LPAR1, EFNA1, EFNA5, EFNB3, MEGF8, MARK2, CTTN, EPB41, EPHA4, EPHB2, EPHB3, EPS8, PTK2B, FBLN1, FGD1,…	BAIAP2, MERTK, SEMA4B, SPINT2, FGD4, CLDN4, CLDN3, CRABP2, DAB2IP, ECT2, EFNA1, EFNA3, EFNA4, EFNB2, CELSR2, EPHA1, EPHB2, EPHB3, EPHB4, ERBB2, FGFR2, SHANK2, COBL, PLXNB2, FLRT3, ZNF385A, TSKU, TPRN, GRB7, ANK3, RHOD, MNX1, HOXA2, HES1, ID1, LAMA5, LAMB3, LAMC2, TACSTD2, MDK, SLC11A2, NR4A2, F11R, DCDC2, SYT17, PLXNB1, TMEM106B, YTHDF1, PPP1R9A, DOK4, FGD6, PRKCZ, PARD3, PSEN1, PAK6, RAB25, PTK2…	315	79	32	0.0883978	0.162437
GO:0000902	cell morphogenesis	GO_0000902_8_and_GO:0048858	GO_0000902_8	GO:0048858	cell projection morphogenesis	ABL1, ACTB, ADAM10, ADARB1, ADORA2A, ALCAM, ANK3, APBB2, APOE, APP, RHOA, RHOG, ARHGAP4, ARHGDIA, RERE, ATP7A, BDNF, BMPR2, BSG, DDR1, CD44, CDC42, CDH2, CDH11, CDK5, CFL1, CHN1, CHRNB2, CNP, CRABP2, CREB1, CRMP1, CTNNB1, CUX1, DAG1, DBN1, DNM2, DOK1, DPYSL2, DVL1, DVL2, DVL3, EFNA1, EFNA3, EFNA4, EFNA5, EFNB2, EFNB3, CELSR3, CELSR2, MEGF8, EGFR, EPHA2, MARK2, CTTN, EPHA1, EPHA4, EPHB2, EPHB3, EP…	BAIAP2, MERTK, SEMA4B, SPINT2, FGD4, CLDN4, CLDN3, CRABP2, DAB2IP, ECT2, EFNA1, EFNA3, EFNA4, EFNB2, CELSR2, EPHA1, EPHB2, EPHB3, EPHB4, ERBB2, FGFR2, SHANK2, COBL, PLXNB2, FLRT3, ZNF385A, TSKU, TPRN, GRB7, ANK3, RHOD, MNX1, HOXA2, HES1, ID1, LAMA5, LAMB3, LAMC2, TACSTD2, MDK, SLC11A2, NR4A2, F11R, DCDC2, SYT17, PLXNB1, TMEM106B, YTHDF1, PPP1R9A, DOK4, FGD6, PRKCZ, PARD3, PSEN1, PAK6, RAB25, PTK2…	407	79	58	0.135514	0.238683
GO:0001816	cytokine production	GO_0001816_1_and_GO:0001817	GO_0001816_1	GO:0001817	regulation of cytokine production	ADCY7, ADORA2B, ABCD1, ANGPT1, ANXA1, ANXA4, BIRC2, BIRC3, APP, ARG2, ARNT, ARRB1, ARRB2, ATP2B1, AXL, B2M, BCL3, BCL6, CEACAM1, POLR3D, BRCA1, BST2, TSPO, C1QBP, C3, C5, CAPN2, CASP1, CASP8, CD4, CD40, CD47, CD58, CD74, CD81, CDH3, CEBPB, CEBPG, CHUK, CLU, CREB1, ATF2, CREBBP, MAPK14, CSK, CTNNB1, CYBA, CYLD, CYP1B1, DDIT3, DDT, DDX1, DDX3X, DHX9, S1PR3, EGR1, EPHA2, SERPINB1, ELF1, EP300, EREG,…	CDH3, AGPAT2, KDELR1, CLU, F2RL1, DTX4, CD2AP, GATA6, TNFRSF21, ANXA4, HSPA1A, HSPA1B, IL18, INHBB, ITGB8, CD46, MDK, F11R, PCSK5, GPRC5B, TRPM4, LAPTM4B, LGR4, PRKCZ, SULF2, MAPK13, OTUD7B, RAB1A, CEACAM1, TSPAN6, EZR, IL1R2, FZD5, RNF128, NDFIP1, HYAL2, KLF4	389	37	34	0.0867347	0.159624
GO:0001816	cytokine production	GO_0001816_1_and_GO:0001818	GO_0001816_1	GO:0001818	negative regulation of cytokine production	ADCY7, ABCD1, ANXA1, ANXA4, ARG2, ARRB1, ARRB2, ATP2B1, AXL, BCL3, BCL6, CEACAM1, BST2, TSPO, C1QBP, CDH3, CSK, CYLD, DDIT3, EPHA2, SERPINB1, FGFR1, GAS6, GATA3, GATA6, GBP1, GSTP1, HFE, HLA-DRB1, HLA-F, HMGB1, HMOX1, HSF1, HSP90AB1, INHBA, INHBB, IRF3, LGALS9, SMAD7, NFKB1, NFKBIL1, FURIN, PCBP2, PIN1, PPM1B, SRGN, MAP2K5, PRNP, PTGER4, PTPN6, PTPRS, RAC1, REL, RELB, TRIM27, PPP1R11, TGFB1, TGFB…	CDH3, AGPAT2, KDELR1, CLU, F2RL1, DTX4, CD2AP, GATA6, TNFRSF21, ANXA4, HSPA1A, HSPA1B, IL18, INHBB, ITGB8, CD46, MDK, F11R, PCSK5, GPRC5B, TRPM4, LAPTM4B, LGR4, PRKCZ, SULF2, MAPK13, OTUD7B, RAB1A, CEACAM1, TSPAN6, EZR, IL1R2, FZD5, RNF128, NDFIP1, HYAL2, KLF4	141	37	15	0.0920245	0.168539
GO:0001816	cytokine production	GO_0001816_1_and_GO:0001819	GO_0001816_1	GO:0001819	positive regulation of cytokine production	ADORA2B, ANXA1, BIRC2, BIRC3, APP, ARNT, B2M, BCL3, POLR3D, BRCA1, C1QBP, C3, C5, CASP1, CASP8, CD4, CD40, CD58, CD74, CD81, CEBPB, CEBPG, CHUK, CLU, CREB1, ATF2, CREBBP, MAPK14, CTNNB1, CYBA, CYP1B1, DDIT3, DDT, DDX1, DDX3X, DHX9, EGR1, EP300, EREG, F2R, F2RL1, F3, GAPDH, GATA3, HDAC2, HIF1A, HLA-A, HLA-DPA1, HLA-E, HLA-F, HLA-G, HMGB1, HMGB2, HRAS, HSPA1A, HSPA1B, IRF8, IFI16, IL1B, IL1R1, IL1R…	CDH3, AGPAT2, KDELR1, CLU, F2RL1, DTX4, CD2AP, GATA6, TNFRSF21, ANXA4, HSPA1A, HSPA1B, IL18, INHBB, ITGB8, CD46, MDK, F11R, PCSK5, GPRC5B, TRPM4, LAPTM4B, LGR4, PRKCZ, SULF2, MAPK13, OTUD7B, RAB1A, CEACAM1, TSPAN6, EZR, IL1R2, FZD5, RNF128, NDFIP1, HYAL2, KLF4	241	37	15	0.0570342	0.107914
GO:0001816	cytokine production	GO_0001816_1_and_GO:0002367	GO_0001816_1	GO:0002367	cytokine production involved in immune response	B2M, BCL6, BST2, CD74, CD81, CD55, DDX1, DLG1, F2RL1, GAS6, GATA3, HFE, HLA-A, HLA-E, HLA-F, HLA-G, MR1, HMOX1, IL1B, IL1R1, IL6, IL18, KIT, SMAD7, MIF, PRKCZ, MAP3K7, TGFB1, TGFB2, TGFB3, TLR3, TRAF2, TRAF6, WNT5A, FZD5, SLC7A5, TNFRSF14, BCL10, DDX21, SPON2, MALT1, KDELR1, SIRT1, DDX58, GPRC5B, TRPM4, SPHK2, STARD7, MAVS, CUEDC2, TRIM6, TICAM1, DENND1B, DHX36	CDH3, AGPAT2, KDELR1, CLU, F2RL1, DTX4, CD2AP, GATA6, TNFRSF21, ANXA4, HSPA1A, HSPA1B, IL18, INHBB, ITGB8, CD46, MDK, F11R, PCSK5, GPRC5B, TRPM4, LAPTM4B, LGR4, PRKCZ, SULF2, MAPK13, OTUD7B, RAB1A, CEACAM1, TSPAN6, EZR, IL1R2, FZD5, RNF128, NDFIP1, HYAL2, KLF4	54	37	7	0.0833333	0.153846
GO:0001816	cytokine production	GO_0001816_1_and_GO:0002534	GO_0001816_1	GO:0002534	cytokine production involved in inflammatory response	ADCY7, ABCD1, MAPK14, IL6, MYD88, PER1, STAT3, IL1R2, BAP1, KPNA6, PLD3, IL17RA, APPL1, PDCD4, PYCARD, IL17D, APPL2, GPSM3, CHID1, CUEDC2, ZC3H12A, SEH1L, IL17RC, SIRPA, TICAM1	CDH3, AGPAT2, KDELR1, CLU, F2RL1, DTX4, CD2AP, GATA6, TNFRSF21, ANXA4, HSPA1A, HSPA1B, IL18, INHBB, ITGB8, CD46, MDK, F11R, PCSK5, GPRC5B, TRPM4, LAPTM4B, LGR4, PRKCZ, SULF2, MAPK13, OTUD7B, RAB1A, CEACAM1, TSPAN6, EZR, IL1R2, FZD5, RNF128, NDFIP1, HYAL2, KLF4	25	37	1	0.0163934	0.0322581
GO:0001816	cytokine production	GO_0001816_1_and_GO:0010573	GO_0001816_1	GO:0010573	vascular endothelial growth factor production	ADORA2B, ARNT, BRCA1, C3, C5, CYP1B1, HIF1A, IL1B, IL6, IL6R, IL6ST, ISL1, PTGS2, TGFB1, EIF2AK3, ADAMTS3, HPSE, SULF2, NDRG2, CCBE1	CDH3, AGPAT2, KDELR1, CLU, F2RL1, DTX4, CD2AP, GATA6, TNFRSF21, ANXA4, HSPA1A, HSPA1B, IL18, INHBB, ITGB8, CD46, MDK, F11R, PCSK5, GPRC5B, TRPM4, LAPTM4B, LGR4, PRKCZ, SULF2, MAPK13, OTUD7B, RAB1A, CEACAM1, TSPAN6, EZR, IL1R2, FZD5, RNF128, NDFIP1, HYAL2, KLF4	20	37	1	0.0178571	0.0350877
GO:0001816	cytokine production	GO_0001816_1_and_GO:0032602	GO_0001816_1	GO:0032602	chemokine production	ADORA2B, ARG2, CD74, DDX3X, EPHA2, F2RL1, GSTP1, HIF1A, HMGB1, IL1B, IL6, IL6R, IL7, IL18, LGALS9, MBP, MIF, MAP2K5, EIF2AK2, SNAI2, SYK, ADAM17, TLR3, TWIST1, RIPK2, KLF4, SOCS5, TUSC2, TRIM32, IL17RA, FOXP1, MAVS, MUL1, TIRAP, C1QTNF3, SIRPA, ZFPM1, MCOLN2	CDH3, AGPAT2, KDELR1, CLU, F2RL1, DTX4, CD2AP, GATA6, TNFRSF21, ANXA4, HSPA1A, HSPA1B, IL18, INHBB, ITGB8, CD46, MDK, F11R, PCSK5, GPRC5B, TRPM4, LAPTM4B, LGR4, PRKCZ, SULF2, MAPK13, OTUD7B, RAB1A, CEACAM1, TSPAN6, EZR, IL1R2, FZD5, RNF128, NDFIP1, HYAL2, KLF4	38	37	3	0.0416667	0.08
GO:0001816	cytokine production	GO_0001816_1_and_GO:0032606	GO_0001816_1	GO:0032606	type I interferon production	POLR3D, CHUK, CREBBP, CTNNB1, CYLD, DDX3X, DHX9, EP300, HMGB2, IFI16, IRAK1, IRF1, IRF3, IRF7, MYD88, NFKB1, NFKB2, PCBP2, PIN1, PLCG2, POLA1, POLR2E, POLR2F, POLR2H, POLR2K, POLR2L, PPM1B, PRKDC, PTPN11, PTPRS, REL, RELA, RELB, TRIM21, STAT1, STAT6, SYK, TLR3, TNFAIP3, TRAF3, UBA7, XRCC5, YY1, TRIM25, RIPK2, RIOK3, TAX1BP1, NMI, LRRFIP1, UBE2L6, POLR1C, ISG15, IKBKE, PQBP1, G3BP1, FLOT1, TRAIP, …	CDH3, AGPAT2, KDELR1, CLU, F2RL1, DTX4, CD2AP, GATA6, TNFRSF21, ANXA4, HSPA1A, HSPA1B, IL18, INHBB, ITGB8, CD46, MDK, F11R, PCSK5, GPRC5B, TRPM4, LAPTM4B, LGR4, PRKCZ, SULF2, MAPK13, OTUD7B, RAB1A, CEACAM1, TSPAN6, EZR, IL1R2, FZD5, RNF128, NDFIP1, HYAL2, KLF4	100	37	1	0.00735294	0.0145985
GO:0001816	cytokine production	GO_0001816_1_and_GO:0032609	GO_0001816_1	GO:0032609	type II interferon production	AXL, BCL3, C1QBP, CD47, CEBPG, DDIT3, F2RL1, GAS6, GATA3, HLA-A, HLA-DPA1, HLA-DRB1, HMGB1, HRAS, IRF8, IL1B, IL1R1, IL18, INHBA, ISL1, LGALS9, PDE4B, PRNP, TRIM27, TLR3, WNT5A, FZD5, SLC7A5, RIPK2, FADD, IL27RA, ISG15, RASGRP1, RIPK3, BTN3A2, BTN3A1, SCRIB, PYCARD, CD274, IL23A, AZI2, ZC3H12A, CD276, SIRPA, ZFPM1	CDH3, AGPAT2, KDELR1, CLU, F2RL1, DTX4, CD2AP, GATA6, TNFRSF21, ANXA4, HSPA1A, HSPA1B, IL18, INHBB, ITGB8, CD46, MDK, F11R, PCSK5, GPRC5B, TRPM4, LAPTM4B, LGR4, PRKCZ, SULF2, MAPK13, OTUD7B, RAB1A, CEACAM1, TSPAN6, EZR, IL1R2, FZD5, RNF128, NDFIP1, HYAL2, KLF4	45	37	3	0.0379747	0.0731707
GO:0001816	cytokine production	GO_0001816_1_and_GO:0032612	GO_0001816_1	GO:0032612	interleukin-1 production	ABCA1, ANXA1, APP, ARRB2, CEACAM1, CASP1, CASP8, S1PR3, EGR1, SERPINB1, F2R, F2RL1, GAS6, GSTP1, HDAC2, MR1, HMGB1, IFI16, IL1B, IL6, ISL1, JAK2, LGALS9, SMAD3, S100A13, STAT3, TNFAIP3, WNT5A, FZD5, RIPK2, SPHK1, AIM2, NOD1, MALT1, CARD8, PANX1, FOXP1, PYCARD, ERRFI1, NLRP2, GSDMD, ZC3H12A, TMEM106A, CARD16, SIRPA	CDH3, AGPAT2, KDELR1, CLU, F2RL1, DTX4, CD2AP, GATA6, TNFRSF21, ANXA4, HSPA1A, HSPA1B, IL18, INHBB, ITGB8, CD46, MDK, F11R, PCSK5, GPRC5B, TRPM4, LAPTM4B, LGR4, PRKCZ, SULF2, MAPK13, OTUD7B, RAB1A, CEACAM1, TSPAN6, EZR, IL1R2, FZD5, RNF128, NDFIP1, HYAL2, KLF4	45	37	3	0.0379747	0.0731707
GO:0001816	cytokine production	GO_0001816_1_and_GO:0032613	GO_0001816_1	GO:0032613	interleukin-10 production	CD47, F2RL1, HLA-DRB1, HMGB1, IL6, LGALS9, CD46, PRKCD, PRKCZ, STAT3, SYK, CD83, ISG15, PIBF1, TUSC2, TNFRSF21, TRIB2, PYCARD, CD274, IL23A	CDH3, AGPAT2, KDELR1, CLU, F2RL1, DTX4, CD2AP, GATA6, TNFRSF21, ANXA4, HSPA1A, HSPA1B, IL18, INHBB, ITGB8, CD46, MDK, F11R, PCSK5, GPRC5B, TRPM4, LAPTM4B, LGR4, PRKCZ, SULF2, MAPK13, OTUD7B, RAB1A, CEACAM1, TSPAN6, EZR, IL1R2, FZD5, RNF128, NDFIP1, HYAL2, KLF4	20	37	4	0.0754717	0.140351
GO:0001816	cytokine production	GO_0001816_1_and_GO:0032615	GO_0001816_1	GO:0032615	interleukin-12 production	ARRB2, C1QBP, CD40, CD47, MAPK14, HLA-B, HLA-G, HMGB1, IRF8, ISL1, LGALS9, LTB, MDK, PRKCD, MAPK11, SYK, THBS1, TLR3, RIPK2, PIBF1, MAST2, PLCB1, FOXP1, IL23A, TIRAP	CDH3, AGPAT2, KDELR1, CLU, F2RL1, DTX4, CD2AP, GATA6, TNFRSF21, ANXA4, HSPA1A, HSPA1B, IL18, INHBB, ITGB8, CD46, MDK, F11R, PCSK5, GPRC5B, TRPM4, LAPTM4B, LGR4, PRKCZ, SULF2, MAPK13, OTUD7B, RAB1A, CEACAM1, TSPAN6, EZR, IL1R2, FZD5, RNF128, NDFIP1, HYAL2, KLF4	25	37	1	0.0163934	0.0322581
GO:0001816	cytokine production	GO_0001816_1_and_GO:0032623	GO_0001816_1	GO:0032623	interleukin-2 production	ANXA1, CD4, GATA3, GBP1, IL1B, PNP, PDE4B, PRNP, TRIM27, RPS3, SPTBN1, MAP3K7, TNFAIP3, TRAF2, TRAF6, EZR, ZFP36, RIPK2, CD83, HOMER3, HOMER2, KAT5, MALT1, GLMN, PRKD2, STOML2, HDAC7, CARD11, NAV3	CDH3, AGPAT2, KDELR1, CLU, F2RL1, DTX4, CD2AP, GATA6, TNFRSF21, ANXA4, HSPA1A, HSPA1B, IL18, INHBB, ITGB8, CD46, MDK, F11R, PCSK5, GPRC5B, TRPM4, LAPTM4B, LGR4, PRKCZ, SULF2, MAPK13, OTUD7B, RAB1A, CEACAM1, TSPAN6, EZR, IL1R2, FZD5, RNF128, NDFIP1, HYAL2, KLF4	29	37	1	0.0153846	0.030303
GO:0001816	cytokine production	GO_0001816_1_and_GO:0032635	GO_0001816_1	GO:0032635	interleukin-6 production	ADORA2B, APP, ARRB1, ARRB2, CAPN2, CD47, CD74, CSK, CYBA, DHX9, EREG, F2R, F2RL1, GAS6, HLA-B, HMGB1, IL1B, IL6, IL6R, IL18, ISL1, LGALS9, MBP, MYD88, MAPK13, PTPN6, PTPN11, STAT3, SYK, TLR3, TNFAIP3, TWIST1, UCN, WNT5A, XBP1, HYAL2, RIPK2, BCL10, ARHGEF2, MAPKAPK2, SOCS5, KLF2, NOD1, SPON2, SYT11, DDX58, IL17RA, ZBTB20, PYCARD, IL17D, AKIRIN2, TBC1D23, ASH1L, SPHK2, MAVS, IFIH1, AZI2, NLRX1, ZC3…	CDH3, AGPAT2, KDELR1, CLU, F2RL1, DTX4, CD2AP, GATA6, TNFRSF21, ANXA4, HSPA1A, HSPA1B, IL18, INHBB, ITGB8, CD46, MDK, F11R, PCSK5, GPRC5B, TRPM4, LAPTM4B, LGR4, PRKCZ, SULF2, MAPK13, OTUD7B, RAB1A, CEACAM1, TSPAN6, EZR, IL1R2, FZD5, RNF128, NDFIP1, HYAL2, KLF4	66	37	4	0.040404	0.0776699
GO:0001816	cytokine production	GO_0001816_1_and_GO:0032637	GO_0001816_1	GO:0032637	interleukin-8 production	ANXA1, ANXA4, ARRB1, BCL3, CD58, CD74, DDIT3, F2R, F2RL1, F3, HMGB1, HSPA1A, HSPA1B, IL1B, IL6, LGALS9, MYD88, SERPINE1, MAP2K5, RAB1A, RELA, STAT3, SYK, TLR3, HYAL2, RIPK1, FADD, BCL10, KLF4, NOD1, PARK7, MAPKBP1, DDX58, PRKD2, PYCARD, ZNF580, IL17D, OTUD7B, MAVS, AFAP1L2, TIRAP	CDH3, AGPAT2, KDELR1, CLU, F2RL1, DTX4, CD2AP, GATA6, TNFRSF21, ANXA4, HSPA1A, HSPA1B, IL18, INHBB, ITGB8, CD46, MDK, F11R, PCSK5, GPRC5B, TRPM4, LAPTM4B, LGR4, PRKCZ, SULF2, MAPK13, OTUD7B, RAB1A, CEACAM1, TSPAN6, EZR, IL1R2, FZD5, RNF128, NDFIP1, HYAL2, KLF4	41	37	8	0.114286	0.205128
GO:0001816	cytokine production	GO_0001816_1_and_GO:0071604	GO_0001816_1	GO:0071604	transforming growth factor beta production	CDH3, CREB1, ATF2, GATA6, HIF1A, HSP90AB1, ITGAV, ITGB8, LGALS9, LTBP1, LTBP3, LUM, SMAD3, SMAD4, CD46, MYB, FURIN, PTGS2, TGFB2, THBS1, SERPINB7, ATP6AP2, CD2AP, LAPTM4B	CDH3, AGPAT2, KDELR1, CLU, F2RL1, DTX4, CD2AP, GATA6, TNFRSF21, ANXA4, HSPA1A, HSPA1B, IL18, INHBB, ITGB8, CD46, MDK, F11R, PCSK5, GPRC5B, TRPM4, LAPTM4B, LGR4, PRKCZ, SULF2, MAPK13, OTUD7B, RAB1A, CEACAM1, TSPAN6, EZR, IL1R2, FZD5, RNF128, NDFIP1, HYAL2, KLF4	24	37	6	0.109091	0.196721
GO:0001816	cytokine production	GO_0001816_1_and_GO:0071706	GO_0001816_1	GO:0071706	tumor necrosis factor superfamily cytokine production	ANGPT1, APP, ARG2, ARRB2, AXL, TSPO, CD47, CLU, CYBA, DDT, GAS6, GSTP1, HDAC2, HLA-E, HMGB1, HSF1, ISL1, JAK2, LGALS9, MIF, NFKBIL1, PIK3R1, PTPN6, PTPN11, PTPRJ, TRIM27, TLR3, TNFAIP3, TWIST1, ZFP36, RIPK1, RIPK2, FADD, ARHGEF2, MAPKAPK2, RASGRP1, AKAP8, NOD1, SPON2, GPNMB, ARFGEF2, TREX1, DICER1, LY96, ZBTB20, FOXP1, PYCARD, CD274, IL23A, TBC1D23, SPHK2, MAVS, AZI2, ZC3H12A, WDR83, TMEM106A, TI…	CDH3, AGPAT2, KDELR1, CLU, F2RL1, DTX4, CD2AP, GATA6, TNFRSF21, ANXA4, HSPA1A, HSPA1B, IL18, INHBB, ITGB8, CD46, MDK, F11R, PCSK5, GPRC5B, TRPM4, LAPTM4B, LGR4, PRKCZ, SULF2, MAPK13, OTUD7B, RAB1A, CEACAM1, TSPAN6, EZR, IL1R2, FZD5, RNF128, NDFIP1, HYAL2, KLF4	59	37	1	0.0105263	0.0208333
GO:0001816	cytokine production	GO_0001816_2_and_GO:0001817	GO_0001816_2	GO:0001817	regulation of cytokine production	ADCY7, ADORA2B, ABCD1, ANGPT1, ANXA1, ANXA4, BIRC2, BIRC3, APP, ARG2, ARNT, ARRB1, ARRB2, ATP2B1, AXL, B2M, BCL3, BCL6, CEACAM1, POLR3D, BRCA1, BST2, TSPO, C1QBP, C3, C5, CAPN2, CASP1, CASP8, CD4, CD40, CD47, CD58, CD74, CD81, CDH3, CEBPB, CEBPG, CHUK, CLU, CREB1, ATF2, CREBBP, MAPK14, CSK, CTNNB1, CYBA, CYLD, CYP1B1, DDIT3, DDT, DDX1, DDX3X, DHX9, S1PR3, EGR1, EPHA2, SERPINB1, ELF1, EP300, EREG,…	ATP6AP2, CEBPB, IGF2BP2, NFAT5, TRIM6, ADORA2B, CCBE1, CYP1B1, CD55, EGR1, EPHA2, ABCA1, EREG, F3, DDX58, KPNA6, PANX1, GAS6, GBP1, NPTN, CD274, ANXA1, HFE, HIF1A, HMOX1, BIRC2, APP, IL1B, IL1R1, IL1RAP, IL6, IL6ST, IL7, IL15, INHBA, ITGAV, LIPA, LTBP3, SMAD3, FURIN, SERPINE1, ERRFI1, DDX60, NPLOC4, TBC1D23, AXL, PRNP, TWSG1, PTGS2, HEG1, PTPRJ, RAC1, BCL3, BCL6, S100A13, SNAI2, SPTBN1, STAT1, ST…	389	83	76	0.191919	0.322034
GO:0001816	cytokine production	GO_0001816_2_and_GO:0001818	GO_0001816_2	GO:0001818	negative regulation of cytokine production	ADCY7, ABCD1, ANXA1, ANXA4, ARG2, ARRB1, ARRB2, ATP2B1, AXL, BCL3, BCL6, CEACAM1, BST2, TSPO, C1QBP, CDH3, CSK, CYLD, DDIT3, EPHA2, SERPINB1, FGFR1, GAS6, GATA3, GATA6, GBP1, GSTP1, HFE, HLA-DRB1, HLA-F, HMGB1, HMOX1, HSF1, HSP90AB1, INHBA, INHBB, IRF3, LGALS9, SMAD7, NFKB1, NFKBIL1, FURIN, PCBP2, PIN1, PPM1B, SRGN, MAP2K5, PRNP, PTGER4, PTPN6, PTPRS, RAC1, REL, RELB, TRIM27, PPP1R11, TGFB1, TGFB…	ATP6AP2, CEBPB, IGF2BP2, NFAT5, TRIM6, ADORA2B, CCBE1, CYP1B1, CD55, EGR1, EPHA2, ABCA1, EREG, F3, DDX58, KPNA6, PANX1, GAS6, GBP1, NPTN, CD274, ANXA1, HFE, HIF1A, HMOX1, BIRC2, APP, IL1B, IL1R1, IL1RAP, IL6, IL6ST, IL7, IL15, INHBA, ITGAV, LIPA, LTBP3, SMAD3, FURIN, SERPINE1, ERRFI1, DDX60, NPLOC4, TBC1D23, AXL, PRNP, TWSG1, PTGS2, HEG1, PTPRJ, RAC1, BCL3, BCL6, S100A13, SNAI2, SPTBN1, STAT1, ST…	141	83	30	0.154639	0.267857
GO:0001816	cytokine production	GO_0001816_2_and_GO:0001819	GO_0001816_2	GO:0001819	positive regulation of cytokine production	ADORA2B, ANXA1, BIRC2, BIRC3, APP, ARNT, B2M, BCL3, POLR3D, BRCA1, C1QBP, C3, C5, CASP1, CASP8, CD4, CD40, CD58, CD74, CD81, CEBPB, CEBPG, CHUK, CLU, CREB1, ATF2, CREBBP, MAPK14, CTNNB1, CYBA, CYP1B1, DDIT3, DDT, DDX1, DDX3X, DHX9, EGR1, EP300, EREG, F2R, F2RL1, F3, GAPDH, GATA3, HDAC2, HIF1A, HLA-A, HLA-DPA1, HLA-E, HLA-F, HLA-G, HMGB1, HMGB2, HRAS, HSPA1A, HSPA1B, IRF8, IFI16, IL1B, IL1R1, IL1R…	ATP6AP2, CEBPB, IGF2BP2, NFAT5, TRIM6, ADORA2B, CCBE1, CYP1B1, CD55, EGR1, EPHA2, ABCA1, EREG, F3, DDX58, KPNA6, PANX1, GAS6, GBP1, NPTN, CD274, ANXA1, HFE, HIF1A, HMOX1, BIRC2, APP, IL1B, IL1R1, IL1RAP, IL6, IL6ST, IL7, IL15, INHBA, ITGAV, LIPA, LTBP3, SMAD3, FURIN, SERPINE1, ERRFI1, DDX60, NPLOC4, TBC1D23, AXL, PRNP, TWSG1, PTGS2, HEG1, PTPRJ, RAC1, BCL3, BCL6, S100A13, SNAI2, SPTBN1, STAT1, ST…	241	83	47	0.169675	0.290123
GO:0001816	cytokine production	GO_0001816_2_and_GO:0002367	GO_0001816_2	GO:0002367	cytokine production involved in immune response	B2M, BCL6, BST2, CD74, CD81, CD55, DDX1, DLG1, F2RL1, GAS6, GATA3, HFE, HLA-A, HLA-E, HLA-F, HLA-G, MR1, HMOX1, IL1B, IL1R1, IL6, IL18, KIT, SMAD7, MIF, PRKCZ, MAP3K7, TGFB1, TGFB2, TGFB3, TLR3, TRAF2, TRAF6, WNT5A, FZD5, SLC7A5, TNFRSF14, BCL10, DDX21, SPON2, MALT1, KDELR1, SIRT1, DDX58, GPRC5B, TRPM4, SPHK2, STARD7, MAVS, CUEDC2, TRIM6, TICAM1, DENND1B, DHX36	ATP6AP2, CEBPB, IGF2BP2, NFAT5, TRIM6, ADORA2B, CCBE1, CYP1B1, CD55, EGR1, EPHA2, ABCA1, EREG, F3, DDX58, KPNA6, PANX1, GAS6, GBP1, NPTN, CD274, ANXA1, HFE, HIF1A, HMOX1, BIRC2, APP, IL1B, IL1R1, IL1RAP, IL6, IL6ST, IL7, IL15, INHBA, ITGAV, LIPA, LTBP3, SMAD3, FURIN, SERPINE1, ERRFI1, DDX60, NPLOC4, TBC1D23, AXL, PRNP, TWSG1, PTGS2, HEG1, PTPRJ, RAC1, BCL3, BCL6, S100A13, SNAI2, SPTBN1, STAT1, ST…	54	83	13	0.104839	0.189781
GO:0001816	cytokine production	GO_0001816_2_and_GO:0002534	GO_0001816_2	GO:0002534	cytokine production involved in inflammatory response	ADCY7, ABCD1, MAPK14, IL6, MYD88, PER1, STAT3, IL1R2, BAP1, KPNA6, PLD3, IL17RA, APPL1, PDCD4, PYCARD, IL17D, APPL2, GPSM3, CHID1, CUEDC2, ZC3H12A, SEH1L, IL17RC, SIRPA, TICAM1	ATP6AP2, CEBPB, IGF2BP2, NFAT5, TRIM6, ADORA2B, CCBE1, CYP1B1, CD55, EGR1, EPHA2, ABCA1, EREG, F3, DDX58, KPNA6, PANX1, GAS6, GBP1, NPTN, CD274, ANXA1, HFE, HIF1A, HMOX1, BIRC2, APP, IL1B, IL1R1, IL1RAP, IL6, IL6ST, IL7, IL15, INHBA, ITGAV, LIPA, LTBP3, SMAD3, FURIN, SERPINE1, ERRFI1, DDX60, NPLOC4, TBC1D23, AXL, PRNP, TWSG1, PTGS2, HEG1, PTPRJ, RAC1, BCL3, BCL6, S100A13, SNAI2, SPTBN1, STAT1, ST…	25	83	5	0.0485437	0.0925926
GO:0001816	cytokine production	GO_0001816_2_and_GO:0010573	GO_0001816_2	GO:0010573	vascular endothelial growth factor production	ADORA2B, ARNT, BRCA1, C3, C5, CYP1B1, HIF1A, IL1B, IL6, IL6R, IL6ST, ISL1, PTGS2, TGFB1, EIF2AK3, ADAMTS3, HPSE, SULF2, NDRG2, CCBE1	ATP6AP2, CEBPB, IGF2BP2, NFAT5, TRIM6, ADORA2B, CCBE1, CYP1B1, CD55, EGR1, EPHA2, ABCA1, EREG, F3, DDX58, KPNA6, PANX1, GAS6, GBP1, NPTN, CD274, ANXA1, HFE, HIF1A, HMOX1, BIRC2, APP, IL1B, IL1R1, IL1RAP, IL6, IL6ST, IL7, IL15, INHBA, ITGAV, LIPA, LTBP3, SMAD3, FURIN, SERPINE1, ERRFI1, DDX60, NPLOC4, TBC1D23, AXL, PRNP, TWSG1, PTGS2, HEG1, PTPRJ, RAC1, BCL3, BCL6, S100A13, SNAI2, SPTBN1, STAT1, ST…	20	83	9	0.0957447	0.174757
GO:0001816	cytokine production	GO_0001816_2_and_GO:0032602	GO_0001816_2	GO:0032602	chemokine production	ADORA2B, ARG2, CD74, DDX3X, EPHA2, F2RL1, GSTP1, HIF1A, HMGB1, IL1B, IL6, IL6R, IL7, IL18, LGALS9, MBP, MIF, MAP2K5, EIF2AK2, SNAI2, SYK, ADAM17, TLR3, TWIST1, RIPK2, KLF4, SOCS5, TUSC2, TRIM32, IL17RA, FOXP1, MAVS, MUL1, TIRAP, C1QTNF3, SIRPA, ZFPM1, MCOLN2	ATP6AP2, CEBPB, IGF2BP2, NFAT5, TRIM6, ADORA2B, CCBE1, CYP1B1, CD55, EGR1, EPHA2, ABCA1, EREG, F3, DDX58, KPNA6, PANX1, GAS6, GBP1, NPTN, CD274, ANXA1, HFE, HIF1A, HMOX1, BIRC2, APP, IL1B, IL1R1, IL1RAP, IL6, IL6ST, IL7, IL15, INHBA, ITGAV, LIPA, LTBP3, SMAD3, FURIN, SERPINE1, ERRFI1, DDX60, NPLOC4, TBC1D23, AXL, PRNP, TWSG1, PTGS2, HEG1, PTPRJ, RAC1, BCL3, BCL6, S100A13, SNAI2, SPTBN1, STAT1, ST…	38	83	9	0.0803571	0.14876
GO:0001816	cytokine production	GO_0001816_2_and_GO:0032606	GO_0001816_2	GO:0032606	type I interferon production	POLR3D, CHUK, CREBBP, CTNNB1, CYLD, DDX3X, DHX9, EP300, HMGB2, IFI16, IRAK1, IRF1, IRF3, IRF7, MYD88, NFKB1, NFKB2, PCBP2, PIN1, PLCG2, POLA1, POLR2E, POLR2F, POLR2H, POLR2K, POLR2L, PPM1B, PRKDC, PTPN11, PTPRS, REL, RELA, RELB, TRIM21, STAT1, STAT6, SYK, TLR3, TNFAIP3, TRAF3, UBA7, XRCC5, YY1, TRIM25, RIPK2, RIOK3, TAX1BP1, NMI, LRRFIP1, UBE2L6, POLR1C, ISG15, IKBKE, PQBP1, G3BP1, FLOT1, TRAIP, …	ATP6AP2, CEBPB, IGF2BP2, NFAT5, TRIM6, ADORA2B, CCBE1, CYP1B1, CD55, EGR1, EPHA2, ABCA1, EREG, F3, DDX58, KPNA6, PANX1, GAS6, GBP1, NPTN, CD274, ANXA1, HFE, HIF1A, HMOX1, BIRC2, APP, IL1B, IL1R1, IL1RAP, IL6, IL6ST, IL7, IL15, INHBA, ITGAV, LIPA, LTBP3, SMAD3, FURIN, SERPINE1, ERRFI1, DDX60, NPLOC4, TBC1D23, AXL, PRNP, TWSG1, PTGS2, HEG1, PTPRJ, RAC1, BCL3, BCL6, S100A13, SNAI2, SPTBN1, STAT1, ST…	100	83	6	0.0338983	0.0655738
GO:0001816	cytokine production	GO_0001816_2_and_GO:0032609	GO_0001816_2	GO:0032609	type II interferon production	AXL, BCL3, C1QBP, CD47, CEBPG, DDIT3, F2RL1, GAS6, GATA3, HLA-A, HLA-DPA1, HLA-DRB1, HMGB1, HRAS, IRF8, IL1B, IL1R1, IL18, INHBA, ISL1, LGALS9, PDE4B, PRNP, TRIM27, TLR3, WNT5A, FZD5, SLC7A5, RIPK2, FADD, IL27RA, ISG15, RASGRP1, RIPK3, BTN3A2, BTN3A1, SCRIB, PYCARD, CD274, IL23A, AZI2, ZC3H12A, CD276, SIRPA, ZFPM1	ATP6AP2, CEBPB, IGF2BP2, NFAT5, TRIM6, ADORA2B, CCBE1, CYP1B1, CD55, EGR1, EPHA2, ABCA1, EREG, F3, DDX58, KPNA6, PANX1, GAS6, GBP1, NPTN, CD274, ANXA1, HFE, HIF1A, HMOX1, BIRC2, APP, IL1B, IL1R1, IL1RAP, IL6, IL6ST, IL7, IL15, INHBA, ITGAV, LIPA, LTBP3, SMAD3, FURIN, SERPINE1, ERRFI1, DDX60, NPLOC4, TBC1D23, AXL, PRNP, TWSG1, PTGS2, HEG1, PTPRJ, RAC1, BCL3, BCL6, S100A13, SNAI2, SPTBN1, STAT1, ST…	45	83	13	0.113043	0.203125
GO:0001816	cytokine production	GO_0001816_2_and_GO:0032612	GO_0001816_2	GO:0032612	interleukin-1 production	ABCA1, ANXA1, APP, ARRB2, CEACAM1, CASP1, CASP8, S1PR3, EGR1, SERPINB1, F2R, F2RL1, GAS6, GSTP1, HDAC2, MR1, HMGB1, IFI16, IL1B, IL6, ISL1, JAK2, LGALS9, SMAD3, S100A13, STAT3, TNFAIP3, WNT5A, FZD5, RIPK2, SPHK1, AIM2, NOD1, MALT1, CARD8, PANX1, FOXP1, PYCARD, ERRFI1, NLRP2, GSDMD, ZC3H12A, TMEM106A, CARD16, SIRPA	ATP6AP2, CEBPB, IGF2BP2, NFAT5, TRIM6, ADORA2B, CCBE1, CYP1B1, CD55, EGR1, EPHA2, ABCA1, EREG, F3, DDX58, KPNA6, PANX1, GAS6, GBP1, NPTN, CD274, ANXA1, HFE, HIF1A, HMOX1, BIRC2, APP, IL1B, IL1R1, IL1RAP, IL6, IL6ST, IL7, IL15, INHBA, ITGAV, LIPA, LTBP3, SMAD3, FURIN, SERPINE1, ERRFI1, DDX60, NPLOC4, TBC1D23, AXL, PRNP, TWSG1, PTGS2, HEG1, PTPRJ, RAC1, BCL3, BCL6, S100A13, SNAI2, SPTBN1, STAT1, ST…	45	83	14	0.122807	0.21875
GO:0001816	cytokine production	GO_0001816_2_and_GO:0032613	GO_0001816_2	GO:0032613	interleukin-10 production	CD47, F2RL1, HLA-DRB1, HMGB1, IL6, LGALS9, CD46, PRKCD, PRKCZ, STAT3, SYK, CD83, ISG15, PIBF1, TUSC2, TNFRSF21, TRIB2, PYCARD, CD274, IL23A	ATP6AP2, CEBPB, IGF2BP2, NFAT5, TRIM6, ADORA2B, CCBE1, CYP1B1, CD55, EGR1, EPHA2, ABCA1, EREG, F3, DDX58, KPNA6, PANX1, GAS6, GBP1, NPTN, CD274, ANXA1, HFE, HIF1A, HMOX1, BIRC2, APP, IL1B, IL1R1, IL1RAP, IL6, IL6ST, IL7, IL15, INHBA, ITGAV, LIPA, LTBP3, SMAD3, FURIN, SERPINE1, ERRFI1, DDX60, NPLOC4, TBC1D23, AXL, PRNP, TWSG1, PTGS2, HEG1, PTPRJ, RAC1, BCL3, BCL6, S100A13, SNAI2, SPTBN1, STAT1, ST…	20	83	4	0.040404	0.0776699
GO:0001816	cytokine production	GO_0001816_2_and_GO:0032615	GO_0001816_2	GO:0032615	interleukin-12 production	ARRB2, C1QBP, CD40, CD47, MAPK14, HLA-B, HLA-G, HMGB1, IRF8, ISL1, LGALS9, LTB, MDK, PRKCD, MAPK11, SYK, THBS1, TLR3, RIPK2, PIBF1, MAST2, PLCB1, FOXP1, IL23A, TIRAP	ATP6AP2, CEBPB, IGF2BP2, NFAT5, TRIM6, ADORA2B, CCBE1, CYP1B1, CD55, EGR1, EPHA2, ABCA1, EREG, F3, DDX58, KPNA6, PANX1, GAS6, GBP1, NPTN, CD274, ANXA1, HFE, HIF1A, HMOX1, BIRC2, APP, IL1B, IL1R1, IL1RAP, IL6, IL6ST, IL7, IL15, INHBA, ITGAV, LIPA, LTBP3, SMAD3, FURIN, SERPINE1, ERRFI1, DDX60, NPLOC4, TBC1D23, AXL, PRNP, TWSG1, PTGS2, HEG1, PTPRJ, RAC1, BCL3, BCL6, S100A13, SNAI2, SPTBN1, STAT1, ST…	25	83	2	0.0188679	0.037037
GO:0001816	cytokine production	GO_0001816_2_and_GO:0032623	GO_0001816_2	GO:0032623	interleukin-2 production	ANXA1, CD4, GATA3, GBP1, IL1B, PNP, PDE4B, PRNP, TRIM27, RPS3, SPTBN1, MAP3K7, TNFAIP3, TRAF2, TRAF6, EZR, ZFP36, RIPK2, CD83, HOMER3, HOMER2, KAT5, MALT1, GLMN, PRKD2, STOML2, HDAC7, CARD11, NAV3	ATP6AP2, CEBPB, IGF2BP2, NFAT5, TRIM6, ADORA2B, CCBE1, CYP1B1, CD55, EGR1, EPHA2, ABCA1, EREG, F3, DDX58, KPNA6, PANX1, GAS6, GBP1, NPTN, CD274, ANXA1, HFE, HIF1A, HMOX1, BIRC2, APP, IL1B, IL1R1, IL1RAP, IL6, IL6ST, IL7, IL15, INHBA, ITGAV, LIPA, LTBP3, SMAD3, FURIN, SERPINE1, ERRFI1, DDX60, NPLOC4, TBC1D23, AXL, PRNP, TWSG1, PTGS2, HEG1, PTPRJ, RAC1, BCL3, BCL6, S100A13, SNAI2, SPTBN1, STAT1, ST…	29	83	7	0.0666667	0.125
GO:0001816	cytokine production	GO_0001816_2_and_GO:0032635	GO_0001816_2	GO:0032635	interleukin-6 production	ADORA2B, APP, ARRB1, ARRB2, CAPN2, CD47, CD74, CSK, CYBA, DHX9, EREG, F2R, F2RL1, GAS6, HLA-B, HMGB1, IL1B, IL6, IL6R, IL18, ISL1, LGALS9, MBP, MYD88, MAPK13, PTPN6, PTPN11, STAT3, SYK, TLR3, TNFAIP3, TWIST1, UCN, WNT5A, XBP1, HYAL2, RIPK2, BCL10, ARHGEF2, MAPKAPK2, SOCS5, KLF2, NOD1, SPON2, SYT11, DDX58, IL17RA, ZBTB20, PYCARD, IL17D, AKIRIN2, TBC1D23, ASH1L, SPHK2, MAVS, IFIH1, AZI2, NLRX1, ZC3…	ATP6AP2, CEBPB, IGF2BP2, NFAT5, TRIM6, ADORA2B, CCBE1, CYP1B1, CD55, EGR1, EPHA2, ABCA1, EREG, F3, DDX58, KPNA6, PANX1, GAS6, GBP1, NPTN, CD274, ANXA1, HFE, HIF1A, HMOX1, BIRC2, APP, IL1B, IL1R1, IL1RAP, IL6, IL6ST, IL7, IL15, INHBA, ITGAV, LIPA, LTBP3, SMAD3, FURIN, SERPINE1, ERRFI1, DDX60, NPLOC4, TBC1D23, AXL, PRNP, TWSG1, PTGS2, HEG1, PTPRJ, RAC1, BCL3, BCL6, S100A13, SNAI2, SPTBN1, STAT1, ST…	66	83	13	0.0955882	0.174497
GO:0001816	cytokine production	GO_0001816_2_and_GO:0032637	GO_0001816_2	GO:0032637	interleukin-8 production	ANXA1, ANXA4, ARRB1, BCL3, CD58, CD74, DDIT3, F2R, F2RL1, F3, HMGB1, HSPA1A, HSPA1B, IL1B, IL6, LGALS9, MYD88, SERPINE1, MAP2K5, RAB1A, RELA, STAT3, SYK, TLR3, HYAL2, RIPK1, FADD, BCL10, KLF4, NOD1, PARK7, MAPKBP1, DDX58, PRKD2, PYCARD, ZNF580, IL17D, OTUD7B, MAVS, AFAP1L2, TIRAP	ATP6AP2, CEBPB, IGF2BP2, NFAT5, TRIM6, ADORA2B, CCBE1, CYP1B1, CD55, EGR1, EPHA2, ABCA1, EREG, F3, DDX58, KPNA6, PANX1, GAS6, GBP1, NPTN, CD274, ANXA1, HFE, HIF1A, HMOX1, BIRC2, APP, IL1B, IL1R1, IL1RAP, IL6, IL6ST, IL7, IL15, INHBA, ITGAV, LIPA, LTBP3, SMAD3, FURIN, SERPINE1, ERRFI1, DDX60, NPLOC4, TBC1D23, AXL, PRNP, TWSG1, PTGS2, HEG1, PTPRJ, RAC1, BCL3, BCL6, S100A13, SNAI2, SPTBN1, STAT1, ST…	41	83	12	0.107143	0.193548
GO:0001816	cytokine production	GO_0001816_2_and_GO:0071604	GO_0001816_2	GO:0071604	transforming growth factor beta production	CDH3, CREB1, ATF2, GATA6, HIF1A, HSP90AB1, ITGAV, ITGB8, LGALS9, LTBP1, LTBP3, LUM, SMAD3, SMAD4, CD46, MYB, FURIN, PTGS2, TGFB2, THBS1, SERPINB7, ATP6AP2, CD2AP, LAPTM4B	ATP6AP2, CEBPB, IGF2BP2, NFAT5, TRIM6, ADORA2B, CCBE1, CYP1B1, CD55, EGR1, EPHA2, ABCA1, EREG, F3, DDX58, KPNA6, PANX1, GAS6, GBP1, NPTN, CD274, ANXA1, HFE, HIF1A, HMOX1, BIRC2, APP, IL1B, IL1R1, IL1RAP, IL6, IL6ST, IL7, IL15, INHBA, ITGAV, LIPA, LTBP3, SMAD3, FURIN, SERPINE1, ERRFI1, DDX60, NPLOC4, TBC1D23, AXL, PRNP, TWSG1, PTGS2, HEG1, PTPRJ, RAC1, BCL3, BCL6, S100A13, SNAI2, SPTBN1, STAT1, ST…	24	83	10	0.103093	0.186916
GO:0001816	cytokine production	GO_0001816_2_and_GO:0071706	GO_0001816_2	GO:0071706	tumor necrosis factor superfamily cytokine production	ANGPT1, APP, ARG2, ARRB2, AXL, TSPO, CD47, CLU, CYBA, DDT, GAS6, GSTP1, HDAC2, HLA-E, HMGB1, HSF1, ISL1, JAK2, LGALS9, MIF, NFKBIL1, PIK3R1, PTPN6, PTPN11, PTPRJ, TRIM27, TLR3, TNFAIP3, TWIST1, ZFP36, RIPK1, RIPK2, FADD, ARHGEF2, MAPKAPK2, RASGRP1, AKAP8, NOD1, SPON2, GPNMB, ARFGEF2, TREX1, DICER1, LY96, ZBTB20, FOXP1, PYCARD, CD274, IL23A, TBC1D23, SPHK2, MAVS, AZI2, ZC3H12A, WDR83, TMEM106A, TI…	ATP6AP2, CEBPB, IGF2BP2, NFAT5, TRIM6, ADORA2B, CCBE1, CYP1B1, CD55, EGR1, EPHA2, ABCA1, EREG, F3, DDX58, KPNA6, PANX1, GAS6, GBP1, NPTN, CD274, ANXA1, HFE, HIF1A, HMOX1, BIRC2, APP, IL1B, IL1R1, IL1RAP, IL6, IL6ST, IL7, IL15, INHBA, ITGAV, LIPA, LTBP3, SMAD3, FURIN, SERPINE1, ERRFI1, DDX60, NPLOC4, TBC1D23, AXL, PRNP, TWSG1, PTGS2, HEG1, PTPRJ, RAC1, BCL3, BCL6, S100A13, SNAI2, SPTBN1, STAT1, ST…	59	83	10	0.0757576	0.140845
GO:0001816	cytokine production	GO_0001816_3_and_GO:0001817	GO_0001816_3	GO:0001817	regulation of cytokine production	ADCY7, ADORA2B, ABCD1, ANGPT1, ANXA1, ANXA4, BIRC2, BIRC3, APP, ARG2, ARNT, ARRB1, ARRB2, ATP2B1, AXL, B2M, BCL3, BCL6, CEACAM1, POLR3D, BRCA1, BST2, TSPO, C1QBP, C3, C5, CAPN2, CASP1, CASP8, CD4, CD40, CD47, CD58, CD74, CD81, CDH3, CEBPB, CEBPG, CHUK, CLU, CREB1, ATF2, CREBBP, MAPK14, CSK, CTNNB1, CYBA, CYLD, CYP1B1, DDIT3, DDT, DDX1, DDX3X, DHX9, S1PR3, EGR1, EPHA2, SERPINB1, ELF1, EP300, EREG,…	FLOT1, KLF2, GPNMB, MALT1, SIRPA, S1PR3, F2R, FGFR1, TRIM32, MAPKBP1, GAPDH, ZBTB20, ANGPT1, HRAS, LTBP1, LUM, SMAD7, LURAP1, POLR2L, RNF216, MAPK11, SEC14L1, TWIST1, WNT5A, ADAMTS3, SOCS5, CD81	389	27	26	0.0666667	0.125
GO:0001816	cytokine production	GO_0001816_3_and_GO:0001818	GO_0001816_3	GO:0001818	negative regulation of cytokine production	ADCY7, ABCD1, ANXA1, ANXA4, ARG2, ARRB1, ARRB2, ATP2B1, AXL, BCL3, BCL6, CEACAM1, BST2, TSPO, C1QBP, CDH3, CSK, CYLD, DDIT3, EPHA2, SERPINB1, FGFR1, GAS6, GATA3, GATA6, GBP1, GSTP1, HFE, HLA-DRB1, HLA-F, HMGB1, HMOX1, HSF1, HSP90AB1, INHBA, INHBB, IRF3, LGALS9, SMAD7, NFKB1, NFKBIL1, FURIN, PCBP2, PIN1, PPM1B, SRGN, MAP2K5, PRNP, PTGER4, PTPN6, PTPRS, RAC1, REL, RELB, TRIM27, PPP1R11, TGFB1, TGFB…	FLOT1, KLF2, GPNMB, MALT1, SIRPA, S1PR3, F2R, FGFR1, TRIM32, MAPKBP1, GAPDH, ZBTB20, ANGPT1, HRAS, LTBP1, LUM, SMAD7, LURAP1, POLR2L, RNF216, MAPK11, SEC14L1, TWIST1, WNT5A, ADAMTS3, SOCS5, CD81	141	27	9	0.0566038	0.107143
GO:0001816	cytokine production	GO_0001816_3_and_GO:0001819	GO_0001816_3	GO:0001819	positive regulation of cytokine production	ADORA2B, ANXA1, BIRC2, BIRC3, APP, ARNT, B2M, BCL3, POLR3D, BRCA1, C1QBP, C3, C5, CASP1, CASP8, CD4, CD40, CD58, CD74, CD81, CEBPB, CEBPG, CHUK, CLU, CREB1, ATF2, CREBBP, MAPK14, CTNNB1, CYBA, CYP1B1, DDIT3, DDT, DDX1, DDX3X, DHX9, EGR1, EP300, EREG, F2R, F2RL1, F3, GAPDH, GATA3, HDAC2, HIF1A, HLA-A, HLA-DPA1, HLA-E, HLA-F, HLA-G, HMGB1, HMGB2, HRAS, HSPA1A, HSPA1B, IRF8, IFI16, IL1B, IL1R1, IL1R…	FLOT1, KLF2, GPNMB, MALT1, SIRPA, S1PR3, F2R, FGFR1, TRIM32, MAPKBP1, GAPDH, ZBTB20, ANGPT1, HRAS, LTBP1, LUM, SMAD7, LURAP1, POLR2L, RNF216, MAPK11, SEC14L1, TWIST1, WNT5A, ADAMTS3, SOCS5, CD81	241	27	15	0.0592885	0.11194
GO:0001816	cytokine production	GO_0001816_3_and_GO:0002367	GO_0001816_3	GO:0002367	cytokine production involved in immune response	B2M, BCL6, BST2, CD74, CD81, CD55, DDX1, DLG1, F2RL1, GAS6, GATA3, HFE, HLA-A, HLA-E, HLA-F, HLA-G, MR1, HMOX1, IL1B, IL1R1, IL6, IL18, KIT, SMAD7, MIF, PRKCZ, MAP3K7, TGFB1, TGFB2, TGFB3, TLR3, TRAF2, TRAF6, WNT5A, FZD5, SLC7A5, TNFRSF14, BCL10, DDX21, SPON2, MALT1, KDELR1, SIRT1, DDX58, GPRC5B, TRPM4, SPHK2, STARD7, MAVS, CUEDC2, TRIM6, TICAM1, DENND1B, DHX36	FLOT1, KLF2, GPNMB, MALT1, SIRPA, S1PR3, F2R, FGFR1, TRIM32, MAPKBP1, GAPDH, ZBTB20, ANGPT1, HRAS, LTBP1, LUM, SMAD7, LURAP1, POLR2L, RNF216, MAPK11, SEC14L1, TWIST1, WNT5A, ADAMTS3, SOCS5, CD81	54	27	4	0.0519481	0.0987654
GO:0001816	cytokine production	GO_0001816_3_and_GO:0002534	GO_0001816_3	GO:0002534	cytokine production involved in inflammatory response	ADCY7, ABCD1, MAPK14, IL6, MYD88, PER1, STAT3, IL1R2, BAP1, KPNA6, PLD3, IL17RA, APPL1, PDCD4, PYCARD, IL17D, APPL2, GPSM3, CHID1, CUEDC2, ZC3H12A, SEH1L, IL17RC, SIRPA, TICAM1	FLOT1, KLF2, GPNMB, MALT1, SIRPA, S1PR3, F2R, FGFR1, TRIM32, MAPKBP1, GAPDH, ZBTB20, ANGPT1, HRAS, LTBP1, LUM, SMAD7, LURAP1, POLR2L, RNF216, MAPK11, SEC14L1, TWIST1, WNT5A, ADAMTS3, SOCS5, CD81	25	27	1	0.0196078	0.0384615
GO:0001816	cytokine production	GO_0001816_3_and_GO:0010573	GO_0001816_3	GO:0010573	vascular endothelial growth factor production	ADORA2B, ARNT, BRCA1, C3, C5, CYP1B1, HIF1A, IL1B, IL6, IL6R, IL6ST, ISL1, PTGS2, TGFB1, EIF2AK3, ADAMTS3, HPSE, SULF2, NDRG2, CCBE1	FLOT1, KLF2, GPNMB, MALT1, SIRPA, S1PR3, F2R, FGFR1, TRIM32, MAPKBP1, GAPDH, ZBTB20, ANGPT1, HRAS, LTBP1, LUM, SMAD7, LURAP1, POLR2L, RNF216, MAPK11, SEC14L1, TWIST1, WNT5A, ADAMTS3, SOCS5, CD81	20	27	1	0.0217391	0.0425532
GO:0001816	cytokine production	GO_0001816_3_and_GO:0032602	GO_0001816_3	GO:0032602	chemokine production	ADORA2B, ARG2, CD74, DDX3X, EPHA2, F2RL1, GSTP1, HIF1A, HMGB1, IL1B, IL6, IL6R, IL7, IL18, LGALS9, MBP, MIF, MAP2K5, EIF2AK2, SNAI2, SYK, ADAM17, TLR3, TWIST1, RIPK2, KLF4, SOCS5, TUSC2, TRIM32, IL17RA, FOXP1, MAVS, MUL1, TIRAP, C1QTNF3, SIRPA, ZFPM1, MCOLN2	FLOT1, KLF2, GPNMB, MALT1, SIRPA, S1PR3, F2R, FGFR1, TRIM32, MAPKBP1, GAPDH, ZBTB20, ANGPT1, HRAS, LTBP1, LUM, SMAD7, LURAP1, POLR2L, RNF216, MAPK11, SEC14L1, TWIST1, WNT5A, ADAMTS3, SOCS5, CD81	38	27	4	0.0655738	0.123077
GO:0001816	cytokine production	GO_0001816_3_and_GO:0032606	GO_0001816_3	GO:0032606	type I interferon production	POLR3D, CHUK, CREBBP, CTNNB1, CYLD, DDX3X, DHX9, EP300, HMGB2, IFI16, IRAK1, IRF1, IRF3, IRF7, MYD88, NFKB1, NFKB2, PCBP2, PIN1, PLCG2, POLA1, POLR2E, POLR2F, POLR2H, POLR2K, POLR2L, PPM1B, PRKDC, PTPN11, PTPRS, REL, RELA, RELB, TRIM21, STAT1, STAT6, SYK, TLR3, TNFAIP3, TRAF3, UBA7, XRCC5, YY1, TRIM25, RIPK2, RIOK3, TAX1BP1, NMI, LRRFIP1, UBE2L6, POLR1C, ISG15, IKBKE, PQBP1, G3BP1, FLOT1, TRAIP, …	FLOT1, KLF2, GPNMB, MALT1, SIRPA, S1PR3, F2R, FGFR1, TRIM32, MAPKBP1, GAPDH, ZBTB20, ANGPT1, HRAS, LTBP1, LUM, SMAD7, LURAP1, POLR2L, RNF216, MAPK11, SEC14L1, TWIST1, WNT5A, ADAMTS3, SOCS5, CD81	100	27	6	0.0495868	0.0944882
GO:0001816	cytokine production	GO_0001816_3_and_GO:0032609	GO_0001816_3	GO:0032609	type II interferon production	AXL, BCL3, C1QBP, CD47, CEBPG, DDIT3, F2RL1, GAS6, GATA3, HLA-A, HLA-DPA1, HLA-DRB1, HMGB1, HRAS, IRF8, IL1B, IL1R1, IL18, INHBA, ISL1, LGALS9, PDE4B, PRNP, TRIM27, TLR3, WNT5A, FZD5, SLC7A5, RIPK2, FADD, IL27RA, ISG15, RASGRP1, RIPK3, BTN3A2, BTN3A1, SCRIB, PYCARD, CD274, IL23A, AZI2, ZC3H12A, CD276, SIRPA, ZFPM1	FLOT1, KLF2, GPNMB, MALT1, SIRPA, S1PR3, F2R, FGFR1, TRIM32, MAPKBP1, GAPDH, ZBTB20, ANGPT1, HRAS, LTBP1, LUM, SMAD7, LURAP1, POLR2L, RNF216, MAPK11, SEC14L1, TWIST1, WNT5A, ADAMTS3, SOCS5, CD81	45	27	3	0.0434783	0.0833333
GO:0001816	cytokine production	GO_0001816_3_and_GO:0032612	GO_0001816_3	GO:0032612	interleukin-1 production	ABCA1, ANXA1, APP, ARRB2, CEACAM1, CASP1, CASP8, S1PR3, EGR1, SERPINB1, F2R, F2RL1, GAS6, GSTP1, HDAC2, MR1, HMGB1, IFI16, IL1B, IL6, ISL1, JAK2, LGALS9, SMAD3, S100A13, STAT3, TNFAIP3, WNT5A, FZD5, RIPK2, SPHK1, AIM2, NOD1, MALT1, CARD8, PANX1, FOXP1, PYCARD, ERRFI1, NLRP2, GSDMD, ZC3H12A, TMEM106A, CARD16, SIRPA	FLOT1, KLF2, GPNMB, MALT1, SIRPA, S1PR3, F2R, FGFR1, TRIM32, MAPKBP1, GAPDH, ZBTB20, ANGPT1, HRAS, LTBP1, LUM, SMAD7, LURAP1, POLR2L, RNF216, MAPK11, SEC14L1, TWIST1, WNT5A, ADAMTS3, SOCS5, CD81	45	27	5	0.0746269	0.138889
GO:0001816	cytokine production	GO_0001816_3_and_GO:0032613	GO_0001816_3	GO:0032613	interleukin-10 production	CD47, F2RL1, HLA-DRB1, HMGB1, IL6, LGALS9, CD46, PRKCD, PRKCZ, STAT3, SYK, CD83, ISG15, PIBF1, TUSC2, TNFRSF21, TRIB2, PYCARD, CD274, IL23A	FLOT1, KLF2, GPNMB, MALT1, SIRPA, S1PR3, F2R, FGFR1, TRIM32, MAPKBP1, GAPDH, ZBTB20, ANGPT1, HRAS, LTBP1, LUM, SMAD7, LURAP1, POLR2L, RNF216, MAPK11, SEC14L1, TWIST1, WNT5A, ADAMTS3, SOCS5, CD81	20	27	0	0	0
GO:0001816	cytokine production	GO_0001816_3_and_GO:0032615	GO_0001816_3	GO:0032615	interleukin-12 production	ARRB2, C1QBP, CD40, CD47, MAPK14, HLA-B, HLA-G, HMGB1, IRF8, ISL1, LGALS9, LTB, MDK, PRKCD, MAPK11, SYK, THBS1, TLR3, RIPK2, PIBF1, MAST2, PLCB1, FOXP1, IL23A, TIRAP	FLOT1, KLF2, GPNMB, MALT1, SIRPA, S1PR3, F2R, FGFR1, TRIM32, MAPKBP1, GAPDH, ZBTB20, ANGPT1, HRAS, LTBP1, LUM, SMAD7, LURAP1, POLR2L, RNF216, MAPK11, SEC14L1, TWIST1, WNT5A, ADAMTS3, SOCS5, CD81	25	27	1	0.0196078	0.0384615
GO:0001816	cytokine production	GO_0001816_3_and_GO:0032623	GO_0001816_3	GO:0032623	interleukin-2 production	ANXA1, CD4, GATA3, GBP1, IL1B, PNP, PDE4B, PRNP, TRIM27, RPS3, SPTBN1, MAP3K7, TNFAIP3, TRAF2, TRAF6, EZR, ZFP36, RIPK2, CD83, HOMER3, HOMER2, KAT5, MALT1, GLMN, PRKD2, STOML2, HDAC7, CARD11, NAV3	FLOT1, KLF2, GPNMB, MALT1, SIRPA, S1PR3, F2R, FGFR1, TRIM32, MAPKBP1, GAPDH, ZBTB20, ANGPT1, HRAS, LTBP1, LUM, SMAD7, LURAP1, POLR2L, RNF216, MAPK11, SEC14L1, TWIST1, WNT5A, ADAMTS3, SOCS5, CD81	29	27	1	0.0181818	0.0357143
GO:0001816	cytokine production	GO_0001816_3_and_GO:0032635	GO_0001816_3	GO:0032635	interleukin-6 production	ADORA2B, APP, ARRB1, ARRB2, CAPN2, CD47, CD74, CSK, CYBA, DHX9, EREG, F2R, F2RL1, GAS6, HLA-B, HMGB1, IL1B, IL6, IL6R, IL18, ISL1, LGALS9, MBP, MYD88, MAPK13, PTPN6, PTPN11, STAT3, SYK, TLR3, TNFAIP3, TWIST1, UCN, WNT5A, XBP1, HYAL2, RIPK2, BCL10, ARHGEF2, MAPKAPK2, SOCS5, KLF2, NOD1, SPON2, SYT11, DDX58, IL17RA, ZBTB20, PYCARD, IL17D, AKIRIN2, TBC1D23, ASH1L, SPHK2, MAVS, IFIH1, AZI2, NLRX1, ZC3…	FLOT1, KLF2, GPNMB, MALT1, SIRPA, S1PR3, F2R, FGFR1, TRIM32, MAPKBP1, GAPDH, ZBTB20, ANGPT1, HRAS, LTBP1, LUM, SMAD7, LURAP1, POLR2L, RNF216, MAPK11, SEC14L1, TWIST1, WNT5A, ADAMTS3, SOCS5, CD81	66	27	7	0.0813953	0.150538
GO:0001816	cytokine production	GO_0001816_3_and_GO:0032637	GO_0001816_3	GO:0032637	interleukin-8 production	ANXA1, ANXA4, ARRB1, BCL3, CD58, CD74, DDIT3, F2R, F2RL1, F3, HMGB1, HSPA1A, HSPA1B, IL1B, IL6, LGALS9, MYD88, SERPINE1, MAP2K5, RAB1A, RELA, STAT3, SYK, TLR3, HYAL2, RIPK1, FADD, BCL10, KLF4, NOD1, PARK7, MAPKBP1, DDX58, PRKD2, PYCARD, ZNF580, IL17D, OTUD7B, MAVS, AFAP1L2, TIRAP	FLOT1, KLF2, GPNMB, MALT1, SIRPA, S1PR3, F2R, FGFR1, TRIM32, MAPKBP1, GAPDH, ZBTB20, ANGPT1, HRAS, LTBP1, LUM, SMAD7, LURAP1, POLR2L, RNF216, MAPK11, SEC14L1, TWIST1, WNT5A, ADAMTS3, SOCS5, CD81	41	27	2	0.030303	0.0588235
GO:0001816	cytokine production	GO_0001816_3_and_GO:0071604	GO_0001816_3	GO:0071604	transforming growth factor beta production	CDH3, CREB1, ATF2, GATA6, HIF1A, HSP90AB1, ITGAV, ITGB8, LGALS9, LTBP1, LTBP3, LUM, SMAD3, SMAD4, CD46, MYB, FURIN, PTGS2, TGFB2, THBS1, SERPINB7, ATP6AP2, CD2AP, LAPTM4B	FLOT1, KLF2, GPNMB, MALT1, SIRPA, S1PR3, F2R, FGFR1, TRIM32, MAPKBP1, GAPDH, ZBTB20, ANGPT1, HRAS, LTBP1, LUM, SMAD7, LURAP1, POLR2L, RNF216, MAPK11, SEC14L1, TWIST1, WNT5A, ADAMTS3, SOCS5, CD81	24	27	2	0.0408163	0.0784314
GO:0001816	cytokine production	GO_0001816_3_and_GO:0071706	GO_0001816_3	GO:0071706	tumor necrosis factor superfamily cytokine production	ANGPT1, APP, ARG2, ARRB2, AXL, TSPO, CD47, CLU, CYBA, DDT, GAS6, GSTP1, HDAC2, HLA-E, HMGB1, HSF1, ISL1, JAK2, LGALS9, MIF, NFKBIL1, PIK3R1, PTPN6, PTPN11, PTPRJ, TRIM27, TLR3, TNFAIP3, TWIST1, ZFP36, RIPK1, RIPK2, FADD, ARHGEF2, MAPKAPK2, RASGRP1, AKAP8, NOD1, SPON2, GPNMB, ARFGEF2, TREX1, DICER1, LY96, ZBTB20, FOXP1, PYCARD, CD274, IL23A, TBC1D23, SPHK2, MAVS, AZI2, ZC3H12A, WDR83, TMEM106A, TI…	FLOT1, KLF2, GPNMB, MALT1, SIRPA, S1PR3, F2R, FGFR1, TRIM32, MAPKBP1, GAPDH, ZBTB20, ANGPT1, HRAS, LTBP1, LUM, SMAD7, LURAP1, POLR2L, RNF216, MAPK11, SEC14L1, TWIST1, WNT5A, ADAMTS3, SOCS5, CD81	59	27	5	0.0617284	0.116279
GO:0001816	cytokine production	GO_0001816_4_and_GO:0001817	GO_0001816_4	GO:0001817	regulation of cytokine production	ADCY7, ADORA2B, ABCD1, ANGPT1, ANXA1, ANXA4, BIRC2, BIRC3, APP, ARG2, ARNT, ARRB1, ARRB2, ATP2B1, AXL, B2M, BCL3, BCL6, CEACAM1, POLR3D, BRCA1, BST2, TSPO, C1QBP, C3, C5, CAPN2, CASP1, CASP8, CD4, CD40, CD47, CD58, CD74, CD81, CDH3, CEBPB, CEBPG, CHUK, CLU, CREB1, ATF2, CREBBP, MAPK14, CSK, CTNNB1, CYBA, CYLD, CYP1B1, DDIT3, DDT, DDX1, DDX3X, DHX9, S1PR3, EGR1, EPHA2, SERPINB1, ELF1, EP300, EREG,…	BTN3A3, BTN2A2, TRIM38, BTN3A2, BTN3A1, BTN2A1, TMEM106A, ADCY7, CARD16, CYLD, SERPINB1, RFTN1, LY96, HLA-A, HLA-B, HLA-DPA1, HLA-E, HLA-F, HLA-G, MR1, BIRC3, IFI16, IRF1, IRF7, JAK2, NFKB2, HDAC7, PIK3CD, SRGN, B2M, PTGER4, RELB, IFIH1, TRIM21, STAT6, TGFB1, TNFAIP3, UBA7, ZFP36, TRIM25, DHX58, GSDMD, TRIM56, CASP1, NLRC5, CASP8, CARD11, RIPK2, NMI, LRRFIP1, UBE2L6, CD40, CD47, IKBKE	389	54	50	0.127226	0.225734
GO:0001816	cytokine production	GO_0001816_4_and_GO:0001818	GO_0001816_4	GO:0001818	negative regulation of cytokine production	ADCY7, ABCD1, ANXA1, ANXA4, ARG2, ARRB1, ARRB2, ATP2B1, AXL, BCL3, BCL6, CEACAM1, BST2, TSPO, C1QBP, CDH3, CSK, CYLD, DDIT3, EPHA2, SERPINB1, FGFR1, GAS6, GATA3, GATA6, GBP1, GSTP1, HFE, HLA-DRB1, HLA-F, HMGB1, HMOX1, HSF1, HSP90AB1, INHBA, INHBB, IRF3, LGALS9, SMAD7, NFKB1, NFKBIL1, FURIN, PCBP2, PIN1, PPM1B, SRGN, MAP2K5, PRNP, PTGER4, PTPN6, PTPRS, RAC1, REL, RELB, TRIM27, PPP1R11, TGFB1, TGFB…	BTN3A3, BTN2A2, TRIM38, BTN3A2, BTN3A1, BTN2A1, TMEM106A, ADCY7, CARD16, CYLD, SERPINB1, RFTN1, LY96, HLA-A, HLA-B, HLA-DPA1, HLA-E, HLA-F, HLA-G, MR1, BIRC3, IFI16, IRF1, IRF7, JAK2, NFKB2, HDAC7, PIK3CD, SRGN, B2M, PTGER4, RELB, IFIH1, TRIM21, STAT6, TGFB1, TNFAIP3, UBA7, ZFP36, TRIM25, DHX58, GSDMD, TRIM56, CASP1, NLRC5, CASP8, CARD11, RIPK2, NMI, LRRFIP1, UBE2L6, CD40, CD47, IKBKE	141	54	21	0.12069	0.215385
GO:0001816	cytokine production	GO_0001816_4_and_GO:0001819	GO_0001816_4	GO:0001819	positive regulation of cytokine production	ADORA2B, ANXA1, BIRC2, BIRC3, APP, ARNT, B2M, BCL3, POLR3D, BRCA1, C1QBP, C3, C5, CASP1, CASP8, CD4, CD40, CD58, CD74, CD81, CEBPB, CEBPG, CHUK, CLU, CREB1, ATF2, CREBBP, MAPK14, CTNNB1, CYBA, CYP1B1, DDIT3, DDT, DDX1, DDX3X, DHX9, EGR1, EP300, EREG, F2R, F2RL1, F3, GAPDH, GATA3, HDAC2, HIF1A, HLA-A, HLA-DPA1, HLA-E, HLA-F, HLA-G, HMGB1, HMGB2, HRAS, HSPA1A, HSPA1B, IRF8, IFI16, IL1B, IL1R1, IL1R…	BTN3A3, BTN2A2, TRIM38, BTN3A2, BTN3A1, BTN2A1, TMEM106A, ADCY7, CARD16, CYLD, SERPINB1, RFTN1, LY96, HLA-A, HLA-B, HLA-DPA1, HLA-E, HLA-F, HLA-G, MR1, BIRC3, IFI16, IRF1, IRF7, JAK2, NFKB2, HDAC7, PIK3CD, SRGN, B2M, PTGER4, RELB, IFIH1, TRIM21, STAT6, TGFB1, TNFAIP3, UBA7, ZFP36, TRIM25, DHX58, GSDMD, TRIM56, CASP1, NLRC5, CASP8, CARD11, RIPK2, NMI, LRRFIP1, UBE2L6, CD40, CD47, IKBKE	241	54	25	0.0925926	0.169492
GO:0001816	cytokine production	GO_0001816_4_and_GO:0002367	GO_0001816_4	GO:0002367	cytokine production involved in immune response	B2M, BCL6, BST2, CD74, CD81, CD55, DDX1, DLG1, F2RL1, GAS6, GATA3, HFE, HLA-A, HLA-E, HLA-F, HLA-G, MR1, HMOX1, IL1B, IL1R1, IL6, IL18, KIT, SMAD7, MIF, PRKCZ, MAP3K7, TGFB1, TGFB2, TGFB3, TLR3, TRAF2, TRAF6, WNT5A, FZD5, SLC7A5, TNFRSF14, BCL10, DDX21, SPON2, MALT1, KDELR1, SIRT1, DDX58, GPRC5B, TRPM4, SPHK2, STARD7, MAVS, CUEDC2, TRIM6, TICAM1, DENND1B, DHX36	BTN3A3, BTN2A2, TRIM38, BTN3A2, BTN3A1, BTN2A1, TMEM106A, ADCY7, CARD16, CYLD, SERPINB1, RFTN1, LY96, HLA-A, HLA-B, HLA-DPA1, HLA-E, HLA-F, HLA-G, MR1, BIRC3, IFI16, IRF1, IRF7, JAK2, NFKB2, HDAC7, PIK3CD, SRGN, B2M, PTGER4, RELB, IFIH1, TRIM21, STAT6, TGFB1, TNFAIP3, UBA7, ZFP36, TRIM25, DHX58, GSDMD, TRIM56, CASP1, NLRC5, CASP8, CARD11, RIPK2, NMI, LRRFIP1, UBE2L6, CD40, CD47, IKBKE	54	54	7	0.0693069	0.12963
GO:0001816	cytokine production	GO_0001816_4_and_GO:0002534	GO_0001816_4	GO:0002534	cytokine production involved in inflammatory response	ADCY7, ABCD1, MAPK14, IL6, MYD88, PER1, STAT3, IL1R2, BAP1, KPNA6, PLD3, IL17RA, APPL1, PDCD4, PYCARD, IL17D, APPL2, GPSM3, CHID1, CUEDC2, ZC3H12A, SEH1L, IL17RC, SIRPA, TICAM1	BTN3A3, BTN2A2, TRIM38, BTN3A2, BTN3A1, BTN2A1, TMEM106A, ADCY7, CARD16, CYLD, SERPINB1, RFTN1, LY96, HLA-A, HLA-B, HLA-DPA1, HLA-E, HLA-F, HLA-G, MR1, BIRC3, IFI16, IRF1, IRF7, JAK2, NFKB2, HDAC7, PIK3CD, SRGN, B2M, PTGER4, RELB, IFIH1, TRIM21, STAT6, TGFB1, TNFAIP3, UBA7, ZFP36, TRIM25, DHX58, GSDMD, TRIM56, CASP1, NLRC5, CASP8, CARD11, RIPK2, NMI, LRRFIP1, UBE2L6, CD40, CD47, IKBKE	25	54	1	0.0128205	0.0253165
GO:0001816	cytokine production	GO_0001816_4_and_GO:0010573	GO_0001816_4	GO:0010573	vascular endothelial growth factor production	ADORA2B, ARNT, BRCA1, C3, C5, CYP1B1, HIF1A, IL1B, IL6, IL6R, IL6ST, ISL1, PTGS2, TGFB1, EIF2AK3, ADAMTS3, HPSE, SULF2, NDRG2, CCBE1	BTN3A3, BTN2A2, TRIM38, BTN3A2, BTN3A1, BTN2A1, TMEM106A, ADCY7, CARD16, CYLD, SERPINB1, RFTN1, LY96, HLA-A, HLA-B, HLA-DPA1, HLA-E, HLA-F, HLA-G, MR1, BIRC3, IFI16, IRF1, IRF7, JAK2, NFKB2, HDAC7, PIK3CD, SRGN, B2M, PTGER4, RELB, IFIH1, TRIM21, STAT6, TGFB1, TNFAIP3, UBA7, ZFP36, TRIM25, DHX58, GSDMD, TRIM56, CASP1, NLRC5, CASP8, CARD11, RIPK2, NMI, LRRFIP1, UBE2L6, CD40, CD47, IKBKE	20	54	1	0.0136986	0.027027
GO:0001816	cytokine production	GO_0001816_4_and_GO:0032602	GO_0001816_4	GO:0032602	chemokine production	ADORA2B, ARG2, CD74, DDX3X, EPHA2, F2RL1, GSTP1, HIF1A, HMGB1, IL1B, IL6, IL6R, IL7, IL18, LGALS9, MBP, MIF, MAP2K5, EIF2AK2, SNAI2, SYK, ADAM17, TLR3, TWIST1, RIPK2, KLF4, SOCS5, TUSC2, TRIM32, IL17RA, FOXP1, MAVS, MUL1, TIRAP, C1QTNF3, SIRPA, ZFPM1, MCOLN2	BTN3A3, BTN2A2, TRIM38, BTN3A2, BTN3A1, BTN2A1, TMEM106A, ADCY7, CARD16, CYLD, SERPINB1, RFTN1, LY96, HLA-A, HLA-B, HLA-DPA1, HLA-E, HLA-F, HLA-G, MR1, BIRC3, IFI16, IRF1, IRF7, JAK2, NFKB2, HDAC7, PIK3CD, SRGN, B2M, PTGER4, RELB, IFIH1, TRIM21, STAT6, TGFB1, TNFAIP3, UBA7, ZFP36, TRIM25, DHX58, GSDMD, TRIM56, CASP1, NLRC5, CASP8, CARD11, RIPK2, NMI, LRRFIP1, UBE2L6, CD40, CD47, IKBKE	38	54	1	0.010989	0.0217391
GO:0001816	cytokine production	GO_0001816_4_and_GO:0032606	GO_0001816_4	GO:0032606	type I interferon production	POLR3D, CHUK, CREBBP, CTNNB1, CYLD, DDX3X, DHX9, EP300, HMGB2, IFI16, IRAK1, IRF1, IRF3, IRF7, MYD88, NFKB1, NFKB2, PCBP2, PIN1, PLCG2, POLA1, POLR2E, POLR2F, POLR2H, POLR2K, POLR2L, PPM1B, PRKDC, PTPN11, PTPRS, REL, RELA, RELB, TRIM21, STAT1, STAT6, SYK, TLR3, TNFAIP3, TRAF3, UBA7, XRCC5, YY1, TRIM25, RIPK2, RIOK3, TAX1BP1, NMI, LRRFIP1, UBE2L6, POLR1C, ISG15, IKBKE, PQBP1, G3BP1, FLOT1, TRAIP, …	BTN3A3, BTN2A2, TRIM38, BTN3A2, BTN3A1, BTN2A1, TMEM106A, ADCY7, CARD16, CYLD, SERPINB1, RFTN1, LY96, HLA-A, HLA-B, HLA-DPA1, HLA-E, HLA-F, HLA-G, MR1, BIRC3, IFI16, IRF1, IRF7, JAK2, NFKB2, HDAC7, PIK3CD, SRGN, B2M, PTGER4, RELB, IFIH1, TRIM21, STAT6, TGFB1, TNFAIP3, UBA7, ZFP36, TRIM25, DHX58, GSDMD, TRIM56, CASP1, NLRC5, CASP8, CARD11, RIPK2, NMI, LRRFIP1, UBE2L6, CD40, CD47, IKBKE	100	54	21	0.157895	0.272727
GO:0001816	cytokine production	GO_0001816_4_and_GO:0032609	GO_0001816_4	GO:0032609	type II interferon production	AXL, BCL3, C1QBP, CD47, CEBPG, DDIT3, F2RL1, GAS6, GATA3, HLA-A, HLA-DPA1, HLA-DRB1, HMGB1, HRAS, IRF8, IL1B, IL1R1, IL18, INHBA, ISL1, LGALS9, PDE4B, PRNP, TRIM27, TLR3, WNT5A, FZD5, SLC7A5, RIPK2, FADD, IL27RA, ISG15, RASGRP1, RIPK3, BTN3A2, BTN3A1, SCRIB, PYCARD, CD274, IL23A, AZI2, ZC3H12A, CD276, SIRPA, ZFPM1	BTN3A3, BTN2A2, TRIM38, BTN3A2, BTN3A1, BTN2A1, TMEM106A, ADCY7, CARD16, CYLD, SERPINB1, RFTN1, LY96, HLA-A, HLA-B, HLA-DPA1, HLA-E, HLA-F, HLA-G, MR1, BIRC3, IFI16, IRF1, IRF7, JAK2, NFKB2, HDAC7, PIK3CD, SRGN, B2M, PTGER4, RELB, IFIH1, TRIM21, STAT6, TGFB1, TNFAIP3, UBA7, ZFP36, TRIM25, DHX58, GSDMD, TRIM56, CASP1, NLRC5, CASP8, CARD11, RIPK2, NMI, LRRFIP1, UBE2L6, CD40, CD47, IKBKE	45	54	6	0.0645161	0.121212
GO:0001816	cytokine production	GO_0001816_4_and_GO:0032612	GO_0001816_4	GO:0032612	interleukin-1 production	ABCA1, ANXA1, APP, ARRB2, CEACAM1, CASP1, CASP8, S1PR3, EGR1, SERPINB1, F2R, F2RL1, GAS6, GSTP1, HDAC2, MR1, HMGB1, IFI16, IL1B, IL6, ISL1, JAK2, LGALS9, SMAD3, S100A13, STAT3, TNFAIP3, WNT5A, FZD5, RIPK2, SPHK1, AIM2, NOD1, MALT1, CARD8, PANX1, FOXP1, PYCARD, ERRFI1, NLRP2, GSDMD, ZC3H12A, TMEM106A, CARD16, SIRPA	BTN3A3, BTN2A2, TRIM38, BTN3A2, BTN3A1, BTN2A1, TMEM106A, ADCY7, CARD16, CYLD, SERPINB1, RFTN1, LY96, HLA-A, HLA-B, HLA-DPA1, HLA-E, HLA-F, HLA-G, MR1, BIRC3, IFI16, IRF1, IRF7, JAK2, NFKB2, HDAC7, PIK3CD, SRGN, B2M, PTGER4, RELB, IFIH1, TRIM21, STAT6, TGFB1, TNFAIP3, UBA7, ZFP36, TRIM25, DHX58, GSDMD, TRIM56, CASP1, NLRC5, CASP8, CARD11, RIPK2, NMI, LRRFIP1, UBE2L6, CD40, CD47, IKBKE	45	54	11	0.125	0.222222
GO:0001816	cytokine production	GO_0001816_4_and_GO:0032613	GO_0001816_4	GO:0032613	interleukin-10 production	CD47, F2RL1, HLA-DRB1, HMGB1, IL6, LGALS9, CD46, PRKCD, PRKCZ, STAT3, SYK, CD83, ISG15, PIBF1, TUSC2, TNFRSF21, TRIB2, PYCARD, CD274, IL23A	BTN3A3, BTN2A2, TRIM38, BTN3A2, BTN3A1, BTN2A1, TMEM106A, ADCY7, CARD16, CYLD, SERPINB1, RFTN1, LY96, HLA-A, HLA-B, HLA-DPA1, HLA-E, HLA-F, HLA-G, MR1, BIRC3, IFI16, IRF1, IRF7, JAK2, NFKB2, HDAC7, PIK3CD, SRGN, B2M, PTGER4, RELB, IFIH1, TRIM21, STAT6, TGFB1, TNFAIP3, UBA7, ZFP36, TRIM25, DHX58, GSDMD, TRIM56, CASP1, NLRC5, CASP8, CARD11, RIPK2, NMI, LRRFIP1, UBE2L6, CD40, CD47, IKBKE	20	54	1	0.0136986	0.027027
GO:0001816	cytokine production	GO_0001816_4_and_GO:0032615	GO_0001816_4	GO:0032615	interleukin-12 production	ARRB2, C1QBP, CD40, CD47, MAPK14, HLA-B, HLA-G, HMGB1, IRF8, ISL1, LGALS9, LTB, MDK, PRKCD, MAPK11, SYK, THBS1, TLR3, RIPK2, PIBF1, MAST2, PLCB1, FOXP1, IL23A, TIRAP	BTN3A3, BTN2A2, TRIM38, BTN3A2, BTN3A1, BTN2A1, TMEM106A, ADCY7, CARD16, CYLD, SERPINB1, RFTN1, LY96, HLA-A, HLA-B, HLA-DPA1, HLA-E, HLA-F, HLA-G, MR1, BIRC3, IFI16, IRF1, IRF7, JAK2, NFKB2, HDAC7, PIK3CD, SRGN, B2M, PTGER4, RELB, IFIH1, TRIM21, STAT6, TGFB1, TNFAIP3, UBA7, ZFP36, TRIM25, DHX58, GSDMD, TRIM56, CASP1, NLRC5, CASP8, CARD11, RIPK2, NMI, LRRFIP1, UBE2L6, CD40, CD47, IKBKE	25	54	5	0.0675676	0.126582
GO:0001816	cytokine production	GO_0001816_4_and_GO:0032623	GO_0001816_4	GO:0032623	interleukin-2 production	ANXA1, CD4, GATA3, GBP1, IL1B, PNP, PDE4B, PRNP, TRIM27, RPS3, SPTBN1, MAP3K7, TNFAIP3, TRAF2, TRAF6, EZR, ZFP36, RIPK2, CD83, HOMER3, HOMER2, KAT5, MALT1, GLMN, PRKD2, STOML2, HDAC7, CARD11, NAV3	BTN3A3, BTN2A2, TRIM38, BTN3A2, BTN3A1, BTN2A1, TMEM106A, ADCY7, CARD16, CYLD, SERPINB1, RFTN1, LY96, HLA-A, HLA-B, HLA-DPA1, HLA-E, HLA-F, HLA-G, MR1, BIRC3, IFI16, IRF1, IRF7, JAK2, NFKB2, HDAC7, PIK3CD, SRGN, B2M, PTGER4, RELB, IFIH1, TRIM21, STAT6, TGFB1, TNFAIP3, UBA7, ZFP36, TRIM25, DHX58, GSDMD, TRIM56, CASP1, NLRC5, CASP8, CARD11, RIPK2, NMI, LRRFIP1, UBE2L6, CD40, CD47, IKBKE	29	54	5	0.0641026	0.120482
GO:0001816	cytokine production	GO_0001816_4_and_GO:0032635	GO_0001816_4	GO:0032635	interleukin-6 production	ADORA2B, APP, ARRB1, ARRB2, CAPN2, CD47, CD74, CSK, CYBA, DHX9, EREG, F2R, F2RL1, GAS6, HLA-B, HMGB1, IL1B, IL6, IL6R, IL18, ISL1, LGALS9, MBP, MYD88, MAPK13, PTPN6, PTPN11, STAT3, SYK, TLR3, TNFAIP3, TWIST1, UCN, WNT5A, XBP1, HYAL2, RIPK2, BCL10, ARHGEF2, MAPKAPK2, SOCS5, KLF2, NOD1, SPON2, SYT11, DDX58, IL17RA, ZBTB20, PYCARD, IL17D, AKIRIN2, TBC1D23, ASH1L, SPHK2, MAVS, IFIH1, AZI2, NLRX1, ZC3…	BTN3A3, BTN2A2, TRIM38, BTN3A2, BTN3A1, BTN2A1, TMEM106A, ADCY7, CARD16, CYLD, SERPINB1, RFTN1, LY96, HLA-A, HLA-B, HLA-DPA1, HLA-E, HLA-F, HLA-G, MR1, BIRC3, IFI16, IRF1, IRF7, JAK2, NFKB2, HDAC7, PIK3CD, SRGN, B2M, PTGER4, RELB, IFIH1, TRIM21, STAT6, TGFB1, TNFAIP3, UBA7, ZFP36, TRIM25, DHX58, GSDMD, TRIM56, CASP1, NLRC5, CASP8, CARD11, RIPK2, NMI, LRRFIP1, UBE2L6, CD40, CD47, IKBKE	66	54	6	0.0526316	0.1
GO:0001816	cytokine production	GO_0001816_4_and_GO:0032637	GO_0001816_4	GO:0032637	interleukin-8 production	ANXA1, ANXA4, ARRB1, BCL3, CD58, CD74, DDIT3, F2R, F2RL1, F3, HMGB1, HSPA1A, HSPA1B, IL1B, IL6, LGALS9, MYD88, SERPINE1, MAP2K5, RAB1A, RELA, STAT3, SYK, TLR3, HYAL2, RIPK1, FADD, BCL10, KLF4, NOD1, PARK7, MAPKBP1, DDX58, PRKD2, PYCARD, ZNF580, IL17D, OTUD7B, MAVS, AFAP1L2, TIRAP	BTN3A3, BTN2A2, TRIM38, BTN3A2, BTN3A1, BTN2A1, TMEM106A, ADCY7, CARD16, CYLD, SERPINB1, RFTN1, LY96, HLA-A, HLA-B, HLA-DPA1, HLA-E, HLA-F, HLA-G, MR1, BIRC3, IFI16, IRF1, IRF7, JAK2, NFKB2, HDAC7, PIK3CD, SRGN, B2M, PTGER4, RELB, IFIH1, TRIM21, STAT6, TGFB1, TNFAIP3, UBA7, ZFP36, TRIM25, DHX58, GSDMD, TRIM56, CASP1, NLRC5, CASP8, CARD11, RIPK2, NMI, LRRFIP1, UBE2L6, CD40, CD47, IKBKE	41	54	0	0	0
GO:0001816	cytokine production	GO_0001816_4_and_GO:0071604	GO_0001816_4	GO:0071604	transforming growth factor beta production	CDH3, CREB1, ATF2, GATA6, HIF1A, HSP90AB1, ITGAV, ITGB8, LGALS9, LTBP1, LTBP3, LUM, SMAD3, SMAD4, CD46, MYB, FURIN, PTGS2, TGFB2, THBS1, SERPINB7, ATP6AP2, CD2AP, LAPTM4B	BTN3A3, BTN2A2, TRIM38, BTN3A2, BTN3A1, BTN2A1, TMEM106A, ADCY7, CARD16, CYLD, SERPINB1, RFTN1, LY96, HLA-A, HLA-B, HLA-DPA1, HLA-E, HLA-F, HLA-G, MR1, BIRC3, IFI16, IRF1, IRF7, JAK2, NFKB2, HDAC7, PIK3CD, SRGN, B2M, PTGER4, RELB, IFIH1, TRIM21, STAT6, TGFB1, TNFAIP3, UBA7, ZFP36, TRIM25, DHX58, GSDMD, TRIM56, CASP1, NLRC5, CASP8, CARD11, RIPK2, NMI, LRRFIP1, UBE2L6, CD40, CD47, IKBKE	24	54	0	0	0
GO:0001816	cytokine production	GO_0001816_4_and_GO:0071706	GO_0001816_4	GO:0071706	tumor necrosis factor superfamily cytokine production	ANGPT1, APP, ARG2, ARRB2, AXL, TSPO, CD47, CLU, CYBA, DDT, GAS6, GSTP1, HDAC2, HLA-E, HMGB1, HSF1, ISL1, JAK2, LGALS9, MIF, NFKBIL1, PIK3R1, PTPN6, PTPN11, PTPRJ, TRIM27, TLR3, TNFAIP3, TWIST1, ZFP36, RIPK1, RIPK2, FADD, ARHGEF2, MAPKAPK2, RASGRP1, AKAP8, NOD1, SPON2, GPNMB, ARFGEF2, TREX1, DICER1, LY96, ZBTB20, FOXP1, PYCARD, CD274, IL23A, TBC1D23, SPHK2, MAVS, AZI2, ZC3H12A, WDR83, TMEM106A, TI…	BTN3A3, BTN2A2, TRIM38, BTN3A2, BTN3A1, BTN2A1, TMEM106A, ADCY7, CARD16, CYLD, SERPINB1, RFTN1, LY96, HLA-A, HLA-B, HLA-DPA1, HLA-E, HLA-F, HLA-G, MR1, BIRC3, IFI16, IRF1, IRF7, JAK2, NFKB2, HDAC7, PIK3CD, SRGN, B2M, PTGER4, RELB, IFIH1, TRIM21, STAT6, TGFB1, TNFAIP3, UBA7, ZFP36, TRIM25, DHX58, GSDMD, TRIM56, CASP1, NLRC5, CASP8, CARD11, RIPK2, NMI, LRRFIP1, UBE2L6, CD40, CD47, IKBKE	59	54	8	0.0761905	0.141593
GO:0001816	cytokine production	GO_0001816_5_and_GO:0001817	GO_0001816_5	GO:0001817	regulation of cytokine production	ADCY7, ADORA2B, ABCD1, ANGPT1, ANXA1, ANXA4, BIRC2, BIRC3, APP, ARG2, ARNT, ARRB1, ARRB2, ATP2B1, AXL, B2M, BCL3, BCL6, CEACAM1, POLR3D, BRCA1, BST2, TSPO, C1QBP, C3, C5, CAPN2, CASP1, CASP8, CD4, CD40, CD47, CD58, CD74, CD81, CDH3, CEBPB, CEBPG, CHUK, CLU, CREB1, ATF2, CREBBP, MAPK14, CSK, CTNNB1, CYBA, CYLD, CYP1B1, DDIT3, DDT, DDX1, DDX3X, DHX9, S1PR3, EGR1, EPHA2, SERPINB1, ELF1, EP300, EREG,…	PQBP1, TRAIP, POLR3G, PHB2, TUSC2, DDT, DDX1, DHX9, POLR3H, KAT2A, STOML2, HSF1, HSP90AB1, MIF, NFKBIL1, DDX41, POLR3K, PHB, PIN1, POLR2E, POLR2F, POLR2H, SPHK2, DHX33, GPATCH3, SOD1, C1QBP, TRAF2, RNF26, CLPB, SEH1L, WDR83, DDX21, POLR1C	389	34	29	0.0736041	0.137116
GO:0001816	cytokine production	GO_0001816_5_and_GO:0001818	GO_0001816_5	GO:0001818	negative regulation of cytokine production	ADCY7, ABCD1, ANXA1, ANXA4, ARG2, ARRB1, ARRB2, ATP2B1, AXL, BCL3, BCL6, CEACAM1, BST2, TSPO, C1QBP, CDH3, CSK, CYLD, DDIT3, EPHA2, SERPINB1, FGFR1, GAS6, GATA3, GATA6, GBP1, GSTP1, HFE, HLA-DRB1, HLA-F, HMGB1, HMOX1, HSF1, HSP90AB1, INHBA, INHBB, IRF3, LGALS9, SMAD7, NFKB1, NFKBIL1, FURIN, PCBP2, PIN1, PPM1B, SRGN, MAP2K5, PRNP, PTGER4, PTPN6, PTPRS, RAC1, REL, RELB, TRIM27, PPP1R11, TGFB1, TGFB…	PQBP1, TRAIP, POLR3G, PHB2, TUSC2, DDT, DDX1, DHX9, POLR3H, KAT2A, STOML2, HSF1, HSP90AB1, MIF, NFKBIL1, DDX41, POLR3K, PHB, PIN1, POLR2E, POLR2F, POLR2H, SPHK2, DHX33, GPATCH3, SOD1, C1QBP, TRAF2, RNF26, CLPB, SEH1L, WDR83, DDX21, POLR1C	141	34	8	0.0479042	0.0914286
GO:0001816	cytokine production	GO_0001816_5_and_GO:0001819	GO_0001816_5	GO:0001819	positive regulation of cytokine production	ADORA2B, ANXA1, BIRC2, BIRC3, APP, ARNT, B2M, BCL3, POLR3D, BRCA1, C1QBP, C3, C5, CASP1, CASP8, CD4, CD40, CD58, CD74, CD81, CEBPB, CEBPG, CHUK, CLU, CREB1, ATF2, CREBBP, MAPK14, CTNNB1, CYBA, CYP1B1, DDIT3, DDT, DDX1, DDX3X, DHX9, EGR1, EP300, EREG, F2R, F2RL1, F3, GAPDH, GATA3, HDAC2, HIF1A, HLA-A, HLA-DPA1, HLA-E, HLA-F, HLA-G, HMGB1, HMGB2, HRAS, HSPA1A, HSPA1B, IRF8, IFI16, IL1B, IL1R1, IL1R…	PQBP1, TRAIP, POLR3G, PHB2, TUSC2, DDT, DDX1, DHX9, POLR3H, KAT2A, STOML2, HSF1, HSP90AB1, MIF, NFKBIL1, DDX41, POLR3K, PHB, PIN1, POLR2E, POLR2F, POLR2H, SPHK2, DHX33, GPATCH3, SOD1, C1QBP, TRAF2, RNF26, CLPB, SEH1L, WDR83, DDX21, POLR1C	241	34	23	0.0912698	0.167273
GO:0001816	cytokine production	GO_0001816_5_and_GO:0002367	GO_0001816_5	GO:0002367	cytokine production involved in immune response	B2M, BCL6, BST2, CD74, CD81, CD55, DDX1, DLG1, F2RL1, GAS6, GATA3, HFE, HLA-A, HLA-E, HLA-F, HLA-G, MR1, HMOX1, IL1B, IL1R1, IL6, IL18, KIT, SMAD7, MIF, PRKCZ, MAP3K7, TGFB1, TGFB2, TGFB3, TLR3, TRAF2, TRAF6, WNT5A, FZD5, SLC7A5, TNFRSF14, BCL10, DDX21, SPON2, MALT1, KDELR1, SIRT1, DDX58, GPRC5B, TRPM4, SPHK2, STARD7, MAVS, CUEDC2, TRIM6, TICAM1, DENND1B, DHX36	PQBP1, TRAIP, POLR3G, PHB2, TUSC2, DDT, DDX1, DHX9, POLR3H, KAT2A, STOML2, HSF1, HSP90AB1, MIF, NFKBIL1, DDX41, POLR3K, PHB, PIN1, POLR2E, POLR2F, POLR2H, SPHK2, DHX33, GPATCH3, SOD1, C1QBP, TRAF2, RNF26, CLPB, SEH1L, WDR83, DDX21, POLR1C	54	34	5	0.060241	0.113636
GO:0001816	cytokine production	GO_0001816_5_and_GO:0002534	GO_0001816_5	GO:0002534	cytokine production involved in inflammatory response	ADCY7, ABCD1, MAPK14, IL6, MYD88, PER1, STAT3, IL1R2, BAP1, KPNA6, PLD3, IL17RA, APPL1, PDCD4, PYCARD, IL17D, APPL2, GPSM3, CHID1, CUEDC2, ZC3H12A, SEH1L, IL17RC, SIRPA, TICAM1	PQBP1, TRAIP, POLR3G, PHB2, TUSC2, DDT, DDX1, DHX9, POLR3H, KAT2A, STOML2, HSF1, HSP90AB1, MIF, NFKBIL1, DDX41, POLR3K, PHB, PIN1, POLR2E, POLR2F, POLR2H, SPHK2, DHX33, GPATCH3, SOD1, C1QBP, TRAF2, RNF26, CLPB, SEH1L, WDR83, DDX21, POLR1C	25	34	1	0.0172414	0.0338983
GO:0001816	cytokine production	GO_0001816_5_and_GO:0010573	GO_0001816_5	GO:0010573	vascular endothelial growth factor production	ADORA2B, ARNT, BRCA1, C3, C5, CYP1B1, HIF1A, IL1B, IL6, IL6R, IL6ST, ISL1, PTGS2, TGFB1, EIF2AK3, ADAMTS3, HPSE, SULF2, NDRG2, CCBE1	PQBP1, TRAIP, POLR3G, PHB2, TUSC2, DDT, DDX1, DHX9, POLR3H, KAT2A, STOML2, HSF1, HSP90AB1, MIF, NFKBIL1, DDX41, POLR3K, PHB, PIN1, POLR2E, POLR2F, POLR2H, SPHK2, DHX33, GPATCH3, SOD1, C1QBP, TRAF2, RNF26, CLPB, SEH1L, WDR83, DDX21, POLR1C	20	34	0	0	0
GO:0001816	cytokine production	GO_0001816_5_and_GO:0032602	GO_0001816_5	GO:0032602	chemokine production	ADORA2B, ARG2, CD74, DDX3X, EPHA2, F2RL1, GSTP1, HIF1A, HMGB1, IL1B, IL6, IL6R, IL7, IL18, LGALS9, MBP, MIF, MAP2K5, EIF2AK2, SNAI2, SYK, ADAM17, TLR3, TWIST1, RIPK2, KLF4, SOCS5, TUSC2, TRIM32, IL17RA, FOXP1, MAVS, MUL1, TIRAP, C1QTNF3, SIRPA, ZFPM1, MCOLN2	PQBP1, TRAIP, POLR3G, PHB2, TUSC2, DDT, DDX1, DHX9, POLR3H, KAT2A, STOML2, HSF1, HSP90AB1, MIF, NFKBIL1, DDX41, POLR3K, PHB, PIN1, POLR2E, POLR2F, POLR2H, SPHK2, DHX33, GPATCH3, SOD1, C1QBP, TRAF2, RNF26, CLPB, SEH1L, WDR83, DDX21, POLR1C	38	34	2	0.0285714	0.0555556
GO:0001816	cytokine production	GO_0001816_5_and_GO:0032606	GO_0001816_5	GO:0032606	type I interferon production	POLR3D, CHUK, CREBBP, CTNNB1, CYLD, DDX3X, DHX9, EP300, HMGB2, IFI16, IRAK1, IRF1, IRF3, IRF7, MYD88, NFKB1, NFKB2, PCBP2, PIN1, PLCG2, POLA1, POLR2E, POLR2F, POLR2H, POLR2K, POLR2L, PPM1B, PRKDC, PTPN11, PTPRS, REL, RELA, RELB, TRIM21, STAT1, STAT6, SYK, TLR3, TNFAIP3, TRAF3, UBA7, XRCC5, YY1, TRIM25, RIPK2, RIOK3, TAX1BP1, NMI, LRRFIP1, UBE2L6, POLR1C, ISG15, IKBKE, PQBP1, G3BP1, FLOT1, TRAIP, …	PQBP1, TRAIP, POLR3G, PHB2, TUSC2, DDT, DDX1, DHX9, POLR3H, KAT2A, STOML2, HSF1, HSP90AB1, MIF, NFKBIL1, DDX41, POLR3K, PHB, PIN1, POLR2E, POLR2F, POLR2H, SPHK2, DHX33, GPATCH3, SOD1, C1QBP, TRAF2, RNF26, CLPB, SEH1L, WDR83, DDX21, POLR1C	100	34	15	0.12605	0.223881
GO:0001816	cytokine production	GO_0001816_5_and_GO:0032609	GO_0001816_5	GO:0032609	type II interferon production	AXL, BCL3, C1QBP, CD47, CEBPG, DDIT3, F2RL1, GAS6, GATA3, HLA-A, HLA-DPA1, HLA-DRB1, HMGB1, HRAS, IRF8, IL1B, IL1R1, IL18, INHBA, ISL1, LGALS9, PDE4B, PRNP, TRIM27, TLR3, WNT5A, FZD5, SLC7A5, RIPK2, FADD, IL27RA, ISG15, RASGRP1, RIPK3, BTN3A2, BTN3A1, SCRIB, PYCARD, CD274, IL23A, AZI2, ZC3H12A, CD276, SIRPA, ZFPM1	PQBP1, TRAIP, POLR3G, PHB2, TUSC2, DDT, DDX1, DHX9, POLR3H, KAT2A, STOML2, HSF1, HSP90AB1, MIF, NFKBIL1, DDX41, POLR3K, PHB, PIN1, POLR2E, POLR2F, POLR2H, SPHK2, DHX33, GPATCH3, SOD1, C1QBP, TRAF2, RNF26, CLPB, SEH1L, WDR83, DDX21, POLR1C	45	34	1	0.0128205	0.0253165
GO:0001816	cytokine production	GO_0001816_5_and_GO:0032612	GO_0001816_5	GO:0032612	interleukin-1 production	ABCA1, ANXA1, APP, ARRB2, CEACAM1, CASP1, CASP8, S1PR3, EGR1, SERPINB1, F2R, F2RL1, GAS6, GSTP1, HDAC2, MR1, HMGB1, IFI16, IL1B, IL6, ISL1, JAK2, LGALS9, SMAD3, S100A13, STAT3, TNFAIP3, WNT5A, FZD5, RIPK2, SPHK1, AIM2, NOD1, MALT1, CARD8, PANX1, FOXP1, PYCARD, ERRFI1, NLRP2, GSDMD, ZC3H12A, TMEM106A, CARD16, SIRPA	PQBP1, TRAIP, POLR3G, PHB2, TUSC2, DDT, DDX1, DHX9, POLR3H, KAT2A, STOML2, HSF1, HSP90AB1, MIF, NFKBIL1, DDX41, POLR3K, PHB, PIN1, POLR2E, POLR2F, POLR2H, SPHK2, DHX33, GPATCH3, SOD1, C1QBP, TRAF2, RNF26, CLPB, SEH1L, WDR83, DDX21, POLR1C	45	34	0	0	0
GO:0001816	cytokine production	GO_0001816_5_and_GO:0032613	GO_0001816_5	GO:0032613	interleukin-10 production	CD47, F2RL1, HLA-DRB1, HMGB1, IL6, LGALS9, CD46, PRKCD, PRKCZ, STAT3, SYK, CD83, ISG15, PIBF1, TUSC2, TNFRSF21, TRIB2, PYCARD, CD274, IL23A	PQBP1, TRAIP, POLR3G, PHB2, TUSC2, DDT, DDX1, DHX9, POLR3H, KAT2A, STOML2, HSF1, HSP90AB1, MIF, NFKBIL1, DDX41, POLR3K, PHB, PIN1, POLR2E, POLR2F, POLR2H, SPHK2, DHX33, GPATCH3, SOD1, C1QBP, TRAF2, RNF26, CLPB, SEH1L, WDR83, DDX21, POLR1C	20	34	1	0.0188679	0.037037
GO:0001816	cytokine production	GO_0001816_5_and_GO:0032615	GO_0001816_5	GO:0032615	interleukin-12 production	ARRB2, C1QBP, CD40, CD47, MAPK14, HLA-B, HLA-G, HMGB1, IRF8, ISL1, LGALS9, LTB, MDK, PRKCD, MAPK11, SYK, THBS1, TLR3, RIPK2, PIBF1, MAST2, PLCB1, FOXP1, IL23A, TIRAP	PQBP1, TRAIP, POLR3G, PHB2, TUSC2, DDT, DDX1, DHX9, POLR3H, KAT2A, STOML2, HSF1, HSP90AB1, MIF, NFKBIL1, DDX41, POLR3K, PHB, PIN1, POLR2E, POLR2F, POLR2H, SPHK2, DHX33, GPATCH3, SOD1, C1QBP, TRAF2, RNF26, CLPB, SEH1L, WDR83, DDX21, POLR1C	25	34	1	0.0172414	0.0338983
GO:0001816	cytokine production	GO_0001816_5_and_GO:0032623	GO_0001816_5	GO:0032623	interleukin-2 production	ANXA1, CD4, GATA3, GBP1, IL1B, PNP, PDE4B, PRNP, TRIM27, RPS3, SPTBN1, MAP3K7, TNFAIP3, TRAF2, TRAF6, EZR, ZFP36, RIPK2, CD83, HOMER3, HOMER2, KAT5, MALT1, GLMN, PRKD2, STOML2, HDAC7, CARD11, NAV3	PQBP1, TRAIP, POLR3G, PHB2, TUSC2, DDT, DDX1, DHX9, POLR3H, KAT2A, STOML2, HSF1, HSP90AB1, MIF, NFKBIL1, DDX41, POLR3K, PHB, PIN1, POLR2E, POLR2F, POLR2H, SPHK2, DHX33, GPATCH3, SOD1, C1QBP, TRAF2, RNF26, CLPB, SEH1L, WDR83, DDX21, POLR1C	29	34	2	0.0327869	0.0634921
GO:0001816	cytokine production	GO_0001816_5_and_GO:0032635	GO_0001816_5	GO:0032635	interleukin-6 production	ADORA2B, APP, ARRB1, ARRB2, CAPN2, CD47, CD74, CSK, CYBA, DHX9, EREG, F2R, F2RL1, GAS6, HLA-B, HMGB1, IL1B, IL6, IL6R, IL18, ISL1, LGALS9, MBP, MYD88, MAPK13, PTPN6, PTPN11, STAT3, SYK, TLR3, TNFAIP3, TWIST1, UCN, WNT5A, XBP1, HYAL2, RIPK2, BCL10, ARHGEF2, MAPKAPK2, SOCS5, KLF2, NOD1, SPON2, SYT11, DDX58, IL17RA, ZBTB20, PYCARD, IL17D, AKIRIN2, TBC1D23, ASH1L, SPHK2, MAVS, IFIH1, AZI2, NLRX1, ZC3…	PQBP1, TRAIP, POLR3G, PHB2, TUSC2, DDT, DDX1, DHX9, POLR3H, KAT2A, STOML2, HSF1, HSP90AB1, MIF, NFKBIL1, DDX41, POLR3K, PHB, PIN1, POLR2E, POLR2F, POLR2H, SPHK2, DHX33, GPATCH3, SOD1, C1QBP, TRAF2, RNF26, CLPB, SEH1L, WDR83, DDX21, POLR1C	66	34	3	0.0309278	0.06
GO:0001816	cytokine production	GO_0001816_5_and_GO:0032637	GO_0001816_5	GO:0032637	interleukin-8 production	ANXA1, ANXA4, ARRB1, BCL3, CD58, CD74, DDIT3, F2R, F2RL1, F3, HMGB1, HSPA1A, HSPA1B, IL1B, IL6, LGALS9, MYD88, SERPINE1, MAP2K5, RAB1A, RELA, STAT3, SYK, TLR3, HYAL2, RIPK1, FADD, BCL10, KLF4, NOD1, PARK7, MAPKBP1, DDX58, PRKD2, PYCARD, ZNF580, IL17D, OTUD7B, MAVS, AFAP1L2, TIRAP	PQBP1, TRAIP, POLR3G, PHB2, TUSC2, DDT, DDX1, DHX9, POLR3H, KAT2A, STOML2, HSF1, HSP90AB1, MIF, NFKBIL1, DDX41, POLR3K, PHB, PIN1, POLR2E, POLR2F, POLR2H, SPHK2, DHX33, GPATCH3, SOD1, C1QBP, TRAF2, RNF26, CLPB, SEH1L, WDR83, DDX21, POLR1C	41	34	0	0	0
GO:0001816	cytokine production	GO_0001816_5_and_GO:0071604	GO_0001816_5	GO:0071604	transforming growth factor beta production	CDH3, CREB1, ATF2, GATA6, HIF1A, HSP90AB1, ITGAV, ITGB8, LGALS9, LTBP1, LTBP3, LUM, SMAD3, SMAD4, CD46, MYB, FURIN, PTGS2, TGFB2, THBS1, SERPINB7, ATP6AP2, CD2AP, LAPTM4B	PQBP1, TRAIP, POLR3G, PHB2, TUSC2, DDT, DDX1, DHX9, POLR3H, KAT2A, STOML2, HSF1, HSP90AB1, MIF, NFKBIL1, DDX41, POLR3K, PHB, PIN1, POLR2E, POLR2F, POLR2H, SPHK2, DHX33, GPATCH3, SOD1, C1QBP, TRAF2, RNF26, CLPB, SEH1L, WDR83, DDX21, POLR1C	24	34	1	0.0175439	0.0344828
GO:0001816	cytokine production	GO_0001816_5_and_GO:0071706	GO_0001816_5	GO:0071706	tumor necrosis factor superfamily cytokine production	ANGPT1, APP, ARG2, ARRB2, AXL, TSPO, CD47, CLU, CYBA, DDT, GAS6, GSTP1, HDAC2, HLA-E, HMGB1, HSF1, ISL1, JAK2, LGALS9, MIF, NFKBIL1, PIK3R1, PTPN6, PTPN11, PTPRJ, TRIM27, TLR3, TNFAIP3, TWIST1, ZFP36, RIPK1, RIPK2, FADD, ARHGEF2, MAPKAPK2, RASGRP1, AKAP8, NOD1, SPON2, GPNMB, ARFGEF2, TREX1, DICER1, LY96, ZBTB20, FOXP1, PYCARD, CD274, IL23A, TBC1D23, SPHK2, MAVS, AZI2, ZC3H12A, WDR83, TMEM106A, TI…	PQBP1, TRAIP, POLR3G, PHB2, TUSC2, DDT, DDX1, DHX9, POLR3H, KAT2A, STOML2, HSF1, HSP90AB1, MIF, NFKBIL1, DDX41, POLR3K, PHB, PIN1, POLR2E, POLR2F, POLR2H, SPHK2, DHX33, GPATCH3, SOD1, C1QBP, TRAF2, RNF26, CLPB, SEH1L, WDR83, DDX21, POLR1C	59	34	6	0.0689655	0.129032
GO:0001816	cytokine production	GO_0001816_8_and_GO:0001817	GO_0001816_8	GO:0001817	regulation of cytokine production	ADCY7, ADORA2B, ABCD1, ANGPT1, ANXA1, ANXA4, BIRC2, BIRC3, APP, ARG2, ARNT, ARRB1, ARRB2, ATP2B1, AXL, B2M, BCL3, BCL6, CEACAM1, POLR3D, BRCA1, BST2, TSPO, C1QBP, C3, C5, CAPN2, CASP1, CASP8, CD4, CD40, CD47, CD58, CD74, CD81, CDH3, CEBPB, CEBPG, CHUK, CLU, CREB1, ATF2, CREBBP, MAPK14, CSK, CTNNB1, CYBA, CYLD, CYP1B1, DDIT3, DDT, DDX1, DDX3X, DHX9, S1PR3, EGR1, EPHA2, SERPINB1, ELF1, EP300, EREG,…	RASGRP1, AKAP8, NOD1, PIBF1, KAT5, BATF, CEBPG, RIPK3, TREX1, C1QTNF3, TMIGD2, CREB1, ATF2, CREBBP, MAPK14, CSK, BTNL9, CYBA, DENND1B, ELF1, EP300, CARD8, PUM2, DICER1, SIRT1, PRKD2, ANKRD17, APPL1, LSM14A, PDCD4, CCDC88B, SETD2, PYCARD, TBK1, HLA-DRB1, HMGB1, HMGB2, IRF8, IRF3, LGALS9, LTB, ARNT, LYN, SMAD4, ARRB2, MBP, MYB, MYD88, NFATC1, NFATC3, NFKB1, PNP, PCBP2, IRAK4, IL23A, PER1, PIK3R1, P…	389	98	87	0.2175	0.35729
GO:0001816	cytokine production	GO_0001816_8_and_GO:0001818	GO_0001816_8	GO:0001818	negative regulation of cytokine production	ADCY7, ABCD1, ANXA1, ANXA4, ARG2, ARRB1, ARRB2, ATP2B1, AXL, BCL3, BCL6, CEACAM1, BST2, TSPO, C1QBP, CDH3, CSK, CYLD, DDIT3, EPHA2, SERPINB1, FGFR1, GAS6, GATA3, GATA6, GBP1, GSTP1, HFE, HLA-DRB1, HLA-F, HMGB1, HMOX1, HSF1, HSP90AB1, INHBA, INHBB, IRF3, LGALS9, SMAD7, NFKB1, NFKBIL1, FURIN, PCBP2, PIN1, PPM1B, SRGN, MAP2K5, PRNP, PTGER4, PTPN6, PTPRS, RAC1, REL, RELB, TRIM27, PPP1R11, TGFB1, TGFB…	RASGRP1, AKAP8, NOD1, PIBF1, KAT5, BATF, CEBPG, RIPK3, TREX1, C1QTNF3, TMIGD2, CREB1, ATF2, CREBBP, MAPK14, CSK, BTNL9, CYBA, DENND1B, ELF1, EP300, CARD8, PUM2, DICER1, SIRT1, PRKD2, ANKRD17, APPL1, LSM14A, PDCD4, CCDC88B, SETD2, PYCARD, TBK1, HLA-DRB1, HMGB1, HMGB2, IRF8, IRF3, LGALS9, LTB, ARNT, LYN, SMAD4, ARRB2, MBP, MYB, MYD88, NFATC1, NFATC3, NFKB1, PNP, PCBP2, IRAK4, IL23A, PER1, PIK3R1, P…	141	98	28	0.132701	0.23431
GO:0001816	cytokine production	GO_0001816_8_and_GO:0001819	GO_0001816_8	GO:0001819	positive regulation of cytokine production	ADORA2B, ANXA1, BIRC2, BIRC3, APP, ARNT, B2M, BCL3, POLR3D, BRCA1, C1QBP, C3, C5, CASP1, CASP8, CD4, CD40, CD58, CD74, CD81, CEBPB, CEBPG, CHUK, CLU, CREB1, ATF2, CREBBP, MAPK14, CTNNB1, CYBA, CYP1B1, DDIT3, DDT, DDX1, DDX3X, DHX9, EGR1, EP300, EREG, F2R, F2RL1, F3, GAPDH, GATA3, HDAC2, HIF1A, HLA-A, HLA-DPA1, HLA-E, HLA-F, HLA-G, HMGB1, HMGB2, HRAS, HSPA1A, HSPA1B, IRF8, IFI16, IL1B, IL1R1, IL1R…	RASGRP1, AKAP8, NOD1, PIBF1, KAT5, BATF, CEBPG, RIPK3, TREX1, C1QTNF3, TMIGD2, CREB1, ATF2, CREBBP, MAPK14, CSK, BTNL9, CYBA, DENND1B, ELF1, EP300, CARD8, PUM2, DICER1, SIRT1, PRKD2, ANKRD17, APPL1, LSM14A, PDCD4, CCDC88B, SETD2, PYCARD, TBK1, HLA-DRB1, HMGB1, HMGB2, IRF8, IRF3, LGALS9, LTB, ARNT, LYN, SMAD4, ARRB2, MBP, MYB, MYD88, NFATC1, NFATC3, NFKB1, PNP, PCBP2, IRAK4, IL23A, PER1, PIK3R1, P…	241	98	62	0.223827	0.365782
GO:0001816	cytokine production	GO_0001816_8_and_GO:0002367	GO_0001816_8	GO:0002367	cytokine production involved in immune response	B2M, BCL6, BST2, CD74, CD81, CD55, DDX1, DLG1, F2RL1, GAS6, GATA3, HFE, HLA-A, HLA-E, HLA-F, HLA-G, MR1, HMOX1, IL1B, IL1R1, IL6, IL18, KIT, SMAD7, MIF, PRKCZ, MAP3K7, TGFB1, TGFB2, TGFB3, TLR3, TRAF2, TRAF6, WNT5A, FZD5, SLC7A5, TNFRSF14, BCL10, DDX21, SPON2, MALT1, KDELR1, SIRT1, DDX58, GPRC5B, TRPM4, SPHK2, STARD7, MAVS, CUEDC2, TRIM6, TICAM1, DENND1B, DHX36	RASGRP1, AKAP8, NOD1, PIBF1, KAT5, BATF, CEBPG, RIPK3, TREX1, C1QTNF3, TMIGD2, CREB1, ATF2, CREBBP, MAPK14, CSK, BTNL9, CYBA, DENND1B, ELF1, EP300, CARD8, PUM2, DICER1, SIRT1, PRKD2, ANKRD17, APPL1, LSM14A, PDCD4, CCDC88B, SETD2, PYCARD, TBK1, HLA-DRB1, HMGB1, HMGB2, IRF8, IRF3, LGALS9, LTB, ARNT, LYN, SMAD4, ARRB2, MBP, MYB, MYD88, NFATC1, NFATC3, NFKB1, PNP, PCBP2, IRAK4, IL23A, PER1, PIK3R1, P…	54	98	8	0.0555556	0.105263
GO:0001816	cytokine production	GO_0001816_8_and_GO:0002534	GO_0001816_8	GO:0002534	cytokine production involved in inflammatory response	ADCY7, ABCD1, MAPK14, IL6, MYD88, PER1, STAT3, IL1R2, BAP1, KPNA6, PLD3, IL17RA, APPL1, PDCD4, PYCARD, IL17D, APPL2, GPSM3, CHID1, CUEDC2, ZC3H12A, SEH1L, IL17RC, SIRPA, TICAM1	RASGRP1, AKAP8, NOD1, PIBF1, KAT5, BATF, CEBPG, RIPK3, TREX1, C1QTNF3, TMIGD2, CREB1, ATF2, CREBBP, MAPK14, CSK, BTNL9, CYBA, DENND1B, ELF1, EP300, CARD8, PUM2, DICER1, SIRT1, PRKD2, ANKRD17, APPL1, LSM14A, PDCD4, CCDC88B, SETD2, PYCARD, TBK1, HLA-DRB1, HMGB1, HMGB2, IRF8, IRF3, LGALS9, LTB, ARNT, LYN, SMAD4, ARRB2, MBP, MYB, MYD88, NFATC1, NFATC3, NFKB1, PNP, PCBP2, IRAK4, IL23A, PER1, PIK3R1, P…	25	98	7	0.0603448	0.113821
GO:0001816	cytokine production	GO_0001816_8_and_GO:0010573	GO_0001816_8	GO:0010573	vascular endothelial growth factor production	ADORA2B, ARNT, BRCA1, C3, C5, CYP1B1, HIF1A, IL1B, IL6, IL6R, IL6ST, ISL1, PTGS2, TGFB1, EIF2AK3, ADAMTS3, HPSE, SULF2, NDRG2, CCBE1	RASGRP1, AKAP8, NOD1, PIBF1, KAT5, BATF, CEBPG, RIPK3, TREX1, C1QTNF3, TMIGD2, CREB1, ATF2, CREBBP, MAPK14, CSK, BTNL9, CYBA, DENND1B, ELF1, EP300, CARD8, PUM2, DICER1, SIRT1, PRKD2, ANKRD17, APPL1, LSM14A, PDCD4, CCDC88B, SETD2, PYCARD, TBK1, HLA-DRB1, HMGB1, HMGB2, IRF8, IRF3, LGALS9, LTB, ARNT, LYN, SMAD4, ARRB2, MBP, MYB, MYD88, NFATC1, NFATC3, NFKB1, PNP, PCBP2, IRAK4, IL23A, PER1, PIK3R1, P…	20	98	3	0.026087	0.0508475
GO:0001816	cytokine production	GO_0001816_8_and_GO:0032602	GO_0001816_8	GO:0032602	chemokine production	ADORA2B, ARG2, CD74, DDX3X, EPHA2, F2RL1, GSTP1, HIF1A, HMGB1, IL1B, IL6, IL6R, IL7, IL18, LGALS9, MBP, MIF, MAP2K5, EIF2AK2, SNAI2, SYK, ADAM17, TLR3, TWIST1, RIPK2, KLF4, SOCS5, TUSC2, TRIM32, IL17RA, FOXP1, MAVS, MUL1, TIRAP, C1QTNF3, SIRPA, ZFPM1, MCOLN2	RASGRP1, AKAP8, NOD1, PIBF1, KAT5, BATF, CEBPG, RIPK3, TREX1, C1QTNF3, TMIGD2, CREB1, ATF2, CREBBP, MAPK14, CSK, BTNL9, CYBA, DENND1B, ELF1, EP300, CARD8, PUM2, DICER1, SIRT1, PRKD2, ANKRD17, APPL1, LSM14A, PDCD4, CCDC88B, SETD2, PYCARD, TBK1, HLA-DRB1, HMGB1, HMGB2, IRF8, IRF3, LGALS9, LTB, ARNT, LYN, SMAD4, ARRB2, MBP, MYB, MYD88, NFATC1, NFATC3, NFKB1, PNP, PCBP2, IRAK4, IL23A, PER1, PIK3R1, P…	38	98	7	0.0542636	0.102941
GO:0001816	cytokine production	GO_0001816_8_and_GO:0032606	GO_0001816_8	GO:0032606	type I interferon production	POLR3D, CHUK, CREBBP, CTNNB1, CYLD, DDX3X, DHX9, EP300, HMGB2, IFI16, IRAK1, IRF1, IRF3, IRF7, MYD88, NFKB1, NFKB2, PCBP2, PIN1, PLCG2, POLA1, POLR2E, POLR2F, POLR2H, POLR2K, POLR2L, PPM1B, PRKDC, PTPN11, PTPRS, REL, RELA, RELB, TRIM21, STAT1, STAT6, SYK, TLR3, TNFAIP3, TRAF3, UBA7, XRCC5, YY1, TRIM25, RIPK2, RIOK3, TAX1BP1, NMI, LRRFIP1, UBE2L6, POLR1C, ISG15, IKBKE, PQBP1, G3BP1, FLOT1, TRAIP, …	RASGRP1, AKAP8, NOD1, PIBF1, KAT5, BATF, CEBPG, RIPK3, TREX1, C1QTNF3, TMIGD2, CREB1, ATF2, CREBBP, MAPK14, CSK, BTNL9, CYBA, DENND1B, ELF1, EP300, CARD8, PUM2, DICER1, SIRT1, PRKD2, ANKRD17, APPL1, LSM14A, PDCD4, CCDC88B, SETD2, PYCARD, TBK1, HLA-DRB1, HMGB1, HMGB2, IRF8, IRF3, LGALS9, LTB, ARNT, LYN, SMAD4, ARRB2, MBP, MYB, MYD88, NFATC1, NFATC3, NFKB1, PNP, PCBP2, IRAK4, IL23A, PER1, PIK3R1, P…	100	98	23	0.131429	0.232323
GO:0001816	cytokine production	GO_0001816_8_and_GO:0032609	GO_0001816_8	GO:0032609	type II interferon production	AXL, BCL3, C1QBP, CD47, CEBPG, DDIT3, F2RL1, GAS6, GATA3, HLA-A, HLA-DPA1, HLA-DRB1, HMGB1, HRAS, IRF8, IL1B, IL1R1, IL18, INHBA, ISL1, LGALS9, PDE4B, PRNP, TRIM27, TLR3, WNT5A, FZD5, SLC7A5, RIPK2, FADD, IL27RA, ISG15, RASGRP1, RIPK3, BTN3A2, BTN3A1, SCRIB, PYCARD, CD274, IL23A, AZI2, ZC3H12A, CD276, SIRPA, ZFPM1	RASGRP1, AKAP8, NOD1, PIBF1, KAT5, BATF, CEBPG, RIPK3, TREX1, C1QTNF3, TMIGD2, CREB1, ATF2, CREBBP, MAPK14, CSK, BTNL9, CYBA, DENND1B, ELF1, EP300, CARD8, PUM2, DICER1, SIRT1, PRKD2, ANKRD17, APPL1, LSM14A, PDCD4, CCDC88B, SETD2, PYCARD, TBK1, HLA-DRB1, HMGB1, HMGB2, IRF8, IRF3, LGALS9, LTB, ARNT, LYN, SMAD4, ARRB2, MBP, MYB, MYD88, NFATC1, NFATC3, NFKB1, PNP, PCBP2, IRAK4, IL23A, PER1, PIK3R1, P…	45	98	10	0.075188	0.13986
GO:0001816	cytokine production	GO_0001816_8_and_GO:0032612	GO_0001816_8	GO:0032612	interleukin-1 production	ABCA1, ANXA1, APP, ARRB2, CEACAM1, CASP1, CASP8, S1PR3, EGR1, SERPINB1, F2R, F2RL1, GAS6, GSTP1, HDAC2, MR1, HMGB1, IFI16, IL1B, IL6, ISL1, JAK2, LGALS9, SMAD3, S100A13, STAT3, TNFAIP3, WNT5A, FZD5, RIPK2, SPHK1, AIM2, NOD1, MALT1, CARD8, PANX1, FOXP1, PYCARD, ERRFI1, NLRP2, GSDMD, ZC3H12A, TMEM106A, CARD16, SIRPA	RASGRP1, AKAP8, NOD1, PIBF1, KAT5, BATF, CEBPG, RIPK3, TREX1, C1QTNF3, TMIGD2, CREB1, ATF2, CREBBP, MAPK14, CSK, BTNL9, CYBA, DENND1B, ELF1, EP300, CARD8, PUM2, DICER1, SIRT1, PRKD2, ANKRD17, APPL1, LSM14A, PDCD4, CCDC88B, SETD2, PYCARD, TBK1, HLA-DRB1, HMGB1, HMGB2, IRF8, IRF3, LGALS9, LTB, ARNT, LYN, SMAD4, ARRB2, MBP, MYB, MYD88, NFATC1, NFATC3, NFKB1, PNP, PCBP2, IRAK4, IL23A, PER1, PIK3R1, P…	45	98	8	0.0592593	0.111888
GO:0001816	cytokine production	GO_0001816_8_and_GO:0032613	GO_0001816_8	GO:0032613	interleukin-10 production	CD47, F2RL1, HLA-DRB1, HMGB1, IL6, LGALS9, CD46, PRKCD, PRKCZ, STAT3, SYK, CD83, ISG15, PIBF1, TUSC2, TNFRSF21, TRIB2, PYCARD, CD274, IL23A	RASGRP1, AKAP8, NOD1, PIBF1, KAT5, BATF, CEBPG, RIPK3, TREX1, C1QTNF3, TMIGD2, CREB1, ATF2, CREBBP, MAPK14, CSK, BTNL9, CYBA, DENND1B, ELF1, EP300, CARD8, PUM2, DICER1, SIRT1, PRKD2, ANKRD17, APPL1, LSM14A, PDCD4, CCDC88B, SETD2, PYCARD, TBK1, HLA-DRB1, HMGB1, HMGB2, IRF8, IRF3, LGALS9, LTB, ARNT, LYN, SMAD4, ARRB2, MBP, MYB, MYD88, NFATC1, NFATC3, NFKB1, PNP, PCBP2, IRAK4, IL23A, PER1, PIK3R1, P…	20	98	8	0.0727273	0.135593
GO:0001816	cytokine production	GO_0001816_8_and_GO:0032615	GO_0001816_8	GO:0032615	interleukin-12 production	ARRB2, C1QBP, CD40, CD47, MAPK14, HLA-B, HLA-G, HMGB1, IRF8, ISL1, LGALS9, LTB, MDK, PRKCD, MAPK11, SYK, THBS1, TLR3, RIPK2, PIBF1, MAST2, PLCB1, FOXP1, IL23A, TIRAP	RASGRP1, AKAP8, NOD1, PIBF1, KAT5, BATF, CEBPG, RIPK3, TREX1, C1QTNF3, TMIGD2, CREB1, ATF2, CREBBP, MAPK14, CSK, BTNL9, CYBA, DENND1B, ELF1, EP300, CARD8, PUM2, DICER1, SIRT1, PRKD2, ANKRD17, APPL1, LSM14A, PDCD4, CCDC88B, SETD2, PYCARD, TBK1, HLA-DRB1, HMGB1, HMGB2, IRF8, IRF3, LGALS9, LTB, ARNT, LYN, SMAD4, ARRB2, MBP, MYB, MYD88, NFATC1, NFATC3, NFKB1, PNP, PCBP2, IRAK4, IL23A, PER1, PIK3R1, P…	25	98	10	0.0884956	0.162602
GO:0001816	cytokine production	GO_0001816_8_and_GO:0032623	GO_0001816_8	GO:0032623	interleukin-2 production	ANXA1, CD4, GATA3, GBP1, IL1B, PNP, PDE4B, PRNP, TRIM27, RPS3, SPTBN1, MAP3K7, TNFAIP3, TRAF2, TRAF6, EZR, ZFP36, RIPK2, CD83, HOMER3, HOMER2, KAT5, MALT1, GLMN, PRKD2, STOML2, HDAC7, CARD11, NAV3	RASGRP1, AKAP8, NOD1, PIBF1, KAT5, BATF, CEBPG, RIPK3, TREX1, C1QTNF3, TMIGD2, CREB1, ATF2, CREBBP, MAPK14, CSK, BTNL9, CYBA, DENND1B, ELF1, EP300, CARD8, PUM2, DICER1, SIRT1, PRKD2, ANKRD17, APPL1, LSM14A, PDCD4, CCDC88B, SETD2, PYCARD, TBK1, HLA-DRB1, HMGB1, HMGB2, IRF8, IRF3, LGALS9, LTB, ARNT, LYN, SMAD4, ARRB2, MBP, MYB, MYD88, NFATC1, NFATC3, NFKB1, PNP, PCBP2, IRAK4, IL23A, PER1, PIK3R1, P…	29	98	8	0.0672269	0.125984
GO:0001816	cytokine production	GO_0001816_8_and_GO:0032635	GO_0001816_8	GO:0032635	interleukin-6 production	ADORA2B, APP, ARRB1, ARRB2, CAPN2, CD47, CD74, CSK, CYBA, DHX9, EREG, F2R, F2RL1, GAS6, HLA-B, HMGB1, IL1B, IL6, IL6R, IL18, ISL1, LGALS9, MBP, MYD88, MAPK13, PTPN6, PTPN11, STAT3, SYK, TLR3, TNFAIP3, TWIST1, UCN, WNT5A, XBP1, HYAL2, RIPK2, BCL10, ARHGEF2, MAPKAPK2, SOCS5, KLF2, NOD1, SPON2, SYT11, DDX58, IL17RA, ZBTB20, PYCARD, IL17D, AKIRIN2, TBC1D23, ASH1L, SPHK2, MAVS, IFIH1, AZI2, NLRX1, ZC3…	RASGRP1, AKAP8, NOD1, PIBF1, KAT5, BATF, CEBPG, RIPK3, TREX1, C1QTNF3, TMIGD2, CREB1, ATF2, CREBBP, MAPK14, CSK, BTNL9, CYBA, DENND1B, ELF1, EP300, CARD8, PUM2, DICER1, SIRT1, PRKD2, ANKRD17, APPL1, LSM14A, PDCD4, CCDC88B, SETD2, PYCARD, TBK1, HLA-DRB1, HMGB1, HMGB2, IRF8, IRF3, LGALS9, LTB, ARNT, LYN, SMAD4, ARRB2, MBP, MYB, MYD88, NFATC1, NFATC3, NFKB1, PNP, PCBP2, IRAK4, IL23A, PER1, PIK3R1, P…	66	98	17	0.115646	0.207317
GO:0001816	cytokine production	GO_0001816_8_and_GO:0032637	GO_0001816_8	GO:0032637	interleukin-8 production	ANXA1, ANXA4, ARRB1, BCL3, CD58, CD74, DDIT3, F2R, F2RL1, F3, HMGB1, HSPA1A, HSPA1B, IL1B, IL6, LGALS9, MYD88, SERPINE1, MAP2K5, RAB1A, RELA, STAT3, SYK, TLR3, HYAL2, RIPK1, FADD, BCL10, KLF4, NOD1, PARK7, MAPKBP1, DDX58, PRKD2, PYCARD, ZNF580, IL17D, OTUD7B, MAVS, AFAP1L2, TIRAP	RASGRP1, AKAP8, NOD1, PIBF1, KAT5, BATF, CEBPG, RIPK3, TREX1, C1QTNF3, TMIGD2, CREB1, ATF2, CREBBP, MAPK14, CSK, BTNL9, CYBA, DENND1B, ELF1, EP300, CARD8, PUM2, DICER1, SIRT1, PRKD2, ANKRD17, APPL1, LSM14A, PDCD4, CCDC88B, SETD2, PYCARD, TBK1, HLA-DRB1, HMGB1, HMGB2, IRF8, IRF3, LGALS9, LTB, ARNT, LYN, SMAD4, ARRB2, MBP, MYB, MYD88, NFATC1, NFATC3, NFKB1, PNP, PCBP2, IRAK4, IL23A, PER1, PIK3R1, P…	41	98	9	0.0692308	0.129496
GO:0001816	cytokine production	GO_0001816_8_and_GO:0071604	GO_0001816_8	GO:0071604	transforming growth factor beta production	CDH3, CREB1, ATF2, GATA6, HIF1A, HSP90AB1, ITGAV, ITGB8, LGALS9, LTBP1, LTBP3, LUM, SMAD3, SMAD4, CD46, MYB, FURIN, PTGS2, TGFB2, THBS1, SERPINB7, ATP6AP2, CD2AP, LAPTM4B	RASGRP1, AKAP8, NOD1, PIBF1, KAT5, BATF, CEBPG, RIPK3, TREX1, C1QTNF3, TMIGD2, CREB1, ATF2, CREBBP, MAPK14, CSK, BTNL9, CYBA, DENND1B, ELF1, EP300, CARD8, PUM2, DICER1, SIRT1, PRKD2, ANKRD17, APPL1, LSM14A, PDCD4, CCDC88B, SETD2, PYCARD, TBK1, HLA-DRB1, HMGB1, HMGB2, IRF8, IRF3, LGALS9, LTB, ARNT, LYN, SMAD4, ARRB2, MBP, MYB, MYD88, NFATC1, NFATC3, NFKB1, PNP, PCBP2, IRAK4, IL23A, PER1, PIK3R1, P…	24	98	5	0.042735	0.0819672
GO:0001816	cytokine production	GO_0001816_8_and_GO:0071706	GO_0001816_8	GO:0071706	tumor necrosis factor superfamily cytokine production	ANGPT1, APP, ARG2, ARRB2, AXL, TSPO, CD47, CLU, CYBA, DDT, GAS6, GSTP1, HDAC2, HLA-E, HMGB1, HSF1, ISL1, JAK2, LGALS9, MIF, NFKBIL1, PIK3R1, PTPN6, PTPN11, PTPRJ, TRIM27, TLR3, TNFAIP3, TWIST1, ZFP36, RIPK1, RIPK2, FADD, ARHGEF2, MAPKAPK2, RASGRP1, AKAP8, NOD1, SPON2, GPNMB, ARFGEF2, TREX1, DICER1, LY96, ZBTB20, FOXP1, PYCARD, CD274, IL23A, TBC1D23, SPHK2, MAVS, AZI2, ZC3H12A, WDR83, TMEM106A, TI…	RASGRP1, AKAP8, NOD1, PIBF1, KAT5, BATF, CEBPG, RIPK3, TREX1, C1QTNF3, TMIGD2, CREB1, ATF2, CREBBP, MAPK14, CSK, BTNL9, CYBA, DENND1B, ELF1, EP300, CARD8, PUM2, DICER1, SIRT1, PRKD2, ANKRD17, APPL1, LSM14A, PDCD4, CCDC88B, SETD2, PYCARD, TBK1, HLA-DRB1, HMGB1, HMGB2, IRF8, IRF3, LGALS9, LTB, ARNT, LYN, SMAD4, ARRB2, MBP, MYB, MYD88, NFATC1, NFATC3, NFKB1, PNP, PCBP2, IRAK4, IL23A, PER1, PIK3R1, P…	59	98	15	0.105634	0.191083
GO:0001837	epithelial to mesenchymal transition	GO_0001837_3_and_GO:0010717	GO_0001837_3	GO:0010717	regulation of epithelial to mesenchymal transition	ACVR1, JAG1, BMP2, BMP4, COL1A1, CTNNB1, DAB2, DAG1, EFNA1, ENG, EZH2, FOXC1, MTOR, GATA3, GCNT2, HDAC2, FOXA1, IL1B, IL6, ISL1, LOXL2, SMAD2, SMAD3, SMAD4, SMAD7, MDK, NOTCH1, PPP2CA, PTEN, SDCBP, SFRP1, TCF7L2, TGFB1, TGFB1I1, TGFB2, TGFB3, TGFBR1, TGFBR2, TIAM1, TWIST1, ALX1, NOG, SPRY1, SPRY2, OLFM1, MAD2L2, STRAP, CLASP2, PHLDB1, POFUT2, CLASP1, BAMBI, WWTR1, RGCC, ADIPOR1, LEF1, SDHAF2, TRI…	SPRY2, VASN, COL1A1, GLIPR2, DAB2, SPRED1, ENG, FGFR1, FOXF2, PHLDB1, POFUT2, BAMBI, WWTR1, HIF1A, IL1B, IL6, LOXL2, SMAD3, SMAD7, MSX1, RTN4, SDCBP, SFRP1, SNAI2, TGFB1, TGFB1I1, TGFB2, TGFBR2, TGFBR3, TWIST1, WNT5A, HMGA2, PHLDB2, ACVR1, NOG, CUL7	70	36	26	0.325	0.490566
GO:0001837	epithelial to mesenchymal transition	GO_0001837_3_and_GO:0010718	GO_0001837_3	GO:0010718	positive regulation of epithelial to mesenchymal transition	ACVR1, JAG1, BMP2, BMP4, COL1A1, CTNNB1, DAB2, ENG, EZH2, FOXC1, MTOR, GCNT2, HDAC2, IL1B, IL6, ISL1, LOXL2, SMAD2, SMAD3, SMAD4, MDK, NOTCH1, SDCBP, TCF7L2, TGFB1, TGFB1I1, TGFB2, TGFB3, TGFBR1, TGFBR2, TIAM1, TWIST1, ALX1, OLFM1, BAMBI, WWTR1, RGCC, LEF1, GLIPR2, BCL9L	SPRY2, VASN, COL1A1, GLIPR2, DAB2, SPRED1, ENG, FGFR1, FOXF2, PHLDB1, POFUT2, BAMBI, WWTR1, HIF1A, IL1B, IL6, LOXL2, SMAD3, SMAD7, MSX1, RTN4, SDCBP, SFRP1, SNAI2, TGFB1, TGFB1I1, TGFB2, TGFBR2, TGFBR3, TWIST1, WNT5A, HMGA2, PHLDB2, ACVR1, NOG, CUL7	40	36	17	0.288136	0.447368
GO:0001837	epithelial to mesenchymal transition	GO_0001837_3_and_GO:0010719	GO_0001837_3	GO:0010719	negative regulation of epithelial to mesenchymal transition	EFNA1, GATA3, FOXA1, SMAD7, PPP2CA, PTEN, SFRP1, TGFB2, NOG, SPRY1, SPRY2, MAD2L2, STRAP, ADIPOR1, SDHAF2, TRIM62, OVOL2, PBLD, FUZ, VASN, DACT3, DAB2IP, SPRED1, SPRED2	SPRY2, VASN, COL1A1, GLIPR2, DAB2, SPRED1, ENG, FGFR1, FOXF2, PHLDB1, POFUT2, BAMBI, WWTR1, HIF1A, IL1B, IL6, LOXL2, SMAD3, SMAD7, MSX1, RTN4, SDCBP, SFRP1, SNAI2, TGFB1, TGFB1I1, TGFB2, TGFBR2, TGFBR3, TWIST1, WNT5A, HMGA2, PHLDB2, ACVR1, NOG, CUL7	24	36	7	0.132075	0.233333
GO:0001837	epithelial to mesenchymal transition	GO_0001837_3_and_GO:0060317	GO_0001837_3	GO:0060317	cardiac epithelial to mesenchymal transition	ACVR1, JAG1, BMP2, EFNA1, ENG, RBPJ, SMAD4, MSX1, MSX2, NOTCH1, SNAI2, TGFB2, TGFBR1, TGFBR2, TGFBR3, TWIST1, ADAM15, NOG, SPRY1, OLFM1, HEY1, PDCD4, RTN4	SPRY2, VASN, COL1A1, GLIPR2, DAB2, SPRED1, ENG, FGFR1, FOXF2, PHLDB1, POFUT2, BAMBI, WWTR1, HIF1A, IL1B, IL6, LOXL2, SMAD3, SMAD7, MSX1, RTN4, SDCBP, SFRP1, SNAI2, TGFB1, TGFB1I1, TGFB2, TGFBR2, TGFBR3, TWIST1, WNT5A, HMGA2, PHLDB2, ACVR1, NOG, CUL7	23	36	10	0.204082	0.338983
GO:0001944	vasculature development	GO_0001944_1_and_GO:0001568	GO_0001944_1	GO:0001568	blood vessel development	AAMP, ABL1, ACTA2, ACTG1, ACVR1, ACVR2B, ADM, AP2B1, JAG1, AHR, AKT1, ANG, ANGPT1, ANPEP, ANXA1, ANXA2, ANXA3, APOE, RHOA, RHOB, ATP2B4, ATP7A, BAX, CEACAM1, PRDM1, BMP4, BMPR1A, BMPR2, BRCA1, ZFP36L1, KLF5, BTG1, C3, CAV1, KRIT1, CD40, CDC42, CDH2, CDH13, COL1A1, COL4A1, COL4A2, COL5A1, ATF2, CRKL, MAPK14, NKX2-5, CTNNB1, CTSH, CYP1B1, DAG1, GADD45A, DDIT3, DHCR7, DNM2, E2F2, ECM1, EDN1, EFNA1, …	AKT3, CDH2, GJC1, CDH13, SPRY2, RAMP1, KLF2, SEMA3C, PLK2, COL1A1, COL4A1, COL4A2, COL5A1, ADM, PRICKLE1, CCBE1, CTNNB1, CYP1B1, SPRED1, AP2B1, GADD45A, ECM1, EGR1, ENG, EPAS1, FGF2, FGFR1, EPN2, SASH1, FN1, DDAH1, CLIC4, TIPARP, B9D1, SRPX2, GLI3, ANG, ANPEP, ANXA1, ANXA2, HIF1A, HMOX1, HSPG2, NDST1, IL6, ITGA5, ITGAV, JAK1, JUN, RHOB, LEPR, LIF, LOX, LOXL1, LOXL2, LRP1, LTBP1, SMAD6, SMAD7, MCA…	398	141	135	0.334158	0.500928
GO:0001944	vasculature development	GO_0001944_1_and_GO:1901342	GO_0001944_1	GO:1901342	regulation of vasculature development	ABL1, ADAM10, ADM, ANXA1, ANXA3, RHOA, RHOB, ATP2B4, CEACAM1, BMP4, BRCA1, BTG1, C3, KRIT1, CD40, COL4A2, ATF2, CTH, CTNNB1, CTSH, CYP1B1, GADD45A, DNMT1, E2F2, ECM1, EFNA1, EFNA3, EFNB2, EGR1, EPHA2, EMP2, ENG, EPHA1, ERBB2, ETS1, F3, PTK2B, FGF2, FOXC1, FUT1, GAB1, GATA2, GATA6, GLUL, GRN, GTF2I, HHEX, HIF1A, HK2, HLA-G, HMOX1, HOXA5, HSPG2, ID1, IL1B, IL6, IL6R, ISL1, ITGA5, ITGB2, ITGB8, JAK1…	AKT3, CDH2, GJC1, CDH13, SPRY2, RAMP1, KLF2, SEMA3C, PLK2, COL1A1, COL4A1, COL4A2, COL5A1, ADM, PRICKLE1, CCBE1, CTNNB1, CYP1B1, SPRED1, AP2B1, GADD45A, ECM1, EGR1, ENG, EPAS1, FGF2, FGFR1, EPN2, SASH1, FN1, DDAH1, CLIC4, TIPARP, B9D1, SRPX2, GLI3, ANG, ANPEP, ANXA1, ANXA2, HIF1A, HMOX1, HSPG2, NDST1, IL6, ITGA5, ITGAV, JAK1, JUN, RHOB, LEPR, LIF, LOX, LOXL1, LOXL2, LRP1, LTBP1, SMAD6, SMAD7, MCA…	185	141	59	0.220974	0.361963
GO:0001944	vasculature development	GO_0001944_1_and_GO:1901343	GO_0001944_1	GO:1901343	negative regulation of vasculature development	RHOA, ATP2B4, BMP4, KRIT1, COL4A2, ATF2, CTNNB1, GADD45A, DNMT1, E2F2, EFNA3, EPHA2, FOXC1, GTF2I, HHEX, HLA-G, HOXA5, HSPG2, MECP2, NF1, NFATC1, NFATC3, NOTCH1, SERPINE1, PDE3B, SERPINF1, PGK1, PML, PPARG, MAP2K5, PTN, PTPRM, ROCK1, SLC12A2, SPARC, STAT1, TGFB2, THBS1, THBS2, XDH, HGS, ITGB1BP1, KLF4, ROCK2, ADAMTS1, HDAC5, SPRY2, KLF2, PLK2, PDCD10, EPN2, PDCD4, RGCC, CARD10, EPN1, DLL4, SYNJ2B…	AKT3, CDH2, GJC1, CDH13, SPRY2, RAMP1, KLF2, SEMA3C, PLK2, COL1A1, COL4A1, COL4A2, COL5A1, ADM, PRICKLE1, CCBE1, CTNNB1, CYP1B1, SPRED1, AP2B1, GADD45A, ECM1, EGR1, ENG, EPAS1, FGF2, FGFR1, EPN2, SASH1, FN1, DDAH1, CLIC4, TIPARP, B9D1, SRPX2, GLI3, ANG, ANPEP, ANXA1, ANXA2, HIF1A, HMOX1, HSPG2, NDST1, IL6, ITGA5, ITGAV, JAK1, JUN, RHOB, LEPR, LIF, LOX, LOXL1, LOXL2, LRP1, LTBP1, SMAD6, SMAD7, MCA…	65	141	23	0.125683	0.223301
GO:0001944	vasculature development	GO_0001944_1_and_GO:1904018	GO_0001944_1	GO:1904018	positive regulation of vasculature development	ABL1, ADM, ANXA1, ANXA3, RHOB, CEACAM1, BRCA1, BTG1, C3, CD40, CTH, CTSH, CYP1B1, ECM1, EFNB2, EGR1, ENG, EPHA1, ETS1, F3, PTK2B, FGF2, FUT1, GAB1, GATA2, GATA6, GRN, HIF1A, HK2, HMOX1, IL1B, IL6R, ISL1, ITGA5, ITGB2, ITGB8, JAK1, JUP, KIT, SMAD1, MDK, MAP3K3, NFE2L2, NOTCH1, SERPINE1, PDPK1, PIK3C2A, PLCG1, PRKCA, PRKD1, PTGS2, RAP1A, RRAS, SOD2, SP1, STAT3, STIM1, TGFBR2, THBS1, TJP1, TLR3, TWI…	AKT3, CDH2, GJC1, CDH13, SPRY2, RAMP1, KLF2, SEMA3C, PLK2, COL1A1, COL4A1, COL4A2, COL5A1, ADM, PRICKLE1, CCBE1, CTNNB1, CYP1B1, SPRED1, AP2B1, GADD45A, ECM1, EGR1, ENG, EPAS1, FGF2, FGFR1, EPN2, SASH1, FN1, DDAH1, CLIC4, TIPARP, B9D1, SRPX2, GLI3, ANG, ANPEP, ANXA1, ANXA2, HIF1A, HMOX1, HSPG2, NDST1, IL6, ITGA5, ITGAV, JAK1, JUN, RHOB, LEPR, LIF, LOX, LOXL1, LOXL2, LRP1, LTBP1, SMAD6, SMAD7, MCA…	102	141	34	0.162679	0.279835
GO:0001944	vasculature development	GO_0001944_2_and_GO:0001568	GO_0001944_2	GO:0001568	blood vessel development	AAMP, ABL1, ACTA2, ACTG1, ACVR1, ACVR2B, ADM, AP2B1, JAG1, AHR, AKT1, ANG, ANGPT1, ANPEP, ANXA1, ANXA2, ANXA3, APOE, RHOA, RHOB, ATP2B4, ATP7A, BAX, CEACAM1, PRDM1, BMP4, BMPR1A, BMPR2, BRCA1, ZFP36L1, KLF5, BTG1, C3, CAV1, KRIT1, CD40, CDC42, CDH2, CDH13, COL1A1, COL4A1, COL4A2, COL5A1, ATF2, CRKL, MAPK14, NKX2-5, CTNNB1, CTSH, CYP1B1, DAG1, GADD45A, DDIT3, DHCR7, DNM2, E2F2, ECM1, EDN1, EFNA1, …	WARS2, GLMN, MAPK14, SETD2, GTF2I, HHEX, MDM2, MEF2C, LEF1, AGGF1, SPHK2, ROCK1, FKBPL, SRF, STK4, UBP1, NAA15, NPRL3, DCTN5, KRIT1, AIMP1, CDC42	398	22	22	0.0552764	0.104762
GO:0001944	vasculature development	GO_0001944_2_and_GO:1901342	GO_0001944_2	GO:1901342	regulation of vasculature development	ABL1, ADAM10, ADM, ANXA1, ANXA3, RHOA, RHOB, ATP2B4, CEACAM1, BMP4, BRCA1, BTG1, C3, KRIT1, CD40, COL4A2, ATF2, CTH, CTNNB1, CTSH, CYP1B1, GADD45A, DNMT1, E2F2, ECM1, EFNA1, EFNA3, EFNB2, EGR1, EPHA2, EMP2, ENG, EPHA1, ERBB2, ETS1, F3, PTK2B, FGF2, FOXC1, FUT1, GAB1, GATA2, GATA6, GLUL, GRN, GTF2I, HHEX, HIF1A, HK2, HLA-G, HMOX1, HOXA5, HSPG2, ID1, IL1B, IL6, IL6R, ISL1, ITGA5, ITGB2, ITGB8, JAK1…	WARS2, GLMN, MAPK14, SETD2, GTF2I, HHEX, MDM2, MEF2C, LEF1, AGGF1, SPHK2, ROCK1, FKBPL, SRF, STK4, UBP1, NAA15, NPRL3, DCTN5, KRIT1, AIMP1, CDC42	185	22	6	0.0298507	0.057971
GO:0001944	vasculature development	GO_0001944_2_and_GO:1901343	GO_0001944_2	GO:1901343	negative regulation of vasculature development	RHOA, ATP2B4, BMP4, KRIT1, COL4A2, ATF2, CTNNB1, GADD45A, DNMT1, E2F2, EFNA3, EPHA2, FOXC1, GTF2I, HHEX, HLA-G, HOXA5, HSPG2, MECP2, NF1, NFATC1, NFATC3, NOTCH1, SERPINE1, PDE3B, SERPINF1, PGK1, PML, PPARG, MAP2K5, PTN, PTPRM, ROCK1, SLC12A2, SPARC, STAT1, TGFB2, THBS1, THBS2, XDH, HGS, ITGB1BP1, KLF4, ROCK2, ADAMTS1, HDAC5, SPRY2, KLF2, PLK2, PDCD10, EPN2, PDCD4, RGCC, CARD10, EPN1, DLL4, SYNJ2B…	WARS2, GLMN, MAPK14, SETD2, GTF2I, HHEX, MDM2, MEF2C, LEF1, AGGF1, SPHK2, ROCK1, FKBPL, SRF, STK4, UBP1, NAA15, NPRL3, DCTN5, KRIT1, AIMP1, CDC42	65	22	4	0.0481928	0.091954
GO:0001944	vasculature development	GO_0001944_2_and_GO:1904018	GO_0001944_2	GO:1904018	positive regulation of vasculature development	ABL1, ADM, ANXA1, ANXA3, RHOB, CEACAM1, BRCA1, BTG1, C3, CD40, CTH, CTSH, CYP1B1, ECM1, EFNB2, EGR1, ENG, EPHA1, ETS1, F3, PTK2B, FGF2, FUT1, GAB1, GATA2, GATA6, GRN, HIF1A, HK2, HMOX1, IL1B, IL6R, ISL1, ITGA5, ITGB2, ITGB8, JAK1, JUP, KIT, SMAD1, MDK, MAP3K3, NFE2L2, NOTCH1, SERPINE1, PDPK1, PIK3C2A, PLCG1, PRKCA, PRKD1, PTGS2, RAP1A, RRAS, SOD2, SP1, STAT3, STIM1, TGFBR2, THBS1, TJP1, TLR3, TWI…	WARS2, GLMN, MAPK14, SETD2, GTF2I, HHEX, MDM2, MEF2C, LEF1, AGGF1, SPHK2, ROCK1, FKBPL, SRF, STK4, UBP1, NAA15, NPRL3, DCTN5, KRIT1, AIMP1, CDC42	102	22	1	0.00813008	0.016129
GO:0001944	vasculature development	GO_0001944_4_and_GO:0001568	GO_0001944_4	GO:0001568	blood vessel development	AAMP, ABL1, ACTA2, ACTG1, ACVR1, ACVR2B, ADM, AP2B1, JAG1, AHR, AKT1, ANG, ANGPT1, ANPEP, ANXA1, ANXA2, ANXA3, APOE, RHOA, RHOB, ATP2B4, ATP7A, BAX, CEACAM1, PRDM1, BMP4, BMPR1A, BMPR2, BRCA1, ZFP36L1, KLF5, BTG1, C3, CAV1, KRIT1, CD40, CDC42, CDH2, CDH13, COL1A1, COL4A1, COL4A2, COL5A1, ATF2, CRKL, MAPK14, NKX2-5, CTNNB1, CTSH, CYP1B1, DAG1, GADD45A, DDIT3, DHCR7, DNM2, E2F2, ECM1, EDN1, EFNA1, …	TAB1, ANP32B, GNA13, ATF2, CRKL, DNMT1, E2F2, ARID2, HIPK1, PAXIP1, SIRT1, ANKRD17, PDCD4, FLVCR1, NCL, NFATC3, PDE3B, MED1, FBXW7, CHD7, MAP2K5, PRKX, PTEN, MIB1, RBM15, SOS1, SP1, BRCA1, CXCR4, E2F8, VASH2, ARID1A, ACVR2B	398	33	29	0.0721393	0.134571
GO:0001944	vasculature development	GO_0001944_4_and_GO:1901342	GO_0001944_4	GO:1901342	regulation of vasculature development	ABL1, ADAM10, ADM, ANXA1, ANXA3, RHOA, RHOB, ATP2B4, CEACAM1, BMP4, BRCA1, BTG1, C3, KRIT1, CD40, COL4A2, ATF2, CTH, CTNNB1, CTSH, CYP1B1, GADD45A, DNMT1, E2F2, ECM1, EFNA1, EFNA3, EFNB2, EGR1, EPHA2, EMP2, ENG, EPHA1, ERBB2, ETS1, F3, PTK2B, FGF2, FOXC1, FUT1, GAB1, GATA2, GATA6, GLUL, GRN, GTF2I, HHEX, HIF1A, HK2, HLA-G, HMOX1, HOXA5, HSPG2, ID1, IL1B, IL6, IL6R, ISL1, ITGA5, ITGB2, ITGB8, JAK1…	TAB1, ANP32B, GNA13, ATF2, CRKL, DNMT1, E2F2, ARID2, HIPK1, PAXIP1, SIRT1, ANKRD17, PDCD4, FLVCR1, NCL, NFATC3, PDE3B, MED1, FBXW7, CHD7, MAP2K5, PRKX, PTEN, MIB1, RBM15, SOS1, SP1, BRCA1, CXCR4, E2F8, VASH2, ARID1A, ACVR2B	185	33	14	0.0686275	0.12844
GO:0001944	vasculature development	GO_0001944_4_and_GO:1901343	GO_0001944_4	GO:1901343	negative regulation of vasculature development	RHOA, ATP2B4, BMP4, KRIT1, COL4A2, ATF2, CTNNB1, GADD45A, DNMT1, E2F2, EFNA3, EPHA2, FOXC1, GTF2I, HHEX, HLA-G, HOXA5, HSPG2, MECP2, NF1, NFATC1, NFATC3, NOTCH1, SERPINE1, PDE3B, SERPINF1, PGK1, PML, PPARG, MAP2K5, PTN, PTPRM, ROCK1, SLC12A2, SPARC, STAT1, TGFB2, THBS1, THBS2, XDH, HGS, ITGB1BP1, KLF4, ROCK2, ADAMTS1, HDAC5, SPRY2, KLF2, PLK2, PDCD10, EPN2, PDCD4, RGCC, CARD10, EPN1, DLL4, SYNJ2B…	TAB1, ANP32B, GNA13, ATF2, CRKL, DNMT1, E2F2, ARID2, HIPK1, PAXIP1, SIRT1, ANKRD17, PDCD4, FLVCR1, NCL, NFATC3, PDE3B, MED1, FBXW7, CHD7, MAP2K5, PRKX, PTEN, MIB1, RBM15, SOS1, SP1, BRCA1, CXCR4, E2F8, VASH2, ARID1A, ACVR2B	65	33	7	0.0769231	0.142857
GO:0001944	vasculature development	GO_0001944_4_and_GO:1904018	GO_0001944_4	GO:1904018	positive regulation of vasculature development	ABL1, ADM, ANXA1, ANXA3, RHOB, CEACAM1, BRCA1, BTG1, C3, CD40, CTH, CTSH, CYP1B1, ECM1, EFNB2, EGR1, ENG, EPHA1, ETS1, F3, PTK2B, FGF2, FUT1, GAB1, GATA2, GATA6, GRN, HIF1A, HK2, HMOX1, IL1B, IL6R, ISL1, ITGA5, ITGB2, ITGB8, JAK1, JUP, KIT, SMAD1, MDK, MAP3K3, NFE2L2, NOTCH1, SERPINE1, PDPK1, PIK3C2A, PLCG1, PRKCA, PRKD1, PTGS2, RAP1A, RRAS, SOD2, SP1, STAT3, STIM1, TGFBR2, THBS1, TJP1, TLR3, TWI…	TAB1, ANP32B, GNA13, ATF2, CRKL, DNMT1, E2F2, ARID2, HIPK1, PAXIP1, SIRT1, ANKRD17, PDCD4, FLVCR1, NCL, NFATC3, PDE3B, MED1, FBXW7, CHD7, MAP2K5, PRKX, PTEN, MIB1, RBM15, SOS1, SP1, BRCA1, CXCR4, E2F8, VASH2, ARID1A, ACVR2B	102	33	6	0.0465116	0.0888889
GO:0001944	vasculature development	GO_0001944_6_and_GO:0001568	GO_0001944_6	GO:0001568	blood vessel development	AAMP, ABL1, ACTA2, ACTG1, ACVR1, ACVR2B, ADM, AP2B1, JAG1, AHR, AKT1, ANG, ANGPT1, ANPEP, ANXA1, ANXA2, ANXA3, APOE, RHOA, RHOB, ATP2B4, ATP7A, BAX, CEACAM1, PRDM1, BMP4, BMPR1A, BMPR2, BRCA1, ZFP36L1, KLF5, BTG1, C3, CAV1, KRIT1, CD40, CDC42, CDH2, CDH13, COL1A1, COL4A1, COL4A2, COL5A1, ATF2, CRKL, MAPK14, NKX2-5, CTNNB1, CTSH, CYP1B1, DAG1, GADD45A, DDIT3, DHCR7, DNM2, E2F2, ECM1, EDN1, EFNA1, …	PDCD6, PAK4, YAP1, CIB1, HTATIP2, HPSE, TMED2, PLCD3, CTSH, DAB2IP, DAG1, DHCR7, JAG1, EDN1, EFNA1, EFNB2, EPHA2, AHR, EMP2, EPHA1, EPHB2, EPHB3, EPHB4, ERBB2, EREG, AKT1, F3, UNC5B, FGFR2, FOXC1, FOLR1, TSPAN12, FUT1, HECTD1, GATA2, GATA6, GRN, CARD10, ANXA3, HOXA3, HES1, JMJD8, ID1, IL18, ISL1, ITGB8, JUNB, JUP, LDLR, LGALS8, LRP5, MDK, NRARP, NF1, NFE2L2, NSDHL, PCSK5, PDPK1, PIK3C2A, ERRFI1, …	398	94	92	0.23	0.373984
GO:0001944	vasculature development	GO_0001944_6_and_GO:1901342	GO_0001944_6	GO:1901342	regulation of vasculature development	ABL1, ADAM10, ADM, ANXA1, ANXA3, RHOA, RHOB, ATP2B4, CEACAM1, BMP4, BRCA1, BTG1, C3, KRIT1, CD40, COL4A2, ATF2, CTH, CTNNB1, CTSH, CYP1B1, GADD45A, DNMT1, E2F2, ECM1, EFNA1, EFNA3, EFNB2, EGR1, EPHA2, EMP2, ENG, EPHA1, ERBB2, ETS1, F3, PTK2B, FGF2, FOXC1, FUT1, GAB1, GATA2, GATA6, GLUL, GRN, GTF2I, HHEX, HIF1A, HK2, HLA-G, HMOX1, HOXA5, HSPG2, ID1, IL1B, IL6, IL6R, ISL1, ITGA5, ITGB2, ITGB8, JAK1…	PDCD6, PAK4, YAP1, CIB1, HTATIP2, HPSE, TMED2, PLCD3, CTSH, DAB2IP, DAG1, DHCR7, JAG1, EDN1, EFNA1, EFNB2, EPHA2, AHR, EMP2, EPHA1, EPHB2, EPHB3, EPHB4, ERBB2, EREG, AKT1, F3, UNC5B, FGFR2, FOXC1, FOLR1, TSPAN12, FUT1, HECTD1, GATA2, GATA6, GRN, CARD10, ANXA3, HOXA3, HES1, JMJD8, ID1, IL18, ISL1, ITGB8, JUNB, JUP, LDLR, LGALS8, LRP5, MDK, NRARP, NF1, NFE2L2, NSDHL, PCSK5, PDPK1, PIK3C2A, ERRFI1, …	185	94	45	0.192308	0.322581
GO:0001944	vasculature development	GO_0001944_6_and_GO:1901343	GO_0001944_6	GO:1901343	negative regulation of vasculature development	RHOA, ATP2B4, BMP4, KRIT1, COL4A2, ATF2, CTNNB1, GADD45A, DNMT1, E2F2, EFNA3, EPHA2, FOXC1, GTF2I, HHEX, HLA-G, HOXA5, HSPG2, MECP2, NF1, NFATC1, NFATC3, NOTCH1, SERPINE1, PDE3B, SERPINF1, PGK1, PML, PPARG, MAP2K5, PTN, PTPRM, ROCK1, SLC12A2, SPARC, STAT1, TGFB2, THBS1, THBS2, XDH, HGS, ITGB1BP1, KLF4, ROCK2, ADAMTS1, HDAC5, SPRY2, KLF2, PLK2, PDCD10, EPN2, PDCD4, RGCC, CARD10, EPN1, DLL4, SYNJ2B…	PDCD6, PAK4, YAP1, CIB1, HTATIP2, HPSE, TMED2, PLCD3, CTSH, DAB2IP, DAG1, DHCR7, JAG1, EDN1, EFNA1, EFNB2, EPHA2, AHR, EMP2, EPHA1, EPHB2, EPHB3, EPHB4, ERBB2, EREG, AKT1, F3, UNC5B, FGFR2, FOXC1, FOLR1, TSPAN12, FUT1, HECTD1, GATA2, GATA6, GRN, CARD10, ANXA3, HOXA3, HES1, JMJD8, ID1, IL18, ISL1, ITGB8, JUNB, JUP, LDLR, LGALS8, LRP5, MDK, NRARP, NF1, NFE2L2, NSDHL, PCSK5, PDPK1, PIK3C2A, ERRFI1, …	65	94	13	0.0890411	0.163522
GO:0001944	vasculature development	GO_0001944_6_and_GO:1904018	GO_0001944_6	GO:1904018	positive regulation of vasculature development	ABL1, ADM, ANXA1, ANXA3, RHOB, CEACAM1, BRCA1, BTG1, C3, CD40, CTH, CTSH, CYP1B1, ECM1, EFNB2, EGR1, ENG, EPHA1, ETS1, F3, PTK2B, FGF2, FUT1, GAB1, GATA2, GATA6, GRN, HIF1A, HK2, HMOX1, IL1B, IL6R, ISL1, ITGA5, ITGB2, ITGB8, JAK1, JUP, KIT, SMAD1, MDK, MAP3K3, NFE2L2, NOTCH1, SERPINE1, PDPK1, PIK3C2A, PLCG1, PRKCA, PRKD1, PTGS2, RAP1A, RRAS, SOD2, SP1, STAT3, STIM1, TGFBR2, THBS1, TJP1, TLR3, TWI…	PDCD6, PAK4, YAP1, CIB1, HTATIP2, HPSE, TMED2, PLCD3, CTSH, DAB2IP, DAG1, DHCR7, JAG1, EDN1, EFNA1, EFNB2, EPHA2, AHR, EMP2, EPHA1, EPHB2, EPHB3, EPHB4, ERBB2, EREG, AKT1, F3, UNC5B, FGFR2, FOXC1, FOLR1, TSPAN12, FUT1, HECTD1, GATA2, GATA6, GRN, CARD10, ANXA3, HOXA3, HES1, JMJD8, ID1, IL18, ISL1, ITGB8, JUNB, JUP, LDLR, LGALS8, LRP5, MDK, NRARP, NF1, NFE2L2, NSDHL, PCSK5, PDPK1, PIK3C2A, ERRFI1, …	102	94	27	0.159763	0.27551
GO:0001944	vasculature development	GO_0001944_9_and_GO:0001568	GO_0001944_9	GO:0001568	blood vessel development	AAMP, ABL1, ACTA2, ACTG1, ACVR1, ACVR2B, ADM, AP2B1, JAG1, AHR, AKT1, ANG, ANGPT1, ANPEP, ANXA1, ANXA2, ANXA3, APOE, RHOA, RHOB, ATP2B4, ATP7A, BAX, CEACAM1, PRDM1, BMP4, BMPR1A, BMPR2, BRCA1, ZFP36L1, KLF5, BTG1, C3, CAV1, KRIT1, CD40, CDC42, CDH2, CDH13, COL1A1, COL4A1, COL4A2, COL5A1, ATF2, CRKL, MAPK14, NKX2-5, CTNNB1, CTSH, CYP1B1, DAG1, GADD45A, DDIT3, DHCR7, DNM2, E2F2, ECM1, EDN1, EFNA1, …	GPNMB, AMOT, AMOTL1, MEGF8, PLXND1, ANGPT1, APOE, KIT, MEIS1, MYH10, ENPP2, SERPINF1, PLCG1, ROBO1, SMO, TBX3, TGFBR1, THY1, SCG2, PDGFD, JAM3	398	21	20	0.0501253	0.0954654
GO:0001944	vasculature development	GO_0001944_9_and_GO:1901342	GO_0001944_9	GO:1901342	regulation of vasculature development	ABL1, ADAM10, ADM, ANXA1, ANXA3, RHOA, RHOB, ATP2B4, CEACAM1, BMP4, BRCA1, BTG1, C3, KRIT1, CD40, COL4A2, ATF2, CTH, CTNNB1, CTSH, CYP1B1, GADD45A, DNMT1, E2F2, ECM1, EFNA1, EFNA3, EFNB2, EGR1, EPHA2, EMP2, ENG, EPHA1, ERBB2, ETS1, F3, PTK2B, FGF2, FOXC1, FUT1, GAB1, GATA2, GATA6, GLUL, GRN, GTF2I, HHEX, HIF1A, HK2, HLA-G, HMOX1, HOXA5, HSPG2, ID1, IL1B, IL6, IL6R, ISL1, ITGA5, ITGB2, ITGB8, JAK1…	GPNMB, AMOT, AMOTL1, MEGF8, PLXND1, ANGPT1, APOE, KIT, MEIS1, MYH10, ENPP2, SERPINF1, PLCG1, ROBO1, SMO, TBX3, TGFBR1, THY1, SCG2, PDGFD, JAM3	185	21	8	0.040404	0.0776699
GO:0001944	vasculature development	GO_0001944_9_and_GO:1901343	GO_0001944_9	GO:1901343	negative regulation of vasculature development	RHOA, ATP2B4, BMP4, KRIT1, COL4A2, ATF2, CTNNB1, GADD45A, DNMT1, E2F2, EFNA3, EPHA2, FOXC1, GTF2I, HHEX, HLA-G, HOXA5, HSPG2, MECP2, NF1, NFATC1, NFATC3, NOTCH1, SERPINE1, PDE3B, SERPINF1, PGK1, PML, PPARG, MAP2K5, PTN, PTPRM, ROCK1, SLC12A2, SPARC, STAT1, TGFB2, THBS1, THBS2, XDH, HGS, ITGB1BP1, KLF4, ROCK2, ADAMTS1, HDAC5, SPRY2, KLF2, PLK2, PDCD10, EPN2, PDCD4, RGCC, CARD10, EPN1, DLL4, SYNJ2B…	GPNMB, AMOT, AMOTL1, MEGF8, PLXND1, ANGPT1, APOE, KIT, MEIS1, MYH10, ENPP2, SERPINF1, PLCG1, ROBO1, SMO, TBX3, TGFBR1, THY1, SCG2, PDGFD, JAM3	65	21	2	0.0238095	0.0465116
GO:0001944	vasculature development	GO_0001944_9_and_GO:1904018	GO_0001944_9	GO:1904018	positive regulation of vasculature development	ABL1, ADM, ANXA1, ANXA3, RHOB, CEACAM1, BRCA1, BTG1, C3, CD40, CTH, CTSH, CYP1B1, ECM1, EFNB2, EGR1, ENG, EPHA1, ETS1, F3, PTK2B, FGF2, FUT1, GAB1, GATA2, GATA6, GRN, HIF1A, HK2, HMOX1, IL1B, IL6R, ISL1, ITGA5, ITGB2, ITGB8, JAK1, JUP, KIT, SMAD1, MDK, MAP3K3, NFE2L2, NOTCH1, SERPINE1, PDPK1, PIK3C2A, PLCG1, PRKCA, PRKD1, PTGS2, RAP1A, RRAS, SOD2, SP1, STAT3, STIM1, TGFBR2, THBS1, TJP1, TLR3, TWI…	GPNMB, AMOT, AMOTL1, MEGF8, PLXND1, ANGPT1, APOE, KIT, MEIS1, MYH10, ENPP2, SERPINF1, PLCG1, ROBO1, SMO, TBX3, TGFBR1, THY1, SCG2, PDGFD, JAM3	102	21	3	0.025	0.0487805
GO:0006091	generation of precursor metabolites and energy	GO_0006091_1_and_GO:0006119	GO_0006091_1	GO:0006119	oxidative phosphorylation	AK4, ABCD1, RHOA, ATP7A, BID, CCNB1, CDK1, COX4I1, COX5B, COX6B1, COX6C, COX7A2, COX7B, COX7C, COX8A, COX10, COX15, CYC1, DLD, FXN, MECP2, MSH2, NDUFA1, NDUFA2, NDUFA3, NDUFA4, NDUFA5, NDUFA6, NDUFA7, NDUFA8, NDUFA9, NDUFA10, NDUFAB1, NDUFB1, NDUFB2, NDUFB3, NDUFB4, NDUFB5, NDUFB6, NDUFB7, NDUFB8, NDUFB9, NDUFB10, NDUFC1, NDUFC2, NDUFS1, NDUFS2, NDUFS3, NDUFV1, NDUFS4, NDUFS5, NDUFS6, NDUFS8, NDU…	GNPDA1, SLC25A13, ME3, CYB561, G6PD, GFPT1, GPD2, GPX2, JMJD8, IDH1, EIF6, ACADVL, ME1, NQO2, DERA, PFKFB2, POR, PPP1R3D, PRKAG1, ACSS2, RPE, RBKS, SRD5A1, TALDO1, TKT, XDH, HKDC1, FAHD1, C15orf48, AIFM2, MTFR1	90	31	0	0	0
GO:0006091	generation of precursor metabolites and energy	GO_0006091_1_and_GO:0015980	GO_0006091_1	GO:0015980	energy derivation by oxidation of organic compounds	ACADVL, ACO1, ACO2, ADSL, AGL, AKT1, AKT2, BID, BNIP3, CALM1, CAT, CCNB1, CDK1, COX4I1, COX5B, COX6B1, COX6C, COX7B, COX7C, COX8A, COX10, COX15, CYC1, DLAT, DLD, DLST, ETFA, ETFB, ETFDH, FH, FXN, MTOR, GAA, GBE1, BLOC1S1, GFPT1, GNAS, GPD2, GSK3A, GSK3B, GYG1, GYS1, HIF1A, IDE, IDH1, IDH2, IDH3A, IDH3B, IDH3G, IL6ST, INSR, IREB2, IRS1, KHK, LEPR, MDH1, MDH2, ME2, MECP2, MYC, NDUFA1, NDUFA2, NDUFA…	GNPDA1, SLC25A13, ME3, CYB561, G6PD, GFPT1, GPD2, GPX2, JMJD8, IDH1, EIF6, ACADVL, ME1, NQO2, DERA, PFKFB2, POR, PPP1R3D, PRKAG1, ACSS2, RPE, RBKS, SRD5A1, TALDO1, TKT, XDH, HKDC1, FAHD1, C15orf48, AIFM2, MTFR1	189	31	10	0.047619	0.0909091
GO:0006091	generation of precursor metabolites and energy	GO_0006091_1_and_GO:0022900	GO_0006091_1	GO:0022900	electron transport chain	ADH5, ALDH2, AKR1B1, AOX1, ASPH, BID, CCNB1, CDK1, COX4I1, COX5B, COX6B1, COX6C, COX7A2, COX7B, COX7C, COX8A, COX10, COX11, COX15, CYB5A, CYB561, CYBA, CYC1, DLD, ETFA, ETFB, ETFDH, FDX1, GLDC, GLRX, GPD2, GPX2, GSR, IDH3B, LOXL2, ME1, ME2, MECP2, NCF2, NDUFA1, NDUFA2, NDUFA3, NDUFA4, NDUFA5, NDUFA6, NDUFA7, NDUFA8, NDUFA9, NDUFA10, NDUFAB1, NDUFB1, NDUFB2, NDUFB3, NDUFB4, NDUFB5, NDUFB6, NDUFB7,…	GNPDA1, SLC25A13, ME3, CYB561, G6PD, GFPT1, GPD2, GPX2, JMJD8, IDH1, EIF6, ACADVL, ME1, NQO2, DERA, PFKFB2, POR, PPP1R3D, PRKAG1, ACSS2, RPE, RBKS, SRD5A1, TALDO1, TKT, XDH, HKDC1, FAHD1, C15orf48, AIFM2, MTFR1	131	31	11	0.0728477	0.135802
GO:0006091	generation of precursor metabolites and energy	GO_0006091_1_and_GO:0043467	GO_0006091_1	GO:0043467	regulation of generation of precursor metabolites and energy	AK4, AKT1, AKT2, ABCD1, APP, RHOA, ARNT, ATP7A, BNIP3, CCNB1, ENTPD5, CDK1, COX7A2, EP300, MTOR, GSK3A, GSK3B, HIF1A, IDE, INSR, IRS1, EIF6, KHK, NUP88, NUP98, PFKFB2, PFKFB3, PFKFB4, PGK1, PIK3CA, PPARA, PPP1CA, PPP1CB, PPP1R3C, PPP1R3D, PRKAA1, PRKAA2, PRKAG1, PSEN1, RANBP2, SEC13, SHMT2, SNCA, STAT3, TP53, TPR, PHLDA2, VCP, NUP214, AAAS, DYRK2, OGT, RAE1, SLC25A12, IRS2, COX7A2L, NCOR1, NUP155…	GNPDA1, SLC25A13, ME3, CYB561, G6PD, GFPT1, GPD2, GPX2, JMJD8, IDH1, EIF6, ACADVL, ME1, NQO2, DERA, PFKFB2, POR, PPP1R3D, PRKAG1, ACSS2, RPE, RBKS, SRD5A1, TALDO1, TKT, XDH, HKDC1, FAHD1, C15orf48, AIFM2, MTFR1	106	31	5	0.0378788	0.0729927
GO:0006091	generation of precursor metabolites and energy	GO_0006091_3_and_GO:0006119	GO_0006091_3	GO:0006119	oxidative phosphorylation	AK4, ABCD1, RHOA, ATP7A, BID, CCNB1, CDK1, COX4I1, COX5B, COX6B1, COX6C, COX7A2, COX7B, COX7C, COX8A, COX10, COX15, CYC1, DLD, FXN, MECP2, MSH2, NDUFA1, NDUFA2, NDUFA3, NDUFA4, NDUFA5, NDUFA6, NDUFA7, NDUFA8, NDUFA9, NDUFA10, NDUFAB1, NDUFB1, NDUFB2, NDUFB3, NDUFB4, NDUFB5, NDUFB6, NDUFB7, NDUFB8, NDUFB9, NDUFB10, NDUFC1, NDUFC2, NDUFS1, NDUFS2, NDUFS3, NDUFV1, NDUFS4, NDUFS5, NDUFS6, NDUFS8, NDU…	PPIF, TRAP1, MYBBP1A, GLRX3, NUP50, UQCR11, SLC27A5, POLG2, PARK7, PHB2, NDUFA11, NUP35, COX4I1, COX5B, COX6B1, COX6C, COX7A2, COX7B, COX7C, COX8A, COX10, COX11, COX15, CYC1, ADSL, DLAT, DLD, DLST, PDE12, ENO1, AKT2, ETFA, ETFB, ETFDH, ALDH1B1, FDX1, FH, RPIA, AKR7A3, NUP205, PASK, NUP210, NUP160, NUP188, NUP62, FXN, MTOR, GALK1, GAPDH, BLOC1S1, UQCRQ, PRELID1, GPI, SLC25A4, GSK3A, UQCR10, STOML2…	90	163	71	0.39011	0.561265
GO:0006091	generation of precursor metabolites and energy	GO_0006091_3_and_GO:0015980	GO_0006091_3	GO:0015980	energy derivation by oxidation of organic compounds	ACADVL, ACO1, ACO2, ADSL, AGL, AKT1, AKT2, BID, BNIP3, CALM1, CAT, CCNB1, CDK1, COX4I1, COX5B, COX6B1, COX6C, COX7B, COX7C, COX8A, COX10, COX15, CYC1, DLAT, DLD, DLST, ETFA, ETFB, ETFDH, FH, FXN, MTOR, GAA, GBE1, BLOC1S1, GFPT1, GNAS, GPD2, GSK3A, GSK3B, GYG1, GYS1, HIF1A, IDE, IDH1, IDH2, IDH3A, IDH3B, IDH3G, IL6ST, INSR, IREB2, IRS1, KHK, LEPR, MDH1, MDH2, ME2, MECP2, MYC, NDUFA1, NDUFA2, NDUFA…	PPIF, TRAP1, MYBBP1A, GLRX3, NUP50, UQCR11, SLC27A5, POLG2, PARK7, PHB2, NDUFA11, NUP35, COX4I1, COX5B, COX6B1, COX6C, COX7A2, COX7B, COX7C, COX8A, COX10, COX11, COX15, CYC1, ADSL, DLAT, DLD, DLST, PDE12, ENO1, AKT2, ETFA, ETFB, ETFDH, ALDH1B1, FDX1, FH, RPIA, AKR7A3, NUP205, PASK, NUP210, NUP160, NUP188, NUP62, FXN, MTOR, GALK1, GAPDH, BLOC1S1, UQCRQ, PRELID1, GPI, SLC25A4, GSK3A, UQCR10, STOML2…	189	163	105	0.425101	0.596591
GO:0006091	generation of precursor metabolites and energy	GO_0006091_3_and_GO:0022900	GO_0006091_3	GO:0022900	electron transport chain	ADH5, ALDH2, AKR1B1, AOX1, ASPH, BID, CCNB1, CDK1, COX4I1, COX5B, COX6B1, COX6C, COX7A2, COX7B, COX7C, COX8A, COX10, COX11, COX15, CYB5A, CYB561, CYBA, CYC1, DLD, ETFA, ETFB, ETFDH, FDX1, GLDC, GLRX, GPD2, GPX2, GSR, IDH3B, LOXL2, ME1, ME2, MECP2, NCF2, NDUFA1, NDUFA2, NDUFA3, NDUFA4, NDUFA5, NDUFA6, NDUFA7, NDUFA8, NDUFA9, NDUFA10, NDUFAB1, NDUFB1, NDUFB2, NDUFB3, NDUFB4, NDUFB5, NDUFB6, NDUFB7,…	PPIF, TRAP1, MYBBP1A, GLRX3, NUP50, UQCR11, SLC27A5, POLG2, PARK7, PHB2, NDUFA11, NUP35, COX4I1, COX5B, COX6B1, COX6C, COX7A2, COX7B, COX7C, COX8A, COX10, COX11, COX15, CYC1, ADSL, DLAT, DLD, DLST, PDE12, ENO1, AKT2, ETFA, ETFB, ETFDH, ALDH1B1, FDX1, FH, RPIA, AKR7A3, NUP205, PASK, NUP210, NUP160, NUP188, NUP62, FXN, MTOR, GALK1, GAPDH, BLOC1S1, UQCRQ, PRELID1, GPI, SLC25A4, GSK3A, UQCR10, STOML2…	131	163	83	0.393365	0.564626
GO:0006091	generation of precursor metabolites and energy	GO_0006091_3_and_GO:0043467	GO_0006091_3	GO:0043467	regulation of generation of precursor metabolites and energy	AK4, AKT1, AKT2, ABCD1, APP, RHOA, ARNT, ATP7A, BNIP3, CCNB1, ENTPD5, CDK1, COX7A2, EP300, MTOR, GSK3A, GSK3B, HIF1A, IDE, INSR, IRS1, EIF6, KHK, NUP88, NUP98, PFKFB2, PFKFB3, PFKFB4, PGK1, PIK3CA, PPARA, PPP1CA, PPP1CB, PPP1R3C, PPP1R3D, PRKAA1, PRKAA2, PRKAG1, PSEN1, RANBP2, SEC13, SHMT2, SNCA, STAT3, TP53, TPR, PHLDA2, VCP, NUP214, AAAS, DYRK2, OGT, RAE1, SLC25A12, IRS2, COX7A2L, NCOR1, NUP155…	PPIF, TRAP1, MYBBP1A, GLRX3, NUP50, UQCR11, SLC27A5, POLG2, PARK7, PHB2, NDUFA11, NUP35, COX4I1, COX5B, COX6B1, COX6C, COX7A2, COX7B, COX7C, COX8A, COX10, COX11, COX15, CYC1, ADSL, DLAT, DLD, DLST, PDE12, ENO1, AKT2, ETFA, ETFB, ETFDH, ALDH1B1, FDX1, FH, RPIA, AKR7A3, NUP205, PASK, NUP210, NUP160, NUP188, NUP62, FXN, MTOR, GALK1, GAPDH, BLOC1S1, UQCRQ, PRELID1, GPI, SLC25A4, GSK3A, UQCR10, STOML2…	106	163	46	0.206278	0.342007
GO:0006091	generation of precursor metabolites and energy	GO_0006091_4_and_GO:0006119	GO_0006091_4	GO:0006119	oxidative phosphorylation	AK4, ABCD1, RHOA, ATP7A, BID, CCNB1, CDK1, COX4I1, COX5B, COX6B1, COX6C, COX7A2, COX7B, COX7C, COX8A, COX10, COX15, CYC1, DLD, FXN, MECP2, MSH2, NDUFA1, NDUFA2, NDUFA3, NDUFA4, NDUFA5, NDUFA6, NDUFA7, NDUFA8, NDUFA9, NDUFA10, NDUFAB1, NDUFB1, NDUFB2, NDUFB3, NDUFB4, NDUFB5, NDUFB6, NDUFB7, NDUFB8, NDUFB9, NDUFB10, NDUFC1, NDUFC2, NDUFS1, NDUFS2, NDUFS3, NDUFV1, NDUFS4, NDUFS5, NDUFS6, NDUFS8, NDU…	AKR1A1, AGL, ENO3, EP300, FECH, NNT, PHGDH, GLDC, IDH2, FOXK2, INSR, IREB2, ARNT, NDUFB4, OXCT1, CYB5R4, DHTKD1, OGDHL, RANBP2, TP53, TPR, HSD17B6, PPP1R3E, COX7A2L, COQ10A, NCOR1, HDAC4, EPM2AIP1, NUP153	90	29	2	0.017094	0.0336134
GO:0006091	generation of precursor metabolites and energy	GO_0006091_4_and_GO:0015980	GO_0006091_4	GO:0015980	energy derivation by oxidation of organic compounds	ACADVL, ACO1, ACO2, ADSL, AGL, AKT1, AKT2, BID, BNIP3, CALM1, CAT, CCNB1, CDK1, COX4I1, COX5B, COX6B1, COX6C, COX7B, COX7C, COX8A, COX10, COX15, CYC1, DLAT, DLD, DLST, ETFA, ETFB, ETFDH, FH, FXN, MTOR, GAA, GBE1, BLOC1S1, GFPT1, GNAS, GPD2, GSK3A, GSK3B, GYG1, GYS1, HIF1A, IDE, IDH1, IDH2, IDH3A, IDH3B, IDH3G, IL6ST, INSR, IREB2, IRS1, KHK, LEPR, MDH1, MDH2, ME2, MECP2, MYC, NDUFA1, NDUFA2, NDUFA…	AKR1A1, AGL, ENO3, EP300, FECH, NNT, PHGDH, GLDC, IDH2, FOXK2, INSR, IREB2, ARNT, NDUFB4, OXCT1, CYB5R4, DHTKD1, OGDHL, RANBP2, TP53, TPR, HSD17B6, PPP1R3E, COX7A2L, COQ10A, NCOR1, HDAC4, EPM2AIP1, NUP153	189	29	13	0.0634146	0.119266
GO:0006091	generation of precursor metabolites and energy	GO_0006091_4_and_GO:0022900	GO_0006091_4	GO:0022900	electron transport chain	ADH5, ALDH2, AKR1B1, AOX1, ASPH, BID, CCNB1, CDK1, COX4I1, COX5B, COX6B1, COX6C, COX7A2, COX7B, COX7C, COX8A, COX10, COX11, COX15, CYB5A, CYB561, CYBA, CYC1, DLD, ETFA, ETFB, ETFDH, FDX1, GLDC, GLRX, GPD2, GPX2, GSR, IDH3B, LOXL2, ME1, ME2, MECP2, NCF2, NDUFA1, NDUFA2, NDUFA3, NDUFA4, NDUFA5, NDUFA6, NDUFA7, NDUFA8, NDUFA9, NDUFA10, NDUFAB1, NDUFB1, NDUFB2, NDUFB3, NDUFB4, NDUFB5, NDUFB6, NDUFB7,…	AKR1A1, AGL, ENO3, EP300, FECH, NNT, PHGDH, GLDC, IDH2, FOXK2, INSR, IREB2, ARNT, NDUFB4, OXCT1, CYB5R4, DHTKD1, OGDHL, RANBP2, TP53, TPR, HSD17B6, PPP1R3E, COX7A2L, COQ10A, NCOR1, HDAC4, EPM2AIP1, NUP153	131	29	6	0.038961	0.075
GO:0006091	generation of precursor metabolites and energy	GO_0006091_4_and_GO:0043467	GO_0006091_4	GO:0043467	regulation of generation of precursor metabolites and energy	AK4, AKT1, AKT2, ABCD1, APP, RHOA, ARNT, ATP7A, BNIP3, CCNB1, ENTPD5, CDK1, COX7A2, EP300, MTOR, GSK3A, GSK3B, HIF1A, IDE, INSR, IRS1, EIF6, KHK, NUP88, NUP98, PFKFB2, PFKFB3, PFKFB4, PGK1, PIK3CA, PPARA, PPP1CA, PPP1CB, PPP1R3C, PPP1R3D, PRKAA1, PRKAA2, PRKAG1, PSEN1, RANBP2, SEC13, SHMT2, SNCA, STAT3, TP53, TPR, PHLDA2, VCP, NUP214, AAAS, DYRK2, OGT, RAE1, SLC25A12, IRS2, COX7A2L, NCOR1, NUP155…	AKR1A1, AGL, ENO3, EP300, FECH, NNT, PHGDH, GLDC, IDH2, FOXK2, INSR, IREB2, ARNT, NDUFB4, OXCT1, CYB5R4, DHTKD1, OGDHL, RANBP2, TP53, TPR, HSD17B6, PPP1R3E, COX7A2L, COQ10A, NCOR1, HDAC4, EPM2AIP1, NUP153	106	29	12	0.097561	0.177778
GO:0006091	generation of precursor metabolites and energy	GO_0006091_6_and_GO:0006119	GO_0006091_6	GO:0006119	oxidative phosphorylation	AK4, ABCD1, RHOA, ATP7A, BID, CCNB1, CDK1, COX4I1, COX5B, COX6B1, COX6C, COX7A2, COX7B, COX7C, COX8A, COX10, COX15, CYC1, DLD, FXN, MECP2, MSH2, NDUFA1, NDUFA2, NDUFA3, NDUFA4, NDUFA5, NDUFA6, NDUFA7, NDUFA8, NDUFA9, NDUFA10, NDUFAB1, NDUFB1, NDUFB2, NDUFB3, NDUFB4, NDUFB5, NDUFB6, NDUFB7, NDUFB8, NDUFB9, NDUFB10, NDUFC1, NDUFC2, NDUFS1, NDUFS2, NDUFS3, NDUFV1, NDUFS4, NDUFS5, NDUFS6, NDUFS8, NDU…	SLC2A6, TXNRD3, ADH5, AK4, AKR1B1, ZBTB20, GBE1, NUPR1, GLRX, PGM2L1, HIF1A, HK1, AOX1, APP, IL6ST, IRS1, LEPR, LOXL2, ASPH, ACO1, PRKAG2, PFKFB3, PFKP, PGM1, CROT, PPARD, PPP1R3C, PRKAA2, PYGB, PYGL, SEC13, PINK1, BNIP3, BPGM, STAT3, PHLDA2, TXNRD1, UGP2, ACSS3, COQ10B, SH3BGRL3, DEGS1, P4HA2, STBD1, DHRS3, NR1D1, GFPT2	90	47	3	0.0223881	0.0437956
GO:0006091	generation of precursor metabolites and energy	GO_0006091_6_and_GO:0015980	GO_0006091_6	GO:0015980	energy derivation by oxidation of organic compounds	ACADVL, ACO1, ACO2, ADSL, AGL, AKT1, AKT2, BID, BNIP3, CALM1, CAT, CCNB1, CDK1, COX4I1, COX5B, COX6B1, COX6C, COX7B, COX7C, COX8A, COX10, COX15, CYC1, DLAT, DLD, DLST, ETFA, ETFB, ETFDH, FH, FXN, MTOR, GAA, GBE1, BLOC1S1, GFPT1, GNAS, GPD2, GSK3A, GSK3B, GYG1, GYS1, HIF1A, IDE, IDH1, IDH2, IDH3A, IDH3B, IDH3G, IL6ST, INSR, IREB2, IRS1, KHK, LEPR, MDH1, MDH2, ME2, MECP2, MYC, NDUFA1, NDUFA2, NDUFA…	SLC2A6, TXNRD3, ADH5, AK4, AKR1B1, ZBTB20, GBE1, NUPR1, GLRX, PGM2L1, HIF1A, HK1, AOX1, APP, IL6ST, IRS1, LEPR, LOXL2, ASPH, ACO1, PRKAG2, PFKFB3, PFKP, PGM1, CROT, PPARD, PPP1R3C, PRKAA2, PYGB, PYGL, SEC13, PINK1, BNIP3, BPGM, STAT3, PHLDA2, TXNRD1, UGP2, ACSS3, COQ10B, SH3BGRL3, DEGS1, P4HA2, STBD1, DHRS3, NR1D1, GFPT2	189	47	20	0.0925926	0.169492
GO:0006091	generation of precursor metabolites and energy	GO_0006091_6_and_GO:0022900	GO_0006091_6	GO:0022900	electron transport chain	ADH5, ALDH2, AKR1B1, AOX1, ASPH, BID, CCNB1, CDK1, COX4I1, COX5B, COX6B1, COX6C, COX7A2, COX7B, COX7C, COX8A, COX10, COX11, COX15, CYB5A, CYB561, CYBA, CYC1, DLD, ETFA, ETFB, ETFDH, FDX1, GLDC, GLRX, GPD2, GPX2, GSR, IDH3B, LOXL2, ME1, ME2, MECP2, NCF2, NDUFA1, NDUFA2, NDUFA3, NDUFA4, NDUFA5, NDUFA6, NDUFA7, NDUFA8, NDUFA9, NDUFA10, NDUFAB1, NDUFB1, NDUFB2, NDUFB3, NDUFB4, NDUFB5, NDUFB6, NDUFB7,…	SLC2A6, TXNRD3, ADH5, AK4, AKR1B1, ZBTB20, GBE1, NUPR1, GLRX, PGM2L1, HIF1A, HK1, AOX1, APP, IL6ST, IRS1, LEPR, LOXL2, ASPH, ACO1, PRKAG2, PFKFB3, PFKP, PGM1, CROT, PPARD, PPP1R3C, PRKAA2, PYGB, PYGL, SEC13, PINK1, BNIP3, BPGM, STAT3, PHLDA2, TXNRD1, UGP2, ACSS3, COQ10B, SH3BGRL3, DEGS1, P4HA2, STBD1, DHRS3, NR1D1, GFPT2	131	47	13	0.0787879	0.146067
GO:0006091	generation of precursor metabolites and energy	GO_0006091_6_and_GO:0043467	GO_0006091_6	GO:0043467	regulation of generation of precursor metabolites and energy	AK4, AKT1, AKT2, ABCD1, APP, RHOA, ARNT, ATP7A, BNIP3, CCNB1, ENTPD5, CDK1, COX7A2, EP300, MTOR, GSK3A, GSK3B, HIF1A, IDE, INSR, IRS1, EIF6, KHK, NUP88, NUP98, PFKFB2, PFKFB3, PFKFB4, PGK1, PIK3CA, PPARA, PPP1CA, PPP1CB, PPP1R3C, PPP1R3D, PRKAA1, PRKAA2, PRKAG1, PSEN1, RANBP2, SEC13, SHMT2, SNCA, STAT3, TP53, TPR, PHLDA2, VCP, NUP214, AAAS, DYRK2, OGT, RAE1, SLC25A12, IRS2, COX7A2L, NCOR1, NUP155…	SLC2A6, TXNRD3, ADH5, AK4, AKR1B1, ZBTB20, GBE1, NUPR1, GLRX, PGM2L1, HIF1A, HK1, AOX1, APP, IL6ST, IRS1, LEPR, LOXL2, ASPH, ACO1, PRKAG2, PFKFB3, PFKP, PGM1, CROT, PPARD, PPP1R3C, PRKAA2, PYGB, PYGL, SEC13, PINK1, BNIP3, BPGM, STAT3, PHLDA2, TXNRD1, UGP2, ACSS3, COQ10B, SH3BGRL3, DEGS1, P4HA2, STBD1, DHRS3, NR1D1, GFPT2	106	47	16	0.116788	0.20915
GO:0006259	DNA metabolic process	GO_0006259_1_and_GO:0000723	GO_0006259_1	GO:0000723	telomere maintenance	PARP1, APEX1, ATM, ATR, ATRX, BLM, BRCA2, CCNE1, CCT6A, CTNNB1, DKC1, DNA2, ERCC1, ERCC4, FEN1, ZBTB48, HNRNPA1, HNRNPA2B1, HNRNPC, HNRNPD, HNRNPU, HSP90AA1, HSP90AB1, HUS1, MAP3K4, MYC, NBN, NEK2, PARN, PCNA, PML, EXOSC10, POLA1, POLD1, POLD2, POLE, POLE2, PPP1R10, PRIM1, PRIM2, PKIB, PRKCQ, PRKDC, MAPK1, MAPK3, RAD51, RAD51C, RAD51D, UPF1, RFC1, RFC2, RFC3, RFC4, RFC5, RPA1, RPA2, RPA3, SP100, …	CHAF1A, PARP2, HUWE1, TRIM28, CDK2, ALYREF, PRMT5, MCRS1, MAD2L2, KAT5, RNASEH2A, CEBPG, CCT7, CCT4, CCT2, RAD51AP1, CTCF, CCT8, POLD3, POLQ, PTGES3, EHMT2, TOPBP1, CHEK1, WDHD1, SUPT16H, POLG2, CDCA5, RMI2, KLHDC3, EXOSC6, ALKBH2, SWSAP1, PARP1, EME1, ESCO2, DDB1, DHX9, DDX11, DCP2, DFFB, DKC1, DNA2, DNMT1, ARID2, TET3, PLD6, ERCC3, EYA3, EZH2, FANCA, FANCC, FANCD2, FANCE, FANCB, FANCF, FANCG, F…	128	281	71	0.210059	0.347188
GO:0006259	DNA metabolic process	GO_0006259_1_and_GO:0006270	GO_0006259_1	GO:0006270	DNA replication initiation	CCNE1, CDC6, CDC34, CDK2, MCM2, MCM3, MCM4, MCM5, MCM6, MCM7, NBN, ORC1, ORC2, ORC4, ORC5, POLA1, POLE, POLE2, PRIM1, PRIM2, PURA, CDC45, CCNE2, TOPBP1, ORC6, ORC3, POLA2, POLE3, MCM10, POLE4, WRNIP1, WDR18, CDT1, LRWD1	CHAF1A, PARP2, HUWE1, TRIM28, CDK2, ALYREF, PRMT5, MCRS1, MAD2L2, KAT5, RNASEH2A, CEBPG, CCT7, CCT4, CCT2, RAD51AP1, CTCF, CCT8, POLD3, POLQ, PTGES3, EHMT2, TOPBP1, CHEK1, WDHD1, SUPT16H, POLG2, CDCA5, RMI2, KLHDC3, EXOSC6, ALKBH2, SWSAP1, PARP1, EME1, ESCO2, DDB1, DHX9, DDX11, DCP2, DFFB, DKC1, DNA2, DNMT1, ARID2, TET3, PLD6, ERCC3, EYA3, EZH2, FANCA, FANCC, FANCD2, FANCE, FANCB, FANCF, FANCG, F…	34	281	25	0.0862069	0.15873
GO:0006259	DNA metabolic process	GO_0006259_1_and_GO:0006281	GO_0006259_1	GO:0006281	DNA repair	ABL1, ACTL6A, PARP1, APEX1, ATM, ATR, ATRX, BACH1, BARD1, BLM, BRCA1, BRCA2, CCNH, CDK1, CDC5L, CDK2, CDK7, CDK9, CDKN2D, CEBPG, CETN2, CHEK1, ERCC8, CSNK1E, DDB1, DDB2, GADD45A, DDX1, DHX9, DDX11, DNA2, EGFR, EP300, ERCC1, ERCC2, EYA4, ERCC3, ERCC4, ERCC6, EYA3, FANCA, FANCC, FANCD2, FANCE, FANCB, FANCF, FANCG, FEN1, FH, FOXM1, FUS, GPS1, MSH6, GTF2H1, GTF2H4, GTF2I, HMGB1, HMGB2, HMGA1, HSF1, H…	CHAF1A, PARP2, HUWE1, TRIM28, CDK2, ALYREF, PRMT5, MCRS1, MAD2L2, KAT5, RNASEH2A, CEBPG, CCT7, CCT4, CCT2, RAD51AP1, CTCF, CCT8, POLD3, POLQ, PTGES3, EHMT2, TOPBP1, CHEK1, WDHD1, SUPT16H, POLG2, CDCA5, RMI2, KLHDC3, EXOSC6, ALKBH2, SWSAP1, PARP1, EME1, ESCO2, DDB1, DHX9, DDX11, DCP2, DFFB, DKC1, DNA2, DNMT1, ARID2, TET3, PLD6, ERCC3, EYA3, EZH2, FANCA, FANCC, FANCD2, FANCE, FANCB, FANCF, FANCG, F…	413	281	186	0.366142	0.536023
GO:0006259	DNA metabolic process	GO_0006259_1_and_GO:0006297	GO_0006259_1	GO:0006297	nucleotide-excision repair, DNA gap filling	LIG1, LIG3, LIG4, PCNA, POLD1, POLD2, POLE, RFC1, RFC2, RFC3, RFC4, RFC5, RPA1, RPA2, RPA3, RPS27A, UBA52, UBB, UBC, XRCC1, POLD3, POLK, POLD4	CHAF1A, PARP2, HUWE1, TRIM28, CDK2, ALYREF, PRMT5, MCRS1, MAD2L2, KAT5, RNASEH2A, CEBPG, CCT7, CCT4, CCT2, RAD51AP1, CTCF, CCT8, POLD3, POLQ, PTGES3, EHMT2, TOPBP1, CHEK1, WDHD1, SUPT16H, POLG2, CDCA5, RMI2, KLHDC3, EXOSC6, ALKBH2, SWSAP1, PARP1, EME1, ESCO2, DDB1, DHX9, DDX11, DCP2, DFFB, DKC1, DNA2, DNMT1, ARID2, TET3, PLD6, ERCC3, EYA3, EZH2, FANCA, FANCC, FANCD2, FANCE, FANCB, FANCF, FANCG, F…	23	281	15	0.0519031	0.0986842
GO:0006259	DNA metabolic process	GO_0006259_1_and_GO:0006304	GO_0006259_1	GO:0006304	DNA modification	PARP1, APEX1, ATRX, BRCA1, DNMT1, DNMT3A, DNMT3B, EZH2, FOS, GATA3, GNAS, GSK3A, HELLS, MBD1, MECP2, MGMT, MPG, MTRR, MUTYH, MYC, NTHL1, OGG1, PIK3CA, RLF, UNG, USP7, USP9X, PPM1D, ALKBH1, MBD4, MTA2, PICK1, APOBEC3B, PARP2, PARP3, TRIM28, ZMPSTE24, PRMT5, CTCF, EHMT2, ASCC3, TDRKH, BAZ2A, TREX1, SMUG1, APOBEC3C, N6AMT1, ASCC1, EXOSC3, HEMK1, MBD3, MIS18A, PRMT7, EXOSC4, OTUD4, MPHOSPH8, ALKBH4, …	CHAF1A, PARP2, HUWE1, TRIM28, CDK2, ALYREF, PRMT5, MCRS1, MAD2L2, KAT5, RNASEH2A, CEBPG, CCT7, CCT4, CCT2, RAD51AP1, CTCF, CCT8, POLD3, POLQ, PTGES3, EHMT2, TOPBP1, CHEK1, WDHD1, SUPT16H, POLG2, CDCA5, RMI2, KLHDC3, EXOSC6, ALKBH2, SWSAP1, PARP1, EME1, ESCO2, DDB1, DHX9, DDX11, DCP2, DFFB, DKC1, DNA2, DNMT1, ARID2, TET3, PLD6, ERCC3, EYA3, EZH2, FANCA, FANCC, FANCD2, FANCE, FANCB, FANCF, FANCG, F…	80	281	29	0.0873494	0.160665
GO:0006259	DNA metabolic process	GO_0006259_1_and_GO:0006308	GO_0006259_1	GO:0006308	DNA catabolic process	APAF1, ATM, BAX, CASP3, DFFA, DFFB, DNASE1L1, DNASE2, ENDOG, HMGB1, HMGB2, HSF1, IL6, ISG20, KPNA1, KPNB1, SETMAR, AIFM1, EXOG, TREX1, XRN2, DICER1, REXO4, NMNAT1, ERI3, MUS81, ERI1, ST20	CHAF1A, PARP2, HUWE1, TRIM28, CDK2, ALYREF, PRMT5, MCRS1, MAD2L2, KAT5, RNASEH2A, CEBPG, CCT7, CCT4, CCT2, RAD51AP1, CTCF, CCT8, POLD3, POLQ, PTGES3, EHMT2, TOPBP1, CHEK1, WDHD1, SUPT16H, POLG2, CDCA5, RMI2, KLHDC3, EXOSC6, ALKBH2, SWSAP1, PARP1, EME1, ESCO2, DDB1, DHX9, DDX11, DCP2, DFFB, DKC1, DNA2, DNMT1, ARID2, TET3, PLD6, ERCC3, EYA3, EZH2, FANCA, FANCC, FANCD2, FANCE, FANCB, FANCF, FANCG, F…	28	281	5	0.0164474	0.0323625
GO:0006259	DNA metabolic process	GO_0006259_1_and_GO:0006310	GO_0006259_1	GO:0006310	DNA recombination	ACTL6A, PARP1, APEX1, ATM, BCL6, BLM, BRCA1, BRCA2, CD40, CHEK1, ENDOG, ERCC1, ERCC2, ERCC4, ERCC6, FANCD2, FANCB, FEN1, FUS, MSH6, HMGB1, HMGB2, HMGB3, HUS1, IGHMBP2, IL7R, KPNA1, KPNA2, LIG3, LIG4, MCM2, MCM3, MCM4, MCM5, MCM6, MCM7, MLH1, MSH2, MSH3, NBN, TONSL, NFRKB, NONO, POLB, PPP4C, PRKDC, RAD21, RAD51, RAD51C, RAD51D, RAD52, RBBP8, RECQL, REV3L, RPA1, RPA2, RPA3, SFPQ, STAT6, SUPT6H, SUP…	CHAF1A, PARP2, HUWE1, TRIM28, CDK2, ALYREF, PRMT5, MCRS1, MAD2L2, KAT5, RNASEH2A, CEBPG, CCT7, CCT4, CCT2, RAD51AP1, CTCF, CCT8, POLD3, POLQ, PTGES3, EHMT2, TOPBP1, CHEK1, WDHD1, SUPT16H, POLG2, CDCA5, RMI2, KLHDC3, EXOSC6, ALKBH2, SWSAP1, PARP1, EME1, ESCO2, DDB1, DHX9, DDX11, DCP2, DFFB, DKC1, DNA2, DNMT1, ARID2, TET3, PLD6, ERCC3, EYA3, EZH2, FANCA, FANCC, FANCD2, FANCE, FANCB, FANCF, FANCG, F…	194	281	97	0.256614	0.408421
GO:0006259	DNA metabolic process	GO_0006259_1_and_GO:0022616	GO_0006259_1	GO:0022616	DNA strand elongation	DNA2, LIG1, LIG3, MCM3, MCM4, MCM7, NBN, PCNA, POLA1, POLD2, POLE, RFC3, RFC4, GINS1, RAD50, POLD3, POT1, GINS2, POLE3, NUCKS1, GINS3, DCLRE1B, GINS4	CHAF1A, PARP2, HUWE1, TRIM28, CDK2, ALYREF, PRMT5, MCRS1, MAD2L2, KAT5, RNASEH2A, CEBPG, CCT7, CCT4, CCT2, RAD51AP1, CTCF, CCT8, POLD3, POLQ, PTGES3, EHMT2, TOPBP1, CHEK1, WDHD1, SUPT16H, POLG2, CDCA5, RMI2, KLHDC3, EXOSC6, ALKBH2, SWSAP1, PARP1, EME1, ESCO2, DDB1, DHX9, DDX11, DCP2, DFFB, DKC1, DNA2, DNMT1, ARID2, TET3, PLD6, ERCC3, EYA3, EZH2, FANCA, FANCC, FANCD2, FANCE, FANCB, FANCF, FANCG, F…	23	281	18	0.0629371	0.118421
GO:0006259	DNA metabolic process	GO_0006259_1_and_GO:0045005	GO_0006259_1	GO:0045005	DNA-templated DNA replication maintenance of fidelity	ATRX, BLM, BRCA2, CDK9, DDX11, DNA2, MSH3, TONSL, PCNA, POLD1, POLE, RAD51, SETMAR, WRN, TIMELESS, THOC1, ALYREF, ZNF365, SAMHD1, DONSON, SMARCAL1, RTEL1, ETAA1, TIPIN, RFWD3, EXD2, FANCM, NUCKS1, ZRANB3, ZNF830, SLFN11, EME1, GEN1	CHAF1A, PARP2, HUWE1, TRIM28, CDK2, ALYREF, PRMT5, MCRS1, MAD2L2, KAT5, RNASEH2A, CEBPG, CCT7, CCT4, CCT2, RAD51AP1, CTCF, CCT8, POLD3, POLQ, PTGES3, EHMT2, TOPBP1, CHEK1, WDHD1, SUPT16H, POLG2, CDCA5, RMI2, KLHDC3, EXOSC6, ALKBH2, SWSAP1, PARP1, EME1, ESCO2, DDB1, DHX9, DDX11, DCP2, DFFB, DKC1, DNA2, DNMT1, ARID2, TET3, PLD6, ERCC3, EYA3, EZH2, FANCA, FANCC, FANCD2, FANCE, FANCB, FANCF, FANCG, F…	33	281	21	0.0716724	0.133758
GO:0006259	DNA metabolic process	GO_0006259_1_and_GO:0051052	GO_0006259_1	GO:0051052	regulation of DNA metabolic process	PARP1, AKT1, ANXA3, APAF1, ARRB2, ATM, ATR, ATRX, BAX, BCL6, BLM, BMPR2, BRCA1, CCT6A, CD40, CDK2, CDK9, CDKN1A, CEBPG, CHEK1, ERCC8, CTNNB1, DHX9, DDX11, DFFA, DKC1, DUSP1, EGFR, ENDOG, ERCC1, ERCC2, EYA4, ERCC4, ERCC6, EYA3, PTK2B, FANCB, FGF2, FOXM1, FUS, GATA3, GJA1, GSK3A, MSH6, GTF2I, HMGB1, HNRNPA1, HNRNPA2B1, HNRNPC, HNRNPD, HNRNPU, HSF1, HSP90AA1, HSP90AB1, IL6, IL7R, KPNA1, KPNA2, MBD1,…	CHAF1A, PARP2, HUWE1, TRIM28, CDK2, ALYREF, PRMT5, MCRS1, MAD2L2, KAT5, RNASEH2A, CEBPG, CCT7, CCT4, CCT2, RAD51AP1, CTCF, CCT8, POLD3, POLQ, PTGES3, EHMT2, TOPBP1, CHEK1, WDHD1, SUPT16H, POLG2, CDCA5, RMI2, KLHDC3, EXOSC6, ALKBH2, SWSAP1, PARP1, EME1, ESCO2, DDB1, DHX9, DDX11, DCP2, DFFB, DKC1, DNA2, DNMT1, ARID2, TET3, PLD6, ERCC3, EYA3, EZH2, FANCA, FANCC, FANCD2, FANCE, FANCB, FANCF, FANCG, F…	249	281	95	0.218391	0.358491
GO:0006259	DNA metabolic process	GO_0006259_1_and_GO:0051053	GO_0006259_1	GO:0051053	negative regulation of DNA metabolic process	PARP1, ATM, BCL6, BLM, BMPR2, CDKN1A, DFFA, DUSP1, ERCC1, ERCC4, ERCC6, FANCB, GATA3, GJA1, MSH6, HNRNPA1, HNRNPC, HNRNPU, HSF1, MEN1, MLH1, MSH2, MSH3, NBN, OGG1, EXOSC10, PPARG, RPS3, TERF1, TERF2, TP53, TP53BP1, TWIST1, XRCC1, XRCC5, ZNF91, HMGA2, TNKS, TRIP12, RECQL5, THOC1, PARP3, RAD50, TRIM28, MAD2L2, POLQ, SUB1, SMG6, SMCHD1, TFIP11, POT1, TINF2, DNAJC2, ANKRD1, UBR5, RTEL1, TERF2IP, XRN1…	CHAF1A, PARP2, HUWE1, TRIM28, CDK2, ALYREF, PRMT5, MCRS1, MAD2L2, KAT5, RNASEH2A, CEBPG, CCT7, CCT4, CCT2, RAD51AP1, CTCF, CCT8, POLD3, POLQ, PTGES3, EHMT2, TOPBP1, CHEK1, WDHD1, SUPT16H, POLG2, CDCA5, RMI2, KLHDC3, EXOSC6, ALKBH2, SWSAP1, PARP1, EME1, ESCO2, DDB1, DHX9, DDX11, DCP2, DFFB, DKC1, DNA2, DNMT1, ARID2, TET3, PLD6, ERCC3, EYA3, EZH2, FANCA, FANCC, FANCD2, FANCE, FANCB, FANCF, FANCG, F…	81	281	30	0.0903614	0.165746
GO:0006259	DNA metabolic process	GO_0006259_1_and_GO:0051054	GO_0006259_1	GO:0051054	positive regulation of DNA metabolic process	PARP1, AKT1, ANXA3, ARRB2, ATM, ATR, ATRX, BAX, BRCA1, CCT6A, CD40, CDK2, CEBPG, ERCC8, CTNNB1, DHX9, DDX11, DKC1, EGFR, ENDOG, ERCC1, ERCC2, EYA4, ERCC6, EYA3, PTK2B, FANCB, FGF2, FOXM1, FUS, GTF2I, HMGB1, HNRNPA1, HNRNPA2B1, HNRNPD, HSF1, HSP90AA1, HSP90AB1, IL6, MECP2, MAP3K4, MGMT, MLH1, MSH2, MYC, NBN, NEK2, NPAS2, NVL, PARN, PCNA, PML, PPP1R10, PKIB, PRKCD, PRKCQ, PRKDC, MAPK1, MAPK3, RAD51…	CHAF1A, PARP2, HUWE1, TRIM28, CDK2, ALYREF, PRMT5, MCRS1, MAD2L2, KAT5, RNASEH2A, CEBPG, CCT7, CCT4, CCT2, RAD51AP1, CTCF, CCT8, POLD3, POLQ, PTGES3, EHMT2, TOPBP1, CHEK1, WDHD1, SUPT16H, POLG2, CDCA5, RMI2, KLHDC3, EXOSC6, ALKBH2, SWSAP1, PARP1, EME1, ESCO2, DDB1, DHX9, DDX11, DCP2, DFFB, DKC1, DNA2, DNMT1, ARID2, TET3, PLD6, ERCC3, EYA3, EZH2, FANCA, FANCC, FANCD2, FANCE, FANCB, FANCF, FANCG, F…	141	281	59	0.162534	0.279621
GO:0006259	DNA metabolic process	GO_0006259_1_and_GO:0071897	GO_0006259_1	GO:0071897	DNA biosynthetic process	ARRB2, ATM, ATR, BMPR2, CCT6A, CDKN1A, CDKN2D, CENPF, CTNNB1, DKC1, DUSP1, PTK2B, FGF2, GJA1, HNRNPA1, HNRNPA2B1, HNRNPC, HNRNPD, HNRNPU, HSP90AA1, HSP90AB1, LIG1, LIG3, LIG4, LOX, MAP3K4, MEN1, MYC, NEK2, NVL, PARN, PCNA, PHB, EXOSC10, POLA1, POLB, POLD1, POLD2, POLE, POLE2, POLG, POLH, PPARG, PPIA, PKIB, PRKCQ, MAPK1, MAPK3, REV3L, RFC1, RFC2, RFC3, RFC4, RFC5, RPA1, RPA2, RPA3, RPS27A, TCP1, T…	CHAF1A, PARP2, HUWE1, TRIM28, CDK2, ALYREF, PRMT5, MCRS1, MAD2L2, KAT5, RNASEH2A, CEBPG, CCT7, CCT4, CCT2, RAD51AP1, CTCF, CCT8, POLD3, POLQ, PTGES3, EHMT2, TOPBP1, CHEK1, WDHD1, SUPT16H, POLG2, CDCA5, RMI2, KLHDC3, EXOSC6, ALKBH2, SWSAP1, PARP1, EME1, ESCO2, DDB1, DHX9, DDX11, DCP2, DFFB, DKC1, DNA2, DNMT1, ARID2, TET3, PLD6, ERCC3, EYA3, EZH2, FANCA, FANCC, FANCD2, FANCE, FANCB, FANCF, FANCG, F…	149	281	66	0.181319	0.306977
GO:0006259	DNA metabolic process	GO_0006259_2_and_GO:0000723	GO_0006259_2	GO:0000723	telomere maintenance	PARP1, APEX1, ATM, ATR, ATRX, BLM, BRCA2, CCNE1, CCT6A, CTNNB1, DKC1, DNA2, ERCC1, ERCC4, FEN1, ZBTB48, HNRNPA1, HNRNPA2B1, HNRNPC, HNRNPD, HNRNPU, HSP90AA1, HSP90AB1, HUS1, MAP3K4, MYC, NBN, NEK2, PARN, PCNA, PML, EXOSC10, POLA1, POLD1, POLD2, POLE, POLE2, PPP1R10, PRIM1, PRIM2, PKIB, PRKCQ, PRKDC, MAPK1, MAPK3, RAD51, RAD51C, RAD51D, UPF1, RFC1, RFC2, RFC3, RFC4, RFC5, RPA1, RPA2, RPA3, SP100, …	ZMPSTE24, CDKN1A, STUB1, CETN2, GADD45A, DNASE1L1, EYA4, FGF2, ZNF365, PLD3, GJA1, N6AMT1, SWI5, LOX, EID3, COPS7A, POLR2L, FIGN, AP5S1, NPLOC4, SPIRE1, SMARCA1, BMPR2, TWIST1, UBC, MORF4L2	128	26	1	0.00653595	0.012987
GO:0006259	DNA metabolic process	GO_0006259_2_and_GO:0006270	GO_0006259_2	GO:0006270	DNA replication initiation	CCNE1, CDC6, CDC34, CDK2, MCM2, MCM3, MCM4, MCM5, MCM6, MCM7, NBN, ORC1, ORC2, ORC4, ORC5, POLA1, POLE, POLE2, PRIM1, PRIM2, PURA, CDC45, CCNE2, TOPBP1, ORC6, ORC3, POLA2, POLE3, MCM10, POLE4, WRNIP1, WDR18, CDT1, LRWD1	ZMPSTE24, CDKN1A, STUB1, CETN2, GADD45A, DNASE1L1, EYA4, FGF2, ZNF365, PLD3, GJA1, N6AMT1, SWI5, LOX, EID3, COPS7A, POLR2L, FIGN, AP5S1, NPLOC4, SPIRE1, SMARCA1, BMPR2, TWIST1, UBC, MORF4L2	34	26	0	0	0
GO:0006259	DNA metabolic process	GO_0006259_2_and_GO:0006281	GO_0006259_2	GO:0006281	DNA repair	ABL1, ACTL6A, PARP1, APEX1, ATM, ATR, ATRX, BACH1, BARD1, BLM, BRCA1, BRCA2, CCNH, CDK1, CDC5L, CDK2, CDK7, CDK9, CDKN2D, CEBPG, CETN2, CHEK1, ERCC8, CSNK1E, DDB1, DDB2, GADD45A, DDX1, DHX9, DDX11, DNA2, EGFR, EP300, ERCC1, ERCC2, EYA4, ERCC3, ERCC4, ERCC6, EYA3, FANCA, FANCC, FANCD2, FANCE, FANCB, FANCF, FANCG, FEN1, FH, FOXM1, FUS, GPS1, MSH6, GTF2H1, GTF2H4, GTF2I, HMGB1, HMGB2, HMGA1, HSF1, H…	ZMPSTE24, CDKN1A, STUB1, CETN2, GADD45A, DNASE1L1, EYA4, FGF2, ZNF365, PLD3, GJA1, N6AMT1, SWI5, LOX, EID3, COPS7A, POLR2L, FIGN, AP5S1, NPLOC4, SPIRE1, SMARCA1, BMPR2, TWIST1, UBC, MORF4L2	413	26	17	0.0402844	0.0774487
GO:0006259	DNA metabolic process	GO_0006259_2_and_GO:0006297	GO_0006259_2	GO:0006297	nucleotide-excision repair, DNA gap filling	LIG1, LIG3, LIG4, PCNA, POLD1, POLD2, POLE, RFC1, RFC2, RFC3, RFC4, RFC5, RPA1, RPA2, RPA3, RPS27A, UBA52, UBB, UBC, XRCC1, POLD3, POLK, POLD4	ZMPSTE24, CDKN1A, STUB1, CETN2, GADD45A, DNASE1L1, EYA4, FGF2, ZNF365, PLD3, GJA1, N6AMT1, SWI5, LOX, EID3, COPS7A, POLR2L, FIGN, AP5S1, NPLOC4, SPIRE1, SMARCA1, BMPR2, TWIST1, UBC, MORF4L2	23	26	1	0.0208333	0.0408163
GO:0006259	DNA metabolic process	GO_0006259_2_and_GO:0006304	GO_0006259_2	GO:0006304	DNA modification	PARP1, APEX1, ATRX, BRCA1, DNMT1, DNMT3A, DNMT3B, EZH2, FOS, GATA3, GNAS, GSK3A, HELLS, MBD1, MECP2, MGMT, MPG, MTRR, MUTYH, MYC, NTHL1, OGG1, PIK3CA, RLF, UNG, USP7, USP9X, PPM1D, ALKBH1, MBD4, MTA2, PICK1, APOBEC3B, PARP2, PARP3, TRIM28, ZMPSTE24, PRMT5, CTCF, EHMT2, ASCC3, TDRKH, BAZ2A, TREX1, SMUG1, APOBEC3C, N6AMT1, ASCC1, EXOSC3, HEMK1, MBD3, MIS18A, PRMT7, EXOSC4, OTUD4, MPHOSPH8, ALKBH4, …	ZMPSTE24, CDKN1A, STUB1, CETN2, GADD45A, DNASE1L1, EYA4, FGF2, ZNF365, PLD3, GJA1, N6AMT1, SWI5, LOX, EID3, COPS7A, POLR2L, FIGN, AP5S1, NPLOC4, SPIRE1, SMARCA1, BMPR2, TWIST1, UBC, MORF4L2	80	26	2	0.0192308	0.0377358
GO:0006259	DNA metabolic process	GO_0006259_2_and_GO:0006308	GO_0006259_2	GO:0006308	DNA catabolic process	APAF1, ATM, BAX, CASP3, DFFA, DFFB, DNASE1L1, DNASE2, ENDOG, HMGB1, HMGB2, HSF1, IL6, ISG20, KPNA1, KPNB1, SETMAR, AIFM1, EXOG, TREX1, XRN2, DICER1, REXO4, NMNAT1, ERI3, MUS81, ERI1, ST20	ZMPSTE24, CDKN1A, STUB1, CETN2, GADD45A, DNASE1L1, EYA4, FGF2, ZNF365, PLD3, GJA1, N6AMT1, SWI5, LOX, EID3, COPS7A, POLR2L, FIGN, AP5S1, NPLOC4, SPIRE1, SMARCA1, BMPR2, TWIST1, UBC, MORF4L2	28	26	1	0.0188679	0.037037
GO:0006259	DNA metabolic process	GO_0006259_2_and_GO:0006310	GO_0006259_2	GO:0006310	DNA recombination	ACTL6A, PARP1, APEX1, ATM, BCL6, BLM, BRCA1, BRCA2, CD40, CHEK1, ENDOG, ERCC1, ERCC2, ERCC4, ERCC6, FANCD2, FANCB, FEN1, FUS, MSH6, HMGB1, HMGB2, HMGB3, HUS1, IGHMBP2, IL7R, KPNA1, KPNA2, LIG3, LIG4, MCM2, MCM3, MCM4, MCM5, MCM6, MCM7, MLH1, MSH2, MSH3, NBN, TONSL, NFRKB, NONO, POLB, PPP4C, PRKDC, RAD21, RAD51, RAD51C, RAD51D, RAD52, RBBP8, RECQL, REV3L, RPA1, RPA2, RPA3, SFPQ, STAT6, SUPT6H, SUP…	ZMPSTE24, CDKN1A, STUB1, CETN2, GADD45A, DNASE1L1, EYA4, FGF2, ZNF365, PLD3, GJA1, N6AMT1, SWI5, LOX, EID3, COPS7A, POLR2L, FIGN, AP5S1, NPLOC4, SPIRE1, SMARCA1, BMPR2, TWIST1, UBC, MORF4L2	194	26	5	0.0232558	0.0454545
GO:0006259	DNA metabolic process	GO_0006259_2_and_GO:0022616	GO_0006259_2	GO:0022616	DNA strand elongation	DNA2, LIG1, LIG3, MCM3, MCM4, MCM7, NBN, PCNA, POLA1, POLD2, POLE, RFC3, RFC4, GINS1, RAD50, POLD3, POT1, GINS2, POLE3, NUCKS1, GINS3, DCLRE1B, GINS4	ZMPSTE24, CDKN1A, STUB1, CETN2, GADD45A, DNASE1L1, EYA4, FGF2, ZNF365, PLD3, GJA1, N6AMT1, SWI5, LOX, EID3, COPS7A, POLR2L, FIGN, AP5S1, NPLOC4, SPIRE1, SMARCA1, BMPR2, TWIST1, UBC, MORF4L2	23	26	0	0	0
GO:0006259	DNA metabolic process	GO_0006259_2_and_GO:0045005	GO_0006259_2	GO:0045005	DNA-templated DNA replication maintenance of fidelity	ATRX, BLM, BRCA2, CDK9, DDX11, DNA2, MSH3, TONSL, PCNA, POLD1, POLE, RAD51, SETMAR, WRN, TIMELESS, THOC1, ALYREF, ZNF365, SAMHD1, DONSON, SMARCAL1, RTEL1, ETAA1, TIPIN, RFWD3, EXD2, FANCM, NUCKS1, ZRANB3, ZNF830, SLFN11, EME1, GEN1	ZMPSTE24, CDKN1A, STUB1, CETN2, GADD45A, DNASE1L1, EYA4, FGF2, ZNF365, PLD3, GJA1, N6AMT1, SWI5, LOX, EID3, COPS7A, POLR2L, FIGN, AP5S1, NPLOC4, SPIRE1, SMARCA1, BMPR2, TWIST1, UBC, MORF4L2	33	26	1	0.0172414	0.0338983
GO:0006259	DNA metabolic process	GO_0006259_2_and_GO:0051052	GO_0006259_2	GO:0051052	regulation of DNA metabolic process	PARP1, AKT1, ANXA3, APAF1, ARRB2, ATM, ATR, ATRX, BAX, BCL6, BLM, BMPR2, BRCA1, CCT6A, CD40, CDK2, CDK9, CDKN1A, CEBPG, CHEK1, ERCC8, CTNNB1, DHX9, DDX11, DFFA, DKC1, DUSP1, EGFR, ENDOG, ERCC1, ERCC2, EYA4, ERCC4, ERCC6, EYA3, PTK2B, FANCB, FGF2, FOXM1, FUS, GATA3, GJA1, GSK3A, MSH6, GTF2I, HMGB1, HNRNPA1, HNRNPA2B1, HNRNPC, HNRNPD, HNRNPU, HSF1, HSP90AA1, HSP90AB1, IL6, IL7R, KPNA1, KPNA2, MBD1,…	ZMPSTE24, CDKN1A, STUB1, CETN2, GADD45A, DNASE1L1, EYA4, FGF2, ZNF365, PLD3, GJA1, N6AMT1, SWI5, LOX, EID3, COPS7A, POLR2L, FIGN, AP5S1, NPLOC4, SPIRE1, SMARCA1, BMPR2, TWIST1, UBC, MORF4L2	249	26	10	0.0377358	0.0727273
GO:0006259	DNA metabolic process	GO_0006259_2_and_GO:0051053	GO_0006259_2	GO:0051053	negative regulation of DNA metabolic process	PARP1, ATM, BCL6, BLM, BMPR2, CDKN1A, DFFA, DUSP1, ERCC1, ERCC4, ERCC6, FANCB, GATA3, GJA1, MSH6, HNRNPA1, HNRNPC, HNRNPU, HSF1, MEN1, MLH1, MSH2, MSH3, NBN, OGG1, EXOSC10, PPARG, RPS3, TERF1, TERF2, TP53, TP53BP1, TWIST1, XRCC1, XRCC5, ZNF91, HMGA2, TNKS, TRIP12, RECQL5, THOC1, PARP3, RAD50, TRIM28, MAD2L2, POLQ, SUB1, SMG6, SMCHD1, TFIP11, POT1, TINF2, DNAJC2, ANKRD1, UBR5, RTEL1, TERF2IP, XRN1…	ZMPSTE24, CDKN1A, STUB1, CETN2, GADD45A, DNASE1L1, EYA4, FGF2, ZNF365, PLD3, GJA1, N6AMT1, SWI5, LOX, EID3, COPS7A, POLR2L, FIGN, AP5S1, NPLOC4, SPIRE1, SMARCA1, BMPR2, TWIST1, UBC, MORF4L2	81	26	4	0.038835	0.0747664
GO:0006259	DNA metabolic process	GO_0006259_2_and_GO:0051054	GO_0006259_2	GO:0051054	positive regulation of DNA metabolic process	PARP1, AKT1, ANXA3, ARRB2, ATM, ATR, ATRX, BAX, BRCA1, CCT6A, CD40, CDK2, CEBPG, ERCC8, CTNNB1, DHX9, DDX11, DKC1, EGFR, ENDOG, ERCC1, ERCC2, EYA4, ERCC6, EYA3, PTK2B, FANCB, FGF2, FOXM1, FUS, GTF2I, HMGB1, HNRNPA1, HNRNPA2B1, HNRNPD, HSF1, HSP90AA1, HSP90AB1, IL6, MECP2, MAP3K4, MGMT, MLH1, MSH2, MYC, NBN, NEK2, NPAS2, NVL, PARN, PCNA, PML, PPP1R10, PKIB, PRKCD, PRKCQ, PRKDC, MAPK1, MAPK3, RAD51…	ZMPSTE24, CDKN1A, STUB1, CETN2, GADD45A, DNASE1L1, EYA4, FGF2, ZNF365, PLD3, GJA1, N6AMT1, SWI5, LOX, EID3, COPS7A, POLR2L, FIGN, AP5S1, NPLOC4, SPIRE1, SMARCA1, BMPR2, TWIST1, UBC, MORF4L2	141	26	3	0.0182927	0.0359281
GO:0006259	DNA metabolic process	GO_0006259_2_and_GO:0071897	GO_0006259_2	GO:0071897	DNA biosynthetic process	ARRB2, ATM, ATR, BMPR2, CCT6A, CDKN1A, CDKN2D, CENPF, CTNNB1, DKC1, DUSP1, PTK2B, FGF2, GJA1, HNRNPA1, HNRNPA2B1, HNRNPC, HNRNPD, HNRNPU, HSP90AA1, HSP90AB1, LIG1, LIG3, LIG4, LOX, MAP3K4, MEN1, MYC, NEK2, NVL, PARN, PCNA, PHB, EXOSC10, POLA1, POLB, POLD1, POLD2, POLE, POLE2, POLG, POLH, PPARG, PPIA, PKIB, PRKCQ, MAPK1, MAPK3, REV3L, RFC1, RFC2, RFC3, RFC4, RFC5, RPA1, RPA2, RPA3, RPS27A, TCP1, T…	ZMPSTE24, CDKN1A, STUB1, CETN2, GADD45A, DNASE1L1, EYA4, FGF2, ZNF365, PLD3, GJA1, N6AMT1, SWI5, LOX, EID3, COPS7A, POLR2L, FIGN, AP5S1, NPLOC4, SPIRE1, SMARCA1, BMPR2, TWIST1, UBC, MORF4L2	149	26	7	0.0416667	0.08
GO:0006259	DNA metabolic process	GO_0006259_3_and_GO:0000723	GO_0006259_3	GO:0000723	telomere maintenance	PARP1, APEX1, ATM, ATR, ATRX, BLM, BRCA2, CCNE1, CCT6A, CTNNB1, DKC1, DNA2, ERCC1, ERCC4, FEN1, ZBTB48, HNRNPA1, HNRNPA2B1, HNRNPC, HNRNPD, HNRNPU, HSP90AA1, HSP90AB1, HUS1, MAP3K4, MYC, NBN, NEK2, PARN, PCNA, PML, EXOSC10, POLA1, POLD1, POLD2, POLE, POLE2, PPP1R10, PRIM1, PRIM2, PKIB, PRKCQ, PRKDC, MAPK1, MAPK3, RAD51, RAD51C, RAD51D, UPF1, RFC1, RFC2, RFC3, RFC4, RFC5, RPA1, RPA2, RPA3, SP100, …	SUB1, POLI, HELQ, UHRF2, KRBA2, JMY, RNF168, EP300, ERCC4, KDM1B, ZBTB1, FAN1, SMG1, SETX, SMC5, UBR2, DICER1, SIRT1, RNF169, NIPBL, POT1, EPC2, SETD2, APAF1, LIG4, ST20, MBD1, MAP3K4, ATXN3, MLH1, MSH3, ATM, REV1, PIK3CA, TERF2IP, XRN1, MPHOSPH8, RNF111, TET2, INO80D, WDR70, SMARCAD1, WDR48, USP28, RAD17, RAD51D, REV3L, RLF, METTL4, INTS3, UBE2D3, ZNF711, ZNF91, BTG2, DEK, HMBOX1, TET1, TNKS2, Z…	128	70	12	0.0645161	0.121212
GO:0006259	DNA metabolic process	GO_0006259_3_and_GO:0006270	GO_0006259_3	GO:0006270	DNA replication initiation	CCNE1, CDC6, CDC34, CDK2, MCM2, MCM3, MCM4, MCM5, MCM6, MCM7, NBN, ORC1, ORC2, ORC4, ORC5, POLA1, POLE, POLE2, PRIM1, PRIM2, PURA, CDC45, CCNE2, TOPBP1, ORC6, ORC3, POLA2, POLE3, MCM10, POLE4, WRNIP1, WDR18, CDT1, LRWD1	SUB1, POLI, HELQ, UHRF2, KRBA2, JMY, RNF168, EP300, ERCC4, KDM1B, ZBTB1, FAN1, SMG1, SETX, SMC5, UBR2, DICER1, SIRT1, RNF169, NIPBL, POT1, EPC2, SETD2, APAF1, LIG4, ST20, MBD1, MAP3K4, ATXN3, MLH1, MSH3, ATM, REV1, PIK3CA, TERF2IP, XRN1, MPHOSPH8, RNF111, TET2, INO80D, WDR70, SMARCAD1, WDR48, USP28, RAD17, RAD51D, REV3L, RLF, METTL4, INTS3, UBE2D3, ZNF711, ZNF91, BTG2, DEK, HMBOX1, TET1, TNKS2, Z…	34	70	0	0	0
GO:0006259	DNA metabolic process	GO_0006259_3_and_GO:0006281	GO_0006259_3	GO:0006281	DNA repair	ABL1, ACTL6A, PARP1, APEX1, ATM, ATR, ATRX, BACH1, BARD1, BLM, BRCA1, BRCA2, CCNH, CDK1, CDC5L, CDK2, CDK7, CDK9, CDKN2D, CEBPG, CETN2, CHEK1, ERCC8, CSNK1E, DDB1, DDB2, GADD45A, DDX1, DHX9, DDX11, DNA2, EGFR, EP300, ERCC1, ERCC2, EYA4, ERCC3, ERCC4, ERCC6, EYA3, FANCA, FANCC, FANCD2, FANCE, FANCB, FANCF, FANCG, FEN1, FH, FOXM1, FUS, GPS1, MSH6, GTF2H1, GTF2H4, GTF2I, HMGB1, HMGB2, HMGA1, HSF1, H…	SUB1, POLI, HELQ, UHRF2, KRBA2, JMY, RNF168, EP300, ERCC4, KDM1B, ZBTB1, FAN1, SMG1, SETX, SMC5, UBR2, DICER1, SIRT1, RNF169, NIPBL, POT1, EPC2, SETD2, APAF1, LIG4, ST20, MBD1, MAP3K4, ATXN3, MLH1, MSH3, ATM, REV1, PIK3CA, TERF2IP, XRN1, MPHOSPH8, RNF111, TET2, INO80D, WDR70, SMARCAD1, WDR48, USP28, RAD17, RAD51D, REV3L, RLF, METTL4, INTS3, UBE2D3, ZNF711, ZNF91, BTG2, DEK, HMBOX1, TET1, TNKS2, Z…	413	70	44	0.100228	0.182195
GO:0006259	DNA metabolic process	GO_0006259_3_and_GO:0006297	GO_0006259_3	GO:0006297	nucleotide-excision repair, DNA gap filling	LIG1, LIG3, LIG4, PCNA, POLD1, POLD2, POLE, RFC1, RFC2, RFC3, RFC4, RFC5, RPA1, RPA2, RPA3, RPS27A, UBA52, UBB, UBC, XRCC1, POLD3, POLK, POLD4	SUB1, POLI, HELQ, UHRF2, KRBA2, JMY, RNF168, EP300, ERCC4, KDM1B, ZBTB1, FAN1, SMG1, SETX, SMC5, UBR2, DICER1, SIRT1, RNF169, NIPBL, POT1, EPC2, SETD2, APAF1, LIG4, ST20, MBD1, MAP3K4, ATXN3, MLH1, MSH3, ATM, REV1, PIK3CA, TERF2IP, XRN1, MPHOSPH8, RNF111, TET2, INO80D, WDR70, SMARCAD1, WDR48, USP28, RAD17, RAD51D, REV3L, RLF, METTL4, INTS3, UBE2D3, ZNF711, ZNF91, BTG2, DEK, HMBOX1, TET1, TNKS2, Z…	23	70	1	0.0108696	0.0215054
GO:0006259	DNA metabolic process	GO_0006259_3_and_GO:0006304	GO_0006259_3	GO:0006304	DNA modification	PARP1, APEX1, ATRX, BRCA1, DNMT1, DNMT3A, DNMT3B, EZH2, FOS, GATA3, GNAS, GSK3A, HELLS, MBD1, MECP2, MGMT, MPG, MTRR, MUTYH, MYC, NTHL1, OGG1, PIK3CA, RLF, UNG, USP7, USP9X, PPM1D, ALKBH1, MBD4, MTA2, PICK1, APOBEC3B, PARP2, PARP3, TRIM28, ZMPSTE24, PRMT5, CTCF, EHMT2, ASCC3, TDRKH, BAZ2A, TREX1, SMUG1, APOBEC3C, N6AMT1, ASCC1, EXOSC3, HEMK1, MBD3, MIS18A, PRMT7, EXOSC4, OTUD4, MPHOSPH8, ALKBH4, …	SUB1, POLI, HELQ, UHRF2, KRBA2, JMY, RNF168, EP300, ERCC4, KDM1B, ZBTB1, FAN1, SMG1, SETX, SMC5, UBR2, DICER1, SIRT1, RNF169, NIPBL, POT1, EPC2, SETD2, APAF1, LIG4, ST20, MBD1, MAP3K4, ATXN3, MLH1, MSH3, ATM, REV1, PIK3CA, TERF2IP, XRN1, MPHOSPH8, RNF111, TET2, INO80D, WDR70, SMARCAD1, WDR48, USP28, RAD17, RAD51D, REV3L, RLF, METTL4, INTS3, UBE2D3, ZNF711, ZNF91, BTG2, DEK, HMBOX1, TET1, TNKS2, Z…	80	70	10	0.0714286	0.133333
GO:0006259	DNA metabolic process	GO_0006259_3_and_GO:0006308	GO_0006259_3	GO:0006308	DNA catabolic process	APAF1, ATM, BAX, CASP3, DFFA, DFFB, DNASE1L1, DNASE2, ENDOG, HMGB1, HMGB2, HSF1, IL6, ISG20, KPNA1, KPNB1, SETMAR, AIFM1, EXOG, TREX1, XRN2, DICER1, REXO4, NMNAT1, ERI3, MUS81, ERI1, ST20	SUB1, POLI, HELQ, UHRF2, KRBA2, JMY, RNF168, EP300, ERCC4, KDM1B, ZBTB1, FAN1, SMG1, SETX, SMC5, UBR2, DICER1, SIRT1, RNF169, NIPBL, POT1, EPC2, SETD2, APAF1, LIG4, ST20, MBD1, MAP3K4, ATXN3, MLH1, MSH3, ATM, REV1, PIK3CA, TERF2IP, XRN1, MPHOSPH8, RNF111, TET2, INO80D, WDR70, SMARCAD1, WDR48, USP28, RAD17, RAD51D, REV3L, RLF, METTL4, INTS3, UBE2D3, ZNF711, ZNF91, BTG2, DEK, HMBOX1, TET1, TNKS2, Z…	28	70	6	0.0652174	0.122449
GO:0006259	DNA metabolic process	GO_0006259_3_and_GO:0006310	GO_0006259_3	GO:0006310	DNA recombination	ACTL6A, PARP1, APEX1, ATM, BCL6, BLM, BRCA1, BRCA2, CD40, CHEK1, ENDOG, ERCC1, ERCC2, ERCC4, ERCC6, FANCD2, FANCB, FEN1, FUS, MSH6, HMGB1, HMGB2, HMGB3, HUS1, IGHMBP2, IL7R, KPNA1, KPNA2, LIG3, LIG4, MCM2, MCM3, MCM4, MCM5, MCM6, MCM7, MLH1, MSH2, MSH3, NBN, TONSL, NFRKB, NONO, POLB, PPP4C, PRKDC, RAD21, RAD51, RAD51C, RAD51D, RAD52, RBBP8, RECQL, REV3L, RPA1, RPA2, RPA3, SFPQ, STAT6, SUPT6H, SUP…	SUB1, POLI, HELQ, UHRF2, KRBA2, JMY, RNF168, EP300, ERCC4, KDM1B, ZBTB1, FAN1, SMG1, SETX, SMC5, UBR2, DICER1, SIRT1, RNF169, NIPBL, POT1, EPC2, SETD2, APAF1, LIG4, ST20, MBD1, MAP3K4, ATXN3, MLH1, MSH3, ATM, REV1, PIK3CA, TERF2IP, XRN1, MPHOSPH8, RNF111, TET2, INO80D, WDR70, SMARCAD1, WDR48, USP28, RAD17, RAD51D, REV3L, RLF, METTL4, INTS3, UBE2D3, ZNF711, ZNF91, BTG2, DEK, HMBOX1, TET1, TNKS2, Z…	194	70	22	0.0909091	0.166667
GO:0006259	DNA metabolic process	GO_0006259_3_and_GO:0022616	GO_0006259_3	GO:0022616	DNA strand elongation	DNA2, LIG1, LIG3, MCM3, MCM4, MCM7, NBN, PCNA, POLA1, POLD2, POLE, RFC3, RFC4, GINS1, RAD50, POLD3, POT1, GINS2, POLE3, NUCKS1, GINS3, DCLRE1B, GINS4	SUB1, POLI, HELQ, UHRF2, KRBA2, JMY, RNF168, EP300, ERCC4, KDM1B, ZBTB1, FAN1, SMG1, SETX, SMC5, UBR2, DICER1, SIRT1, RNF169, NIPBL, POT1, EPC2, SETD2, APAF1, LIG4, ST20, MBD1, MAP3K4, ATXN3, MLH1, MSH3, ATM, REV1, PIK3CA, TERF2IP, XRN1, MPHOSPH8, RNF111, TET2, INO80D, WDR70, SMARCAD1, WDR48, USP28, RAD17, RAD51D, REV3L, RLF, METTL4, INTS3, UBE2D3, ZNF711, ZNF91, BTG2, DEK, HMBOX1, TET1, TNKS2, Z…	23	70	1	0.0108696	0.0215054
GO:0006259	DNA metabolic process	GO_0006259_3_and_GO:0045005	GO_0006259_3	GO:0045005	DNA-templated DNA replication maintenance of fidelity	ATRX, BLM, BRCA2, CDK9, DDX11, DNA2, MSH3, TONSL, PCNA, POLD1, POLE, RAD51, SETMAR, WRN, TIMELESS, THOC1, ALYREF, ZNF365, SAMHD1, DONSON, SMARCAL1, RTEL1, ETAA1, TIPIN, RFWD3, EXD2, FANCM, NUCKS1, ZRANB3, ZNF830, SLFN11, EME1, GEN1	SUB1, POLI, HELQ, UHRF2, KRBA2, JMY, RNF168, EP300, ERCC4, KDM1B, ZBTB1, FAN1, SMG1, SETX, SMC5, UBR2, DICER1, SIRT1, RNF169, NIPBL, POT1, EPC2, SETD2, APAF1, LIG4, ST20, MBD1, MAP3K4, ATXN3, MLH1, MSH3, ATM, REV1, PIK3CA, TERF2IP, XRN1, MPHOSPH8, RNF111, TET2, INO80D, WDR70, SMARCAD1, WDR48, USP28, RAD17, RAD51D, REV3L, RLF, METTL4, INTS3, UBE2D3, ZNF711, ZNF91, BTG2, DEK, HMBOX1, TET1, TNKS2, Z…	33	70	1	0.00980392	0.0194175
GO:0006259	DNA metabolic process	GO_0006259_3_and_GO:0051052	GO_0006259_3	GO:0051052	regulation of DNA metabolic process	PARP1, AKT1, ANXA3, APAF1, ARRB2, ATM, ATR, ATRX, BAX, BCL6, BLM, BMPR2, BRCA1, CCT6A, CD40, CDK2, CDK9, CDKN1A, CEBPG, CHEK1, ERCC8, CTNNB1, DHX9, DDX11, DFFA, DKC1, DUSP1, EGFR, ENDOG, ERCC1, ERCC2, EYA4, ERCC4, ERCC6, EYA3, PTK2B, FANCB, FGF2, FOXM1, FUS, GATA3, GJA1, GSK3A, MSH6, GTF2I, HMGB1, HNRNPA1, HNRNPA2B1, HNRNPC, HNRNPD, HNRNPU, HSF1, HSP90AA1, HSP90AB1, IL6, IL7R, KPNA1, KPNA2, MBD1,…	SUB1, POLI, HELQ, UHRF2, KRBA2, JMY, RNF168, EP300, ERCC4, KDM1B, ZBTB1, FAN1, SMG1, SETX, SMC5, UBR2, DICER1, SIRT1, RNF169, NIPBL, POT1, EPC2, SETD2, APAF1, LIG4, ST20, MBD1, MAP3K4, ATXN3, MLH1, MSH3, ATM, REV1, PIK3CA, TERF2IP, XRN1, MPHOSPH8, RNF111, TET2, INO80D, WDR70, SMARCAD1, WDR48, USP28, RAD17, RAD51D, REV3L, RLF, METTL4, INTS3, UBE2D3, ZNF711, ZNF91, BTG2, DEK, HMBOX1, TET1, TNKS2, Z…	249	70	33	0.115385	0.206897
GO:0006259	DNA metabolic process	GO_0006259_3_and_GO:0051053	GO_0006259_3	GO:0051053	negative regulation of DNA metabolic process	PARP1, ATM, BCL6, BLM, BMPR2, CDKN1A, DFFA, DUSP1, ERCC1, ERCC4, ERCC6, FANCB, GATA3, GJA1, MSH6, HNRNPA1, HNRNPC, HNRNPU, HSF1, MEN1, MLH1, MSH2, MSH3, NBN, OGG1, EXOSC10, PPARG, RPS3, TERF1, TERF2, TP53, TP53BP1, TWIST1, XRCC1, XRCC5, ZNF91, HMGA2, TNKS, TRIP12, RECQL5, THOC1, PARP3, RAD50, TRIM28, MAD2L2, POLQ, SUB1, SMG6, SMCHD1, TFIP11, POT1, TINF2, DNAJC2, ANKRD1, UBR5, RTEL1, TERF2IP, XRN1…	SUB1, POLI, HELQ, UHRF2, KRBA2, JMY, RNF168, EP300, ERCC4, KDM1B, ZBTB1, FAN1, SMG1, SETX, SMC5, UBR2, DICER1, SIRT1, RNF169, NIPBL, POT1, EPC2, SETD2, APAF1, LIG4, ST20, MBD1, MAP3K4, ATXN3, MLH1, MSH3, ATM, REV1, PIK3CA, TERF2IP, XRN1, MPHOSPH8, RNF111, TET2, INO80D, WDR70, SMARCAD1, WDR48, USP28, RAD17, RAD51D, REV3L, RLF, METTL4, INTS3, UBE2D3, ZNF711, ZNF91, BTG2, DEK, HMBOX1, TET1, TNKS2, Z…	81	70	14	0.10219	0.18543
GO:0006259	DNA metabolic process	GO_0006259_3_and_GO:0051054	GO_0006259_3	GO:0051054	positive regulation of DNA metabolic process	PARP1, AKT1, ANXA3, ARRB2, ATM, ATR, ATRX, BAX, BRCA1, CCT6A, CD40, CDK2, CEBPG, ERCC8, CTNNB1, DHX9, DDX11, DKC1, EGFR, ENDOG, ERCC1, ERCC2, EYA4, ERCC6, EYA3, PTK2B, FANCB, FGF2, FOXM1, FUS, GTF2I, HMGB1, HNRNPA1, HNRNPA2B1, HNRNPD, HSF1, HSP90AA1, HSP90AB1, IL6, MECP2, MAP3K4, MGMT, MLH1, MSH2, MYC, NBN, NEK2, NPAS2, NVL, PARN, PCNA, PML, PPP1R10, PKIB, PRKCD, PRKCQ, PRKDC, MAPK1, MAPK3, RAD51…	SUB1, POLI, HELQ, UHRF2, KRBA2, JMY, RNF168, EP300, ERCC4, KDM1B, ZBTB1, FAN1, SMG1, SETX, SMC5, UBR2, DICER1, SIRT1, RNF169, NIPBL, POT1, EPC2, SETD2, APAF1, LIG4, ST20, MBD1, MAP3K4, ATXN3, MLH1, MSH3, ATM, REV1, PIK3CA, TERF2IP, XRN1, MPHOSPH8, RNF111, TET2, INO80D, WDR70, SMARCAD1, WDR48, USP28, RAD17, RAD51D, REV3L, RLF, METTL4, INTS3, UBE2D3, ZNF711, ZNF91, BTG2, DEK, HMBOX1, TET1, TNKS2, Z…	141	70	11	0.055	0.104265
GO:0006259	DNA metabolic process	GO_0006259_3_and_GO:0071897	GO_0006259_3	GO:0071897	DNA biosynthetic process	ARRB2, ATM, ATR, BMPR2, CCT6A, CDKN1A, CDKN2D, CENPF, CTNNB1, DKC1, DUSP1, PTK2B, FGF2, GJA1, HNRNPA1, HNRNPA2B1, HNRNPC, HNRNPD, HNRNPU, HSP90AA1, HSP90AB1, LIG1, LIG3, LIG4, LOX, MAP3K4, MEN1, MYC, NEK2, NVL, PARN, PCNA, PHB, EXOSC10, POLA1, POLB, POLD1, POLD2, POLE, POLE2, POLG, POLH, PPARG, PPIA, PKIB, PRKCQ, MAPK1, MAPK3, REV3L, RFC1, RFC2, RFC3, RFC4, RFC5, RPA1, RPA2, RPA3, RPS27A, TCP1, T…	SUB1, POLI, HELQ, UHRF2, KRBA2, JMY, RNF168, EP300, ERCC4, KDM1B, ZBTB1, FAN1, SMG1, SETX, SMC5, UBR2, DICER1, SIRT1, RNF169, NIPBL, POT1, EPC2, SETD2, APAF1, LIG4, ST20, MBD1, MAP3K4, ATXN3, MLH1, MSH3, ATM, REV1, PIK3CA, TERF2IP, XRN1, MPHOSPH8, RNF111, TET2, INO80D, WDR70, SMARCAD1, WDR48, USP28, RAD17, RAD51D, REV3L, RLF, METTL4, INTS3, UBE2D3, ZNF711, ZNF91, BTG2, DEK, HMBOX1, TET1, TNKS2, Z…	149	70	14	0.0682927	0.127854
GO:0006259	DNA metabolic process	GO_0006259_4_and_GO:0000723	GO_0006259_4	GO:0000723	telomere maintenance	PARP1, APEX1, ATM, ATR, ATRX, BLM, BRCA2, CCNE1, CCT6A, CTNNB1, DKC1, DNA2, ERCC1, ERCC4, FEN1, ZBTB48, HNRNPA1, HNRNPA2B1, HNRNPC, HNRNPD, HNRNPU, HSP90AA1, HSP90AB1, HUS1, MAP3K4, MYC, NBN, NEK2, PARN, PCNA, PML, EXOSC10, POLA1, POLD1, POLD2, POLE, POLE2, PPP1R10, PRIM1, PRIM2, PKIB, PRKCQ, PRKDC, MAPK1, MAPK3, RAD51, RAD51C, RAD51D, UPF1, RFC1, RFC2, RFC3, RFC4, RFC5, RPA1, RPA2, RPA3, SP100, …	PSMD14, COPS5, ERCC8, APOBEC3D, PPP4R2, DHX36, KIN, CCT5, RAD54B, SAMHD1, NSMCE2, HUS1, KPNB1, NBN, NPM1, GLRX2, COPS4, CINP, TDP2, POLR2H, POLR2K, OTUD4, GIN1, NUDT15, NOP10, POLE4, UBE2V2, XRCC4, BRCC3, TEFM, CDADC1, CCNH, COPS2	128	33	7	0.0454545	0.0869565
GO:0006259	DNA metabolic process	GO_0006259_4_and_GO:0006270	GO_0006259_4	GO:0006270	DNA replication initiation	CCNE1, CDC6, CDC34, CDK2, MCM2, MCM3, MCM4, MCM5, MCM6, MCM7, NBN, ORC1, ORC2, ORC4, ORC5, POLA1, POLE, POLE2, PRIM1, PRIM2, PURA, CDC45, CCNE2, TOPBP1, ORC6, ORC3, POLA2, POLE3, MCM10, POLE4, WRNIP1, WDR18, CDT1, LRWD1	PSMD14, COPS5, ERCC8, APOBEC3D, PPP4R2, DHX36, KIN, CCT5, RAD54B, SAMHD1, NSMCE2, HUS1, KPNB1, NBN, NPM1, GLRX2, COPS4, CINP, TDP2, POLR2H, POLR2K, OTUD4, GIN1, NUDT15, NOP10, POLE4, UBE2V2, XRCC4, BRCC3, TEFM, CDADC1, CCNH, COPS2	34	33	2	0.0307692	0.0597015
GO:0006259	DNA metabolic process	GO_0006259_4_and_GO:0006281	GO_0006259_4	GO:0006281	DNA repair	ABL1, ACTL6A, PARP1, APEX1, ATM, ATR, ATRX, BACH1, BARD1, BLM, BRCA1, BRCA2, CCNH, CDK1, CDC5L, CDK2, CDK7, CDK9, CDKN2D, CEBPG, CETN2, CHEK1, ERCC8, CSNK1E, DDB1, DDB2, GADD45A, DDX1, DHX9, DDX11, DNA2, EGFR, EP300, ERCC1, ERCC2, EYA4, ERCC3, ERCC4, ERCC6, EYA3, FANCA, FANCC, FANCD2, FANCE, FANCB, FANCF, FANCG, FEN1, FH, FOXM1, FUS, GPS1, MSH6, GTF2H1, GTF2H4, GTF2I, HMGB1, HMGB2, HMGA1, HSF1, H…	PSMD14, COPS5, ERCC8, APOBEC3D, PPP4R2, DHX36, KIN, CCT5, RAD54B, SAMHD1, NSMCE2, HUS1, KPNB1, NBN, NPM1, GLRX2, COPS4, CINP, TDP2, POLR2H, POLR2K, OTUD4, GIN1, NUDT15, NOP10, POLE4, UBE2V2, XRCC4, BRCC3, TEFM, CDADC1, CCNH, COPS2	413	33	21	0.0494118	0.0941704
GO:0006259	DNA metabolic process	GO_0006259_4_and_GO:0006297	GO_0006259_4	GO:0006297	nucleotide-excision repair, DNA gap filling	LIG1, LIG3, LIG4, PCNA, POLD1, POLD2, POLE, RFC1, RFC2, RFC3, RFC4, RFC5, RPA1, RPA2, RPA3, RPS27A, UBA52, UBB, UBC, XRCC1, POLD3, POLK, POLD4	PSMD14, COPS5, ERCC8, APOBEC3D, PPP4R2, DHX36, KIN, CCT5, RAD54B, SAMHD1, NSMCE2, HUS1, KPNB1, NBN, NPM1, GLRX2, COPS4, CINP, TDP2, POLR2H, POLR2K, OTUD4, GIN1, NUDT15, NOP10, POLE4, UBE2V2, XRCC4, BRCC3, TEFM, CDADC1, CCNH, COPS2	23	33	0	0	0
GO:0006259	DNA metabolic process	GO_0006259_4_and_GO:0006304	GO_0006259_4	GO:0006304	DNA modification	PARP1, APEX1, ATRX, BRCA1, DNMT1, DNMT3A, DNMT3B, EZH2, FOS, GATA3, GNAS, GSK3A, HELLS, MBD1, MECP2, MGMT, MPG, MTRR, MUTYH, MYC, NTHL1, OGG1, PIK3CA, RLF, UNG, USP7, USP9X, PPM1D, ALKBH1, MBD4, MTA2, PICK1, APOBEC3B, PARP2, PARP3, TRIM28, ZMPSTE24, PRMT5, CTCF, EHMT2, ASCC3, TDRKH, BAZ2A, TREX1, SMUG1, APOBEC3C, N6AMT1, ASCC1, EXOSC3, HEMK1, MBD3, MIS18A, PRMT7, EXOSC4, OTUD4, MPHOSPH8, ALKBH4, …	PSMD14, COPS5, ERCC8, APOBEC3D, PPP4R2, DHX36, KIN, CCT5, RAD54B, SAMHD1, NSMCE2, HUS1, KPNB1, NBN, NPM1, GLRX2, COPS4, CINP, TDP2, POLR2H, POLR2K, OTUD4, GIN1, NUDT15, NOP10, POLE4, UBE2V2, XRCC4, BRCC3, TEFM, CDADC1, CCNH, COPS2	80	33	3	0.0272727	0.0530973
GO:0006259	DNA metabolic process	GO_0006259_4_and_GO:0006308	GO_0006259_4	GO:0006308	DNA catabolic process	APAF1, ATM, BAX, CASP3, DFFA, DFFB, DNASE1L1, DNASE2, ENDOG, HMGB1, HMGB2, HSF1, IL6, ISG20, KPNA1, KPNB1, SETMAR, AIFM1, EXOG, TREX1, XRN2, DICER1, REXO4, NMNAT1, ERI3, MUS81, ERI1, ST20	PSMD14, COPS5, ERCC8, APOBEC3D, PPP4R2, DHX36, KIN, CCT5, RAD54B, SAMHD1, NSMCE2, HUS1, KPNB1, NBN, NPM1, GLRX2, COPS4, CINP, TDP2, POLR2H, POLR2K, OTUD4, GIN1, NUDT15, NOP10, POLE4, UBE2V2, XRCC4, BRCC3, TEFM, CDADC1, CCNH, COPS2	28	33	1	0.0166667	0.0327869
GO:0006259	DNA metabolic process	GO_0006259_4_and_GO:0006310	GO_0006259_4	GO:0006310	DNA recombination	ACTL6A, PARP1, APEX1, ATM, BCL6, BLM, BRCA1, BRCA2, CD40, CHEK1, ENDOG, ERCC1, ERCC2, ERCC4, ERCC6, FANCD2, FANCB, FEN1, FUS, MSH6, HMGB1, HMGB2, HMGB3, HUS1, IGHMBP2, IL7R, KPNA1, KPNA2, LIG3, LIG4, MCM2, MCM3, MCM4, MCM5, MCM6, MCM7, MLH1, MSH2, MSH3, NBN, TONSL, NFRKB, NONO, POLB, PPP4C, PRKDC, RAD21, RAD51, RAD51C, RAD51D, RAD52, RBBP8, RECQL, REV3L, RPA1, RPA2, RPA3, SFPQ, STAT6, SUPT6H, SUP…	PSMD14, COPS5, ERCC8, APOBEC3D, PPP4R2, DHX36, KIN, CCT5, RAD54B, SAMHD1, NSMCE2, HUS1, KPNB1, NBN, NPM1, GLRX2, COPS4, CINP, TDP2, POLR2H, POLR2K, OTUD4, GIN1, NUDT15, NOP10, POLE4, UBE2V2, XRCC4, BRCC3, TEFM, CDADC1, CCNH, COPS2	194	33	9	0.0412844	0.0792952
GO:0006259	DNA metabolic process	GO_0006259_4_and_GO:0022616	GO_0006259_4	GO:0022616	DNA strand elongation	DNA2, LIG1, LIG3, MCM3, MCM4, MCM7, NBN, PCNA, POLA1, POLD2, POLE, RFC3, RFC4, GINS1, RAD50, POLD3, POT1, GINS2, POLE3, NUCKS1, GINS3, DCLRE1B, GINS4	PSMD14, COPS5, ERCC8, APOBEC3D, PPP4R2, DHX36, KIN, CCT5, RAD54B, SAMHD1, NSMCE2, HUS1, KPNB1, NBN, NPM1, GLRX2, COPS4, CINP, TDP2, POLR2H, POLR2K, OTUD4, GIN1, NUDT15, NOP10, POLE4, UBE2V2, XRCC4, BRCC3, TEFM, CDADC1, CCNH, COPS2	23	33	1	0.0181818	0.0357143
GO:0006259	DNA metabolic process	GO_0006259_4_and_GO:0045005	GO_0006259_4	GO:0045005	DNA-templated DNA replication maintenance of fidelity	ATRX, BLM, BRCA2, CDK9, DDX11, DNA2, MSH3, TONSL, PCNA, POLD1, POLE, RAD51, SETMAR, WRN, TIMELESS, THOC1, ALYREF, ZNF365, SAMHD1, DONSON, SMARCAL1, RTEL1, ETAA1, TIPIN, RFWD3, EXD2, FANCM, NUCKS1, ZRANB3, ZNF830, SLFN11, EME1, GEN1	PSMD14, COPS5, ERCC8, APOBEC3D, PPP4R2, DHX36, KIN, CCT5, RAD54B, SAMHD1, NSMCE2, HUS1, KPNB1, NBN, NPM1, GLRX2, COPS4, CINP, TDP2, POLR2H, POLR2K, OTUD4, GIN1, NUDT15, NOP10, POLE4, UBE2V2, XRCC4, BRCC3, TEFM, CDADC1, CCNH, COPS2	33	33	1	0.0153846	0.030303
GO:0006259	DNA metabolic process	GO_0006259_4_and_GO:0051052	GO_0006259_4	GO:0051052	regulation of DNA metabolic process	PARP1, AKT1, ANXA3, APAF1, ARRB2, ATM, ATR, ATRX, BAX, BCL6, BLM, BMPR2, BRCA1, CCT6A, CD40, CDK2, CDK9, CDKN1A, CEBPG, CHEK1, ERCC8, CTNNB1, DHX9, DDX11, DFFA, DKC1, DUSP1, EGFR, ENDOG, ERCC1, ERCC2, EYA4, ERCC4, ERCC6, EYA3, PTK2B, FANCB, FGF2, FOXM1, FUS, GATA3, GJA1, GSK3A, MSH6, GTF2I, HMGB1, HNRNPA1, HNRNPA2B1, HNRNPC, HNRNPD, HNRNPU, HSF1, HSP90AA1, HSP90AB1, IL6, IL7R, KPNA1, KPNA2, MBD1,…	PSMD14, COPS5, ERCC8, APOBEC3D, PPP4R2, DHX36, KIN, CCT5, RAD54B, SAMHD1, NSMCE2, HUS1, KPNB1, NBN, NPM1, GLRX2, COPS4, CINP, TDP2, POLR2H, POLR2K, OTUD4, GIN1, NUDT15, NOP10, POLE4, UBE2V2, XRCC4, BRCC3, TEFM, CDADC1, CCNH, COPS2	249	33	9	0.032967	0.0638298
GO:0006259	DNA metabolic process	GO_0006259_4_and_GO:0051053	GO_0006259_4	GO:0051053	negative regulation of DNA metabolic process	PARP1, ATM, BCL6, BLM, BMPR2, CDKN1A, DFFA, DUSP1, ERCC1, ERCC4, ERCC6, FANCB, GATA3, GJA1, MSH6, HNRNPA1, HNRNPC, HNRNPU, HSF1, MEN1, MLH1, MSH2, MSH3, NBN, OGG1, EXOSC10, PPARG, RPS3, TERF1, TERF2, TP53, TP53BP1, TWIST1, XRCC1, XRCC5, ZNF91, HMGA2, TNKS, TRIP12, RECQL5, THOC1, PARP3, RAD50, TRIM28, MAD2L2, POLQ, SUB1, SMG6, SMCHD1, TFIP11, POT1, TINF2, DNAJC2, ANKRD1, UBR5, RTEL1, TERF2IP, XRN1…	PSMD14, COPS5, ERCC8, APOBEC3D, PPP4R2, DHX36, KIN, CCT5, RAD54B, SAMHD1, NSMCE2, HUS1, KPNB1, NBN, NPM1, GLRX2, COPS4, CINP, TDP2, POLR2H, POLR2K, OTUD4, GIN1, NUDT15, NOP10, POLE4, UBE2V2, XRCC4, BRCC3, TEFM, CDADC1, CCNH, COPS2	81	33	1	0.00884956	0.0175439
GO:0006259	DNA metabolic process	GO_0006259_4_and_GO:0051054	GO_0006259_4	GO:0051054	positive regulation of DNA metabolic process	PARP1, AKT1, ANXA3, ARRB2, ATM, ATR, ATRX, BAX, BRCA1, CCT6A, CD40, CDK2, CEBPG, ERCC8, CTNNB1, DHX9, DDX11, DKC1, EGFR, ENDOG, ERCC1, ERCC2, EYA4, ERCC6, EYA3, PTK2B, FANCB, FGF2, FOXM1, FUS, GTF2I, HMGB1, HNRNPA1, HNRNPA2B1, HNRNPD, HSF1, HSP90AA1, HSP90AB1, IL6, MECP2, MAP3K4, MGMT, MLH1, MSH2, MYC, NBN, NEK2, NPAS2, NVL, PARN, PCNA, PML, PPP1R10, PKIB, PRKCD, PRKCQ, PRKDC, MAPK1, MAPK3, RAD51…	PSMD14, COPS5, ERCC8, APOBEC3D, PPP4R2, DHX36, KIN, CCT5, RAD54B, SAMHD1, NSMCE2, HUS1, KPNB1, NBN, NPM1, GLRX2, COPS4, CINP, TDP2, POLR2H, POLR2K, OTUD4, GIN1, NUDT15, NOP10, POLE4, UBE2V2, XRCC4, BRCC3, TEFM, CDADC1, CCNH, COPS2	141	33	6	0.0357143	0.0689655
GO:0006259	DNA metabolic process	GO_0006259_4_and_GO:0071897	GO_0006259_4	GO:0071897	DNA biosynthetic process	ARRB2, ATM, ATR, BMPR2, CCT6A, CDKN1A, CDKN2D, CENPF, CTNNB1, DKC1, DUSP1, PTK2B, FGF2, GJA1, HNRNPA1, HNRNPA2B1, HNRNPC, HNRNPD, HNRNPU, HSP90AA1, HSP90AB1, LIG1, LIG3, LIG4, LOX, MAP3K4, MEN1, MYC, NEK2, NVL, PARN, PCNA, PHB, EXOSC10, POLA1, POLB, POLD1, POLD2, POLE, POLE2, POLG, POLH, PPARG, PPIA, PKIB, PRKCQ, MAPK1, MAPK3, REV3L, RFC1, RFC2, RFC3, RFC4, RFC5, RPA1, RPA2, RPA3, RPS27A, TCP1, T…	PSMD14, COPS5, ERCC8, APOBEC3D, PPP4R2, DHX36, KIN, CCT5, RAD54B, SAMHD1, NSMCE2, HUS1, KPNB1, NBN, NPM1, GLRX2, COPS4, CINP, TDP2, POLR2H, POLR2K, OTUD4, GIN1, NUDT15, NOP10, POLE4, UBE2V2, XRCC4, BRCC3, TEFM, CDADC1, CCNH, COPS2	149	33	3	0.0167598	0.032967
GO:0006259	DNA metabolic process	GO_0006259_5_and_GO:0000723	GO_0006259_5	GO:0000723	telomere maintenance	PARP1, APEX1, ATM, ATR, ATRX, BLM, BRCA2, CCNE1, CCT6A, CTNNB1, DKC1, DNA2, ERCC1, ERCC4, FEN1, ZBTB48, HNRNPA1, HNRNPA2B1, HNRNPC, HNRNPD, HNRNPU, HSP90AA1, HSP90AB1, HUS1, MAP3K4, MYC, NBN, NEK2, PARN, PCNA, PML, EXOSC10, POLA1, POLD1, POLD2, POLE, POLE2, PPP1R10, PRIM1, PRIM2, PKIB, PRKCQ, PRKDC, MAPK1, MAPK3, RAD51, RAD51C, RAD51D, UPF1, RFC1, RFC2, RFC3, RFC4, RFC5, RPA1, RPA2, RPA3, SP100, …	RUVBL2, COPS6, DDX1, DFFA, LRWD1, FOXM1, RNASEH1, FUS, POLDIP2, DNAJC2, APEX2, GPS1, GTF2H4, NUDT1, NME1, ORC5, PHB, POLD2, POLR2C, POLR2E, POLR2F, POLR2J, EXOSC4, ALKBH4, NHP2, HDAC8, RPA3, TK1, PTTG1, TRIP13, TELO2	128	31	5	0.0324675	0.0628931
GO:0006259	DNA metabolic process	GO_0006259_5_and_GO:0006270	GO_0006259_5	GO:0006270	DNA replication initiation	CCNE1, CDC6, CDC34, CDK2, MCM2, MCM3, MCM4, MCM5, MCM6, MCM7, NBN, ORC1, ORC2, ORC4, ORC5, POLA1, POLE, POLE2, PRIM1, PRIM2, PURA, CDC45, CCNE2, TOPBP1, ORC6, ORC3, POLA2, POLE3, MCM10, POLE4, WRNIP1, WDR18, CDT1, LRWD1	RUVBL2, COPS6, DDX1, DFFA, LRWD1, FOXM1, RNASEH1, FUS, POLDIP2, DNAJC2, APEX2, GPS1, GTF2H4, NUDT1, NME1, ORC5, PHB, POLD2, POLR2C, POLR2E, POLR2F, POLR2J, EXOSC4, ALKBH4, NHP2, HDAC8, RPA3, TK1, PTTG1, TRIP13, TELO2	34	31	2	0.031746	0.0615385
GO:0006259	DNA metabolic process	GO_0006259_5_and_GO:0006281	GO_0006259_5	GO:0006281	DNA repair	ABL1, ACTL6A, PARP1, APEX1, ATM, ATR, ATRX, BACH1, BARD1, BLM, BRCA1, BRCA2, CCNH, CDK1, CDC5L, CDK2, CDK7, CDK9, CDKN2D, CEBPG, CETN2, CHEK1, ERCC8, CSNK1E, DDB1, DDB2, GADD45A, DDX1, DHX9, DDX11, DNA2, EGFR, EP300, ERCC1, ERCC2, EYA4, ERCC3, ERCC4, ERCC6, EYA3, FANCA, FANCC, FANCD2, FANCE, FANCB, FANCF, FANCG, FEN1, FH, FOXM1, FUS, GPS1, MSH6, GTF2H1, GTF2H4, GTF2I, HMGB1, HMGB2, HMGA1, HSF1, H…	RUVBL2, COPS6, DDX1, DFFA, LRWD1, FOXM1, RNASEH1, FUS, POLDIP2, DNAJC2, APEX2, GPS1, GTF2H4, NUDT1, NME1, ORC5, PHB, POLD2, POLR2C, POLR2E, POLR2F, POLR2J, EXOSC4, ALKBH4, NHP2, HDAC8, RPA3, TK1, PTTG1, TRIP13, TELO2	413	31	18	0.0422535	0.0810811
GO:0006259	DNA metabolic process	GO_0006259_5_and_GO:0006297	GO_0006259_5	GO:0006297	nucleotide-excision repair, DNA gap filling	LIG1, LIG3, LIG4, PCNA, POLD1, POLD2, POLE, RFC1, RFC2, RFC3, RFC4, RFC5, RPA1, RPA2, RPA3, RPS27A, UBA52, UBB, UBC, XRCC1, POLD3, POLK, POLD4	RUVBL2, COPS6, DDX1, DFFA, LRWD1, FOXM1, RNASEH1, FUS, POLDIP2, DNAJC2, APEX2, GPS1, GTF2H4, NUDT1, NME1, ORC5, PHB, POLD2, POLR2C, POLR2E, POLR2F, POLR2J, EXOSC4, ALKBH4, NHP2, HDAC8, RPA3, TK1, PTTG1, TRIP13, TELO2	23	31	2	0.0384615	0.0740741
GO:0006259	DNA metabolic process	GO_0006259_5_and_GO:0006304	GO_0006259_5	GO:0006304	DNA modification	PARP1, APEX1, ATRX, BRCA1, DNMT1, DNMT3A, DNMT3B, EZH2, FOS, GATA3, GNAS, GSK3A, HELLS, MBD1, MECP2, MGMT, MPG, MTRR, MUTYH, MYC, NTHL1, OGG1, PIK3CA, RLF, UNG, USP7, USP9X, PPM1D, ALKBH1, MBD4, MTA2, PICK1, APOBEC3B, PARP2, PARP3, TRIM28, ZMPSTE24, PRMT5, CTCF, EHMT2, ASCC3, TDRKH, BAZ2A, TREX1, SMUG1, APOBEC3C, N6AMT1, ASCC1, EXOSC3, HEMK1, MBD3, MIS18A, PRMT7, EXOSC4, OTUD4, MPHOSPH8, ALKBH4, …	RUVBL2, COPS6, DDX1, DFFA, LRWD1, FOXM1, RNASEH1, FUS, POLDIP2, DNAJC2, APEX2, GPS1, GTF2H4, NUDT1, NME1, ORC5, PHB, POLD2, POLR2C, POLR2E, POLR2F, POLR2J, EXOSC4, ALKBH4, NHP2, HDAC8, RPA3, TK1, PTTG1, TRIP13, TELO2	80	31	2	0.0183486	0.036036
GO:0006259	DNA metabolic process	GO_0006259_5_and_GO:0006308	GO_0006259_5	GO:0006308	DNA catabolic process	APAF1, ATM, BAX, CASP3, DFFA, DFFB, DNASE1L1, DNASE2, ENDOG, HMGB1, HMGB2, HSF1, IL6, ISG20, KPNA1, KPNB1, SETMAR, AIFM1, EXOG, TREX1, XRN2, DICER1, REXO4, NMNAT1, ERI3, MUS81, ERI1, ST20	RUVBL2, COPS6, DDX1, DFFA, LRWD1, FOXM1, RNASEH1, FUS, POLDIP2, DNAJC2, APEX2, GPS1, GTF2H4, NUDT1, NME1, ORC5, PHB, POLD2, POLR2C, POLR2E, POLR2F, POLR2J, EXOSC4, ALKBH4, NHP2, HDAC8, RPA3, TK1, PTTG1, TRIP13, TELO2	28	31	1	0.0172414	0.0338983
GO:0006259	DNA metabolic process	GO_0006259_5_and_GO:0006310	GO_0006259_5	GO:0006310	DNA recombination	ACTL6A, PARP1, APEX1, ATM, BCL6, BLM, BRCA1, BRCA2, CD40, CHEK1, ENDOG, ERCC1, ERCC2, ERCC4, ERCC6, FANCD2, FANCB, FEN1, FUS, MSH6, HMGB1, HMGB2, HMGB3, HUS1, IGHMBP2, IL7R, KPNA1, KPNA2, LIG3, LIG4, MCM2, MCM3, MCM4, MCM5, MCM6, MCM7, MLH1, MSH2, MSH3, NBN, TONSL, NFRKB, NONO, POLB, PPP4C, PRKDC, RAD21, RAD51, RAD51C, RAD51D, RAD52, RBBP8, RECQL, REV3L, RPA1, RPA2, RPA3, SFPQ, STAT6, SUPT6H, SUP…	RUVBL2, COPS6, DDX1, DFFA, LRWD1, FOXM1, RNASEH1, FUS, POLDIP2, DNAJC2, APEX2, GPS1, GTF2H4, NUDT1, NME1, ORC5, PHB, POLD2, POLR2C, POLR2E, POLR2F, POLR2J, EXOSC4, ALKBH4, NHP2, HDAC8, RPA3, TK1, PTTG1, TRIP13, TELO2	194	31	5	0.0227273	0.0444444
GO:0006259	DNA metabolic process	GO_0006259_5_and_GO:0022616	GO_0006259_5	GO:0022616	DNA strand elongation	DNA2, LIG1, LIG3, MCM3, MCM4, MCM7, NBN, PCNA, POLA1, POLD2, POLE, RFC3, RFC4, GINS1, RAD50, POLD3, POT1, GINS2, POLE3, NUCKS1, GINS3, DCLRE1B, GINS4	RUVBL2, COPS6, DDX1, DFFA, LRWD1, FOXM1, RNASEH1, FUS, POLDIP2, DNAJC2, APEX2, GPS1, GTF2H4, NUDT1, NME1, ORC5, PHB, POLD2, POLR2C, POLR2E, POLR2F, POLR2J, EXOSC4, ALKBH4, NHP2, HDAC8, RPA3, TK1, PTTG1, TRIP13, TELO2	23	31	1	0.0188679	0.037037
GO:0006259	DNA metabolic process	GO_0006259_5_and_GO:0045005	GO_0006259_5	GO:0045005	DNA-templated DNA replication maintenance of fidelity	ATRX, BLM, BRCA2, CDK9, DDX11, DNA2, MSH3, TONSL, PCNA, POLD1, POLE, RAD51, SETMAR, WRN, TIMELESS, THOC1, ALYREF, ZNF365, SAMHD1, DONSON, SMARCAL1, RTEL1, ETAA1, TIPIN, RFWD3, EXD2, FANCM, NUCKS1, ZRANB3, ZNF830, SLFN11, EME1, GEN1	RUVBL2, COPS6, DDX1, DFFA, LRWD1, FOXM1, RNASEH1, FUS, POLDIP2, DNAJC2, APEX2, GPS1, GTF2H4, NUDT1, NME1, ORC5, PHB, POLD2, POLR2C, POLR2E, POLR2F, POLR2J, EXOSC4, ALKBH4, NHP2, HDAC8, RPA3, TK1, PTTG1, TRIP13, TELO2	33	31	0	0	0
GO:0006259	DNA metabolic process	GO_0006259_5_and_GO:0051052	GO_0006259_5	GO:0051052	regulation of DNA metabolic process	PARP1, AKT1, ANXA3, APAF1, ARRB2, ATM, ATR, ATRX, BAX, BCL6, BLM, BMPR2, BRCA1, CCT6A, CD40, CDK2, CDK9, CDKN1A, CEBPG, CHEK1, ERCC8, CTNNB1, DHX9, DDX11, DFFA, DKC1, DUSP1, EGFR, ENDOG, ERCC1, ERCC2, EYA4, ERCC4, ERCC6, EYA3, PTK2B, FANCB, FGF2, FOXM1, FUS, GATA3, GJA1, GSK3A, MSH6, GTF2I, HMGB1, HNRNPA1, HNRNPA2B1, HNRNPC, HNRNPD, HNRNPU, HSF1, HSP90AA1, HSP90AB1, IL6, IL7R, KPNA1, KPNA2, MBD1,…	RUVBL2, COPS6, DDX1, DFFA, LRWD1, FOXM1, RNASEH1, FUS, POLDIP2, DNAJC2, APEX2, GPS1, GTF2H4, NUDT1, NME1, ORC5, PHB, POLD2, POLR2C, POLR2E, POLR2F, POLR2J, EXOSC4, ALKBH4, NHP2, HDAC8, RPA3, TK1, PTTG1, TRIP13, TELO2	249	31	5	0.0181818	0.0357143
GO:0006259	DNA metabolic process	GO_0006259_5_and_GO:0051053	GO_0006259_5	GO:0051053	negative regulation of DNA metabolic process	PARP1, ATM, BCL6, BLM, BMPR2, CDKN1A, DFFA, DUSP1, ERCC1, ERCC4, ERCC6, FANCB, GATA3, GJA1, MSH6, HNRNPA1, HNRNPC, HNRNPU, HSF1, MEN1, MLH1, MSH2, MSH3, NBN, OGG1, EXOSC10, PPARG, RPS3, TERF1, TERF2, TP53, TP53BP1, TWIST1, XRCC1, XRCC5, ZNF91, HMGA2, TNKS, TRIP12, RECQL5, THOC1, PARP3, RAD50, TRIM28, MAD2L2, POLQ, SUB1, SMG6, SMCHD1, TFIP11, POT1, TINF2, DNAJC2, ANKRD1, UBR5, RTEL1, TERF2IP, XRN1…	RUVBL2, COPS6, DDX1, DFFA, LRWD1, FOXM1, RNASEH1, FUS, POLDIP2, DNAJC2, APEX2, GPS1, GTF2H4, NUDT1, NME1, ORC5, PHB, POLD2, POLR2C, POLR2E, POLR2F, POLR2J, EXOSC4, ALKBH4, NHP2, HDAC8, RPA3, TK1, PTTG1, TRIP13, TELO2	81	31	2	0.0181818	0.0357143
GO:0006259	DNA metabolic process	GO_0006259_5_and_GO:0051054	GO_0006259_5	GO:0051054	positive regulation of DNA metabolic process	PARP1, AKT1, ANXA3, ARRB2, ATM, ATR, ATRX, BAX, BRCA1, CCT6A, CD40, CDK2, CEBPG, ERCC8, CTNNB1, DHX9, DDX11, DKC1, EGFR, ENDOG, ERCC1, ERCC2, EYA4, ERCC6, EYA3, PTK2B, FANCB, FGF2, FOXM1, FUS, GTF2I, HMGB1, HNRNPA1, HNRNPA2B1, HNRNPD, HSF1, HSP90AA1, HSP90AB1, IL6, MECP2, MAP3K4, MGMT, MLH1, MSH2, MYC, NBN, NEK2, NPAS2, NVL, PARN, PCNA, PML, PPP1R10, PKIB, PRKCD, PRKCQ, PRKDC, MAPK1, MAPK3, RAD51…	RUVBL2, COPS6, DDX1, DFFA, LRWD1, FOXM1, RNASEH1, FUS, POLDIP2, DNAJC2, APEX2, GPS1, GTF2H4, NUDT1, NME1, ORC5, PHB, POLD2, POLR2C, POLR2E, POLR2F, POLR2J, EXOSC4, ALKBH4, NHP2, HDAC8, RPA3, TK1, PTTG1, TRIP13, TELO2	141	31	2	0.0117647	0.0232558
GO:0006259	DNA metabolic process	GO_0006259_5_and_GO:0071897	GO_0006259_5	GO:0071897	DNA biosynthetic process	ARRB2, ATM, ATR, BMPR2, CCT6A, CDKN1A, CDKN2D, CENPF, CTNNB1, DKC1, DUSP1, PTK2B, FGF2, GJA1, HNRNPA1, HNRNPA2B1, HNRNPC, HNRNPD, HNRNPU, HSP90AA1, HSP90AB1, LIG1, LIG3, LIG4, LOX, MAP3K4, MEN1, MYC, NEK2, NVL, PARN, PCNA, PHB, EXOSC10, POLA1, POLB, POLD1, POLD2, POLE, POLE2, POLG, POLH, PPARG, PPIA, PKIB, PRKCQ, MAPK1, MAPK3, REV3L, RFC1, RFC2, RFC3, RFC4, RFC5, RPA1, RPA2, RPA3, RPS27A, TCP1, T…	RUVBL2, COPS6, DDX1, DFFA, LRWD1, FOXM1, RNASEH1, FUS, POLDIP2, DNAJC2, APEX2, GPS1, GTF2H4, NUDT1, NME1, ORC5, PHB, POLD2, POLR2C, POLR2E, POLR2F, POLR2J, EXOSC4, ALKBH4, NHP2, HDAC8, RPA3, TK1, PTTG1, TRIP13, TELO2	149	31	8	0.0465116	0.0888889
GO:0006355	regulation of DNA-templated transcription	GO_0006355_3_and_GO:0000083	GO_0006355_3	GO:0000083	regulation of transcription involved in G1/S transition of mitotic cell cycle	BACH1, CCNE1, CDC6, CDK5, E2F1, E2F4, ID2, NPAT, ORC1, PCNA, CDK16, CDK17, CDK14, POLA1, RB1, RRM2, TFDP1, TFDP2, TYMS, CDC45, KLF11, CCNA1, BRD4, HINFP, FBXO5, CDT1, E2F7	CDX1, ZNF526, ZNF787, SSBP4, E2F4, ESRRA, PPRC1, CRTC1, SPDEF, KAT2A, SNX5, GSK3A, HDAC1, HMGA1, HMX1, IGHMBP2, CHCHD10, MAP3K10, NFKBIB, PCBP1, CHMP1A, DDX41, SIRT6, UIMC1, DLL4, GATAD2A, MAPK3, BARHL1, REXO4, RFX1, RPS14, ZNF335, MMS19, ZNF747, SNAPC4, SUPT5H, MED22, TEF, TRAF2, USF2, WNT10B, ZNF408, ACTR5, PTGES2, KLF16, ZNF414, LDB1, TRIM41, DNAJA3, RECQL5	27	50	1	0.0131579	0.025974
GO:0006355	regulation of DNA-templated transcription	GO_0006355_3_and_GO:0006356	GO_0006355_3	GO:0006356	regulation of transcription by RNA polymerase I	DDX11, ERBB2, FLNA, MTOR, NCL, POLR2K, POLR2L, SMARCA4, SMARCB1, UBTF, EIF2AK3, ZMPSTE24, PWP1, WDR43, NOL11, SIRT7, PIH1D1, HEATR1, DHX33, IPPK, WDR75, UTP15, MAF1	CDX1, ZNF526, ZNF787, SSBP4, E2F4, ESRRA, PPRC1, CRTC1, SPDEF, KAT2A, SNX5, GSK3A, HDAC1, HMGA1, HMX1, IGHMBP2, CHCHD10, MAP3K10, NFKBIB, PCBP1, CHMP1A, DDX41, SIRT6, UIMC1, DLL4, GATAD2A, MAPK3, BARHL1, REXO4, RFX1, RPS14, ZNF335, MMS19, ZNF747, SNAPC4, SUPT5H, MED22, TEF, TRAF2, USF2, WNT10B, ZNF408, ACTR5, PTGES2, KLF16, ZNF414, LDB1, TRIM41, DNAJA3, RECQL5	23	50	0	0	0
GO:0006355	regulation of DNA-templated transcription	GO_0006355_3_and_GO:0006357	GO_0006355_3	GO:0006357	regulation of transcription by RNA polymerase II	ABL1, ACTL6A, ACVR1, ACVR1B, ACVR2A, ACVR2B, PARP1, ADRB2, AEBP1, JAG1, AHR, AKT1, AMFR, ANXA4, APEX1, APOE, APP, ARF4, RHOA, ARNT, ARNTL, ARRB1, ZFHX3, ATF1, ATF3, ATM, RERE, ATP2B4, ATRX, BACH1, CCND1, BCL3, BCL6, BCL9, PRDM1, BMP2, BMP4, BMP6, BMPR1A, BMPR2, BRCA1, ZFP36L1, ZFP36L2, KLF9, KLF5, C1QBP, CALR, CAMK2D, CAV1, RUNX3, CBFB, CCNC, CCND3, CCNE1, CCNH, CCNT1, CCNT2, CD40, CD81, CDC5L, C…	CDX1, ZNF526, ZNF787, SSBP4, E2F4, ESRRA, PPRC1, CRTC1, SPDEF, KAT2A, SNX5, GSK3A, HDAC1, HMGA1, HMX1, IGHMBP2, CHCHD10, MAP3K10, NFKBIB, PCBP1, CHMP1A, DDX41, SIRT6, UIMC1, DLL4, GATAD2A, MAPK3, BARHL1, REXO4, RFX1, RPS14, ZNF335, MMS19, ZNF747, SNAPC4, SUPT5H, MED22, TEF, TRAF2, USF2, WNT10B, ZNF408, ACTR5, PTGES2, KLF16, ZNF414, LDB1, TRIM41, DNAJA3, RECQL5	1564	50	37	0.0234623	0.0458488
GO:0006355	regulation of DNA-templated transcription	GO_0006355_3_and_GO:0032784	GO_0006355_3	GO:0032784	regulation of DNA-templated transcription elongation	CCNT1, CCNT2, ERCC6, EZH2, GTF2F1, HNRNPU, SUPT4H1, SUPT5H, SUPT6H, TCEA2, THOC5, CDK13, CCNK, LDB1, RNF8, RECQL5, THOC1, TSFM, ALYREF, ZMYND11, TCERG1, SUPT16H, SCAF8, WDR43, BRD4, HTATSF1, CDK12, SETD5, EAPP, CDC73, ELL3, LEO1, RNF168, ZNF326	CDX1, ZNF526, ZNF787, SSBP4, E2F4, ESRRA, PPRC1, CRTC1, SPDEF, KAT2A, SNX5, GSK3A, HDAC1, HMGA1, HMX1, IGHMBP2, CHCHD10, MAP3K10, NFKBIB, PCBP1, CHMP1A, DDX41, SIRT6, UIMC1, DLL4, GATAD2A, MAPK3, BARHL1, REXO4, RFX1, RPS14, ZNF335, MMS19, ZNF747, SNAPC4, SUPT5H, MED22, TEF, TRAF2, USF2, WNT10B, ZNF408, ACTR5, PTGES2, KLF16, ZNF414, LDB1, TRIM41, DNAJA3, RECQL5	34	50	3	0.037037	0.0714286
GO:0006355	regulation of DNA-templated transcription	GO_0006355_3_and_GO:0043620	GO_0006355_3	GO:0043620	regulation of DNA-templated transcription in response to stress	ARNT, ATF3, BACH1, CEBPB, CHEK1, CREBBP, DDIT3, EGR1, EP300, EPAS1, HIF1A, HMOX1, HSF1, HSPA1A, HSPA5, DNAJB1, RBPJ, JUN, MUC1, NCK1, NEDD4, NFE2L2, NOTCH1, MAPK7, PSMA1, PSMA2, PSMA3, PSMA4, PSMA5, PSMA6, PSMA7, PSMB1, PSMB2, PSMB3, PSMB4, PSMB5, PSMB6, PSMB7, PSMB8, PSMB9, PSMB10, PSMC2, PSMC3, PSMC4, PSMC5, PSMD1, PSMD2, PSMD3, PSMD4, PSMD5, PSMD7, PSMD8, PSMD9, PSMD10, PSMD11, PSMD12, PSMD13,…	CDX1, ZNF526, ZNF787, SSBP4, E2F4, ESRRA, PPRC1, CRTC1, SPDEF, KAT2A, SNX5, GSK3A, HDAC1, HMGA1, HMX1, IGHMBP2, CHCHD10, MAP3K10, NFKBIB, PCBP1, CHMP1A, DDX41, SIRT6, UIMC1, DLL4, GATAD2A, MAPK3, BARHL1, REXO4, RFX1, RPS14, ZNF335, MMS19, ZNF747, SNAPC4, SUPT5H, MED22, TEF, TRAF2, USF2, WNT10B, ZNF408, ACTR5, PTGES2, KLF16, ZNF414, LDB1, TRIM41, DNAJA3, RECQL5	95	50	0	0	0
GO:0006355	regulation of DNA-templated transcription	GO_0006355_3_and_GO:0045892	GO_0006355_3	GO:0045892	negative regulation of DNA-templated transcription	ACVR2B, PARP1, AEBP1, AHR, BIRC5, ARNTL, ZFHX3, ATF3, ATRX, BACH1, CCND1, BCL3, BCL6, BCL7A, PRDM1, BMP2, BMP4, BMP6, BRCA1, KLF5, C1QBP, CALR, CAV1, RUNX3, CBFB, CCND3, CCNE1, CDK2, CDK5, CDK6, CDKN1B, CDKN1C, CDKN2A, CEBPA, CEBPB, CEBPD, CENPF, FOXN3, PLK3, CREB1, ATF2, CREBBP, CREM, CRY1, CRY2, CRYAB, CRYM, NKX2-5, CTBP1, CTBP2, CTNNB1, CUX1, DAB2, DAP, DAXX, GADD45A, DDIT3, DDX5, DLG1, DLX1, …	CDX1, ZNF526, ZNF787, SSBP4, E2F4, ESRRA, PPRC1, CRTC1, SPDEF, KAT2A, SNX5, GSK3A, HDAC1, HMGA1, HMX1, IGHMBP2, CHCHD10, MAP3K10, NFKBIB, PCBP1, CHMP1A, DDX41, SIRT6, UIMC1, DLL4, GATAD2A, MAPK3, BARHL1, REXO4, RFX1, RPS14, ZNF335, MMS19, ZNF747, SNAPC4, SUPT5H, MED22, TEF, TRAF2, USF2, WNT10B, ZNF408, ACTR5, PTGES2, KLF16, ZNF414, LDB1, TRIM41, DNAJA3, RECQL5	813	50	20	0.0237248	0.0463499
GO:0006355	regulation of DNA-templated transcription	GO_0006355_3_and_GO:0045893	GO_0006355_3	GO:0045893	positive regulation of DNA-templated transcription	ABL1, ACTA2, ACVR1, ACVR1B, ACVR2A, PARP1, ADRB2, JAG1, AHR, AKT1, AMFR, APEX1, APOE, APP, ARF4, RHOG, ARNT, ARNTL, ARRB1, ZFHX3, ATF1, ATF3, ATM, ATRX, BACH1, BCL3, BCL9, BLM, BMP2, BMP4, BMP6, BMPR1A, BMPR2, BRCA1, BRCA2, KLF5, RUNX3, CBFB, CCNA2, CCNC, CCNT1, CCNT2, CD4, CD40, CD74, CD81, CDC5L, CDH1, CDH13, CDK2, CDK7, CDK8, CDK9, CDKN1C, CDX1, CEBPA, CEBPB, CEBPD, CEBPG, CHEK1, CHUK, COL1A1,…	CDX1, ZNF526, ZNF787, SSBP4, E2F4, ESRRA, PPRC1, CRTC1, SPDEF, KAT2A, SNX5, GSK3A, HDAC1, HMGA1, HMX1, IGHMBP2, CHCHD10, MAP3K10, NFKBIB, PCBP1, CHMP1A, DDX41, SIRT6, UIMC1, DLL4, GATAD2A, MAPK3, BARHL1, REXO4, RFX1, RPS14, ZNF335, MMS19, ZNF747, SNAPC4, SUPT5H, MED22, TEF, TRAF2, USF2, WNT10B, ZNF408, ACTR5, PTGES2, KLF16, ZNF414, LDB1, TRIM41, DNAJA3, RECQL5	959	50	25	0.0254065	0.049554
GO:0006355	regulation of DNA-templated transcription	GO_0006355_3_and_GO:0051090	GO_0006355_3	GO:0051090	regulation of DNA-binding transcription factor activity	AKT1, ANXA3, ANXA4, APP, ARRB1, ARRB2, CAT, CAV1, CD40, CDKN2A, CEBPG, CHUK, CLU, ATF2, MAPK14, CTH, CTNNB1, CYLD, CYP1B1, DAP, DDIT3, DHX9, DVL2, EDN1, EP300, EZH2, FANCA, FANCD2, FER, FLNA, FLOT2, FOS, FZD2, GAS6, HCLS1, HDAC2, HMOX1, FOXA1, PRMT2, HES1, HSPA1A, HSPA1B, ICAM1, ID1, ID2, ID3, IKBKB, IL1B, IL1RAP, IL6, IL18, IRAK1, ITGB2, JAK2, JUN, JUP, KIT, KRAS, LGALS9, LRP6, LRP5, SMAD3, SMAD…	CDX1, ZNF526, ZNF787, SSBP4, E2F4, ESRRA, PPRC1, CRTC1, SPDEF, KAT2A, SNX5, GSK3A, HDAC1, HMGA1, HMX1, IGHMBP2, CHCHD10, MAP3K10, NFKBIB, PCBP1, CHMP1A, DDX41, SIRT6, UIMC1, DLL4, GATAD2A, MAPK3, BARHL1, REXO4, RFX1, RPS14, ZNF335, MMS19, ZNF747, SNAPC4, SUPT5H, MED22, TEF, TRAF2, USF2, WNT10B, ZNF408, ACTR5, PTGES2, KLF16, ZNF414, LDB1, TRIM41, DNAJA3, RECQL5	280	50	8	0.0248447	0.0484848
GO:0006355	regulation of DNA-templated transcription	GO_0006355_3_and_GO:2000142	GO_0006355_3	GO:2000142	regulation of DNA-templated transcription initiation	CREB1, NKX2-5, CTNNB1, ERCC1, ERCC6, GTF2B, HMGB1, JUN, MITF, MED1, PSMC2, PSMC3, PSMC4, PSMC5, SRF, HNF1B, TP53, TWIST1, WNT10B, XPA, FOSL1, MED14, MED17, BCLAF1, MED24, MED12, MED13, MED16, SUB1, PAXIP1, SETX, ZNF451, MED4, RRN3, ATF7IP, CAND1, CTNNBIP1, MED30, DHX36	CDX1, ZNF526, ZNF787, SSBP4, E2F4, ESRRA, PPRC1, CRTC1, SPDEF, KAT2A, SNX5, GSK3A, HDAC1, HMGA1, HMX1, IGHMBP2, CHCHD10, MAP3K10, NFKBIB, PCBP1, CHMP1A, DDX41, SIRT6, UIMC1, DLL4, GATAD2A, MAPK3, BARHL1, REXO4, RFX1, RPS14, ZNF335, MMS19, ZNF747, SNAPC4, SUPT5H, MED22, TEF, TRAF2, USF2, WNT10B, ZNF408, ACTR5, PTGES2, KLF16, ZNF414, LDB1, TRIM41, DNAJA3, RECQL5	39	50	1	0.0113636	0.0224719
GO:0006355	regulation of DNA-templated transcription	GO_0006355_4_and_GO:0000083	GO_0006355_4	GO:0000083	regulation of transcription involved in G1/S transition of mitotic cell cycle	BACH1, CCNE1, CDC6, CDK5, E2F1, E2F4, ID2, NPAT, ORC1, PCNA, CDK16, CDK17, CDK14, POLA1, RB1, RRM2, TFDP1, TFDP2, TYMS, CDC45, KLF11, CCNA1, BRD4, HINFP, FBXO5, CDT1, E2F7	PSME3, PSMD14, POLR3C, RUVBL2, PWP1, SNF8, KTI12, ECD, ZNF511, DAPK3, ZNF584, ENO1, ETV4, ZBTB9, FOXM1, JMJD6, RRP8, PRPF6, BRMS1, PHF19, AATF, DNAJC2, SAP30BP, GTF2H1, BIRC5, IRAK1, NPM1, GLRX2, ZNF593, THAP4, CHCHD2, PHB, POLR2L, PAF1, PSMA1, PSMA3, PSMB2, PSMB3, PSMC3, PSMC4, PSMC5, PSMD1, PSMD3, PSMD8, PSMD11, PSMD12, PSMD13, CBX8, RPTOR, MRPL12, RNF25, SUPT4H1, TEAD4, WDR77, ZNF576, ZNF668, …	27	66	0	0	0
GO:0006355	regulation of DNA-templated transcription	GO_0006355_4_and_GO:0006356	GO_0006355_4	GO:0006356	regulation of transcription by RNA polymerase I	DDX11, ERBB2, FLNA, MTOR, NCL, POLR2K, POLR2L, SMARCA4, SMARCB1, UBTF, EIF2AK3, ZMPSTE24, PWP1, WDR43, NOL11, SIRT7, PIH1D1, HEATR1, DHX33, IPPK, WDR75, UTP15, MAF1	PSME3, PSMD14, POLR3C, RUVBL2, PWP1, SNF8, KTI12, ECD, ZNF511, DAPK3, ZNF584, ENO1, ETV4, ZBTB9, FOXM1, JMJD6, RRP8, PRPF6, BRMS1, PHF19, AATF, DNAJC2, SAP30BP, GTF2H1, BIRC5, IRAK1, NPM1, GLRX2, ZNF593, THAP4, CHCHD2, PHB, POLR2L, PAF1, PSMA1, PSMA3, PSMB2, PSMB3, PSMC3, PSMC4, PSMC5, PSMD1, PSMD3, PSMD8, PSMD11, PSMD12, PSMD13, CBX8, RPTOR, MRPL12, RNF25, SUPT4H1, TEAD4, WDR77, ZNF576, ZNF668, …	23	66	3	0.0348837	0.0674157
GO:0006355	regulation of DNA-templated transcription	GO_0006355_4_and_GO:0006357	GO_0006355_4	GO:0006357	regulation of transcription by RNA polymerase II	ABL1, ACTL6A, ACVR1, ACVR1B, ACVR2A, ACVR2B, PARP1, ADRB2, AEBP1, JAG1, AHR, AKT1, AMFR, ANXA4, APEX1, APOE, APP, ARF4, RHOA, ARNT, ARNTL, ARRB1, ZFHX3, ATF1, ATF3, ATM, RERE, ATP2B4, ATRX, BACH1, CCND1, BCL3, BCL6, BCL9, PRDM1, BMP2, BMP4, BMP6, BMPR1A, BMPR2, BRCA1, ZFP36L1, ZFP36L2, KLF9, KLF5, C1QBP, CALR, CAMK2D, CAV1, RUNX3, CBFB, CCNC, CCND3, CCNE1, CCNH, CCNT1, CCNT2, CD40, CD81, CDC5L, C…	PSME3, PSMD14, POLR3C, RUVBL2, PWP1, SNF8, KTI12, ECD, ZNF511, DAPK3, ZNF584, ENO1, ETV4, ZBTB9, FOXM1, JMJD6, RRP8, PRPF6, BRMS1, PHF19, AATF, DNAJC2, SAP30BP, GTF2H1, BIRC5, IRAK1, NPM1, GLRX2, ZNF593, THAP4, CHCHD2, PHB, POLR2L, PAF1, PSMA1, PSMA3, PSMB2, PSMB3, PSMC3, PSMC4, PSMC5, PSMD1, PSMD3, PSMD8, PSMD11, PSMD12, PSMD13, CBX8, RPTOR, MRPL12, RNF25, SUPT4H1, TEAD4, WDR77, ZNF576, ZNF668, …	1564	66	48	0.0303413	0.0588957
GO:0006355	regulation of DNA-templated transcription	GO_0006355_4_and_GO:0032784	GO_0006355_4	GO:0032784	regulation of DNA-templated transcription elongation	CCNT1, CCNT2, ERCC6, EZH2, GTF2F1, HNRNPU, SUPT4H1, SUPT5H, SUPT6H, TCEA2, THOC5, CDK13, CCNK, LDB1, RNF8, RECQL5, THOC1, TSFM, ALYREF, ZMYND11, TCERG1, SUPT16H, SCAF8, WDR43, BRD4, HTATSF1, CDK12, SETD5, EAPP, CDC73, ELL3, LEO1, RNF168, ZNF326	PSME3, PSMD14, POLR3C, RUVBL2, PWP1, SNF8, KTI12, ECD, ZNF511, DAPK3, ZNF584, ENO1, ETV4, ZBTB9, FOXM1, JMJD6, RRP8, PRPF6, BRMS1, PHF19, AATF, DNAJC2, SAP30BP, GTF2H1, BIRC5, IRAK1, NPM1, GLRX2, ZNF593, THAP4, CHCHD2, PHB, POLR2L, PAF1, PSMA1, PSMA3, PSMB2, PSMB3, PSMC3, PSMC4, PSMC5, PSMD1, PSMD3, PSMD8, PSMD11, PSMD12, PSMD13, CBX8, RPTOR, MRPL12, RNF25, SUPT4H1, TEAD4, WDR77, ZNF576, ZNF668, …	34	66	2	0.0204082	0.04
GO:0006355	regulation of DNA-templated transcription	GO_0006355_4_and_GO:0043620	GO_0006355_4	GO:0043620	regulation of DNA-templated transcription in response to stress	ARNT, ATF3, BACH1, CEBPB, CHEK1, CREBBP, DDIT3, EGR1, EP300, EPAS1, HIF1A, HMOX1, HSF1, HSPA1A, HSPA5, DNAJB1, RBPJ, JUN, MUC1, NCK1, NEDD4, NFE2L2, NOTCH1, MAPK7, PSMA1, PSMA2, PSMA3, PSMA4, PSMA5, PSMA6, PSMA7, PSMB1, PSMB2, PSMB3, PSMB4, PSMB5, PSMB6, PSMB7, PSMB8, PSMB9, PSMB10, PSMC2, PSMC3, PSMC4, PSMC5, PSMD1, PSMD2, PSMD3, PSMD4, PSMD5, PSMD7, PSMD8, PSMD9, PSMD10, PSMD11, PSMD12, PSMD13,…	PSME3, PSMD14, POLR3C, RUVBL2, PWP1, SNF8, KTI12, ECD, ZNF511, DAPK3, ZNF584, ENO1, ETV4, ZBTB9, FOXM1, JMJD6, RRP8, PRPF6, BRMS1, PHF19, AATF, DNAJC2, SAP30BP, GTF2H1, BIRC5, IRAK1, NPM1, GLRX2, ZNF593, THAP4, CHCHD2, PHB, POLR2L, PAF1, PSMA1, PSMA3, PSMB2, PSMB3, PSMC3, PSMC4, PSMC5, PSMD1, PSMD3, PSMD8, PSMD11, PSMD12, PSMD13, CBX8, RPTOR, MRPL12, RNF25, SUPT4H1, TEAD4, WDR77, ZNF576, ZNF668, …	95	66	16	0.110345	0.198758
GO:0006355	regulation of DNA-templated transcription	GO_0006355_4_and_GO:0045892	GO_0006355_4	GO:0045892	negative regulation of DNA-templated transcription	ACVR2B, PARP1, AEBP1, AHR, BIRC5, ARNTL, ZFHX3, ATF3, ATRX, BACH1, CCND1, BCL3, BCL6, BCL7A, PRDM1, BMP2, BMP4, BMP6, BRCA1, KLF5, C1QBP, CALR, CAV1, RUNX3, CBFB, CCND3, CCNE1, CDK2, CDK5, CDK6, CDKN1B, CDKN1C, CDKN2A, CEBPA, CEBPB, CEBPD, CENPF, FOXN3, PLK3, CREB1, ATF2, CREBBP, CREM, CRY1, CRY2, CRYAB, CRYM, NKX2-5, CTBP1, CTBP2, CTNNB1, CUX1, DAB2, DAP, DAXX, GADD45A, DDIT3, DDX5, DLG1, DLX1, …	PSME3, PSMD14, POLR3C, RUVBL2, PWP1, SNF8, KTI12, ECD, ZNF511, DAPK3, ZNF584, ENO1, ETV4, ZBTB9, FOXM1, JMJD6, RRP8, PRPF6, BRMS1, PHF19, AATF, DNAJC2, SAP30BP, GTF2H1, BIRC5, IRAK1, NPM1, GLRX2, ZNF593, THAP4, CHCHD2, PHB, POLR2L, PAF1, PSMA1, PSMA3, PSMB2, PSMB3, PSMC3, PSMC4, PSMC5, PSMD1, PSMD3, PSMD8, PSMD11, PSMD12, PSMD13, CBX8, RPTOR, MRPL12, RNF25, SUPT4H1, TEAD4, WDR77, ZNF576, ZNF668, …	813	66	14	0.016185	0.0318544
GO:0006355	regulation of DNA-templated transcription	GO_0006355_4_and_GO:0045893	GO_0006355_4	GO:0045893	positive regulation of DNA-templated transcription	ABL1, ACTA2, ACVR1, ACVR1B, ACVR2A, PARP1, ADRB2, JAG1, AHR, AKT1, AMFR, APEX1, APOE, APP, ARF4, RHOG, ARNT, ARNTL, ARRB1, ZFHX3, ATF1, ATF3, ATM, ATRX, BACH1, BCL3, BCL9, BLM, BMP2, BMP4, BMP6, BMPR1A, BMPR2, BRCA1, BRCA2, KLF5, RUNX3, CBFB, CCNA2, CCNC, CCNT1, CCNT2, CD4, CD40, CD74, CD81, CDC5L, CDH1, CDH13, CDK2, CDK7, CDK8, CDK9, CDKN1C, CDX1, CEBPA, CEBPB, CEBPD, CEBPG, CHEK1, CHUK, COL1A1,…	PSME3, PSMD14, POLR3C, RUVBL2, PWP1, SNF8, KTI12, ECD, ZNF511, DAPK3, ZNF584, ENO1, ETV4, ZBTB9, FOXM1, JMJD6, RRP8, PRPF6, BRMS1, PHF19, AATF, DNAJC2, SAP30BP, GTF2H1, BIRC5, IRAK1, NPM1, GLRX2, ZNF593, THAP4, CHCHD2, PHB, POLR2L, PAF1, PSMA1, PSMA3, PSMB2, PSMB3, PSMC3, PSMC4, PSMC5, PSMD1, PSMD3, PSMD8, PSMD11, PSMD12, PSMD13, CBX8, RPTOR, MRPL12, RNF25, SUPT4H1, TEAD4, WDR77, ZNF576, ZNF668, …	959	66	27	0.0270541	0.0526829
GO:0006355	regulation of DNA-templated transcription	GO_0006355_4_and_GO:0051090	GO_0006355_4	GO:0051090	regulation of DNA-binding transcription factor activity	AKT1, ANXA3, ANXA4, APP, ARRB1, ARRB2, CAT, CAV1, CD40, CDKN2A, CEBPG, CHUK, CLU, ATF2, MAPK14, CTH, CTNNB1, CYLD, CYP1B1, DAP, DDIT3, DHX9, DVL2, EDN1, EP300, EZH2, FANCA, FANCD2, FER, FLNA, FLOT2, FOS, FZD2, GAS6, HCLS1, HDAC2, HMOX1, FOXA1, PRMT2, HES1, HSPA1A, HSPA1B, ICAM1, ID1, ID2, ID3, IKBKB, IL1B, IL1RAP, IL6, IL18, IRAK1, ITGB2, JAK2, JUN, JUP, KIT, KRAS, LGALS9, LRP6, LRP5, SMAD3, SMAD…	PSME3, PSMD14, POLR3C, RUVBL2, PWP1, SNF8, KTI12, ECD, ZNF511, DAPK3, ZNF584, ENO1, ETV4, ZBTB9, FOXM1, JMJD6, RRP8, PRPF6, BRMS1, PHF19, AATF, DNAJC2, SAP30BP, GTF2H1, BIRC5, IRAK1, NPM1, GLRX2, ZNF593, THAP4, CHCHD2, PHB, POLR2L, PAF1, PSMA1, PSMA3, PSMB2, PSMB3, PSMC3, PSMC4, PSMC5, PSMD1, PSMD3, PSMD8, PSMD11, PSMD12, PSMD13, CBX8, RPTOR, MRPL12, RNF25, SUPT4H1, TEAD4, WDR77, ZNF576, ZNF668, …	280	66	4	0.0116959	0.0231214
GO:0006355	regulation of DNA-templated transcription	GO_0006355_4_and_GO:2000142	GO_0006355_4	GO:2000142	regulation of DNA-templated transcription initiation	CREB1, NKX2-5, CTNNB1, ERCC1, ERCC6, GTF2B, HMGB1, JUN, MITF, MED1, PSMC2, PSMC3, PSMC4, PSMC5, SRF, HNF1B, TP53, TWIST1, WNT10B, XPA, FOSL1, MED14, MED17, BCLAF1, MED24, MED12, MED13, MED16, SUB1, PAXIP1, SETX, ZNF451, MED4, RRN3, ATF7IP, CAND1, CTNNBIP1, MED30, DHX36	PSME3, PSMD14, POLR3C, RUVBL2, PWP1, SNF8, KTI12, ECD, ZNF511, DAPK3, ZNF584, ENO1, ETV4, ZBTB9, FOXM1, JMJD6, RRP8, PRPF6, BRMS1, PHF19, AATF, DNAJC2, SAP30BP, GTF2H1, BIRC5, IRAK1, NPM1, GLRX2, ZNF593, THAP4, CHCHD2, PHB, POLR2L, PAF1, PSMA1, PSMA3, PSMB2, PSMB3, PSMC3, PSMC4, PSMC5, PSMD1, PSMD3, PSMD8, PSMD11, PSMD12, PSMD13, CBX8, RPTOR, MRPL12, RNF25, SUPT4H1, TEAD4, WDR77, ZNF576, ZNF668, …	39	66	3	0.0294118	0.0571429
GO:0006355	regulation of DNA-templated transcription	GO_0006355_9_and_GO:0000083	GO_0006355_9	GO:0000083	regulation of transcription involved in G1/S transition of mitotic cell cycle	BACH1, CCNE1, CDC6, CDK5, E2F1, E2F4, ID2, NPAT, ORC1, PCNA, CDK16, CDK17, CDK14, POLA1, RB1, RRM2, TFDP1, TFDP2, TYMS, CDC45, KLF11, CCNA1, BRD4, HINFP, FBXO5, CDT1, E2F7	TRIM22, TRIM38, BATF, RGS14, RIPK3, CARD16, ELF1, ELF4, ETV6, PRKD2, PYCARD, HLA-DRB1, ICAM1, IFI16, SP110, IRF1, IRF3, IRF7, ITGB2, RHOG, LGALS9, LYL1, MYD88, NFKB1, NFKB2, NFKBIE, IL23A, HDAC7, PML, PSMB8, PSMB9, PSMB10, LPAR5, PSME1, RELB, SLC39A8, TRIM21, STAT5A, STAT6, TNFAIP3, TRIM25, TSC22D4, TRIM56, NLRC5, CARD11, PARP10, CFLAR, CD40, CD74	27	49	0	0	0
GO:0006355	regulation of DNA-templated transcription	GO_0006355_9_and_GO:0006356	GO_0006355_9	GO:0006356	regulation of transcription by RNA polymerase I	DDX11, ERBB2, FLNA, MTOR, NCL, POLR2K, POLR2L, SMARCA4, SMARCB1, UBTF, EIF2AK3, ZMPSTE24, PWP1, WDR43, NOL11, SIRT7, PIH1D1, HEATR1, DHX33, IPPK, WDR75, UTP15, MAF1	TRIM22, TRIM38, BATF, RGS14, RIPK3, CARD16, ELF1, ELF4, ETV6, PRKD2, PYCARD, HLA-DRB1, ICAM1, IFI16, SP110, IRF1, IRF3, IRF7, ITGB2, RHOG, LGALS9, LYL1, MYD88, NFKB1, NFKB2, NFKBIE, IL23A, HDAC7, PML, PSMB8, PSMB9, PSMB10, LPAR5, PSME1, RELB, SLC39A8, TRIM21, STAT5A, STAT6, TNFAIP3, TRIM25, TSC22D4, TRIM56, NLRC5, CARD11, PARP10, CFLAR, CD40, CD74	23	49	0	0	0
GO:0006355	regulation of DNA-templated transcription	GO_0006355_9_and_GO:0006357	GO_0006355_9	GO:0006357	regulation of transcription by RNA polymerase II	ABL1, ACTL6A, ACVR1, ACVR1B, ACVR2A, ACVR2B, PARP1, ADRB2, AEBP1, JAG1, AHR, AKT1, AMFR, ANXA4, APEX1, APOE, APP, ARF4, RHOA, ARNT, ARNTL, ARRB1, ZFHX3, ATF1, ATF3, ATM, RERE, ATP2B4, ATRX, BACH1, CCND1, BCL3, BCL6, BCL9, PRDM1, BMP2, BMP4, BMP6, BMPR1A, BMPR2, BRCA1, ZFP36L1, ZFP36L2, KLF9, KLF5, C1QBP, CALR, CAMK2D, CAV1, RUNX3, CBFB, CCNC, CCND3, CCNE1, CCNH, CCNT1, CCNT2, CD40, CD81, CDC5L, C…	TRIM22, TRIM38, BATF, RGS14, RIPK3, CARD16, ELF1, ELF4, ETV6, PRKD2, PYCARD, HLA-DRB1, ICAM1, IFI16, SP110, IRF1, IRF3, IRF7, ITGB2, RHOG, LGALS9, LYL1, MYD88, NFKB1, NFKB2, NFKBIE, IL23A, HDAC7, PML, PSMB8, PSMB9, PSMB10, LPAR5, PSME1, RELB, SLC39A8, TRIM21, STAT5A, STAT6, TNFAIP3, TRIM25, TSC22D4, TRIM56, NLRC5, CARD11, PARP10, CFLAR, CD40, CD74	1564	49	25	0.0157431	0.0309981
GO:0006355	regulation of DNA-templated transcription	GO_0006355_9_and_GO:0032784	GO_0006355_9	GO:0032784	regulation of DNA-templated transcription elongation	CCNT1, CCNT2, ERCC6, EZH2, GTF2F1, HNRNPU, SUPT4H1, SUPT5H, SUPT6H, TCEA2, THOC5, CDK13, CCNK, LDB1, RNF8, RECQL5, THOC1, TSFM, ALYREF, ZMYND11, TCERG1, SUPT16H, SCAF8, WDR43, BRD4, HTATSF1, CDK12, SETD5, EAPP, CDC73, ELL3, LEO1, RNF168, ZNF326	TRIM22, TRIM38, BATF, RGS14, RIPK3, CARD16, ELF1, ELF4, ETV6, PRKD2, PYCARD, HLA-DRB1, ICAM1, IFI16, SP110, IRF1, IRF3, IRF7, ITGB2, RHOG, LGALS9, LYL1, MYD88, NFKB1, NFKB2, NFKBIE, IL23A, HDAC7, PML, PSMB8, PSMB9, PSMB10, LPAR5, PSME1, RELB, SLC39A8, TRIM21, STAT5A, STAT6, TNFAIP3, TRIM25, TSC22D4, TRIM56, NLRC5, CARD11, PARP10, CFLAR, CD40, CD74	34	49	0	0	0
GO:0006355	regulation of DNA-templated transcription	GO_0006355_9_and_GO:0043620	GO_0006355_9	GO:0043620	regulation of DNA-templated transcription in response to stress	ARNT, ATF3, BACH1, CEBPB, CHEK1, CREBBP, DDIT3, EGR1, EP300, EPAS1, HIF1A, HMOX1, HSF1, HSPA1A, HSPA5, DNAJB1, RBPJ, JUN, MUC1, NCK1, NEDD4, NFE2L2, NOTCH1, MAPK7, PSMA1, PSMA2, PSMA3, PSMA4, PSMA5, PSMA6, PSMA7, PSMB1, PSMB2, PSMB3, PSMB4, PSMB5, PSMB6, PSMB7, PSMB8, PSMB9, PSMB10, PSMC2, PSMC3, PSMC4, PSMC5, PSMD1, PSMD2, PSMD3, PSMD4, PSMD5, PSMD7, PSMD8, PSMD9, PSMD10, PSMD11, PSMD12, PSMD13,…	TRIM22, TRIM38, BATF, RGS14, RIPK3, CARD16, ELF1, ELF4, ETV6, PRKD2, PYCARD, HLA-DRB1, ICAM1, IFI16, SP110, IRF1, IRF3, IRF7, ITGB2, RHOG, LGALS9, LYL1, MYD88, NFKB1, NFKB2, NFKBIE, IL23A, HDAC7, PML, PSMB8, PSMB9, PSMB10, LPAR5, PSME1, RELB, SLC39A8, TRIM21, STAT5A, STAT6, TNFAIP3, TRIM25, TSC22D4, TRIM56, NLRC5, CARD11, PARP10, CFLAR, CD40, CD74	95	49	5	0.0359712	0.0694444
GO:0006355	regulation of DNA-templated transcription	GO_0006355_9_and_GO:0045892	GO_0006355_9	GO:0045892	negative regulation of DNA-templated transcription	ACVR2B, PARP1, AEBP1, AHR, BIRC5, ARNTL, ZFHX3, ATF3, ATRX, BACH1, CCND1, BCL3, BCL6, BCL7A, PRDM1, BMP2, BMP4, BMP6, BRCA1, KLF5, C1QBP, CALR, CAV1, RUNX3, CBFB, CCND3, CCNE1, CDK2, CDK5, CDK6, CDKN1B, CDKN1C, CDKN2A, CEBPA, CEBPB, CEBPD, CENPF, FOXN3, PLK3, CREB1, ATF2, CREBBP, CREM, CRY1, CRY2, CRYAB, CRYM, NKX2-5, CTBP1, CTBP2, CTNNB1, CUX1, DAB2, DAP, DAXX, GADD45A, DDIT3, DDX5, DLG1, DLX1, …	TRIM22, TRIM38, BATF, RGS14, RIPK3, CARD16, ELF1, ELF4, ETV6, PRKD2, PYCARD, HLA-DRB1, ICAM1, IFI16, SP110, IRF1, IRF3, IRF7, ITGB2, RHOG, LGALS9, LYL1, MYD88, NFKB1, NFKB2, NFKBIE, IL23A, HDAC7, PML, PSMB8, PSMB9, PSMB10, LPAR5, PSME1, RELB, SLC39A8, TRIM21, STAT5A, STAT6, TNFAIP3, TRIM25, TSC22D4, TRIM56, NLRC5, CARD11, PARP10, CFLAR, CD40, CD74	813	49	11	0.012926	0.025522
GO:0006355	regulation of DNA-templated transcription	GO_0006355_9_and_GO:0045893	GO_0006355_9	GO:0045893	positive regulation of DNA-templated transcription	ABL1, ACTA2, ACVR1, ACVR1B, ACVR2A, PARP1, ADRB2, JAG1, AHR, AKT1, AMFR, APEX1, APOE, APP, ARF4, RHOG, ARNT, ARNTL, ARRB1, ZFHX3, ATF1, ATF3, ATM, ATRX, BACH1, BCL3, BCL9, BLM, BMP2, BMP4, BMP6, BMPR1A, BMPR2, BRCA1, BRCA2, KLF5, RUNX3, CBFB, CCNA2, CCNC, CCNT1, CCNT2, CD4, CD40, CD74, CD81, CDC5L, CDH1, CDH13, CDK2, CDK7, CDK8, CDK9, CDKN1C, CDX1, CEBPA, CEBPB, CEBPD, CEBPG, CHEK1, CHUK, COL1A1,…	TRIM22, TRIM38, BATF, RGS14, RIPK3, CARD16, ELF1, ELF4, ETV6, PRKD2, PYCARD, HLA-DRB1, ICAM1, IFI16, SP110, IRF1, IRF3, IRF7, ITGB2, RHOG, LGALS9, LYL1, MYD88, NFKB1, NFKB2, NFKBIE, IL23A, HDAC7, PML, PSMB8, PSMB9, PSMB10, LPAR5, PSME1, RELB, SLC39A8, TRIM21, STAT5A, STAT6, TNFAIP3, TRIM25, TSC22D4, TRIM56, NLRC5, CARD11, PARP10, CFLAR, CD40, CD74	959	49	23	0.0233503	0.0456349
GO:0006355	regulation of DNA-templated transcription	GO_0006355_9_and_GO:0051090	GO_0006355_9	GO:0051090	regulation of DNA-binding transcription factor activity	AKT1, ANXA3, ANXA4, APP, ARRB1, ARRB2, CAT, CAV1, CD40, CDKN2A, CEBPG, CHUK, CLU, ATF2, MAPK14, CTH, CTNNB1, CYLD, CYP1B1, DAP, DDIT3, DHX9, DVL2, EDN1, EP300, EZH2, FANCA, FANCD2, FER, FLNA, FLOT2, FOS, FZD2, GAS6, HCLS1, HDAC2, HMOX1, FOXA1, PRMT2, HES1, HSPA1A, HSPA1B, ICAM1, ID1, ID2, ID3, IKBKB, IL1B, IL1RAP, IL6, IL18, IRAK1, ITGB2, JAK2, JUN, JUP, KIT, KRAS, LGALS9, LRP6, LRP5, SMAD3, SMAD…	TRIM22, TRIM38, BATF, RGS14, RIPK3, CARD16, ELF1, ELF4, ETV6, PRKD2, PYCARD, HLA-DRB1, ICAM1, IFI16, SP110, IRF1, IRF3, IRF7, ITGB2, RHOG, LGALS9, LYL1, MYD88, NFKB1, NFKB2, NFKBIE, IL23A, HDAC7, PML, PSMB8, PSMB9, PSMB10, LPAR5, PSME1, RELB, SLC39A8, TRIM21, STAT5A, STAT6, TNFAIP3, TRIM25, TSC22D4, TRIM56, NLRC5, CARD11, PARP10, CFLAR, CD40, CD74	280	49	22	0.0716612	0.133739
GO:0006355	regulation of DNA-templated transcription	GO_0006355_9_and_GO:2000142	GO_0006355_9	GO:2000142	regulation of DNA-templated transcription initiation	CREB1, NKX2-5, CTNNB1, ERCC1, ERCC6, GTF2B, HMGB1, JUN, MITF, MED1, PSMC2, PSMC3, PSMC4, PSMC5, SRF, HNF1B, TP53, TWIST1, WNT10B, XPA, FOSL1, MED14, MED17, BCLAF1, MED24, MED12, MED13, MED16, SUB1, PAXIP1, SETX, ZNF451, MED4, RRN3, ATF7IP, CAND1, CTNNBIP1, MED30, DHX36	TRIM22, TRIM38, BATF, RGS14, RIPK3, CARD16, ELF1, ELF4, ETV6, PRKD2, PYCARD, HLA-DRB1, ICAM1, IFI16, SP110, IRF1, IRF3, IRF7, ITGB2, RHOG, LGALS9, LYL1, MYD88, NFKB1, NFKB2, NFKBIE, IL23A, HDAC7, PML, PSMB8, PSMB9, PSMB10, LPAR5, PSME1, RELB, SLC39A8, TRIM21, STAT5A, STAT6, TNFAIP3, TRIM25, TSC22D4, TRIM56, NLRC5, CARD11, PARP10, CFLAR, CD40, CD74	39	49	0	0	0
GO:0006355	regulation of DNA-templated transcription	GO_0006355_10_and_GO:0000083	GO_0006355_10	GO:0000083	regulation of transcription involved in G1/S transition of mitotic cell cycle	BACH1, CCNE1, CDC6, CDK5, E2F1, E2F4, ID2, NPAT, ORC1, PCNA, CDK16, CDK17, CDK14, POLA1, RB1, RRM2, TFDP1, TFDP2, TYMS, CDC45, KLF11, CCNA1, BRD4, HINFP, FBXO5, CDT1, E2F7	ZBTB42, LPCAT3, CDKN1C, CEBPA, RAI1, EGLN3, FOXP4, ZNF488, ZNF816, ZNF440, ZNF57, ZNF664, NFXL1, ZNF600, DEDD2, ZNF114, ZNF467, CELSR2, SDR16C5, ELF3, FGFR2, KDM2A, ZNF629, TRIM29, NPNT, GATA2, EHF, GCLC, ZNF544, TOX3, ZFP41, GRHL1, STRN3, SLC40A1, HDGF, MNX1, HMGB3, FOXA1, MACC1, IRF6, JUP, LRP5, EPCAM, MXD1, ARRB1, MDK, NRARP, NAB1, NFIA, GAL, KLF3, RASD1, ZNF823, TASP1, PRKCH, PRKCI, PRKCZ, PA…	27	82	0	0	0
GO:0006355	regulation of DNA-templated transcription	GO_0006355_10_and_GO:0006356	GO_0006355_10	GO:0006356	regulation of transcription by RNA polymerase I	DDX11, ERBB2, FLNA, MTOR, NCL, POLR2K, POLR2L, SMARCA4, SMARCB1, UBTF, EIF2AK3, ZMPSTE24, PWP1, WDR43, NOL11, SIRT7, PIH1D1, HEATR1, DHX33, IPPK, WDR75, UTP15, MAF1	ZBTB42, LPCAT3, CDKN1C, CEBPA, RAI1, EGLN3, FOXP4, ZNF488, ZNF816, ZNF440, ZNF57, ZNF664, NFXL1, ZNF600, DEDD2, ZNF114, ZNF467, CELSR2, SDR16C5, ELF3, FGFR2, KDM2A, ZNF629, TRIM29, NPNT, GATA2, EHF, GCLC, ZNF544, TOX3, ZFP41, GRHL1, STRN3, SLC40A1, HDGF, MNX1, HMGB3, FOXA1, MACC1, IRF6, JUP, LRP5, EPCAM, MXD1, ARRB1, MDK, NRARP, NAB1, NFIA, GAL, KLF3, RASD1, ZNF823, TASP1, PRKCH, PRKCI, PRKCZ, PA…	23	82	0	0	0
GO:0006355	regulation of DNA-templated transcription	GO_0006355_10_and_GO:0006357	GO_0006355_10	GO:0006357	regulation of transcription by RNA polymerase II	ABL1, ACTL6A, ACVR1, ACVR1B, ACVR2A, ACVR2B, PARP1, ADRB2, AEBP1, JAG1, AHR, AKT1, AMFR, ANXA4, APEX1, APOE, APP, ARF4, RHOA, ARNT, ARNTL, ARRB1, ZFHX3, ATF1, ATF3, ATM, RERE, ATP2B4, ATRX, BACH1, CCND1, BCL3, BCL6, BCL9, PRDM1, BMP2, BMP4, BMP6, BMPR1A, BMPR2, BRCA1, ZFP36L1, ZFP36L2, KLF9, KLF5, C1QBP, CALR, CAMK2D, CAV1, RUNX3, CBFB, CCNC, CCND3, CCNE1, CCNH, CCNT1, CCNT2, CD40, CD81, CDC5L, C…	ZBTB42, LPCAT3, CDKN1C, CEBPA, RAI1, EGLN3, FOXP4, ZNF488, ZNF816, ZNF440, ZNF57, ZNF664, NFXL1, ZNF600, DEDD2, ZNF114, ZNF467, CELSR2, SDR16C5, ELF3, FGFR2, KDM2A, ZNF629, TRIM29, NPNT, GATA2, EHF, GCLC, ZNF544, TOX3, ZFP41, GRHL1, STRN3, SLC40A1, HDGF, MNX1, HMGB3, FOXA1, MACC1, IRF6, JUP, LRP5, EPCAM, MXD1, ARRB1, MDK, NRARP, NAB1, NFIA, GAL, KLF3, RASD1, ZNF823, TASP1, PRKCH, PRKCI, PRKCZ, PA…	1564	82	60	0.037831	0.072904
GO:0006355	regulation of DNA-templated transcription	GO_0006355_10_and_GO:0032784	GO_0006355_10	GO:0032784	regulation of DNA-templated transcription elongation	CCNT1, CCNT2, ERCC6, EZH2, GTF2F1, HNRNPU, SUPT4H1, SUPT5H, SUPT6H, TCEA2, THOC5, CDK13, CCNK, LDB1, RNF8, RECQL5, THOC1, TSFM, ALYREF, ZMYND11, TCERG1, SUPT16H, SCAF8, WDR43, BRD4, HTATSF1, CDK12, SETD5, EAPP, CDC73, ELL3, LEO1, RNF168, ZNF326	ZBTB42, LPCAT3, CDKN1C, CEBPA, RAI1, EGLN3, FOXP4, ZNF488, ZNF816, ZNF440, ZNF57, ZNF664, NFXL1, ZNF600, DEDD2, ZNF114, ZNF467, CELSR2, SDR16C5, ELF3, FGFR2, KDM2A, ZNF629, TRIM29, NPNT, GATA2, EHF, GCLC, ZNF544, TOX3, ZFP41, GRHL1, STRN3, SLC40A1, HDGF, MNX1, HMGB3, FOXA1, MACC1, IRF6, JUP, LRP5, EPCAM, MXD1, ARRB1, MDK, NRARP, NAB1, NFIA, GAL, KLF3, RASD1, ZNF823, TASP1, PRKCH, PRKCI, PRKCZ, PA…	34	82	1	0.00869565	0.0172414
GO:0006355	regulation of DNA-templated transcription	GO_0006355_10_and_GO:0043620	GO_0006355_10	GO:0043620	regulation of DNA-templated transcription in response to stress	ARNT, ATF3, BACH1, CEBPB, CHEK1, CREBBP, DDIT3, EGR1, EP300, EPAS1, HIF1A, HMOX1, HSF1, HSPA1A, HSPA5, DNAJB1, RBPJ, JUN, MUC1, NCK1, NEDD4, NFE2L2, NOTCH1, MAPK7, PSMA1, PSMA2, PSMA3, PSMA4, PSMA5, PSMA6, PSMA7, PSMB1, PSMB2, PSMB3, PSMB4, PSMB5, PSMB6, PSMB7, PSMB8, PSMB9, PSMB10, PSMC2, PSMC3, PSMC4, PSMC5, PSMD1, PSMD2, PSMD3, PSMD4, PSMD5, PSMD7, PSMD8, PSMD9, PSMD10, PSMD11, PSMD12, PSMD13,…	ZBTB42, LPCAT3, CDKN1C, CEBPA, RAI1, EGLN3, FOXP4, ZNF488, ZNF816, ZNF440, ZNF57, ZNF664, NFXL1, ZNF600, DEDD2, ZNF114, ZNF467, CELSR2, SDR16C5, ELF3, FGFR2, KDM2A, ZNF629, TRIM29, NPNT, GATA2, EHF, GCLC, ZNF544, TOX3, ZFP41, GRHL1, STRN3, SLC40A1, HDGF, MNX1, HMGB3, FOXA1, MACC1, IRF6, JUP, LRP5, EPCAM, MXD1, ARRB1, MDK, NRARP, NAB1, NFIA, GAL, KLF3, RASD1, ZNF823, TASP1, PRKCH, PRKCI, PRKCZ, PA…	95	82	1	0.00568182	0.0112994
GO:0006355	regulation of DNA-templated transcription	GO_0006355_10_and_GO:0045892	GO_0006355_10	GO:0045892	negative regulation of DNA-templated transcription	ACVR2B, PARP1, AEBP1, AHR, BIRC5, ARNTL, ZFHX3, ATF3, ATRX, BACH1, CCND1, BCL3, BCL6, BCL7A, PRDM1, BMP2, BMP4, BMP6, BRCA1, KLF5, C1QBP, CALR, CAV1, RUNX3, CBFB, CCND3, CCNE1, CDK2, CDK5, CDK6, CDKN1B, CDKN1C, CDKN2A, CEBPA, CEBPB, CEBPD, CENPF, FOXN3, PLK3, CREB1, ATF2, CREBBP, CREM, CRY1, CRY2, CRYAB, CRYM, NKX2-5, CTBP1, CTBP2, CTNNB1, CUX1, DAB2, DAP, DAXX, GADD45A, DDIT3, DDX5, DLG1, DLX1, …	ZBTB42, LPCAT3, CDKN1C, CEBPA, RAI1, EGLN3, FOXP4, ZNF488, ZNF816, ZNF440, ZNF57, ZNF664, NFXL1, ZNF600, DEDD2, ZNF114, ZNF467, CELSR2, SDR16C5, ELF3, FGFR2, KDM2A, ZNF629, TRIM29, NPNT, GATA2, EHF, GCLC, ZNF544, TOX3, ZFP41, GRHL1, STRN3, SLC40A1, HDGF, MNX1, HMGB3, FOXA1, MACC1, IRF6, JUP, LRP5, EPCAM, MXD1, ARRB1, MDK, NRARP, NAB1, NFIA, GAL, KLF3, RASD1, ZNF823, TASP1, PRKCH, PRKCI, PRKCZ, PA…	813	82	32	0.03708	0.0715084
GO:0006355	regulation of DNA-templated transcription	GO_0006355_10_and_GO:0045893	GO_0006355_10	GO:0045893	positive regulation of DNA-templated transcription	ABL1, ACTA2, ACVR1, ACVR1B, ACVR2A, PARP1, ADRB2, JAG1, AHR, AKT1, AMFR, APEX1, APOE, APP, ARF4, RHOG, ARNT, ARNTL, ARRB1, ZFHX3, ATF1, ATF3, ATM, ATRX, BACH1, BCL3, BCL9, BLM, BMP2, BMP4, BMP6, BMPR1A, BMPR2, BRCA1, BRCA2, KLF5, RUNX3, CBFB, CCNA2, CCNC, CCNT1, CCNT2, CD4, CD40, CD74, CD81, CDC5L, CDH1, CDH13, CDK2, CDK7, CDK8, CDK9, CDKN1C, CDX1, CEBPA, CEBPB, CEBPD, CEBPG, CHEK1, CHUK, COL1A1,…	ZBTB42, LPCAT3, CDKN1C, CEBPA, RAI1, EGLN3, FOXP4, ZNF488, ZNF816, ZNF440, ZNF57, ZNF664, NFXL1, ZNF600, DEDD2, ZNF114, ZNF467, CELSR2, SDR16C5, ELF3, FGFR2, KDM2A, ZNF629, TRIM29, NPNT, GATA2, EHF, GCLC, ZNF544, TOX3, ZFP41, GRHL1, STRN3, SLC40A1, HDGF, MNX1, HMGB3, FOXA1, MACC1, IRF6, JUP, LRP5, EPCAM, MXD1, ARRB1, MDK, NRARP, NAB1, NFIA, GAL, KLF3, RASD1, ZNF823, TASP1, PRKCH, PRKCI, PRKCZ, PA…	959	82	34	0.0337637	0.0653218
GO:0006355	regulation of DNA-templated transcription	GO_0006355_10_and_GO:0051090	GO_0006355_10	GO:0051090	regulation of DNA-binding transcription factor activity	AKT1, ANXA3, ANXA4, APP, ARRB1, ARRB2, CAT, CAV1, CD40, CDKN2A, CEBPG, CHUK, CLU, ATF2, MAPK14, CTH, CTNNB1, CYLD, CYP1B1, DAP, DDIT3, DHX9, DVL2, EDN1, EP300, EZH2, FANCA, FANCD2, FER, FLNA, FLOT2, FOS, FZD2, GAS6, HCLS1, HDAC2, HMOX1, FOXA1, PRMT2, HES1, HSPA1A, HSPA1B, ICAM1, ID1, ID2, ID3, IKBKB, IL1B, IL1RAP, IL6, IL18, IRAK1, ITGB2, JAK2, JUN, JUP, KIT, KRAS, LGALS9, LRP6, LRP5, SMAD3, SMAD…	ZBTB42, LPCAT3, CDKN1C, CEBPA, RAI1, EGLN3, FOXP4, ZNF488, ZNF816, ZNF440, ZNF57, ZNF664, NFXL1, ZNF600, DEDD2, ZNF114, ZNF467, CELSR2, SDR16C5, ELF3, FGFR2, KDM2A, ZNF629, TRIM29, NPNT, GATA2, EHF, GCLC, ZNF544, TOX3, ZFP41, GRHL1, STRN3, SLC40A1, HDGF, MNX1, HMGB3, FOXA1, MACC1, IRF6, JUP, LRP5, EPCAM, MXD1, ARRB1, MDK, NRARP, NAB1, NFIA, GAL, KLF3, RASD1, ZNF823, TASP1, PRKCH, PRKCI, PRKCZ, PA…	280	82	10	0.0284091	0.0552486
GO:0006355	regulation of DNA-templated transcription	GO_0006355_10_and_GO:2000142	GO_0006355_10	GO:2000142	regulation of DNA-templated transcription initiation	CREB1, NKX2-5, CTNNB1, ERCC1, ERCC6, GTF2B, HMGB1, JUN, MITF, MED1, PSMC2, PSMC3, PSMC4, PSMC5, SRF, HNF1B, TP53, TWIST1, WNT10B, XPA, FOSL1, MED14, MED17, BCLAF1, MED24, MED12, MED13, MED16, SUB1, PAXIP1, SETX, ZNF451, MED4, RRN3, ATF7IP, CAND1, CTNNBIP1, MED30, DHX36	ZBTB42, LPCAT3, CDKN1C, CEBPA, RAI1, EGLN3, FOXP4, ZNF488, ZNF816, ZNF440, ZNF57, ZNF664, NFXL1, ZNF600, DEDD2, ZNF114, ZNF467, CELSR2, SDR16C5, ELF3, FGFR2, KDM2A, ZNF629, TRIM29, NPNT, GATA2, EHF, GCLC, ZNF544, TOX3, ZFP41, GRHL1, STRN3, SLC40A1, HDGF, MNX1, HMGB3, FOXA1, MACC1, IRF6, JUP, LRP5, EPCAM, MXD1, ARRB1, MDK, NRARP, NAB1, NFIA, GAL, KLF3, RASD1, ZNF823, TASP1, PRKCH, PRKCI, PRKCZ, PA…	39	82	1	0.00833333	0.0165289
GO:0006355	regulation of DNA-templated transcription	GO_0006355_14_and_GO:0000083	GO_0006355_14	GO:0000083	regulation of transcription involved in G1/S transition of mitotic cell cycle	BACH1, CCNE1, CDC6, CDK5, E2F1, E2F4, ID2, NPAT, ORC1, PCNA, CDK16, CDK17, CDK14, POLA1, RB1, RRM2, TFDP1, TFDP2, TYMS, CDC45, KLF11, CCNA1, BRD4, HINFP, FBXO5, CDT1, E2F7	ZSCAN30, BASP1, MORF4L1, MLLT11, PKIG, KLF12, EID2B, HDX, E2F7, CYLD, AEBP1, DLX1, DLX2, EBF1, PHC2, THAP8, ENG, ERCC1, ETV1, ETV5, ZNF25, JAZF1, FGFR1, ZHX3, CAND2, ERC1, LPIN1, SATB2, RHOQ, EID1, DNAJB5, HCFC2, HLX, HOXD8, PRMT2, RBPJ, SMAD9, PPP1R12A, DDR2, PBX3, DACT1, MBTPS2, CDK14, PKD2, BNC2, BATF3, PKIA, PRKAR1A, BEX1, PRKD1, MAPK7, NAT14, ZMIZ1, AHRR, TSHZ3, SHOX2, CAPRIN2, TRAK2, SMARCD…	27	82	2	0.0186916	0.0366972
GO:0006355	regulation of DNA-templated transcription	GO_0006355_14_and_GO:0006356	GO_0006355_14	GO:0006356	regulation of transcription by RNA polymerase I	DDX11, ERBB2, FLNA, MTOR, NCL, POLR2K, POLR2L, SMARCA4, SMARCB1, UBTF, EIF2AK3, ZMPSTE24, PWP1, WDR43, NOL11, SIRT7, PIH1D1, HEATR1, DHX33, IPPK, WDR75, UTP15, MAF1	ZSCAN30, BASP1, MORF4L1, MLLT11, PKIG, KLF12, EID2B, HDX, E2F7, CYLD, AEBP1, DLX1, DLX2, EBF1, PHC2, THAP8, ENG, ERCC1, ETV1, ETV5, ZNF25, JAZF1, FGFR1, ZHX3, CAND2, ERC1, LPIN1, SATB2, RHOQ, EID1, DNAJB5, HCFC2, HLX, HOXD8, PRMT2, RBPJ, SMAD9, PPP1R12A, DDR2, PBX3, DACT1, MBTPS2, CDK14, PKD2, BNC2, BATF3, PKIA, PRKAR1A, BEX1, PRKD1, MAPK7, NAT14, ZMIZ1, AHRR, TSHZ3, SHOX2, CAPRIN2, TRAK2, SMARCD…	23	82	0	0	0
GO:0006355	regulation of DNA-templated transcription	GO_0006355_14_and_GO:0006357	GO_0006355_14	GO:0006357	regulation of transcription by RNA polymerase II	ABL1, ACTL6A, ACVR1, ACVR1B, ACVR2A, ACVR2B, PARP1, ADRB2, AEBP1, JAG1, AHR, AKT1, AMFR, ANXA4, APEX1, APOE, APP, ARF4, RHOA, ARNT, ARNTL, ARRB1, ZFHX3, ATF1, ATF3, ATM, RERE, ATP2B4, ATRX, BACH1, CCND1, BCL3, BCL6, BCL9, PRDM1, BMP2, BMP4, BMP6, BMPR1A, BMPR2, BRCA1, ZFP36L1, ZFP36L2, KLF9, KLF5, C1QBP, CALR, CAMK2D, CAV1, RUNX3, CBFB, CCNC, CCND3, CCNE1, CCNH, CCNT1, CCNT2, CD40, CD81, CDC5L, C…	ZSCAN30, BASP1, MORF4L1, MLLT11, PKIG, KLF12, EID2B, HDX, E2F7, CYLD, AEBP1, DLX1, DLX2, EBF1, PHC2, THAP8, ENG, ERCC1, ETV1, ETV5, ZNF25, JAZF1, FGFR1, ZHX3, CAND2, ERC1, LPIN1, SATB2, RHOQ, EID1, DNAJB5, HCFC2, HLX, HOXD8, PRMT2, RBPJ, SMAD9, PPP1R12A, DDR2, PBX3, DACT1, MBTPS2, CDK14, PKD2, BNC2, BATF3, PKIA, PRKAR1A, BEX1, PRKD1, MAPK7, NAT14, ZMIZ1, AHRR, TSHZ3, SHOX2, CAPRIN2, TRAK2, SMARCD…	1564	82	64	0.0404551	0.0777643
GO:0006355	regulation of DNA-templated transcription	GO_0006355_14_and_GO:0032784	GO_0006355_14	GO:0032784	regulation of DNA-templated transcription elongation	CCNT1, CCNT2, ERCC6, EZH2, GTF2F1, HNRNPU, SUPT4H1, SUPT5H, SUPT6H, TCEA2, THOC5, CDK13, CCNK, LDB1, RNF8, RECQL5, THOC1, TSFM, ALYREF, ZMYND11, TCERG1, SUPT16H, SCAF8, WDR43, BRD4, HTATSF1, CDK12, SETD5, EAPP, CDC73, ELL3, LEO1, RNF168, ZNF326	ZSCAN30, BASP1, MORF4L1, MLLT11, PKIG, KLF12, EID2B, HDX, E2F7, CYLD, AEBP1, DLX1, DLX2, EBF1, PHC2, THAP8, ENG, ERCC1, ETV1, ETV5, ZNF25, JAZF1, FGFR1, ZHX3, CAND2, ERC1, LPIN1, SATB2, RHOQ, EID1, DNAJB5, HCFC2, HLX, HOXD8, PRMT2, RBPJ, SMAD9, PPP1R12A, DDR2, PBX3, DACT1, MBTPS2, CDK14, PKD2, BNC2, BATF3, PKIA, PRKAR1A, BEX1, PRKD1, MAPK7, NAT14, ZMIZ1, AHRR, TSHZ3, SHOX2, CAPRIN2, TRAK2, SMARCD…	34	82	1	0.00869565	0.0172414
GO:0006355	regulation of DNA-templated transcription	GO_0006355_14_and_GO:0043620	GO_0006355_14	GO:0043620	regulation of DNA-templated transcription in response to stress	ARNT, ATF3, BACH1, CEBPB, CHEK1, CREBBP, DDIT3, EGR1, EP300, EPAS1, HIF1A, HMOX1, HSF1, HSPA1A, HSPA5, DNAJB1, RBPJ, JUN, MUC1, NCK1, NEDD4, NFE2L2, NOTCH1, MAPK7, PSMA1, PSMA2, PSMA3, PSMA4, PSMA5, PSMA6, PSMA7, PSMB1, PSMB2, PSMB3, PSMB4, PSMB5, PSMB6, PSMB7, PSMB8, PSMB9, PSMB10, PSMC2, PSMC3, PSMC4, PSMC5, PSMD1, PSMD2, PSMD3, PSMD4, PSMD5, PSMD7, PSMD8, PSMD9, PSMD10, PSMD11, PSMD12, PSMD13,…	ZSCAN30, BASP1, MORF4L1, MLLT11, PKIG, KLF12, EID2B, HDX, E2F7, CYLD, AEBP1, DLX1, DLX2, EBF1, PHC2, THAP8, ENG, ERCC1, ETV1, ETV5, ZNF25, JAZF1, FGFR1, ZHX3, CAND2, ERC1, LPIN1, SATB2, RHOQ, EID1, DNAJB5, HCFC2, HLX, HOXD8, PRMT2, RBPJ, SMAD9, PPP1R12A, DDR2, PBX3, DACT1, MBTPS2, CDK14, PKD2, BNC2, BATF3, PKIA, PRKAR1A, BEX1, PRKD1, MAPK7, NAT14, ZMIZ1, AHRR, TSHZ3, SHOX2, CAPRIN2, TRAK2, SMARCD…	95	82	3	0.0172414	0.0338983
GO:0006355	regulation of DNA-templated transcription	GO_0006355_14_and_GO:0045892	GO_0006355_14	GO:0045892	negative regulation of DNA-templated transcription	ACVR2B, PARP1, AEBP1, AHR, BIRC5, ARNTL, ZFHX3, ATF3, ATRX, BACH1, CCND1, BCL3, BCL6, BCL7A, PRDM1, BMP2, BMP4, BMP6, BRCA1, KLF5, C1QBP, CALR, CAV1, RUNX3, CBFB, CCND3, CCNE1, CDK2, CDK5, CDK6, CDKN1B, CDKN1C, CDKN2A, CEBPA, CEBPB, CEBPD, CENPF, FOXN3, PLK3, CREB1, ATF2, CREBBP, CREM, CRY1, CRY2, CRYAB, CRYM, NKX2-5, CTBP1, CTBP2, CTNNB1, CUX1, DAB2, DAP, DAXX, GADD45A, DDIT3, DDX5, DLG1, DLX1, …	ZSCAN30, BASP1, MORF4L1, MLLT11, PKIG, KLF12, EID2B, HDX, E2F7, CYLD, AEBP1, DLX1, DLX2, EBF1, PHC2, THAP8, ENG, ERCC1, ETV1, ETV5, ZNF25, JAZF1, FGFR1, ZHX3, CAND2, ERC1, LPIN1, SATB2, RHOQ, EID1, DNAJB5, HCFC2, HLX, HOXD8, PRMT2, RBPJ, SMAD9, PPP1R12A, DDR2, PBX3, DACT1, MBTPS2, CDK14, PKD2, BNC2, BATF3, PKIA, PRKAR1A, BEX1, PRKD1, MAPK7, NAT14, ZMIZ1, AHRR, TSHZ3, SHOX2, CAPRIN2, TRAK2, SMARCD…	813	82	38	0.0443407	0.0849162
GO:0006355	regulation of DNA-templated transcription	GO_0006355_14_and_GO:0045893	GO_0006355_14	GO:0045893	positive regulation of DNA-templated transcription	ABL1, ACTA2, ACVR1, ACVR1B, ACVR2A, PARP1, ADRB2, JAG1, AHR, AKT1, AMFR, APEX1, APOE, APP, ARF4, RHOG, ARNT, ARNTL, ARRB1, ZFHX3, ATF1, ATF3, ATM, ATRX, BACH1, BCL3, BCL9, BLM, BMP2, BMP4, BMP6, BMPR1A, BMPR2, BRCA1, BRCA2, KLF5, RUNX3, CBFB, CCNA2, CCNC, CCNT1, CCNT2, CD4, CD40, CD74, CD81, CDC5L, CDH1, CDH13, CDK2, CDK7, CDK8, CDK9, CDKN1C, CDX1, CEBPA, CEBPB, CEBPD, CEBPG, CHEK1, CHUK, COL1A1,…	ZSCAN30, BASP1, MORF4L1, MLLT11, PKIG, KLF12, EID2B, HDX, E2F7, CYLD, AEBP1, DLX1, DLX2, EBF1, PHC2, THAP8, ENG, ERCC1, ETV1, ETV5, ZNF25, JAZF1, FGFR1, ZHX3, CAND2, ERC1, LPIN1, SATB2, RHOQ, EID1, DNAJB5, HCFC2, HLX, HOXD8, PRMT2, RBPJ, SMAD9, PPP1R12A, DDR2, PBX3, DACT1, MBTPS2, CDK14, PKD2, BNC2, BATF3, PKIA, PRKAR1A, BEX1, PRKD1, MAPK7, NAT14, ZMIZ1, AHRR, TSHZ3, SHOX2, CAPRIN2, TRAK2, SMARCD…	959	82	45	0.0451807	0.0864553
GO:0006355	regulation of DNA-templated transcription	GO_0006355_14_and_GO:0051090	GO_0006355_14	GO:0051090	regulation of DNA-binding transcription factor activity	AKT1, ANXA3, ANXA4, APP, ARRB1, ARRB2, CAT, CAV1, CD40, CDKN2A, CEBPG, CHUK, CLU, ATF2, MAPK14, CTH, CTNNB1, CYLD, CYP1B1, DAP, DDIT3, DHX9, DVL2, EDN1, EP300, EZH2, FANCA, FANCD2, FER, FLNA, FLOT2, FOS, FZD2, GAS6, HCLS1, HDAC2, HMOX1, FOXA1, PRMT2, HES1, HSPA1A, HSPA1B, ICAM1, ID1, ID2, ID3, IKBKB, IL1B, IL1RAP, IL6, IL18, IRAK1, ITGB2, JAK2, JUN, JUP, KIT, KRAS, LGALS9, LRP6, LRP5, SMAD3, SMAD…	ZSCAN30, BASP1, MORF4L1, MLLT11, PKIG, KLF12, EID2B, HDX, E2F7, CYLD, AEBP1, DLX1, DLX2, EBF1, PHC2, THAP8, ENG, ERCC1, ETV1, ETV5, ZNF25, JAZF1, FGFR1, ZHX3, CAND2, ERC1, LPIN1, SATB2, RHOQ, EID1, DNAJB5, HCFC2, HLX, HOXD8, PRMT2, RBPJ, SMAD9, PPP1R12A, DDR2, PBX3, DACT1, MBTPS2, CDK14, PKD2, BNC2, BATF3, PKIA, PRKAR1A, BEX1, PRKD1, MAPK7, NAT14, ZMIZ1, AHRR, TSHZ3, SHOX2, CAPRIN2, TRAK2, SMARCD…	280	82	10	0.0284091	0.0552486
GO:0006355	regulation of DNA-templated transcription	GO_0006355_14_and_GO:2000142	GO_0006355_14	GO:2000142	regulation of DNA-templated transcription initiation	CREB1, NKX2-5, CTNNB1, ERCC1, ERCC6, GTF2B, HMGB1, JUN, MITF, MED1, PSMC2, PSMC3, PSMC4, PSMC5, SRF, HNF1B, TP53, TWIST1, WNT10B, XPA, FOSL1, MED14, MED17, BCLAF1, MED24, MED12, MED13, MED16, SUB1, PAXIP1, SETX, ZNF451, MED4, RRN3, ATF7IP, CAND1, CTNNBIP1, MED30, DHX36	ZSCAN30, BASP1, MORF4L1, MLLT11, PKIG, KLF12, EID2B, HDX, E2F7, CYLD, AEBP1, DLX1, DLX2, EBF1, PHC2, THAP8, ENG, ERCC1, ETV1, ETV5, ZNF25, JAZF1, FGFR1, ZHX3, CAND2, ERC1, LPIN1, SATB2, RHOQ, EID1, DNAJB5, HCFC2, HLX, HOXD8, PRMT2, RBPJ, SMAD9, PPP1R12A, DDR2, PBX3, DACT1, MBTPS2, CDK14, PKD2, BNC2, BATF3, PKIA, PRKAR1A, BEX1, PRKD1, MAPK7, NAT14, ZMIZ1, AHRR, TSHZ3, SHOX2, CAPRIN2, TRAK2, SMARCD…	39	82	2	0.0168067	0.0330579
GO:0006355	regulation of DNA-templated transcription	GO_0006355_22_and_GO:0000083	GO_0006355_22	GO:0000083	regulation of transcription involved in G1/S transition of mitotic cell cycle	BACH1, CCNE1, CDC6, CDK5, E2F1, E2F4, ID2, NPAT, ORC1, PCNA, CDK16, CDK17, CDK14, POLA1, RB1, RRM2, TFDP1, TFDP2, TYMS, CDC45, KLF11, CCNA1, BRD4, HINFP, FBXO5, CDT1, E2F7	CDK5, POLR3F, CENPF, ZNF268, STRAP, KRBA2, CRK, CRY1, NKX2-5, SAMD11, EID2, CAMTA1, HEY1, CBX6, PRAME, ZNF283, MAMSTR, GPS2, HOXC4, HOXC6, HOXC8, HOXC9, HOXC10, HRAS, HSBP1, ID3, ID4, MLF1, CITED1, TRIM37, NEDD8, MYEF2, MED31, CDK16, ZNF771, PRRX2, TAF9B, DEPDC1, ZFP64, LANCL2, MAPK11, PSMA7, PSMB4, PSMB5, PSMB6, PSMB7, STOX2, PSMD2, SALL2, SMO, TAF6, TP53BP1, UBB, ZNF35, ZSCAN21, MLF2, DPF1, BRM…	27	65	2	0.0222222	0.0434783
GO:0006355	regulation of DNA-templated transcription	GO_0006355_22_and_GO:0006356	GO_0006355_22	GO:0006356	regulation of transcription by RNA polymerase I	DDX11, ERBB2, FLNA, MTOR, NCL, POLR2K, POLR2L, SMARCA4, SMARCB1, UBTF, EIF2AK3, ZMPSTE24, PWP1, WDR43, NOL11, SIRT7, PIH1D1, HEATR1, DHX33, IPPK, WDR75, UTP15, MAF1	CDK5, POLR3F, CENPF, ZNF268, STRAP, KRBA2, CRK, CRY1, NKX2-5, SAMD11, EID2, CAMTA1, HEY1, CBX6, PRAME, ZNF283, MAMSTR, GPS2, HOXC4, HOXC6, HOXC8, HOXC9, HOXC10, HRAS, HSBP1, ID3, ID4, MLF1, CITED1, TRIM37, NEDD8, MYEF2, MED31, CDK16, ZNF771, PRRX2, TAF9B, DEPDC1, ZFP64, LANCL2, MAPK11, PSMA7, PSMB4, PSMB5, PSMB6, PSMB7, STOX2, PSMD2, SALL2, SMO, TAF6, TP53BP1, UBB, ZNF35, ZSCAN21, MLF2, DPF1, BRM…	23	65	0	0	0
GO:0006355	regulation of DNA-templated transcription	GO_0006355_22_and_GO:0006357	GO_0006355_22	GO:0006357	regulation of transcription by RNA polymerase II	ABL1, ACTL6A, ACVR1, ACVR1B, ACVR2A, ACVR2B, PARP1, ADRB2, AEBP1, JAG1, AHR, AKT1, AMFR, ANXA4, APEX1, APOE, APP, ARF4, RHOA, ARNT, ARNTL, ARRB1, ZFHX3, ATF1, ATF3, ATM, RERE, ATP2B4, ATRX, BACH1, CCND1, BCL3, BCL6, BCL9, PRDM1, BMP2, BMP4, BMP6, BMPR1A, BMPR2, BRCA1, ZFP36L1, ZFP36L2, KLF9, KLF5, C1QBP, CALR, CAMK2D, CAV1, RUNX3, CBFB, CCNC, CCND3, CCNE1, CCNH, CCNT1, CCNT2, CD40, CD81, CDC5L, C…	CDK5, POLR3F, CENPF, ZNF268, STRAP, KRBA2, CRK, CRY1, NKX2-5, SAMD11, EID2, CAMTA1, HEY1, CBX6, PRAME, ZNF283, MAMSTR, GPS2, HOXC4, HOXC6, HOXC8, HOXC9, HOXC10, HRAS, HSBP1, ID3, ID4, MLF1, CITED1, TRIM37, NEDD8, MYEF2, MED31, CDK16, ZNF771, PRRX2, TAF9B, DEPDC1, ZFP64, LANCL2, MAPK11, PSMA7, PSMB4, PSMB5, PSMB6, PSMB7, STOX2, PSMD2, SALL2, SMO, TAF6, TP53BP1, UBB, ZNF35, ZSCAN21, MLF2, DPF1, BRM…	1564	65	52	0.032974	0.0638428
GO:0006355	regulation of DNA-templated transcription	GO_0006355_22_and_GO:0032784	GO_0006355_22	GO:0032784	regulation of DNA-templated transcription elongation	CCNT1, CCNT2, ERCC6, EZH2, GTF2F1, HNRNPU, SUPT4H1, SUPT5H, SUPT6H, TCEA2, THOC5, CDK13, CCNK, LDB1, RNF8, RECQL5, THOC1, TSFM, ALYREF, ZMYND11, TCERG1, SUPT16H, SCAF8, WDR43, BRD4, HTATSF1, CDK12, SETD5, EAPP, CDC73, ELL3, LEO1, RNF168, ZNF326	CDK5, POLR3F, CENPF, ZNF268, STRAP, KRBA2, CRK, CRY1, NKX2-5, SAMD11, EID2, CAMTA1, HEY1, CBX6, PRAME, ZNF283, MAMSTR, GPS2, HOXC4, HOXC6, HOXC8, HOXC9, HOXC10, HRAS, HSBP1, ID3, ID4, MLF1, CITED1, TRIM37, NEDD8, MYEF2, MED31, CDK16, ZNF771, PRRX2, TAF9B, DEPDC1, ZFP64, LANCL2, MAPK11, PSMA7, PSMB4, PSMB5, PSMB6, PSMB7, STOX2, PSMD2, SALL2, SMO, TAF6, TP53BP1, UBB, ZNF35, ZSCAN21, MLF2, DPF1, BRM…	34	65	0	0	0
GO:0006355	regulation of DNA-templated transcription	GO_0006355_22_and_GO:0043620	GO_0006355_22	GO:0043620	regulation of DNA-templated transcription in response to stress	ARNT, ATF3, BACH1, CEBPB, CHEK1, CREBBP, DDIT3, EGR1, EP300, EPAS1, HIF1A, HMOX1, HSF1, HSPA1A, HSPA5, DNAJB1, RBPJ, JUN, MUC1, NCK1, NEDD4, NFE2L2, NOTCH1, MAPK7, PSMA1, PSMA2, PSMA3, PSMA4, PSMA5, PSMA6, PSMA7, PSMB1, PSMB2, PSMB3, PSMB4, PSMB5, PSMB6, PSMB7, PSMB8, PSMB9, PSMB10, PSMC2, PSMC3, PSMC4, PSMC5, PSMD1, PSMD2, PSMD3, PSMD4, PSMD5, PSMD7, PSMD8, PSMD9, PSMD10, PSMD11, PSMD12, PSMD13,…	CDK5, POLR3F, CENPF, ZNF268, STRAP, KRBA2, CRK, CRY1, NKX2-5, SAMD11, EID2, CAMTA1, HEY1, CBX6, PRAME, ZNF283, MAMSTR, GPS2, HOXC4, HOXC6, HOXC8, HOXC9, HOXC10, HRAS, HSBP1, ID3, ID4, MLF1, CITED1, TRIM37, NEDD8, MYEF2, MED31, CDK16, ZNF771, PRRX2, TAF9B, DEPDC1, ZFP64, LANCL2, MAPK11, PSMA7, PSMB4, PSMB5, PSMB6, PSMB7, STOX2, PSMD2, SALL2, SMO, TAF6, TP53BP1, UBB, ZNF35, ZSCAN21, MLF2, DPF1, BRM…	95	65	7	0.0457516	0.0875
GO:0006355	regulation of DNA-templated transcription	GO_0006355_22_and_GO:0045892	GO_0006355_22	GO:0045892	negative regulation of DNA-templated transcription	ACVR2B, PARP1, AEBP1, AHR, BIRC5, ARNTL, ZFHX3, ATF3, ATRX, BACH1, CCND1, BCL3, BCL6, BCL7A, PRDM1, BMP2, BMP4, BMP6, BRCA1, KLF5, C1QBP, CALR, CAV1, RUNX3, CBFB, CCND3, CCNE1, CDK2, CDK5, CDK6, CDKN1B, CDKN1C, CDKN2A, CEBPA, CEBPB, CEBPD, CENPF, FOXN3, PLK3, CREB1, ATF2, CREBBP, CREM, CRY1, CRY2, CRYAB, CRYM, NKX2-5, CTBP1, CTBP2, CTNNB1, CUX1, DAB2, DAP, DAXX, GADD45A, DDIT3, DDX5, DLG1, DLX1, …	CDK5, POLR3F, CENPF, ZNF268, STRAP, KRBA2, CRK, CRY1, NKX2-5, SAMD11, EID2, CAMTA1, HEY1, CBX6, PRAME, ZNF283, MAMSTR, GPS2, HOXC4, HOXC6, HOXC8, HOXC9, HOXC10, HRAS, HSBP1, ID3, ID4, MLF1, CITED1, TRIM37, NEDD8, MYEF2, MED31, CDK16, ZNF771, PRRX2, TAF9B, DEPDC1, ZFP64, LANCL2, MAPK11, PSMA7, PSMB4, PSMB5, PSMB6, PSMB7, STOX2, PSMD2, SALL2, SMO, TAF6, TP53BP1, UBB, ZNF35, ZSCAN21, MLF2, DPF1, BRM…	813	65	27	0.0317274	0.0615034
GO:0006355	regulation of DNA-templated transcription	GO_0006355_22_and_GO:0045893	GO_0006355_22	GO:0045893	positive regulation of DNA-templated transcription	ABL1, ACTA2, ACVR1, ACVR1B, ACVR2A, PARP1, ADRB2, JAG1, AHR, AKT1, AMFR, APEX1, APOE, APP, ARF4, RHOG, ARNT, ARNTL, ARRB1, ZFHX3, ATF1, ATF3, ATM, ATRX, BACH1, BCL3, BCL9, BLM, BMP2, BMP4, BMP6, BMPR1A, BMPR2, BRCA1, BRCA2, KLF5, RUNX3, CBFB, CCNA2, CCNC, CCNT1, CCNT2, CD4, CD40, CD74, CD81, CDC5L, CDH1, CDH13, CDK2, CDK7, CDK8, CDK9, CDKN1C, CDX1, CEBPA, CEBPB, CEBPD, CEBPG, CHEK1, CHUK, COL1A1,…	CDK5, POLR3F, CENPF, ZNF268, STRAP, KRBA2, CRK, CRY1, NKX2-5, SAMD11, EID2, CAMTA1, HEY1, CBX6, PRAME, ZNF283, MAMSTR, GPS2, HOXC4, HOXC6, HOXC8, HOXC9, HOXC10, HRAS, HSBP1, ID3, ID4, MLF1, CITED1, TRIM37, NEDD8, MYEF2, MED31, CDK16, ZNF771, PRRX2, TAF9B, DEPDC1, ZFP64, LANCL2, MAPK11, PSMA7, PSMB4, PSMB5, PSMB6, PSMB7, STOX2, PSMD2, SALL2, SMO, TAF6, TP53BP1, UBB, ZNF35, ZSCAN21, MLF2, DPF1, BRM…	959	65	24	0.024	0.046875
GO:0006355	regulation of DNA-templated transcription	GO_0006355_22_and_GO:0051090	GO_0006355_22	GO:0051090	regulation of DNA-binding transcription factor activity	AKT1, ANXA3, ANXA4, APP, ARRB1, ARRB2, CAT, CAV1, CD40, CDKN2A, CEBPG, CHUK, CLU, ATF2, MAPK14, CTH, CTNNB1, CYLD, CYP1B1, DAP, DDIT3, DHX9, DVL2, EDN1, EP300, EZH2, FANCA, FANCD2, FER, FLNA, FLOT2, FOS, FZD2, GAS6, HCLS1, HDAC2, HMOX1, FOXA1, PRMT2, HES1, HSPA1A, HSPA1B, ICAM1, ID1, ID2, ID3, IKBKB, IL1B, IL1RAP, IL6, IL18, IRAK1, ITGB2, JAK2, JUN, JUP, KIT, KRAS, LGALS9, LRP6, LRP5, SMAD3, SMAD…	CDK5, POLR3F, CENPF, ZNF268, STRAP, KRBA2, CRK, CRY1, NKX2-5, SAMD11, EID2, CAMTA1, HEY1, CBX6, PRAME, ZNF283, MAMSTR, GPS2, HOXC4, HOXC6, HOXC8, HOXC9, HOXC10, HRAS, HSBP1, ID3, ID4, MLF1, CITED1, TRIM37, NEDD8, MYEF2, MED31, CDK16, ZNF771, PRRX2, TAF9B, DEPDC1, ZFP64, LANCL2, MAPK11, PSMA7, PSMB4, PSMB5, PSMB6, PSMB7, STOX2, PSMD2, SALL2, SMO, TAF6, TP53BP1, UBB, ZNF35, ZSCAN21, MLF2, DPF1, BRM…	280	65	6	0.0176991	0.0347826
GO:0006355	regulation of DNA-templated transcription	GO_0006355_22_and_GO:2000142	GO_0006355_22	GO:2000142	regulation of DNA-templated transcription initiation	CREB1, NKX2-5, CTNNB1, ERCC1, ERCC6, GTF2B, HMGB1, JUN, MITF, MED1, PSMC2, PSMC3, PSMC4, PSMC5, SRF, HNF1B, TP53, TWIST1, WNT10B, XPA, FOSL1, MED14, MED17, BCLAF1, MED24, MED12, MED13, MED16, SUB1, PAXIP1, SETX, ZNF451, MED4, RRN3, ATF7IP, CAND1, CTNNBIP1, MED30, DHX36	CDK5, POLR3F, CENPF, ZNF268, STRAP, KRBA2, CRK, CRY1, NKX2-5, SAMD11, EID2, CAMTA1, HEY1, CBX6, PRAME, ZNF283, MAMSTR, GPS2, HOXC4, HOXC6, HOXC8, HOXC9, HOXC10, HRAS, HSBP1, ID3, ID4, MLF1, CITED1, TRIM37, NEDD8, MYEF2, MED31, CDK16, ZNF771, PRRX2, TAF9B, DEPDC1, ZFP64, LANCL2, MAPK11, PSMA7, PSMB4, PSMB5, PSMB6, PSMB7, STOX2, PSMD2, SALL2, SMO, TAF6, TP53BP1, UBB, ZNF35, ZSCAN21, MLF2, DPF1, BRM…	39	65	1	0.00970874	0.0192308
GO:0006355	regulation of DNA-templated transcription	GO_0006355_23_and_GO:0000083	GO_0006355_23	GO:0000083	regulation of transcription involved in G1/S transition of mitotic cell cycle	BACH1, CCNE1, CDC6, CDK5, E2F1, E2F4, ID2, NPAT, ORC1, PCNA, CDK16, CDK17, CDK14, POLA1, RB1, RRM2, TFDP1, TFDP2, TYMS, CDC45, KLF11, CCNA1, BRD4, HINFP, FBXO5, CDT1, E2F7	ZBTB33, HDAC6, HDAC5, ZNF587B, SAP25, PQBP1, TSFM, ZNF263, YAF2, CEBPZ, TRIM28, ZNF256, CDK2, ALYREF, RNF41, TSHZ1, TRIM13, TOPORS, CDK8, CDK9, DENND4A, CDKN1B, TRAIP, APBB3, ZNF267, PCGF3, HMG20A, SCML2, PRMT5, RBM14, C1D, N4BP2L2, MCRS1, PPIE, TAB1, HAX1, MAD2L2, NCOA2, SEMA4D, MYBBP1A, DDX17, DEAF1, USP16, POLR3G, TAF6L, CAMKK2, KHDRBS1, CTCF, GMEB1, MAP3K2, SRSF10, ZBTB6, ZNF266, ZNF273, ZNF2…	27	884	17	0.0190157	0.0373216
GO:0006355	regulation of DNA-templated transcription	GO_0006355_23_and_GO:0006356	GO_0006355_23	GO:0006356	regulation of transcription by RNA polymerase I	DDX11, ERBB2, FLNA, MTOR, NCL, POLR2K, POLR2L, SMARCA4, SMARCB1, UBTF, EIF2AK3, ZMPSTE24, PWP1, WDR43, NOL11, SIRT7, PIH1D1, HEATR1, DHX33, IPPK, WDR75, UTP15, MAF1	ZBTB33, HDAC6, HDAC5, ZNF587B, SAP25, PQBP1, TSFM, ZNF263, YAF2, CEBPZ, TRIM28, ZNF256, CDK2, ALYREF, RNF41, TSHZ1, TRIM13, TOPORS, CDK8, CDK9, DENND4A, CDKN1B, TRAIP, APBB3, ZNF267, PCGF3, HMG20A, SCML2, PRMT5, RBM14, C1D, N4BP2L2, MCRS1, PPIE, TAB1, HAX1, MAD2L2, NCOA2, SEMA4D, MYBBP1A, DDX17, DEAF1, USP16, POLR3G, TAF6L, CAMKK2, KHDRBS1, CTCF, GMEB1, MAP3K2, SRSF10, ZBTB6, ZNF266, ZNF273, ZNF2…	23	884	13	0.0145414	0.0286659
GO:0006355	regulation of DNA-templated transcription	GO_0006355_23_and_GO:0006357	GO_0006355_23	GO:0006357	regulation of transcription by RNA polymerase II	ABL1, ACTL6A, ACVR1, ACVR1B, ACVR2A, ACVR2B, PARP1, ADRB2, AEBP1, JAG1, AHR, AKT1, AMFR, ANXA4, APEX1, APOE, APP, ARF4, RHOA, ARNT, ARNTL, ARRB1, ZFHX3, ATF1, ATF3, ATM, RERE, ATP2B4, ATRX, BACH1, CCND1, BCL3, BCL6, BCL9, PRDM1, BMP2, BMP4, BMP6, BMPR1A, BMPR2, BRCA1, ZFP36L1, ZFP36L2, KLF9, KLF5, C1QBP, CALR, CAMK2D, CAV1, RUNX3, CBFB, CCNC, CCND3, CCNE1, CCNH, CCNT1, CCNT2, CD40, CD81, CDC5L, C…	ZBTB33, HDAC6, HDAC5, ZNF587B, SAP25, PQBP1, TSFM, ZNF263, YAF2, CEBPZ, TRIM28, ZNF256, CDK2, ALYREF, RNF41, TSHZ1, TRIM13, TOPORS, CDK8, CDK9, DENND4A, CDKN1B, TRAIP, APBB3, ZNF267, PCGF3, HMG20A, SCML2, PRMT5, RBM14, C1D, N4BP2L2, MCRS1, PPIE, TAB1, HAX1, MAD2L2, NCOA2, SEMA4D, MYBBP1A, DDX17, DEAF1, USP16, POLR3G, TAF6L, CAMKK2, KHDRBS1, CTCF, GMEB1, MAP3K2, SRSF10, ZBTB6, ZNF266, ZNF273, ZNF2…	1564	884	655	0.36531	0.535131
GO:0006355	regulation of DNA-templated transcription	GO_0006355_23_and_GO:0032784	GO_0006355_23	GO:0032784	regulation of DNA-templated transcription elongation	CCNT1, CCNT2, ERCC6, EZH2, GTF2F1, HNRNPU, SUPT4H1, SUPT5H, SUPT6H, TCEA2, THOC5, CDK13, CCNK, LDB1, RNF8, RECQL5, THOC1, TSFM, ALYREF, ZMYND11, TCERG1, SUPT16H, SCAF8, WDR43, BRD4, HTATSF1, CDK12, SETD5, EAPP, CDC73, ELL3, LEO1, RNF168, ZNF326	ZBTB33, HDAC6, HDAC5, ZNF587B, SAP25, PQBP1, TSFM, ZNF263, YAF2, CEBPZ, TRIM28, ZNF256, CDK2, ALYREF, RNF41, TSHZ1, TRIM13, TOPORS, CDK8, CDK9, DENND4A, CDKN1B, TRAIP, APBB3, ZNF267, PCGF3, HMG20A, SCML2, PRMT5, RBM14, C1D, N4BP2L2, MCRS1, PPIE, TAB1, HAX1, MAD2L2, NCOA2, SEMA4D, MYBBP1A, DDX17, DEAF1, USP16, POLR3G, TAF6L, CAMKK2, KHDRBS1, CTCF, GMEB1, MAP3K2, SRSF10, ZBTB6, ZNF266, ZNF273, ZNF2…	34	884	20	0.0222717	0.043573
GO:0006355	regulation of DNA-templated transcription	GO_0006355_23_and_GO:0043620	GO_0006355_23	GO:0043620	regulation of DNA-templated transcription in response to stress	ARNT, ATF3, BACH1, CEBPB, CHEK1, CREBBP, DDIT3, EGR1, EP300, EPAS1, HIF1A, HMOX1, HSF1, HSPA1A, HSPA5, DNAJB1, RBPJ, JUN, MUC1, NCK1, NEDD4, NFE2L2, NOTCH1, MAPK7, PSMA1, PSMA2, PSMA3, PSMA4, PSMA5, PSMA6, PSMA7, PSMB1, PSMB2, PSMB3, PSMB4, PSMB5, PSMB6, PSMB7, PSMB8, PSMB9, PSMB10, PSMC2, PSMC3, PSMC4, PSMC5, PSMD1, PSMD2, PSMD3, PSMD4, PSMD5, PSMD7, PSMD8, PSMD9, PSMD10, PSMD11, PSMD12, PSMD13,…	ZBTB33, HDAC6, HDAC5, ZNF587B, SAP25, PQBP1, TSFM, ZNF263, YAF2, CEBPZ, TRIM28, ZNF256, CDK2, ALYREF, RNF41, TSHZ1, TRIM13, TOPORS, CDK8, CDK9, DENND4A, CDKN1B, TRAIP, APBB3, ZNF267, PCGF3, HMG20A, SCML2, PRMT5, RBM14, C1D, N4BP2L2, MCRS1, PPIE, TAB1, HAX1, MAD2L2, NCOA2, SEMA4D, MYBBP1A, DDX17, DEAF1, USP16, POLR3G, TAF6L, CAMKK2, KHDRBS1, CTCF, GMEB1, MAP3K2, SRSF10, ZBTB6, ZNF266, ZNF273, ZNF2…	95	884	19	0.0197917	0.0388151
GO:0006355	regulation of DNA-templated transcription	GO_0006355_23_and_GO:0045892	GO_0006355_23	GO:0045892	negative regulation of DNA-templated transcription	ACVR2B, PARP1, AEBP1, AHR, BIRC5, ARNTL, ZFHX3, ATF3, ATRX, BACH1, CCND1, BCL3, BCL6, BCL7A, PRDM1, BMP2, BMP4, BMP6, BRCA1, KLF5, C1QBP, CALR, CAV1, RUNX3, CBFB, CCND3, CCNE1, CDK2, CDK5, CDK6, CDKN1B, CDKN1C, CDKN2A, CEBPA, CEBPB, CEBPD, CENPF, FOXN3, PLK3, CREB1, ATF2, CREBBP, CREM, CRY1, CRY2, CRYAB, CRYM, NKX2-5, CTBP1, CTBP2, CTNNB1, CUX1, DAB2, DAP, DAXX, GADD45A, DDIT3, DDX5, DLG1, DLX1, …	ZBTB33, HDAC6, HDAC5, ZNF587B, SAP25, PQBP1, TSFM, ZNF263, YAF2, CEBPZ, TRIM28, ZNF256, CDK2, ALYREF, RNF41, TSHZ1, TRIM13, TOPORS, CDK8, CDK9, DENND4A, CDKN1B, TRAIP, APBB3, ZNF267, PCGF3, HMG20A, SCML2, PRMT5, RBM14, C1D, N4BP2L2, MCRS1, PPIE, TAB1, HAX1, MAD2L2, NCOA2, SEMA4D, MYBBP1A, DDX17, DEAF1, USP16, POLR3G, TAF6L, CAMKK2, KHDRBS1, CTCF, GMEB1, MAP3K2, SRSF10, ZBTB6, ZNF266, ZNF273, ZNF2…	813	884	340	0.250553	0.400707
GO:0006355	regulation of DNA-templated transcription	GO_0006355_23_and_GO:0045893	GO_0006355_23	GO:0045893	positive regulation of DNA-templated transcription	ABL1, ACTA2, ACVR1, ACVR1B, ACVR2A, PARP1, ADRB2, JAG1, AHR, AKT1, AMFR, APEX1, APOE, APP, ARF4, RHOG, ARNT, ARNTL, ARRB1, ZFHX3, ATF1, ATF3, ATM, ATRX, BACH1, BCL3, BCL9, BLM, BMP2, BMP4, BMP6, BMPR1A, BMPR2, BRCA1, BRCA2, KLF5, RUNX3, CBFB, CCNA2, CCNC, CCNT1, CCNT2, CD4, CD40, CD74, CD81, CDC5L, CDH1, CDH13, CDK2, CDK7, CDK8, CDK9, CDKN1C, CDX1, CEBPA, CEBPB, CEBPD, CEBPG, CHEK1, CHUK, COL1A1,…	ZBTB33, HDAC6, HDAC5, ZNF587B, SAP25, PQBP1, TSFM, ZNF263, YAF2, CEBPZ, TRIM28, ZNF256, CDK2, ALYREF, RNF41, TSHZ1, TRIM13, TOPORS, CDK8, CDK9, DENND4A, CDKN1B, TRAIP, APBB3, ZNF267, PCGF3, HMG20A, SCML2, PRMT5, RBM14, C1D, N4BP2L2, MCRS1, PPIE, TAB1, HAX1, MAD2L2, NCOA2, SEMA4D, MYBBP1A, DDX17, DEAF1, USP16, POLR3G, TAF6L, CAMKK2, KHDRBS1, CTCF, GMEB1, MAP3K2, SRSF10, ZBTB6, ZNF266, ZNF273, ZNF2…	959	884	365	0.246955	0.396093
GO:0006355	regulation of DNA-templated transcription	GO_0006355_23_and_GO:0051090	GO_0006355_23	GO:0051090	regulation of DNA-binding transcription factor activity	AKT1, ANXA3, ANXA4, APP, ARRB1, ARRB2, CAT, CAV1, CD40, CDKN2A, CEBPG, CHUK, CLU, ATF2, MAPK14, CTH, CTNNB1, CYLD, CYP1B1, DAP, DDIT3, DHX9, DVL2, EDN1, EP300, EZH2, FANCA, FANCD2, FER, FLNA, FLOT2, FOS, FZD2, GAS6, HCLS1, HDAC2, HMOX1, FOXA1, PRMT2, HES1, HSPA1A, HSPA1B, ICAM1, ID1, ID2, ID3, IKBKB, IL1B, IL1RAP, IL6, IL18, IRAK1, ITGB2, JAK2, JUN, JUP, KIT, KRAS, LGALS9, LRP6, LRP5, SMAD3, SMAD…	ZBTB33, HDAC6, HDAC5, ZNF587B, SAP25, PQBP1, TSFM, ZNF263, YAF2, CEBPZ, TRIM28, ZNF256, CDK2, ALYREF, RNF41, TSHZ1, TRIM13, TOPORS, CDK8, CDK9, DENND4A, CDKN1B, TRAIP, APBB3, ZNF267, PCGF3, HMG20A, SCML2, PRMT5, RBM14, C1D, N4BP2L2, MCRS1, PPIE, TAB1, HAX1, MAD2L2, NCOA2, SEMA4D, MYBBP1A, DDX17, DEAF1, USP16, POLR3G, TAF6L, CAMKK2, KHDRBS1, CTCF, GMEB1, MAP3K2, SRSF10, ZBTB6, ZNF266, ZNF273, ZNF2…	280	884	76	0.0698529	0.130584
GO:0006355	regulation of DNA-templated transcription	GO_0006355_23_and_GO:2000142	GO_0006355_23	GO:2000142	regulation of DNA-templated transcription initiation	CREB1, NKX2-5, CTNNB1, ERCC1, ERCC6, GTF2B, HMGB1, JUN, MITF, MED1, PSMC2, PSMC3, PSMC4, PSMC5, SRF, HNF1B, TP53, TWIST1, WNT10B, XPA, FOSL1, MED14, MED17, BCLAF1, MED24, MED12, MED13, MED16, SUB1, PAXIP1, SETX, ZNF451, MED4, RRN3, ATF7IP, CAND1, CTNNBIP1, MED30, DHX36	ZBTB33, HDAC6, HDAC5, ZNF587B, SAP25, PQBP1, TSFM, ZNF263, YAF2, CEBPZ, TRIM28, ZNF256, CDK2, ALYREF, RNF41, TSHZ1, TRIM13, TOPORS, CDK8, CDK9, DENND4A, CDKN1B, TRAIP, APBB3, ZNF267, PCGF3, HMG20A, SCML2, PRMT5, RBM14, C1D, N4BP2L2, MCRS1, PPIE, TAB1, HAX1, MAD2L2, NCOA2, SEMA4D, MYBBP1A, DDX17, DEAF1, USP16, POLR3G, TAF6L, CAMKK2, KHDRBS1, CTCF, GMEB1, MAP3K2, SRSF10, ZBTB6, ZNF266, ZNF273, ZNF2…	39	884	20	0.0221484	0.0433369
GO:0006355	regulation of DNA-templated transcription	GO_0006355_24_and_GO:0000083	GO_0006355_24	GO:0000083	regulation of transcription involved in G1/S transition of mitotic cell cycle	BACH1, CCNE1, CDC6, CDK5, E2F1, E2F4, ID2, NPAT, ORC1, PCNA, CDK16, CDK17, CDK14, POLA1, RB1, RRM2, TFDP1, TFDP2, TYMS, CDC45, KLF11, CCNA1, BRD4, HINFP, FBXO5, CDT1, E2F7	MAMLD1, CDH13, NAMPT, SORBS3, TRIB1, CDK7, ZMPSTE24, CDKN1A, FSTL3, TNIP1, KLF2, CITED2, IRF9, YAP1, FST, CREB3, CIB1, CEBPB, CEBPD, HTATIP2, DRAP1, ERLIN1, HEXIM1, RBCK1, NFAT5, PPP1R13L, MID2, WWP1, OSR2, TRIM6, CLU, JDP2, COL1A1, KLF6, NCOA7, NACC2, CRABP2, CRYAB, CTBP2, GLIS1, SIK1, DTX3L, DAB2IP, IRX2, CYP1B1, ADRB2, DAB2, DAP, CITED4, GADD45A, GLIS3, DLG1, JAG1, DVL1, ECM1, EDN1, EFNA1, EGF…	27	307	0	0	0
GO:0006355	regulation of DNA-templated transcription	GO_0006355_24_and_GO:0006356	GO_0006355_24	GO:0006356	regulation of transcription by RNA polymerase I	DDX11, ERBB2, FLNA, MTOR, NCL, POLR2K, POLR2L, SMARCA4, SMARCB1, UBTF, EIF2AK3, ZMPSTE24, PWP1, WDR43, NOL11, SIRT7, PIH1D1, HEATR1, DHX33, IPPK, WDR75, UTP15, MAF1	MAMLD1, CDH13, NAMPT, SORBS3, TRIB1, CDK7, ZMPSTE24, CDKN1A, FSTL3, TNIP1, KLF2, CITED2, IRF9, YAP1, FST, CREB3, CIB1, CEBPB, CEBPD, HTATIP2, DRAP1, ERLIN1, HEXIM1, RBCK1, NFAT5, PPP1R13L, MID2, WWP1, OSR2, TRIM6, CLU, JDP2, COL1A1, KLF6, NCOA7, NACC2, CRABP2, CRYAB, CTBP2, GLIS1, SIK1, DTX3L, DAB2IP, IRX2, CYP1B1, ADRB2, DAB2, DAP, CITED4, GADD45A, GLIS3, DLG1, JAG1, DVL1, ECM1, EDN1, EFNA1, EGF…	23	307	3	0.00917431	0.0181818
GO:0006355	regulation of DNA-templated transcription	GO_0006355_24_and_GO:0006357	GO_0006355_24	GO:0006357	regulation of transcription by RNA polymerase II	ABL1, ACTL6A, ACVR1, ACVR1B, ACVR2A, ACVR2B, PARP1, ADRB2, AEBP1, JAG1, AHR, AKT1, AMFR, ANXA4, APEX1, APOE, APP, ARF4, RHOA, ARNT, ARNTL, ARRB1, ZFHX3, ATF1, ATF3, ATM, RERE, ATP2B4, ATRX, BACH1, CCND1, BCL3, BCL6, BCL9, PRDM1, BMP2, BMP4, BMP6, BMPR1A, BMPR2, BRCA1, ZFP36L1, ZFP36L2, KLF9, KLF5, C1QBP, CALR, CAMK2D, CAV1, RUNX3, CBFB, CCNC, CCND3, CCNE1, CCNH, CCNT1, CCNT2, CD40, CD81, CDC5L, C…	MAMLD1, CDH13, NAMPT, SORBS3, TRIB1, CDK7, ZMPSTE24, CDKN1A, FSTL3, TNIP1, KLF2, CITED2, IRF9, YAP1, FST, CREB3, CIB1, CEBPB, CEBPD, HTATIP2, DRAP1, ERLIN1, HEXIM1, RBCK1, NFAT5, PPP1R13L, MID2, WWP1, OSR2, TRIM6, CLU, JDP2, COL1A1, KLF6, NCOA7, NACC2, CRABP2, CRYAB, CTBP2, GLIS1, SIK1, DTX3L, DAB2IP, IRX2, CYP1B1, ADRB2, DAB2, DAP, CITED4, GADD45A, GLIS3, DLG1, JAG1, DVL1, ECM1, EDN1, EFNA1, EGF…	1564	307	229	0.139464	0.244789
GO:0006355	regulation of DNA-templated transcription	GO_0006355_24_and_GO:0032784	GO_0006355_24	GO:0032784	regulation of DNA-templated transcription elongation	CCNT1, CCNT2, ERCC6, EZH2, GTF2F1, HNRNPU, SUPT4H1, SUPT5H, SUPT6H, TCEA2, THOC5, CDK13, CCNK, LDB1, RNF8, RECQL5, THOC1, TSFM, ALYREF, ZMYND11, TCERG1, SUPT16H, SCAF8, WDR43, BRD4, HTATSF1, CDK12, SETD5, EAPP, CDC73, ELL3, LEO1, RNF168, ZNF326	MAMLD1, CDH13, NAMPT, SORBS3, TRIB1, CDK7, ZMPSTE24, CDKN1A, FSTL3, TNIP1, KLF2, CITED2, IRF9, YAP1, FST, CREB3, CIB1, CEBPB, CEBPD, HTATIP2, DRAP1, ERLIN1, HEXIM1, RBCK1, NFAT5, PPP1R13L, MID2, WWP1, OSR2, TRIM6, CLU, JDP2, COL1A1, KLF6, NCOA7, NACC2, CRABP2, CRYAB, CTBP2, GLIS1, SIK1, DTX3L, DAB2IP, IRX2, CYP1B1, ADRB2, DAB2, DAP, CITED4, GADD45A, GLIS3, DLG1, JAG1, DVL1, ECM1, EDN1, EFNA1, EGF…	34	307	0	0	0
GO:0006355	regulation of DNA-templated transcription	GO_0006355_24_and_GO:0043620	GO_0006355_24	GO:0043620	regulation of DNA-templated transcription in response to stress	ARNT, ATF3, BACH1, CEBPB, CHEK1, CREBBP, DDIT3, EGR1, EP300, EPAS1, HIF1A, HMOX1, HSF1, HSPA1A, HSPA5, DNAJB1, RBPJ, JUN, MUC1, NCK1, NEDD4, NFE2L2, NOTCH1, MAPK7, PSMA1, PSMA2, PSMA3, PSMA4, PSMA5, PSMA6, PSMA7, PSMB1, PSMB2, PSMB3, PSMB4, PSMB5, PSMB6, PSMB7, PSMB8, PSMB9, PSMB10, PSMC2, PSMC3, PSMC4, PSMC5, PSMD1, PSMD2, PSMD3, PSMD4, PSMD5, PSMD7, PSMD8, PSMD9, PSMD10, PSMD11, PSMD12, PSMD13,…	MAMLD1, CDH13, NAMPT, SORBS3, TRIB1, CDK7, ZMPSTE24, CDKN1A, FSTL3, TNIP1, KLF2, CITED2, IRF9, YAP1, FST, CREB3, CIB1, CEBPB, CEBPD, HTATIP2, DRAP1, ERLIN1, HEXIM1, RBCK1, NFAT5, PPP1R13L, MID2, WWP1, OSR2, TRIM6, CLU, JDP2, COL1A1, KLF6, NCOA7, NACC2, CRABP2, CRYAB, CTBP2, GLIS1, SIK1, DTX3L, DAB2IP, IRX2, CYP1B1, ADRB2, DAB2, DAP, CITED4, GADD45A, GLIS3, DLG1, JAG1, DVL1, ECM1, EDN1, EFNA1, EGF…	95	307	21	0.0551181	0.104478
GO:0006355	regulation of DNA-templated transcription	GO_0006355_24_and_GO:0045892	GO_0006355_24	GO:0045892	negative regulation of DNA-templated transcription	ACVR2B, PARP1, AEBP1, AHR, BIRC5, ARNTL, ZFHX3, ATF3, ATRX, BACH1, CCND1, BCL3, BCL6, BCL7A, PRDM1, BMP2, BMP4, BMP6, BRCA1, KLF5, C1QBP, CALR, CAV1, RUNX3, CBFB, CCND3, CCNE1, CDK2, CDK5, CDK6, CDKN1B, CDKN1C, CDKN2A, CEBPA, CEBPB, CEBPD, CENPF, FOXN3, PLK3, CREB1, ATF2, CREBBP, CREM, CRY1, CRY2, CRYAB, CRYM, NKX2-5, CTBP1, CTBP2, CTNNB1, CUX1, DAB2, DAP, DAXX, GADD45A, DDIT3, DDX5, DLG1, DLX1, …	MAMLD1, CDH13, NAMPT, SORBS3, TRIB1, CDK7, ZMPSTE24, CDKN1A, FSTL3, TNIP1, KLF2, CITED2, IRF9, YAP1, FST, CREB3, CIB1, CEBPB, CEBPD, HTATIP2, DRAP1, ERLIN1, HEXIM1, RBCK1, NFAT5, PPP1R13L, MID2, WWP1, OSR2, TRIM6, CLU, JDP2, COL1A1, KLF6, NCOA7, NACC2, CRABP2, CRYAB, CTBP2, GLIS1, SIK1, DTX3L, DAB2IP, IRX2, CYP1B1, ADRB2, DAB2, DAP, CITED4, GADD45A, GLIS3, DLG1, JAG1, DVL1, ECM1, EDN1, EFNA1, EGF…	813	307	144	0.147541	0.257143
GO:0006355	regulation of DNA-templated transcription	GO_0006355_24_and_GO:0045893	GO_0006355_24	GO:0045893	positive regulation of DNA-templated transcription	ABL1, ACTA2, ACVR1, ACVR1B, ACVR2A, PARP1, ADRB2, JAG1, AHR, AKT1, AMFR, APEX1, APOE, APP, ARF4, RHOG, ARNT, ARNTL, ARRB1, ZFHX3, ATF1, ATF3, ATM, ATRX, BACH1, BCL3, BCL9, BLM, BMP2, BMP4, BMP6, BMPR1A, BMPR2, BRCA1, BRCA2, KLF5, RUNX3, CBFB, CCNA2, CCNC, CCNT1, CCNT2, CD4, CD40, CD74, CD81, CDC5L, CDH1, CDH13, CDK2, CDK7, CDK8, CDK9, CDKN1C, CDX1, CEBPA, CEBPB, CEBPD, CEBPG, CHEK1, CHUK, COL1A1,…	MAMLD1, CDH13, NAMPT, SORBS3, TRIB1, CDK7, ZMPSTE24, CDKN1A, FSTL3, TNIP1, KLF2, CITED2, IRF9, YAP1, FST, CREB3, CIB1, CEBPB, CEBPD, HTATIP2, DRAP1, ERLIN1, HEXIM1, RBCK1, NFAT5, PPP1R13L, MID2, WWP1, OSR2, TRIM6, CLU, JDP2, COL1A1, KLF6, NCOA7, NACC2, CRABP2, CRYAB, CTBP2, GLIS1, SIK1, DTX3L, DAB2IP, IRX2, CYP1B1, ADRB2, DAB2, DAP, CITED4, GADD45A, GLIS3, DLG1, JAG1, DVL1, ECM1, EDN1, EFNA1, EGF…	959	307	181	0.16682	0.28594
GO:0006355	regulation of DNA-templated transcription	GO_0006355_24_and_GO:0051090	GO_0006355_24	GO:0051090	regulation of DNA-binding transcription factor activity	AKT1, ANXA3, ANXA4, APP, ARRB1, ARRB2, CAT, CAV1, CD40, CDKN2A, CEBPG, CHUK, CLU, ATF2, MAPK14, CTH, CTNNB1, CYLD, CYP1B1, DAP, DDIT3, DHX9, DVL2, EDN1, EP300, EZH2, FANCA, FANCD2, FER, FLNA, FLOT2, FOS, FZD2, GAS6, HCLS1, HDAC2, HMOX1, FOXA1, PRMT2, HES1, HSPA1A, HSPA1B, ICAM1, ID1, ID2, ID3, IKBKB, IL1B, IL1RAP, IL6, IL18, IRAK1, ITGB2, JAK2, JUN, JUP, KIT, KRAS, LGALS9, LRP6, LRP5, SMAD3, SMAD…	MAMLD1, CDH13, NAMPT, SORBS3, TRIB1, CDK7, ZMPSTE24, CDKN1A, FSTL3, TNIP1, KLF2, CITED2, IRF9, YAP1, FST, CREB3, CIB1, CEBPB, CEBPD, HTATIP2, DRAP1, ERLIN1, HEXIM1, RBCK1, NFAT5, PPP1R13L, MID2, WWP1, OSR2, TRIM6, CLU, JDP2, COL1A1, KLF6, NCOA7, NACC2, CRABP2, CRYAB, CTBP2, GLIS1, SIK1, DTX3L, DAB2IP, IRX2, CYP1B1, ADRB2, DAB2, DAP, CITED4, GADD45A, GLIS3, DLG1, JAG1, DVL1, ECM1, EDN1, EFNA1, EGF…	280	307	72	0.139806	0.245315
GO:0006355	regulation of DNA-templated transcription	GO_0006355_24_and_GO:2000142	GO_0006355_24	GO:2000142	regulation of DNA-templated transcription initiation	CREB1, NKX2-5, CTNNB1, ERCC1, ERCC6, GTF2B, HMGB1, JUN, MITF, MED1, PSMC2, PSMC3, PSMC4, PSMC5, SRF, HNF1B, TP53, TWIST1, WNT10B, XPA, FOSL1, MED14, MED17, BCLAF1, MED24, MED12, MED13, MED16, SUB1, PAXIP1, SETX, ZNF451, MED4, RRN3, ATF7IP, CAND1, CTNNBIP1, MED30, DHX36	MAMLD1, CDH13, NAMPT, SORBS3, TRIB1, CDK7, ZMPSTE24, CDKN1A, FSTL3, TNIP1, KLF2, CITED2, IRF9, YAP1, FST, CREB3, CIB1, CEBPB, CEBPD, HTATIP2, DRAP1, ERLIN1, HEXIM1, RBCK1, NFAT5, PPP1R13L, MID2, WWP1, OSR2, TRIM6, CLU, JDP2, COL1A1, KLF6, NCOA7, NACC2, CRABP2, CRYAB, CTBP2, GLIS1, SIK1, DTX3L, DAB2IP, IRX2, CYP1B1, ADRB2, DAB2, DAP, CITED4, GADD45A, GLIS3, DLG1, JAG1, DVL1, ECM1, EDN1, EFNA1, EGF…	39	307	4	0.0116959	0.0231214
GO:0006396	RNA processing	GO_0006396_4_and_GO:0006397	GO_0006396_4	GO:0006397	mRNA processing	ADAR, ADARB1, APP, BARD1, ZFP36L1, C1QBP, CCNB1, CCNH, CCNT1, CDC5L, CDK7, CDK9, CIRBP, CLNS1A, CSTF1, CSTF2, CSTF3, DDX1, DDX5, DHX8, DHX9, DHX15, DYRK1A, ELAVL2, ELAVL1, ERCC2, ERCC3, FMR1, FRG1, FUS, GRSF1, GTF2F1, GTF2F2, GTF2H1, GTF2H4, HNRNPA1, HNRNPA2B1, HNRNPC, HNRNPD, HNRNPF, HNRNPH1, HNRNPH3, HNRNPK, HNRNPL, HNRNPU, HSF1, HSPA8, IK, LGALS3, MAGOH, MBNL1, MFAP1, MNAT1, HNRNPM, NCBP1, NCL…	SF3B4, CD2BP2, EMG1, FARS2, POP4, EBNA1BP2, PUSL1, ZMAT2, JMJD6, FTSJ1, GPKOW, METTL1, CWC15, TRMT112, POLR2C, POLR2I, POLR2J, POLR2L, AURKAIP1, RP9, MRPS11, SUPT4H1, ERI3, RBM42, GEMIN6, URM1, LAGE3, SF3B5, DHX16, LSM10, RRP36, TSR2, IMP4	414	33	17	0.0395349	0.0760626
GO:0006396	RNA processing	GO_0006396_4_and_GO:0008380	GO_0006396_4	GO:0008380	RNA splicing	C1QBP, CDC5L, CIRBP, CLK1, CLK2, CLK3, CLNS1A, CSTF1, CSTF2, CSTF3, DDX1, DDX5, DHX8, DHX9, DHX15, DYRK1A, ELAVL2, ELAVL1, FMR1, FRG1, FUS, GRSF1, GTF2F1, GTF2F2, HNRNPA1, HNRNPA2B1, HNRNPC, HNRNPD, HNRNPF, HNRNPH1, HNRNPH3, HNRNPK, HNRNPL, HNRNPU, HSPA1A, HSPA8, IK, LGALS3, MAGOH, MBNL1, MFAP1, HNRNPM, NCBP1, NCL, NONO, NUP98, PCBP1, PCBP2, PIK3R1, PLRG1, PNN, POLR2B, POLR2C, POLR2D, POLR2E, POL…	SF3B4, CD2BP2, EMG1, FARS2, POP4, EBNA1BP2, PUSL1, ZMAT2, JMJD6, FTSJ1, GPKOW, METTL1, CWC15, TRMT112, POLR2C, POLR2I, POLR2J, POLR2L, AURKAIP1, RP9, MRPS11, SUPT4H1, ERI3, RBM42, GEMIN6, URM1, LAGE3, SF3B5, DHX16, LSM10, RRP36, TSR2, IMP4	369	33	16	0.0414508	0.079602
GO:0006396	RNA processing	GO_0006396_4_and_GO:0031123	GO_0006396_4	GO:0031123	RNA 3'-end processing	APP, BARD1, ZFP36L1, CCNB1, CCNT1, CDK9, CSTF1, CSTF2, CSTF3, DKC1, FBL, GRSF1, HSD17B10, HSF1, MAGOH, NCBP1, PARN, EXOSC9, EXOSC10, POLR2D, RPS21, SRSF1, SRSF2, SRSF3, SRSF4, SRSF5, SRSF6, SRSF7, SNRPA, SSB, SUPT5H, SUPV3L1, U2AF1, SLBP, SYMPK, THOC5, SRSF9, SRSF11, CTR9, EIF4A3, DHX38, RNF40, ZC3H11A, RBM8A, THOC1, ALYREF, DDX39A, SRRM1, SLU7, AHCYL1, CPSF4, PAPOLA, RNPS1, CLP1, NUDT21, CPSF6, …	SF3B4, CD2BP2, EMG1, FARS2, POP4, EBNA1BP2, PUSL1, ZMAT2, JMJD6, FTSJ1, GPKOW, METTL1, CWC15, TRMT112, POLR2C, POLR2I, POLR2J, POLR2L, AURKAIP1, RP9, MRPS11, SUPT4H1, ERI3, RBM42, GEMIN6, URM1, LAGE3, SF3B5, DHX16, LSM10, RRP36, TSR2, IMP4	119	33	1	0.00662252	0.0131579
GO:0006396	RNA processing	GO_0006396_4_and_GO:0034470	GO_0006396_4	GO:0034470	ncRNA processing	ADAR, BYSL, CSTF2, DDX1, DDX10, DKC1, TRDMT1, ERCC2, FBL, FRG1, GRSF1, HSD17B10, HNRNPA2B1, IL6, ISG20, EIF6, SMAD1, SMAD2, SMAD3, METTL1, NOP2, NVL, PA2G4, PARN, PIN4, EXOSC9, EXOSC10, PRKDC, PWP2, RNASEL, RPL5, RPL11, RPL35A, RPS6, RPS14, RPS16, RPS19, RPS21, RPS24, SSB, STAT3, SUV39H1, TARBP1, TARBP2, RNF113A, LAGE3, RRP1, PRKRA, NOP14, RIOK3, ALKBH1, KAT2B, DDX18, RPL14, SART1, RRP9, DDX21, N…	SF3B4, CD2BP2, EMG1, FARS2, POP4, EBNA1BP2, PUSL1, ZMAT2, JMJD6, FTSJ1, GPKOW, METTL1, CWC15, TRMT112, POLR2C, POLR2I, POLR2J, POLR2L, AURKAIP1, RP9, MRPS11, SUPT4H1, ERI3, RBM42, GEMIN6, URM1, LAGE3, SF3B5, DHX16, LSM10, RRP36, TSR2, IMP4	301	33	15	0.0470219	0.0898204
GO:0006396	RNA processing	GO_0006396_4_and_GO:0036260	GO_0006396_4	GO:0036260	RNA capping	CCNH, CDK7, ERCC2, ERCC3, GTF2F1, GTF2F2, GTF2H1, GTF2H4, MNAT1, NCBP1, POLR2B, POLR2C, POLR2D, POLR2E, POLR2F, POLR2G, POLR2H, POLR2I, POLR2J, POLR2K, POLR2L, SUPT5H, RNMT, RNGTT, NCBP2, TGS1	SF3B4, CD2BP2, EMG1, FARS2, POP4, EBNA1BP2, PUSL1, ZMAT2, JMJD6, FTSJ1, GPKOW, METTL1, CWC15, TRMT112, POLR2C, POLR2I, POLR2J, POLR2L, AURKAIP1, RP9, MRPS11, SUPT4H1, ERI3, RBM42, GEMIN6, URM1, LAGE3, SF3B5, DHX16, LSM10, RRP36, TSR2, IMP4	26	33	4	0.0727273	0.135593
GO:0006396	RNA processing	GO_0006396_8_and_GO:0006397	GO_0006396_8	GO:0006397	mRNA processing	ADAR, ADARB1, APP, BARD1, ZFP36L1, C1QBP, CCNB1, CCNH, CCNT1, CDC5L, CDK7, CDK9, CIRBP, CLNS1A, CSTF1, CSTF2, CSTF3, DDX1, DDX5, DHX8, DHX9, DHX15, DYRK1A, ELAVL2, ELAVL1, ERCC2, ERCC3, FMR1, FRG1, FUS, GRSF1, GTF2F1, GTF2F2, GTF2H1, GTF2H4, HNRNPA1, HNRNPA2B1, HNRNPC, HNRNPD, HNRNPF, HNRNPH1, HNRNPH3, HNRNPK, HNRNPL, HNRNPU, HSF1, HSPA8, IK, LGALS3, MAGOH, MBNL1, MFAP1, MNAT1, HNRNPM, NCBP1, NCL…	PDCD7, PQBP1, RBM12, SUGP2, RCL1, RBM6, RBM5, ALYREF, MPHOSPH10, MPHOSPH6, DDX39A, HNRNPR, POP7, SRRM1, CDK9, CWC27, SAP18, SMNDC1, SF3A1, NPM3, ADAR, PRMT5, C1D, PPIE, PPIH, SYNCRIP, DDX17, CHERP, NOP56, RPP30, PRPF8, TBL3, IVNS1ABP, KHDRBS1, CELF1, CELF2, USP39, SRSF10, WDR4, RPP40, UTP14A, WDR3, CPSF4, TXNL4A, PAPOLA, TCERG1, RNPS1, SRSF8, POP1, SF3A3, HNRNPA0, CLP1, SF3B2, NUDT21, CPSF6, DDX5…	414	544	312	0.482972	0.651357
GO:0006396	RNA processing	GO_0006396_8_and_GO:0008380	GO_0006396_8	GO:0008380	RNA splicing	C1QBP, CDC5L, CIRBP, CLK1, CLK2, CLK3, CLNS1A, CSTF1, CSTF2, CSTF3, DDX1, DDX5, DHX8, DHX9, DHX15, DYRK1A, ELAVL2, ELAVL1, FMR1, FRG1, FUS, GRSF1, GTF2F1, GTF2F2, HNRNPA1, HNRNPA2B1, HNRNPC, HNRNPD, HNRNPF, HNRNPH1, HNRNPH3, HNRNPK, HNRNPL, HNRNPU, HSPA1A, HSPA8, IK, LGALS3, MAGOH, MBNL1, MFAP1, HNRNPM, NCBP1, NCL, NONO, NUP98, PCBP1, PCBP2, PIK3R1, PLRG1, PNN, POLR2B, POLR2C, POLR2D, POLR2E, POL…	PDCD7, PQBP1, RBM12, SUGP2, RCL1, RBM6, RBM5, ALYREF, MPHOSPH10, MPHOSPH6, DDX39A, HNRNPR, POP7, SRRM1, CDK9, CWC27, SAP18, SMNDC1, SF3A1, NPM3, ADAR, PRMT5, C1D, PPIE, PPIH, SYNCRIP, DDX17, CHERP, NOP56, RPP30, PRPF8, TBL3, IVNS1ABP, KHDRBS1, CELF1, CELF2, USP39, SRSF10, WDR4, RPP40, UTP14A, WDR3, CPSF4, TXNL4A, PAPOLA, TCERG1, RNPS1, SRSF8, POP1, SF3A3, HNRNPA0, CLP1, SF3B2, NUDT21, CPSF6, DDX5…	369	544	283	0.449206	0.619934
GO:0006396	RNA processing	GO_0006396_8_and_GO:0031123	GO_0006396_8	GO:0031123	RNA 3'-end processing	APP, BARD1, ZFP36L1, CCNB1, CCNT1, CDK9, CSTF1, CSTF2, CSTF3, DKC1, FBL, GRSF1, HSD17B10, HSF1, MAGOH, NCBP1, PARN, EXOSC9, EXOSC10, POLR2D, RPS21, SRSF1, SRSF2, SRSF3, SRSF4, SRSF5, SRSF6, SRSF7, SNRPA, SSB, SUPT5H, SUPV3L1, U2AF1, SLBP, SYMPK, THOC5, SRSF9, SRSF11, CTR9, EIF4A3, DHX38, RNF40, ZC3H11A, RBM8A, THOC1, ALYREF, DDX39A, SRRM1, SLU7, AHCYL1, CPSF4, PAPOLA, RNPS1, CLP1, NUDT21, CPSF6, …	PDCD7, PQBP1, RBM12, SUGP2, RCL1, RBM6, RBM5, ALYREF, MPHOSPH10, MPHOSPH6, DDX39A, HNRNPR, POP7, SRRM1, CDK9, CWC27, SAP18, SMNDC1, SF3A1, NPM3, ADAR, PRMT5, C1D, PPIE, PPIH, SYNCRIP, DDX17, CHERP, NOP56, RPP30, PRPF8, TBL3, IVNS1ABP, KHDRBS1, CELF1, CELF2, USP39, SRSF10, WDR4, RPP40, UTP14A, WDR3, CPSF4, TXNL4A, PAPOLA, TCERG1, RNPS1, SRSF8, POP1, SF3A3, HNRNPA0, CLP1, SF3B2, NUDT21, CPSF6, DDX5…	119	544	98	0.173451	0.295626
GO:0006396	RNA processing	GO_0006396_8_and_GO:0034470	GO_0006396_8	GO:0034470	ncRNA processing	ADAR, BYSL, CSTF2, DDX1, DDX10, DKC1, TRDMT1, ERCC2, FBL, FRG1, GRSF1, HSD17B10, HNRNPA2B1, IL6, ISG20, EIF6, SMAD1, SMAD2, SMAD3, METTL1, NOP2, NVL, PA2G4, PARN, PIN4, EXOSC9, EXOSC10, PRKDC, PWP2, RNASEL, RPL5, RPL11, RPL35A, RPS6, RPS14, RPS16, RPS19, RPS21, RPS24, SSB, STAT3, SUV39H1, TARBP1, TARBP2, RNF113A, LAGE3, RRP1, PRKRA, NOP14, RIOK3, ALKBH1, KAT2B, DDX18, RPL14, SART1, RRP9, DDX21, N…	PDCD7, PQBP1, RBM12, SUGP2, RCL1, RBM6, RBM5, ALYREF, MPHOSPH10, MPHOSPH6, DDX39A, HNRNPR, POP7, SRRM1, CDK9, CWC27, SAP18, SMNDC1, SF3A1, NPM3, ADAR, PRMT5, C1D, PPIE, PPIH, SYNCRIP, DDX17, CHERP, NOP56, RPP30, PRPF8, TBL3, IVNS1ABP, KHDRBS1, CELF1, CELF2, USP39, SRSF10, WDR4, RPP40, UTP14A, WDR3, CPSF4, TXNL4A, PAPOLA, TCERG1, RNPS1, SRSF8, POP1, SF3A3, HNRNPA0, CLP1, SF3B2, NUDT21, CPSF6, DDX5…	301	544	237	0.389803	0.560947
GO:0006396	RNA processing	GO_0006396_8_and_GO:0036260	GO_0006396_8	GO:0036260	RNA capping	CCNH, CDK7, ERCC2, ERCC3, GTF2F1, GTF2F2, GTF2H1, GTF2H4, MNAT1, NCBP1, POLR2B, POLR2C, POLR2D, POLR2E, POLR2F, POLR2G, POLR2H, POLR2I, POLR2J, POLR2K, POLR2L, SUPT5H, RNMT, RNGTT, NCBP2, TGS1	PDCD7, PQBP1, RBM12, SUGP2, RCL1, RBM6, RBM5, ALYREF, MPHOSPH10, MPHOSPH6, DDX39A, HNRNPR, POP7, SRRM1, CDK9, CWC27, SAP18, SMNDC1, SF3A1, NPM3, ADAR, PRMT5, C1D, PPIE, PPIH, SYNCRIP, DDX17, CHERP, NOP56, RPP30, PRPF8, TBL3, IVNS1ABP, KHDRBS1, CELF1, CELF2, USP39, SRSF10, WDR4, RPP40, UTP14A, WDR3, CPSF4, TXNL4A, PAPOLA, TCERG1, RNPS1, SRSF8, POP1, SF3A3, HNRNPA0, CLP1, SF3B2, NUDT21, CPSF6, DDX5…	26	544	14	0.0251799	0.0491228
GO:0006396	RNA processing	GO_0006396_9_and_GO:0006397	GO_0006396_9	GO:0006397	mRNA processing	ADAR, ADARB1, APP, BARD1, ZFP36L1, C1QBP, CCNB1, CCNH, CCNT1, CDC5L, CDK7, CDK9, CIRBP, CLNS1A, CSTF1, CSTF2, CSTF3, DDX1, DDX5, DHX8, DHX9, DHX15, DYRK1A, ELAVL2, ELAVL1, ERCC2, ERCC3, FMR1, FRG1, FUS, GRSF1, GTF2F1, GTF2F2, GTF2H1, GTF2H4, HNRNPA1, HNRNPA2B1, HNRNPC, HNRNPD, HNRNPF, HNRNPH1, HNRNPH3, HNRNPK, HNRNPL, HNRNPU, HSF1, HSPA8, IK, LGALS3, MAGOH, MBNL1, MFAP1, MNAT1, HNRNPM, NCBP1, NCL…	MBNL2, ZMPSTE24, AHCYL1, FASTK, RBPMS, AHNAK2, EGFR, RBM24, RBFOX2, PRPF40B, HSPA1A, APP, IL6, LGALS3, SMAD3, SLC38A2, LARP6, RBMS1, RBMS2, ATXN1, BMP4, STAT3, ZFP36L1, TMBIM6, AHNAK, TSEN34, ZC3H12A, NOL3, NCOR2	414	29	10	0.0230947	0.0451467
GO:0006396	RNA processing	GO_0006396_9_and_GO:0008380	GO_0006396_9	GO:0008380	RNA splicing	C1QBP, CDC5L, CIRBP, CLK1, CLK2, CLK3, CLNS1A, CSTF1, CSTF2, CSTF3, DDX1, DDX5, DHX8, DHX9, DHX15, DYRK1A, ELAVL2, ELAVL1, FMR1, FRG1, FUS, GRSF1, GTF2F1, GTF2F2, HNRNPA1, HNRNPA2B1, HNRNPC, HNRNPD, HNRNPF, HNRNPH1, HNRNPH3, HNRNPK, HNRNPL, HNRNPU, HSPA1A, HSPA8, IK, LGALS3, MAGOH, MBNL1, MFAP1, HNRNPM, NCBP1, NCL, NONO, NUP98, PCBP1, PCBP2, PIK3R1, PLRG1, PNN, POLR2B, POLR2C, POLR2D, POLR2E, POL…	MBNL2, ZMPSTE24, AHCYL1, FASTK, RBPMS, AHNAK2, EGFR, RBM24, RBFOX2, PRPF40B, HSPA1A, APP, IL6, LGALS3, SMAD3, SLC38A2, LARP6, RBMS1, RBMS2, ATXN1, BMP4, STAT3, ZFP36L1, TMBIM6, AHNAK, TSEN34, ZC3H12A, NOL3, NCOR2	369	29	13	0.0337662	0.0653266
GO:0006396	RNA processing	GO_0006396_9_and_GO:0031123	GO_0006396_9	GO:0031123	RNA 3'-end processing	APP, BARD1, ZFP36L1, CCNB1, CCNT1, CDK9, CSTF1, CSTF2, CSTF3, DKC1, FBL, GRSF1, HSD17B10, HSF1, MAGOH, NCBP1, PARN, EXOSC9, EXOSC10, POLR2D, RPS21, SRSF1, SRSF2, SRSF3, SRSF4, SRSF5, SRSF6, SRSF7, SNRPA, SSB, SUPT5H, SUPV3L1, U2AF1, SLBP, SYMPK, THOC5, SRSF9, SRSF11, CTR9, EIF4A3, DHX38, RNF40, ZC3H11A, RBM8A, THOC1, ALYREF, DDX39A, SRRM1, SLU7, AHCYL1, CPSF4, PAPOLA, RNPS1, CLP1, NUDT21, CPSF6, …	MBNL2, ZMPSTE24, AHCYL1, FASTK, RBPMS, AHNAK2, EGFR, RBM24, RBFOX2, PRPF40B, HSPA1A, APP, IL6, LGALS3, SMAD3, SLC38A2, LARP6, RBMS1, RBMS2, ATXN1, BMP4, STAT3, ZFP36L1, TMBIM6, AHNAK, TSEN34, ZC3H12A, NOL3, NCOR2	119	29	3	0.0206897	0.0405405
GO:0006396	RNA processing	GO_0006396_9_and_GO:0034470	GO_0006396_9	GO:0034470	ncRNA processing	ADAR, BYSL, CSTF2, DDX1, DDX10, DKC1, TRDMT1, ERCC2, FBL, FRG1, GRSF1, HSD17B10, HNRNPA2B1, IL6, ISG20, EIF6, SMAD1, SMAD2, SMAD3, METTL1, NOP2, NVL, PA2G4, PARN, PIN4, EXOSC9, EXOSC10, PRKDC, PWP2, RNASEL, RPL5, RPL11, RPL35A, RPS6, RPS14, RPS16, RPS19, RPS21, RPS24, SSB, STAT3, SUV39H1, TARBP1, TARBP2, RNF113A, LAGE3, RRP1, PRKRA, NOP14, RIOK3, ALKBH1, KAT2B, DDX18, RPL14, SART1, RRP9, DDX21, N…	MBNL2, ZMPSTE24, AHCYL1, FASTK, RBPMS, AHNAK2, EGFR, RBM24, RBFOX2, PRPF40B, HSPA1A, APP, IL6, LGALS3, SMAD3, SLC38A2, LARP6, RBMS1, RBMS2, ATXN1, BMP4, STAT3, ZFP36L1, TMBIM6, AHNAK, TSEN34, ZC3H12A, NOL3, NCOR2	301	29	4	0.0122699	0.0242424
GO:0006396	RNA processing	GO_0006396_9_and_GO:0036260	GO_0006396_9	GO:0036260	RNA capping	CCNH, CDK7, ERCC2, ERCC3, GTF2F1, GTF2F2, GTF2H1, GTF2H4, MNAT1, NCBP1, POLR2B, POLR2C, POLR2D, POLR2E, POLR2F, POLR2G, POLR2H, POLR2I, POLR2J, POLR2K, POLR2L, SUPT5H, RNMT, RNGTT, NCBP2, TGS1	MBNL2, ZMPSTE24, AHCYL1, FASTK, RBPMS, AHNAK2, EGFR, RBM24, RBFOX2, PRPF40B, HSPA1A, APP, IL6, LGALS3, SMAD3, SLC38A2, LARP6, RBMS1, RBMS2, ATXN1, BMP4, STAT3, ZFP36L1, TMBIM6, AHNAK, TSEN34, ZC3H12A, NOL3, NCOR2	26	29	0	0	0
GO:0006412	translation	GO_0006412_1_and_GO:0002181	GO_0006412_1	GO:0002181	cytoplasmic translation	DHX9, DPH2, DRG2, EEF2, EIF2D, EIF2S3, EIF4A2, EIF4EBP1, EIF4G1, EIF5, ETF1, FMR1, MTOR, GSPT1, EIF3E, NCK1, DRG1, RBM4, RPL8, RPL11, RPL15, RPL22, RPL30, RPL31, RPL35A, RPL38, RPS21, RPS23, CNBP, DENR, EIF3A, EIF3B, EIF3D, EIF3G, EIF3H, EIF3I, EIF3J, EIF2B3, EIF2S2, EIF3M, RPL13A, GSPT2, FTSJ1, RPL36, ZNF385A, EIF3K, MCTS1, EIF3L, RWDD1, YTHDF2, DPH5, DHX29, ZC3H15, METTL3, CPEB4, UNK, DNAJC24, …	FARSB, TSFM, LRPPRC, TRAP1, CDK4, HNRNPR, MRPS31, EIF1B, WARS2, EIF3M, SYNCRIP, MRPL28, USP16, KHDRBS1, CELF1, FARS2, HBS1L, MRPS30, COPS5, MRPL3, LARP4, CIRBP, MRPL53, MRPL54, RPL39L, CHCHD1, PSTK, MRPL52, MTFMT, EARS2, MRPL10, MRPL55, RPL10L, RC3H1, LSM14B, DDX1, DDX3X, DHX9, DHX36, DHPS, DPH2, DRG2, EEF1A1, EEF1D, EEF2, EIF2D, EIF1AX, EIF2S1, EIF2B1, EIF2S3, EIF4E, EIF4EBP2, EIF4G2, EIF5, EIF5…	62	334	47	0.13467	0.237374
GO:0006412	translation	GO_0006412_1_and_GO:0006413	GO_0006412_1	GO:0006413	translational initiation	DDX1, DDX3X, EIF2D, EIF1AX, EIF2S1, EIF2B1, EIF2S3, EIF4A2, EIF4E, EIF4EBP1, EIF4EBP2, EIF4G1, EIF4G2, EIF5, FMR1, MTOR, GLE1, EIF3E, EIF6, MTIF2, NCBP1, NCK1, NPM1, POLR2D, POLR2G, PPP1CA, EIF2AK2, DNAJC3, RBM4, ABCE1, RPL3, RPL4, RPL5, RPL8, RPL11, RPL13, RPL15, RPL22, RPL30, RPL27A, RPL28, RPL31, RPL35A, RPL37A, RPL38, RPLP2, RPS3, RPS4Y1, RPS6, RPS6KB1, RPS6KB2, RPS11, RPS14, RPS16, RPS19, RP…	FARSB, TSFM, LRPPRC, TRAP1, CDK4, HNRNPR, MRPS31, EIF1B, WARS2, EIF3M, SYNCRIP, MRPL28, USP16, KHDRBS1, CELF1, FARS2, HBS1L, MRPS30, COPS5, MRPL3, LARP4, CIRBP, MRPL53, MRPL54, RPL39L, CHCHD1, PSTK, MRPL52, MTFMT, EARS2, MRPL10, MRPL55, RPL10L, RC3H1, LSM14B, DDX1, DDX3X, DHX9, DHX36, DHPS, DPH2, DRG2, EEF1A1, EEF1D, EEF2, EIF2D, EIF1AX, EIF2S1, EIF2B1, EIF2S3, EIF4E, EIF4EBP2, EIF4G2, EIF5, EIF5…	120	334	94	0.261111	0.414097
GO:0006412	translation	GO_0006412_1_and_GO:0006414	GO_0006412_1	GO:0006414	translational elongation	MRPL49, DPH2, EEF1A1, EEF1A2, EEF1D, EEF2, EIF5A, OXA1L, MRPL23, RPL30, RPLP2, MRPL12, MRPS12, SRP9, TUFM, DAP3, ALKBH1, NEMF, MRPL33, SECISBP2L, EIF4A3, MRPL19, TSFM, MRPS31, MRPL28, USP16, HBS1L, MRPS30, MRPL3, MRPS27, LTN1, ERAL1, MRPL46, MRPS28, MRPS18B, MRPL42, MRPL13, MRPL18, MRPL15, MRPL22, EEF2K, MRPS16, MRPS18C, MRPL2, MRPL4, MRPS7, SEPSECS, MRPS2, MRPL37, MRPL51, MRPL30, MRPL27, MRPL35,…	FARSB, TSFM, LRPPRC, TRAP1, CDK4, HNRNPR, MRPS31, EIF1B, WARS2, EIF3M, SYNCRIP, MRPL28, USP16, KHDRBS1, CELF1, FARS2, HBS1L, MRPS30, COPS5, MRPL3, LARP4, CIRBP, MRPL53, MRPL54, RPL39L, CHCHD1, PSTK, MRPL52, MTFMT, EARS2, MRPL10, MRPL55, RPL10L, RC3H1, LSM14B, DDX1, DDX3X, DHX9, DHX36, DHPS, DPH2, DRG2, EEF1A1, EEF1D, EEF2, EIF2D, EIF1AX, EIF2S1, EIF2B1, EIF2S3, EIF4E, EIF4EBP2, EIF4G2, EIF5, EIF5…	113	334	98	0.280802	0.438479
GO:0006412	translation	GO_0006412_1_and_GO:0006415	GO_0006412_1	GO:0006415	translational termination	APEH, MRPL49, EIF5A, ETF1, GLE1, GSPT1, OXA1L, UPF1, ABCE1, MRPL23, MRPL12, MRPS12, DAP3, MRPL33, MTRF1, MRPL19, MRPS31, MRPL28, MRPS30, MRPL3, MRPS27, GSPT2, ERAL1, MRPL46, MRPS28, MRPS18B, MRPL42, MRPL13, MRPL18, MRPL15, MRPL22, N6AMT1, MRPS16, MRPS18C, MRPL2, MRPL4, MRPS7, MRPS2, MRPL37, MRPL51, MRPL30, MRPL27, MRPL35, MRPS17, TRMT112, MRPL48, MRPS23, MRPS33, MRPL39, MRPS21, MRPL50, MRPL16, AU…	FARSB, TSFM, LRPPRC, TRAP1, CDK4, HNRNPR, MRPS31, EIF1B, WARS2, EIF3M, SYNCRIP, MRPL28, USP16, KHDRBS1, CELF1, FARS2, HBS1L, MRPS30, COPS5, MRPL3, LARP4, CIRBP, MRPL53, MRPL54, RPL39L, CHCHD1, PSTK, MRPL52, MTFMT, EARS2, MRPL10, MRPL55, RPL10L, RC3H1, LSM14B, DDX1, DDX3X, DHX9, DHX36, DHPS, DPH2, DRG2, EEF1A1, EEF1D, EEF2, EIF2D, EIF1AX, EIF2S1, EIF2B1, EIF2S3, EIF4E, EIF4EBP2, EIF4G2, EIF5, EIF5…	98	334	90	0.263158	0.416667
GO:0006412	translation	GO_0006412_1_and_GO:0006417	GO_0006412_1	GO:0006417	regulation of translation	ACO1, AKT1, AKT2, ANG, APP, RHOA, BCL3, ZFP36L1, ZFP36L2, C1QBP, CALR, CDK4, CIRBP, DAPK1, DAPK3, DDX1, DDX3X, DHX9, DPH2, EEF2, EIF2S1, EIF2B1, EIF2S3, EIF4A2, EIF4E, EIF4EBP1, EIF4EBP2, EIF4G1, EIF4G2, EIF5, EIF5A, ELAVL1, ERBB2, ETF1, PTK2B, FOXO3, FMR1, MTOR, GAPDH, GLE1, MKNK2, GRB7, GSPT1, HNRNPD, HNRNPL, IL6, ILF3, EIF3E, IREB2, ITGA2, EIF6, KRT17, CAPRIN1, MAGOH, MOV10, MTIF2, NCBP1, NCK1…	FARSB, TSFM, LRPPRC, TRAP1, CDK4, HNRNPR, MRPS31, EIF1B, WARS2, EIF3M, SYNCRIP, MRPL28, USP16, KHDRBS1, CELF1, FARS2, HBS1L, MRPS30, COPS5, MRPL3, LARP4, CIRBP, MRPL53, MRPL54, RPL39L, CHCHD1, PSTK, MRPL52, MTFMT, EARS2, MRPL10, MRPL55, RPL10L, RC3H1, LSM14B, DDX1, DDX3X, DHX9, DHX36, DHPS, DPH2, DRG2, EEF1A1, EEF1D, EEF2, EIF2D, EIF1AX, EIF2S1, EIF2B1, EIF2S3, EIF4E, EIF4EBP2, EIF4G2, EIF5, EIF5…	270	334	165	0.375854	0.546358
GO:0006412	translation	GO_0006412_1_and_GO:0006418	GO_0006412_1	GO:0006418	tRNA aminoacylation for protein translation	FARSA, PPA1, AIMP2, AIMP1, EEF1E1, FARSB, WARS2, FARS2, LARS2, HARS2, PARS2, PPA2, YARS2, SARS2, DALRD3, DARS2, IARS2, RARS2, VARS2, AARS2, CARS2, NARS2, TARS2, MARS2, EARS2	FARSB, TSFM, LRPPRC, TRAP1, CDK4, HNRNPR, MRPS31, EIF1B, WARS2, EIF3M, SYNCRIP, MRPL28, USP16, KHDRBS1, CELF1, FARS2, HBS1L, MRPS30, COPS5, MRPL3, LARP4, CIRBP, MRPL53, MRPL54, RPL39L, CHCHD1, PSTK, MRPL52, MTFMT, EARS2, MRPL10, MRPL55, RPL10L, RC3H1, LSM14B, DDX1, DDX3X, DHX9, DHX36, DHPS, DPH2, DRG2, EEF1A1, EEF1D, EEF2, EIF2D, EIF1AX, EIF2S1, EIF2B1, EIF2S3, EIF4E, EIF4EBP2, EIF4G2, EIF5, EIF5…	25	334	21	0.0621302	0.116992
GO:0006412	translation	GO_0006412_1_and_GO:0017148	GO_0006412_1	GO:0017148	negative regulation of translation	ANG, ZFP36L1, ZFP36L2, CALR, CIRBP, DAPK1, DAPK3, DDX3X, EIF2S1, EIF4E, EIF4EBP1, EIF4EBP2, EIF4G1, FMR1, GAPDH, GRB7, HNRNPD, ILF3, EIF3E, IREB2, EIF6, CAPRIN1, MOV10, NCL, CNOT2, CNOT3, EIF2AK2, PURA, RBM4, UPF1, RGS2, ROCK1, RPS3, SHMT1, SHMT2, SRP9, STAT3, TIA1, TPR, TSC1, TYMS, ZFP36, BTG2, FXR1, ENC1, KHSRP, CNOT8, EIF2AK3, EIF4E2, ROCK2, FXR2, PUM1, EIF4A3, TOB1, HNRNPR, SYNCRIP, IGF2BP1, …	FARSB, TSFM, LRPPRC, TRAP1, CDK4, HNRNPR, MRPS31, EIF1B, WARS2, EIF3M, SYNCRIP, MRPL28, USP16, KHDRBS1, CELF1, FARS2, HBS1L, MRPS30, COPS5, MRPL3, LARP4, CIRBP, MRPL53, MRPL54, RPL39L, CHCHD1, PSTK, MRPL52, MTFMT, EARS2, MRPL10, MRPL55, RPL10L, RC3H1, LSM14B, DDX1, DDX3X, DHX9, DHX36, DHPS, DPH2, DRG2, EEF1A1, EEF1D, EEF2, EIF2D, EIF1AX, EIF2S1, EIF2B1, EIF2S3, EIF4E, EIF4EBP2, EIF4G2, EIF5, EIF5…	101	334	51	0.132812	0.234483
GO:0006412	translation	GO_0006412_1_and_GO:0032543	GO_0006412_1	GO:0032543	mitochondrial translation	C1QBP, MRPL49, MTIF2, NDUFA7, OXA1L, MRPL23, MRPL12, MRPS12, SHMT2, TUFM, DAP3, ALKBH1, MRPL33, MTRF1, MRPL19, TSFM, LRPPRC, MRPS31, WARS2, MRPL28, MRPS30, MRPL3, FASTKD2, MRPS27, LARS2, ERAL1, MRPL46, TRUB2, MRPS28, MRPS18B, MRPL42, MRPL13, MRPL18, MRPL15, MRPL22, MRPS16, MRPS18C, YARS2, MRPL2, MRPL4, MRPS7, MRPS2, TACO1, MRPL37, MRPL51, MRPL30, MRPL27, MRPL35, NGRN, MRPS17, MRPL48, MRPS23, MRPS…	FARSB, TSFM, LRPPRC, TRAP1, CDK4, HNRNPR, MRPS31, EIF1B, WARS2, EIF3M, SYNCRIP, MRPL28, USP16, KHDRBS1, CELF1, FARS2, HBS1L, MRPS30, COPS5, MRPL3, LARP4, CIRBP, MRPL53, MRPL54, RPL39L, CHCHD1, PSTK, MRPL52, MTFMT, EARS2, MRPL10, MRPL55, RPL10L, RC3H1, LSM14B, DDX1, DDX3X, DHX9, DHX36, DHPS, DPH2, DRG2, EEF1A1, EEF1D, EEF2, EIF2D, EIF1AX, EIF2S1, EIF2B1, EIF2S3, EIF4E, EIF4EBP2, EIF4G2, EIF5, EIF5…	122	334	113	0.329446	0.495614
GO:0006412	translation	GO_0006412_1_and_GO:0045727	GO_0006412_1	GO:0045727	positive regulation of translation	RHOA, BCL3, C1QBP, CDK4, CIRBP, DDX3X, DHX9, EEF2, EIF2S3, EIF4G1, EIF5A, ELAVL1, ERBB2, PTK2B, FMR1, MTOR, HNRNPD, HNRNPL, IL6, EIF3E, ITGA2, EIF6, KRT17, NCK1, NPM1, PLD1, POLR2D, POLR2G, PRKDC, MAPK1, MAPK3, DNAJC3, RBM3, RPL5, RPL30, RPS6KB1, RPS6KB2, RXRA, SOX4, TARBP2, THBS1, UCN, VIM, CNBP, FXR1, NCK2, EIF3D, CDC123, EIF2B5, FXR2, EIF4A3, CTIF, USP16, KHDRBS1, FASTKD2, HABP4, MRPS27, PASK,…	FARSB, TSFM, LRPPRC, TRAP1, CDK4, HNRNPR, MRPS31, EIF1B, WARS2, EIF3M, SYNCRIP, MRPL28, USP16, KHDRBS1, CELF1, FARS2, HBS1L, MRPS30, COPS5, MRPL3, LARP4, CIRBP, MRPL53, MRPL54, RPL39L, CHCHD1, PSTK, MRPL52, MTFMT, EARS2, MRPL10, MRPL55, RPL10L, RC3H1, LSM14B, DDX1, DDX3X, DHX9, DHX36, DHPS, DPH2, DRG2, EEF1A1, EEF1D, EEF2, EIF2D, EIF1AX, EIF2S1, EIF2B1, EIF2S3, EIF4E, EIF4EBP2, EIF4G2, EIF5, EIF5…	98	334	60	0.16129	0.277778
GO:0006412	translation	GO_0006412_3_and_GO:0002181	GO_0006412_3	GO:0002181	cytoplasmic translation	DHX9, DPH2, DRG2, EEF2, EIF2D, EIF2S3, EIF4A2, EIF4EBP1, EIF4G1, EIF5, ETF1, FMR1, MTOR, GSPT1, EIF3E, NCK1, DRG1, RBM4, RPL8, RPL11, RPL15, RPL22, RPL30, RPL31, RPL35A, RPL38, RPS21, RPS23, CNBP, DENR, EIF3A, EIF3B, EIF3D, EIF3G, EIF3H, EIF3I, EIF3J, EIF2B3, EIF2S2, EIF3M, RPL13A, GSPT2, FTSJ1, RPL36, ZNF385A, EIF3K, MCTS1, EIF3L, RWDD1, YTHDF2, DPH5, DHX29, ZC3H15, METTL3, CPEB4, UNK, DNAJC24, …	MALSU1, CPEB2, DAPK3, RBM24, HABP4, FTSJ1, GAPDH, DPH3, N6AMT1, EIF2AK4, ACO1, RPS27L, RWDD1, DHX29, EIF5A2, RARS2, MRPL17, MRPL41, CAPRIN2, VIM, MRPL43, QKI, MRPL33, SECISBP2L	62	24	6	0.075	0.139535
GO:0006412	translation	GO_0006412_3_and_GO:0006413	GO_0006412_3	GO:0006413	translational initiation	DDX1, DDX3X, EIF2D, EIF1AX, EIF2S1, EIF2B1, EIF2S3, EIF4A2, EIF4E, EIF4EBP1, EIF4EBP2, EIF4G1, EIF4G2, EIF5, FMR1, MTOR, GLE1, EIF3E, EIF6, MTIF2, NCBP1, NCK1, NPM1, POLR2D, POLR2G, PPP1CA, EIF2AK2, DNAJC3, RBM4, ABCE1, RPL3, RPL4, RPL5, RPL8, RPL11, RPL13, RPL15, RPL22, RPL30, RPL27A, RPL28, RPL31, RPL35A, RPL37A, RPL38, RPLP2, RPS3, RPS4Y1, RPS6, RPS6KB1, RPS6KB2, RPS11, RPS14, RPS16, RPS19, RP…	MALSU1, CPEB2, DAPK3, RBM24, HABP4, FTSJ1, GAPDH, DPH3, N6AMT1, EIF2AK4, ACO1, RPS27L, RWDD1, DHX29, EIF5A2, RARS2, MRPL17, MRPL41, CAPRIN2, VIM, MRPL43, QKI, MRPL33, SECISBP2L	120	24	3	0.0212766	0.0416667
GO:0006412	translation	GO_0006412_3_and_GO:0006414	GO_0006412_3	GO:0006414	translational elongation	MRPL49, DPH2, EEF1A1, EEF1A2, EEF1D, EEF2, EIF5A, OXA1L, MRPL23, RPL30, RPLP2, MRPL12, MRPS12, SRP9, TUFM, DAP3, ALKBH1, NEMF, MRPL33, SECISBP2L, EIF4A3, MRPL19, TSFM, MRPS31, MRPL28, USP16, HBS1L, MRPS30, MRPL3, MRPS27, LTN1, ERAL1, MRPL46, MRPS28, MRPS18B, MRPL42, MRPL13, MRPL18, MRPL15, MRPL22, EEF2K, MRPS16, MRPS18C, MRPL2, MRPL4, MRPS7, SEPSECS, MRPS2, MRPL37, MRPL51, MRPL30, MRPL27, MRPL35,…	MALSU1, CPEB2, DAPK3, RBM24, HABP4, FTSJ1, GAPDH, DPH3, N6AMT1, EIF2AK4, ACO1, RPS27L, RWDD1, DHX29, EIF5A2, RARS2, MRPL17, MRPL41, CAPRIN2, VIM, MRPL43, QKI, MRPL33, SECISBP2L	113	24	8	0.0620155	0.116788
GO:0006412	translation	GO_0006412_3_and_GO:0006415	GO_0006412_3	GO:0006415	translational termination	APEH, MRPL49, EIF5A, ETF1, GLE1, GSPT1, OXA1L, UPF1, ABCE1, MRPL23, MRPL12, MRPS12, DAP3, MRPL33, MTRF1, MRPL19, MRPS31, MRPL28, MRPS30, MRPL3, MRPS27, GSPT2, ERAL1, MRPL46, MRPS28, MRPS18B, MRPL42, MRPL13, MRPL18, MRPL15, MRPL22, N6AMT1, MRPS16, MRPS18C, MRPL2, MRPL4, MRPS7, MRPS2, MRPL37, MRPL51, MRPL30, MRPL27, MRPL35, MRPS17, TRMT112, MRPL48, MRPS23, MRPS33, MRPL39, MRPS21, MRPL50, MRPL16, AU…	MALSU1, CPEB2, DAPK3, RBM24, HABP4, FTSJ1, GAPDH, DPH3, N6AMT1, EIF2AK4, ACO1, RPS27L, RWDD1, DHX29, EIF5A2, RARS2, MRPL17, MRPL41, CAPRIN2, VIM, MRPL43, QKI, MRPL33, SECISBP2L	98	24	6	0.0517241	0.0983607
GO:0006412	translation	GO_0006412_3_and_GO:0006417	GO_0006412_3	GO:0006417	regulation of translation	ACO1, AKT1, AKT2, ANG, APP, RHOA, BCL3, ZFP36L1, ZFP36L2, C1QBP, CALR, CDK4, CIRBP, DAPK1, DAPK3, DDX1, DDX3X, DHX9, DPH2, EEF2, EIF2S1, EIF2B1, EIF2S3, EIF4A2, EIF4E, EIF4EBP1, EIF4EBP2, EIF4G1, EIF4G2, EIF5, EIF5A, ELAVL1, ERBB2, ETF1, PTK2B, FOXO3, FMR1, MTOR, GAPDH, GLE1, MKNK2, GRB7, GSPT1, HNRNPD, HNRNPL, IL6, ILF3, EIF3E, IREB2, ITGA2, EIF6, KRT17, CAPRIN1, MAGOH, MOV10, MTIF2, NCBP1, NCK1…	MALSU1, CPEB2, DAPK3, RBM24, HABP4, FTSJ1, GAPDH, DPH3, N6AMT1, EIF2AK4, ACO1, RPS27L, RWDD1, DHX29, EIF5A2, RARS2, MRPL17, MRPL41, CAPRIN2, VIM, MRPL43, QKI, MRPL33, SECISBP2L	270	24	16	0.057554	0.108844
GO:0006412	translation	GO_0006412_3_and_GO:0006418	GO_0006412_3	GO:0006418	tRNA aminoacylation for protein translation	FARSA, PPA1, AIMP2, AIMP1, EEF1E1, FARSB, WARS2, FARS2, LARS2, HARS2, PARS2, PPA2, YARS2, SARS2, DALRD3, DARS2, IARS2, RARS2, VARS2, AARS2, CARS2, NARS2, TARS2, MARS2, EARS2	MALSU1, CPEB2, DAPK3, RBM24, HABP4, FTSJ1, GAPDH, DPH3, N6AMT1, EIF2AK4, ACO1, RPS27L, RWDD1, DHX29, EIF5A2, RARS2, MRPL17, MRPL41, CAPRIN2, VIM, MRPL43, QKI, MRPL33, SECISBP2L	25	24	1	0.0208333	0.0408163
GO:0006412	translation	GO_0006412_3_and_GO:0017148	GO_0006412_3	GO:0017148	negative regulation of translation	ANG, ZFP36L1, ZFP36L2, CALR, CIRBP, DAPK1, DAPK3, DDX3X, EIF2S1, EIF4E, EIF4EBP1, EIF4EBP2, EIF4G1, FMR1, GAPDH, GRB7, HNRNPD, ILF3, EIF3E, IREB2, EIF6, CAPRIN1, MOV10, NCL, CNOT2, CNOT3, EIF2AK2, PURA, RBM4, UPF1, RGS2, ROCK1, RPS3, SHMT1, SHMT2, SRP9, STAT3, TIA1, TPR, TSC1, TYMS, ZFP36, BTG2, FXR1, ENC1, KHSRP, CNOT8, EIF2AK3, EIF4E2, ROCK2, FXR2, PUM1, EIF4A3, TOB1, HNRNPR, SYNCRIP, IGF2BP1, …	MALSU1, CPEB2, DAPK3, RBM24, HABP4, FTSJ1, GAPDH, DPH3, N6AMT1, EIF2AK4, ACO1, RPS27L, RWDD1, DHX29, EIF5A2, RARS2, MRPL17, MRPL41, CAPRIN2, VIM, MRPL43, QKI, MRPL33, SECISBP2L	101	24	7	0.059322	0.112
GO:0006412	translation	GO_0006412_3_and_GO:0032543	GO_0006412_3	GO:0032543	mitochondrial translation	C1QBP, MRPL49, MTIF2, NDUFA7, OXA1L, MRPL23, MRPL12, MRPS12, SHMT2, TUFM, DAP3, ALKBH1, MRPL33, MTRF1, MRPL19, TSFM, LRPPRC, MRPS31, WARS2, MRPL28, MRPS30, MRPL3, FASTKD2, MRPS27, LARS2, ERAL1, MRPL46, TRUB2, MRPS28, MRPS18B, MRPL42, MRPL13, MRPL18, MRPL15, MRPL22, MRPS16, MRPS18C, YARS2, MRPL2, MRPL4, MRPS7, MRPS2, TACO1, MRPL37, MRPL51, MRPL30, MRPL27, MRPL35, NGRN, MRPS17, MRPL48, MRPS23, MRPS…	MALSU1, CPEB2, DAPK3, RBM24, HABP4, FTSJ1, GAPDH, DPH3, N6AMT1, EIF2AK4, ACO1, RPS27L, RWDD1, DHX29, EIF5A2, RARS2, MRPL17, MRPL41, CAPRIN2, VIM, MRPL43, QKI, MRPL33, SECISBP2L	122	24	6	0.0428571	0.0821918
GO:0006412	translation	GO_0006412_3_and_GO:0045727	GO_0006412_3	GO:0045727	positive regulation of translation	RHOA, BCL3, C1QBP, CDK4, CIRBP, DDX3X, DHX9, EEF2, EIF2S3, EIF4G1, EIF5A, ELAVL1, ERBB2, PTK2B, FMR1, MTOR, HNRNPD, HNRNPL, IL6, EIF3E, ITGA2, EIF6, KRT17, NCK1, NPM1, PLD1, POLR2D, POLR2G, PRKDC, MAPK1, MAPK3, DNAJC3, RBM3, RPL5, RPL30, RPS6KB1, RPS6KB2, RXRA, SOX4, TARBP2, THBS1, UCN, VIM, CNBP, FXR1, NCK2, EIF3D, CDC123, EIF2B5, FXR2, EIF4A3, CTIF, USP16, KHDRBS1, FASTKD2, HABP4, MRPS27, PASK,…	MALSU1, CPEB2, DAPK3, RBM24, HABP4, FTSJ1, GAPDH, DPH3, N6AMT1, EIF2AK4, ACO1, RPS27L, RWDD1, DHX29, EIF5A2, RARS2, MRPL17, MRPL41, CAPRIN2, VIM, MRPL43, QKI, MRPL33, SECISBP2L	98	24	6	0.0517241	0.0983607
GO:0006793	phosphorus metabolic process	GO_0006793_1_and_GO:0006796	GO_0006793_1	GO:0006796	phosphate-containing compound metabolic process	ABL1, ABL2, ACACA, ACAT1, ACLY, ACP1, ACP2, ACTB, ACVR1, ACVR1B, ACVR2A, ACVR2B, ACYP1, ACYP2, ADA, ADAM10, ADAR, ADARB1, ADCY3, ADCY6, ADCY7, ADCY9, ADK, ADORA2A, ADORA2B, PARP1, ADRB2, ADSL, AK1, AK2, AK4, AKT1, AKT2, ABCD1, ALDH1A1, ALDOA, ALDOC, AMPD2, AMPD3, ANG, ANGPT1, ANXA2, NUDT2, APC, APEX1, BIRC5, APOC1, APOE, APP, APRT, FAS, ARAF, ARF1, ARF3, RHOA, ARNT, ARRB1, ARRB2, ATF3, ATIC, ATM,…	AKT3, SH2B3, AASS, FLOT1, GDF11, CDKN2C, BTN2A2, STK25, ADARB1, AGPAT1, PKIG, CNP, PPM1M, CSNK1E, TTC7B, GLIPR2, CYLD, ENG, ENO2, EXTL2, FGFR1, RASA3, ERC1, CDK19, LPIN1, RHOQ, PRKD3, FYN, DSTYK, ABL1, AK5, RPS6KC1, AMPD2, GNAI2, ANGPT1, TRIB2, MDFIC, APC, SH3RF3, INPPL1, MECP2, MAP3K3, MLLT1, MPP1, NEK1, ACLY, DDR2, CDKL3, DACT1, PDE4B, ENPP2, PIK3C3, PIK3CD, PIP4K2A, NUDT11, PPP3CC, STK32B, PRK…	2021	100	99	0.0489614	0.0933522
GO:0006793	phosphorus metabolic process	GO_0006793_1_and_GO:0010562	GO_0006793_1	GO:0010562	positive regulation of phosphorus metabolic process	ABL1, ACVR1, ACVR1B, ACVR2A, ACVR2B, ADCY3, ADCY6, ADCY7, ADCY9, ADORA2B, ADRB2, AKT1, AKT2, ANG, ANGPT1, ANXA2, APOE, APP, FAS, ARAF, RHOA, ARNT, ARRB1, ARRB2, ATM, ATP2B4, ATP6AP1, AVPR1B, AXL, BAD, CCND1, BDNF, BMP2, BMP4, BMP6, BMPR1A, BMPR2, BRAF, C3, C5, DDR1, CALM1, CALM2, CALM3, CAPN2, CAV1, CAV2, CCNB1, CCND2, CCND3, CCNT1, CCNT2, CD4, ENTPD5, CD40, CD44, CD74, CD81, CDK1, CDC6, CDC25B, …	AKT3, SH2B3, AASS, FLOT1, GDF11, CDKN2C, BTN2A2, STK25, ADARB1, AGPAT1, PKIG, CNP, PPM1M, CSNK1E, TTC7B, GLIPR2, CYLD, ENG, ENO2, EXTL2, FGFR1, RASA3, ERC1, CDK19, LPIN1, RHOQ, PRKD3, FYN, DSTYK, ABL1, AK5, RPS6KC1, AMPD2, GNAI2, ANGPT1, TRIB2, MDFIC, APC, SH3RF3, INPPL1, MECP2, MAP3K3, MLLT1, MPP1, NEK1, ACLY, DDR2, CDKL3, DACT1, PDE4B, ENPP2, PIK3C3, PIK3CD, PIP4K2A, NUDT11, PPP3CC, STK32B, PRK…	624	100	30	0.0432277	0.0828729
GO:0006793	phosphorus metabolic process	GO_0006793_1_and_GO:0010563	GO_0006793_1	GO:0010563	negative regulation of phosphorus metabolic process	ABL1, ADAR, ADARB1, ADORA2A, PARP1, AKT1, ANGPT1, APC, APOC1, APOE, RHOA, ARRB1, ARRB2, ATF3, BAX, BDKRB2, CEACAM1, BMP4, CALM1, CALM2, CALM3, CASP3, CAV1, CBL, CBLB, CCNB1, CDA, CDKN1A, CDKN1B, CDKN1C, CDKN2A, CDKN2C, CDKN2D, CEBPA, COX11, CRKL, CRY2, CSK, CYLD, DAG1, DGKQ, GADD45A, DLG1, DLG3, DMD, DUSP1, DUSP2, DUSP3, DUSP4, DUSP5, DUSP6, DUSP7, DUSP8, DVL1, EFNA1, EIF4G1, ENG, ENSA, EPHA1, EP…	AKT3, SH2B3, AASS, FLOT1, GDF11, CDKN2C, BTN2A2, STK25, ADARB1, AGPAT1, PKIG, CNP, PPM1M, CSNK1E, TTC7B, GLIPR2, CYLD, ENG, ENO2, EXTL2, FGFR1, RASA3, ERC1, CDK19, LPIN1, RHOQ, PRKD3, FYN, DSTYK, ABL1, AK5, RPS6KC1, AMPD2, GNAI2, ANGPT1, TRIB2, MDFIC, APC, SH3RF3, INPPL1, MECP2, MAP3K3, MLLT1, MPP1, NEK1, ACLY, DDR2, CDKL3, DACT1, PDE4B, ENPP2, PIK3C3, PIK3CD, PIP4K2A, NUDT11, PPP3CC, STK32B, PRK…	385	100	28	0.0612691	0.115464
GO:0006793	phosphorus metabolic process	GO_0006793_1_and_GO:0019637	GO_0006793_1	GO:0019637	organophosphate metabolic process	ACACA, ACAT1, ACLY, ADA, ADCY3, ADCY6, ADCY7, ADCY9, ADK, ADORA2B, PARP1, ADSL, AK1, AK2, AK4, ABCD1, ALDH1A1, ALDOA, ALDOC, AMPD2, AMPD3, NUDT2, APOC1, APP, APRT, ARF1, ARF3, RHOA, ARNT, ATIC, ATM, AVPR1B, BAD, BPGM, CAD, CALM1, CAPN2, SCARB1, ENTPD5, CD81, CDA, CDC42, CDS1, CHKA, CKB, CISH, CLN3, CNP, COX5B, CPS1, CSNK2A1, CSNK2A2, CSNK2B, CYC1, DGKA, DGKQ, DBI, DCK, DCTD, DGUOK, DHODH, DLAT, D…	AKT3, SH2B3, AASS, FLOT1, GDF11, CDKN2C, BTN2A2, STK25, ADARB1, AGPAT1, PKIG, CNP, PPM1M, CSNK1E, TTC7B, GLIPR2, CYLD, ENG, ENO2, EXTL2, FGFR1, RASA3, ERC1, CDK19, LPIN1, RHOQ, PRKD3, FYN, DSTYK, ABL1, AK5, RPS6KC1, AMPD2, GNAI2, ANGPT1, TRIB2, MDFIC, APC, SH3RF3, INPPL1, MECP2, MAP3K3, MLLT1, MPP1, NEK1, ACLY, DDR2, CDKL3, DACT1, PDE4B, ENPP2, PIK3C3, PIK3CD, PIP4K2A, NUDT11, PPP3CC, STK32B, PRK…	656	100	28	0.0384615	0.0740741
GO:0006793	phosphorus metabolic process	GO_0006793_1_and_GO:0051174	GO_0006793_1	GO:0051174	regulation of phosphorus metabolic process	ABL1, ACTB, ACVR1, ACVR1B, ACVR2A, ACVR2B, ADAR, ADARB1, ADCY3, ADCY6, ADCY7, ADCY9, ADORA2A, ADORA2B, PARP1, ADRB2, AK4, AKT1, AKT2, ABCD1, ANG, ANGPT1, ANXA2, APC, APOC1, APOE, APP, FAS, ARAF, ARF1, RHOA, ARNT, ARRB1, ARRB2, ATF3, ATM, ATP2B4, ATP6AP1, ATP7A, AVPR1B, AXL, BAD, BARD1, BAX, CCND1, BDKRB2, BDNF, CEACAM1, BLM, BMP2, BMP4, BMP6, BMPR1A, BMPR2, BRAF, C3, C5, DDR1, CALM1, CALM2, CALM3…	AKT3, SH2B3, AASS, FLOT1, GDF11, CDKN2C, BTN2A2, STK25, ADARB1, AGPAT1, PKIG, CNP, PPM1M, CSNK1E, TTC7B, GLIPR2, CYLD, ENG, ENO2, EXTL2, FGFR1, RASA3, ERC1, CDK19, LPIN1, RHOQ, PRKD3, FYN, DSTYK, ABL1, AK5, RPS6KC1, AMPD2, GNAI2, ANGPT1, TRIB2, MDFIC, APC, SH3RF3, INPPL1, MECP2, MAP3K3, MLLT1, MPP1, NEK1, ACLY, DDR2, CDKL3, DACT1, PDE4B, ENPP2, PIK3C3, PIK3CD, PIP4K2A, NUDT11, PPP3CC, STK32B, PRK…	1075	100	54	0.0481713	0.0919149
GO:0006793	phosphorus metabolic process	GO_0006793_2_and_GO:0006796	GO_0006793_2	GO:0006796	phosphate-containing compound metabolic process	ABL1, ABL2, ACACA, ACAT1, ACLY, ACP1, ACP2, ACTB, ACVR1, ACVR1B, ACVR2A, ACVR2B, ACYP1, ACYP2, ADA, ADAM10, ADAR, ADARB1, ADCY3, ADCY6, ADCY7, ADCY9, ADK, ADORA2A, ADORA2B, PARP1, ADRB2, ADSL, AK1, AK2, AK4, AKT1, AKT2, ABCD1, ALDH1A1, ALDOA, ALDOC, AMPD2, AMPD3, ANG, ANGPT1, ANXA2, NUDT2, APC, APEX1, BIRC5, APOC1, APOE, APP, APRT, FAS, ARAF, ARF1, ARF3, RHOA, ARNT, ARRB1, ARRB2, ATF3, ATIC, ATM,…	CTDSP2, PSMD14, BCKDK, CFL1, PWP1, SLC2A6, ACOT7, FITM2, DAPK3, DVL2, ALDOA, INPP5F, SMG6, GAPDH, GNAI3, GRK5, GPS2, PHPT1, HUS1, ARF3, NRAS, PCYT1A, LAMTOR1, PRKACA, PRKAG1, PSMB6, PSMB7, PSMC3, PSMC4, PSMC5, PSMD1, PSMD8, PSMD9, SCYL1, PTPN1, SEC13, TPI1, MAPKAP1, MUL1, CHMP6, DHDDS, HGS, TIMM50, ITGB1BP1, FXR2	2021	45	45	0.0222662	0.0435624
GO:0006793	phosphorus metabolic process	GO_0006793_2_and_GO:0010562	GO_0006793_2	GO:0010562	positive regulation of phosphorus metabolic process	ABL1, ACVR1, ACVR1B, ACVR2A, ACVR2B, ADCY3, ADCY6, ADCY7, ADCY9, ADORA2B, ADRB2, AKT1, AKT2, ANG, ANGPT1, ANXA2, APOE, APP, FAS, ARAF, RHOA, ARNT, ARRB1, ARRB2, ATM, ATP2B4, ATP6AP1, AVPR1B, AXL, BAD, CCND1, BDNF, BMP2, BMP4, BMP6, BMPR1A, BMPR2, BRAF, C3, C5, DDR1, CALM1, CALM2, CALM3, CAPN2, CAV1, CAV2, CCNB1, CCND2, CCND3, CCNT1, CCNT2, CD4, ENTPD5, CD40, CD44, CD74, CD81, CDK1, CDC6, CDC25B, …	CTDSP2, PSMD14, BCKDK, CFL1, PWP1, SLC2A6, ACOT7, FITM2, DAPK3, DVL2, ALDOA, INPP5F, SMG6, GAPDH, GNAI3, GRK5, GPS2, PHPT1, HUS1, ARF3, NRAS, PCYT1A, LAMTOR1, PRKACA, PRKAG1, PSMB6, PSMB7, PSMC3, PSMC4, PSMC5, PSMD1, PSMD8, PSMD9, SCYL1, PTPN1, SEC13, TPI1, MAPKAP1, MUL1, CHMP6, DHDDS, HGS, TIMM50, ITGB1BP1, FXR2	624	45	9	0.0136364	0.0269058
GO:0006793	phosphorus metabolic process	GO_0006793_2_and_GO:0010563	GO_0006793_2	GO:0010563	negative regulation of phosphorus metabolic process	ABL1, ADAR, ADARB1, ADORA2A, PARP1, AKT1, ANGPT1, APC, APOC1, APOE, RHOA, ARRB1, ARRB2, ATF3, BAX, BDKRB2, CEACAM1, BMP4, CALM1, CALM2, CALM3, CASP3, CAV1, CBL, CBLB, CCNB1, CDA, CDKN1A, CDKN1B, CDKN1C, CDKN2A, CDKN2C, CDKN2D, CEBPA, COX11, CRKL, CRY2, CSK, CYLD, DAG1, DGKQ, GADD45A, DLG1, DLG3, DMD, DUSP1, DUSP2, DUSP3, DUSP4, DUSP5, DUSP6, DUSP7, DUSP8, DVL1, EFNA1, EIF4G1, ENG, ENSA, EPHA1, EP…	CTDSP2, PSMD14, BCKDK, CFL1, PWP1, SLC2A6, ACOT7, FITM2, DAPK3, DVL2, ALDOA, INPP5F, SMG6, GAPDH, GNAI3, GRK5, GPS2, PHPT1, HUS1, ARF3, NRAS, PCYT1A, LAMTOR1, PRKACA, PRKAG1, PSMB6, PSMB7, PSMC3, PSMC4, PSMC5, PSMD1, PSMD8, PSMD9, SCYL1, PTPN1, SEC13, TPI1, MAPKAP1, MUL1, CHMP6, DHDDS, HGS, TIMM50, ITGB1BP1, FXR2	385	45	7	0.0165485	0.0325581
GO:0006793	phosphorus metabolic process	GO_0006793_2_and_GO:0019637	GO_0006793_2	GO:0019637	organophosphate metabolic process	ACACA, ACAT1, ACLY, ADA, ADCY3, ADCY6, ADCY7, ADCY9, ADK, ADORA2B, PARP1, ADSL, AK1, AK2, AK4, ABCD1, ALDH1A1, ALDOA, ALDOC, AMPD2, AMPD3, NUDT2, APOC1, APP, APRT, ARF1, ARF3, RHOA, ARNT, ATIC, ATM, AVPR1B, BAD, BPGM, CAD, CALM1, CAPN2, SCARB1, ENTPD5, CD81, CDA, CDC42, CDS1, CHKA, CKB, CISH, CLN3, CNP, COX5B, CPS1, CSNK2A1, CSNK2A2, CSNK2B, CYC1, DGKA, DGKQ, DBI, DCK, DCTD, DGUOK, DHODH, DLAT, D…	CTDSP2, PSMD14, BCKDK, CFL1, PWP1, SLC2A6, ACOT7, FITM2, DAPK3, DVL2, ALDOA, INPP5F, SMG6, GAPDH, GNAI3, GRK5, GPS2, PHPT1, HUS1, ARF3, NRAS, PCYT1A, LAMTOR1, PRKACA, PRKAG1, PSMB6, PSMB7, PSMC3, PSMC4, PSMC5, PSMD1, PSMD8, PSMD9, SCYL1, PTPN1, SEC13, TPI1, MAPKAP1, MUL1, CHMP6, DHDDS, HGS, TIMM50, ITGB1BP1, FXR2	656	45	13	0.0188953	0.0370899
GO:0006793	phosphorus metabolic process	GO_0006793_2_and_GO:0051174	GO_0006793_2	GO:0051174	regulation of phosphorus metabolic process	ABL1, ACTB, ACVR1, ACVR1B, ACVR2A, ACVR2B, ADAR, ADARB1, ADCY3, ADCY6, ADCY7, ADCY9, ADORA2A, ADORA2B, PARP1, ADRB2, AK4, AKT1, AKT2, ABCD1, ANG, ANGPT1, ANXA2, APC, APOC1, APOE, APP, FAS, ARAF, ARF1, RHOA, ARNT, ARRB1, ARRB2, ATF3, ATM, ATP2B4, ATP6AP1, ATP7A, AVPR1B, AXL, BAD, BARD1, BAX, CCND1, BDKRB2, BDNF, CEACAM1, BLM, BMP2, BMP4, BMP6, BMPR1A, BMPR2, BRAF, C3, C5, DDR1, CALM1, CALM2, CALM3…	CTDSP2, PSMD14, BCKDK, CFL1, PWP1, SLC2A6, ACOT7, FITM2, DAPK3, DVL2, ALDOA, INPP5F, SMG6, GAPDH, GNAI3, GRK5, GPS2, PHPT1, HUS1, ARF3, NRAS, PCYT1A, LAMTOR1, PRKACA, PRKAG1, PSMB6, PSMB7, PSMC3, PSMC4, PSMC5, PSMD1, PSMD8, PSMD9, SCYL1, PTPN1, SEC13, TPI1, MAPKAP1, MUL1, CHMP6, DHDDS, HGS, TIMM50, ITGB1BP1, FXR2	1075	45	19	0.017257	0.0339286
GO:0006793	phosphorus metabolic process	GO_0006793_3_and_GO:0006796	GO_0006793_3	GO:0006796	phosphate-containing compound metabolic process	ABL1, ABL2, ACACA, ACAT1, ACLY, ACP1, ACP2, ACTB, ACVR1, ACVR1B, ACVR2A, ACVR2B, ACYP1, ACYP2, ADA, ADAM10, ADAR, ADARB1, ADCY3, ADCY6, ADCY7, ADCY9, ADK, ADORA2A, ADORA2B, PARP1, ADRB2, ADSL, AK1, AK2, AK4, AKT1, AKT2, ABCD1, ALDH1A1, ALDOA, ALDOC, AMPD2, AMPD3, ANG, ANGPT1, ANXA2, NUDT2, APC, APEX1, BIRC5, APOC1, APOE, APP, APRT, FAS, ARAF, ARF1, ARF3, RHOA, ARNT, ARRB1, ARRB2, ATF3, ATIC, ATM,…	ABI2, CDIPT, GPNMB, COPS8, CREBL2, CNKSR3, EYA4, FGF13, FKBP1B, ANKRD6, KLHDC10, CDK20, GHR, STK36, AADAT, PFN2, PLCB4, PLCG1, TNFRSF19, ALS2, PTPRS, ROBO1, ELOVL4, TGFB3, UCHL1, SCG2, PSRC1, SH3BP5, MINPP1, ULK2, MAGI2	2021	31	31	0.0153389	0.0302144
GO:0006793	phosphorus metabolic process	GO_0006793_3_and_GO:0010562	GO_0006793_3	GO:0010562	positive regulation of phosphorus metabolic process	ABL1, ACVR1, ACVR1B, ACVR2A, ACVR2B, ADCY3, ADCY6, ADCY7, ADCY9, ADORA2B, ADRB2, AKT1, AKT2, ANG, ANGPT1, ANXA2, APOE, APP, FAS, ARAF, RHOA, ARNT, ARRB1, ARRB2, ATM, ATP2B4, ATP6AP1, AVPR1B, AXL, BAD, CCND1, BDNF, BMP2, BMP4, BMP6, BMPR1A, BMPR2, BRAF, C3, C5, DDR1, CALM1, CALM2, CALM3, CAPN2, CAV1, CAV2, CCNB1, CCND2, CCND3, CCNT1, CCNT2, CD4, ENTPD5, CD40, CD44, CD74, CD81, CDK1, CDC6, CDC25B, …	ABI2, CDIPT, GPNMB, COPS8, CREBL2, CNKSR3, EYA4, FGF13, FKBP1B, ANKRD6, KLHDC10, CDK20, GHR, STK36, AADAT, PFN2, PLCB4, PLCG1, TNFRSF19, ALS2, PTPRS, ROBO1, ELOVL4, TGFB3, UCHL1, SCG2, PSRC1, SH3BP5, MINPP1, ULK2, MAGI2	624	31	14	0.0218409	0.0427481
GO:0006793	phosphorus metabolic process	GO_0006793_3_and_GO:0010563	GO_0006793_3	GO:0010563	negative regulation of phosphorus metabolic process	ABL1, ADAR, ADARB1, ADORA2A, PARP1, AKT1, ANGPT1, APC, APOC1, APOE, RHOA, ARRB1, ARRB2, ATF3, BAX, BDKRB2, CEACAM1, BMP4, CALM1, CALM2, CALM3, CASP3, CAV1, CBL, CBLB, CCNB1, CDA, CDKN1A, CDKN1B, CDKN1C, CDKN2A, CDKN2C, CDKN2D, CEBPA, COX11, CRKL, CRY2, CSK, CYLD, DAG1, DGKQ, GADD45A, DLG1, DLG3, DMD, DUSP1, DUSP2, DUSP3, DUSP4, DUSP5, DUSP6, DUSP7, DUSP8, DVL1, EFNA1, EIF4G1, ENG, ENSA, EPHA1, EP…	ABI2, CDIPT, GPNMB, COPS8, CREBL2, CNKSR3, EYA4, FGF13, FKBP1B, ANKRD6, KLHDC10, CDK20, GHR, STK36, AADAT, PFN2, PLCB4, PLCG1, TNFRSF19, ALS2, PTPRS, ROBO1, ELOVL4, TGFB3, UCHL1, SCG2, PSRC1, SH3BP5, MINPP1, ULK2, MAGI2	385	31	4	0.00970874	0.0192308
GO:0006793	phosphorus metabolic process	GO_0006793_3_and_GO:0019637	GO_0006793_3	GO:0019637	organophosphate metabolic process	ACACA, ACAT1, ACLY, ADA, ADCY3, ADCY6, ADCY7, ADCY9, ADK, ADORA2B, PARP1, ADSL, AK1, AK2, AK4, ABCD1, ALDH1A1, ALDOA, ALDOC, AMPD2, AMPD3, NUDT2, APOC1, APP, APRT, ARF1, ARF3, RHOA, ARNT, ATIC, ATM, AVPR1B, BAD, BPGM, CAD, CALM1, CAPN2, SCARB1, ENTPD5, CD81, CDA, CDC42, CDS1, CHKA, CKB, CISH, CLN3, CNP, COX5B, CPS1, CSNK2A1, CSNK2A2, CSNK2B, CYC1, DGKA, DGKQ, DBI, DCK, DCTD, DGUOK, DHODH, DLAT, D…	ABI2, CDIPT, GPNMB, COPS8, CREBL2, CNKSR3, EYA4, FGF13, FKBP1B, ANKRD6, KLHDC10, CDK20, GHR, STK36, AADAT, PFN2, PLCB4, PLCG1, TNFRSF19, ALS2, PTPRS, ROBO1, ELOVL4, TGFB3, UCHL1, SCG2, PSRC1, SH3BP5, MINPP1, ULK2, MAGI2	656	31	6	0.00881057	0.0174672
GO:0006793	phosphorus metabolic process	GO_0006793_3_and_GO:0051174	GO_0006793_3	GO:0051174	regulation of phosphorus metabolic process	ABL1, ACTB, ACVR1, ACVR1B, ACVR2A, ACVR2B, ADAR, ADARB1, ADCY3, ADCY6, ADCY7, ADCY9, ADORA2A, ADORA2B, PARP1, ADRB2, AK4, AKT1, AKT2, ABCD1, ANG, ANGPT1, ANXA2, APC, APOC1, APOE, APP, FAS, ARAF, ARF1, RHOA, ARNT, ARRB1, ARRB2, ATF3, ATM, ATP2B4, ATP6AP1, ATP7A, AVPR1B, AXL, BAD, BARD1, BAX, CCND1, BDKRB2, BDNF, CEACAM1, BLM, BMP2, BMP4, BMP6, BMPR1A, BMPR2, BRAF, C3, C5, DDR1, CALM1, CALM2, CALM3…	ABI2, CDIPT, GPNMB, COPS8, CREBL2, CNKSR3, EYA4, FGF13, FKBP1B, ANKRD6, KLHDC10, CDK20, GHR, STK36, AADAT, PFN2, PLCB4, PLCG1, TNFRSF19, ALS2, PTPRS, ROBO1, ELOVL4, TGFB3, UCHL1, SCG2, PSRC1, SH3BP5, MINPP1, ULK2, MAGI2	1075	31	18	0.0165441	0.0325497
GO:0006793	phosphorus metabolic process	GO_0006793_4_and_GO:0006796	GO_0006793_4	GO:0006796	phosphate-containing compound metabolic process	ABL1, ABL2, ACACA, ACAT1, ACLY, ACP1, ACP2, ACTB, ACVR1, ACVR1B, ACVR2A, ACVR2B, ACYP1, ACYP2, ADA, ADAM10, ADAR, ADARB1, ADCY3, ADCY6, ADCY7, ADCY9, ADK, ADORA2A, ADORA2B, PARP1, ADRB2, ADSL, AK1, AK2, AK4, AKT1, AKT2, ABCD1, ALDH1A1, ALDOA, ALDOC, AMPD2, AMPD3, ANG, ANGPT1, ANXA2, NUDT2, APC, APEX1, BIRC5, APOC1, APOE, APP, APRT, FAS, ARAF, ARF1, ARF3, RHOA, ARNT, ARRB1, ARRB2, ATF3, ATIC, ATM,…	SH2D3A, NR1H3, LPCAT3, TRIB1, CCNO, CEBPA, EDAR, CHKA, PTPMT1, SPPL3, SGPP2, CLDN3, PPP1R1C, CTSH, AK8, DLG3, MARK2, ADCK5, EPHA1, EPHX2, RASGEF1A, FGFR3, FGFR2, CBLC, PCSK9, NPNT, NUDT14, SH3YL1, PPA2, INPP5J, GMDS, PPP1R37, DOK7, GSTP1, ACACA, NMNAT3, IMPA2, ITPK1, LIMK2, MAP3K9, MST1R, MYO1D, ACP6, PON3, PPP2R5A, PRR5, GPRC5C, MAPK13, PAK6, NDRG2, PTK6, PTPN3, BCR, SCD, CEACAM1, MCCC2, SMPD2, …	2021	82	81	0.0400593	0.0770328
GO:0006793	phosphorus metabolic process	GO_0006793_4_and_GO:0010562	GO_0006793_4	GO:0010562	positive regulation of phosphorus metabolic process	ABL1, ACVR1, ACVR1B, ACVR2A, ACVR2B, ADCY3, ADCY6, ADCY7, ADCY9, ADORA2B, ADRB2, AKT1, AKT2, ANG, ANGPT1, ANXA2, APOE, APP, FAS, ARAF, RHOA, ARNT, ARRB1, ARRB2, ATM, ATP2B4, ATP6AP1, AVPR1B, AXL, BAD, CCND1, BDNF, BMP2, BMP4, BMP6, BMPR1A, BMPR2, BRAF, C3, C5, DDR1, CALM1, CALM2, CALM3, CAPN2, CAV1, CAV2, CCNB1, CCND2, CCND3, CCNT1, CCNT2, CD4, ENTPD5, CD40, CD44, CD74, CD81, CDK1, CDC6, CDC25B, …	SH2D3A, NR1H3, LPCAT3, TRIB1, CCNO, CEBPA, EDAR, CHKA, PTPMT1, SPPL3, SGPP2, CLDN3, PPP1R1C, CTSH, AK8, DLG3, MARK2, ADCK5, EPHA1, EPHX2, RASGEF1A, FGFR3, FGFR2, CBLC, PCSK9, NPNT, NUDT14, SH3YL1, PPA2, INPP5J, GMDS, PPP1R37, DOK7, GSTP1, ACACA, NMNAT3, IMPA2, ITPK1, LIMK2, MAP3K9, MST1R, MYO1D, ACP6, PON3, PPP2R5A, PRR5, GPRC5C, MAPK13, PAK6, NDRG2, PTK6, PTPN3, BCR, SCD, CEACAM1, MCCC2, SMPD2, …	624	82	23	0.033675	0.0651558
GO:0006793	phosphorus metabolic process	GO_0006793_4_and_GO:0010563	GO_0006793_4	GO:0010563	negative regulation of phosphorus metabolic process	ABL1, ADAR, ADARB1, ADORA2A, PARP1, AKT1, ANGPT1, APC, APOC1, APOE, RHOA, ARRB1, ARRB2, ATF3, BAX, BDKRB2, CEACAM1, BMP4, CALM1, CALM2, CALM3, CASP3, CAV1, CBL, CBLB, CCNB1, CDA, CDKN1A, CDKN1B, CDKN1C, CDKN2A, CDKN2C, CDKN2D, CEBPA, COX11, CRKL, CRY2, CSK, CYLD, DAG1, DGKQ, GADD45A, DLG1, DLG3, DMD, DUSP1, DUSP2, DUSP3, DUSP4, DUSP5, DUSP6, DUSP7, DUSP8, DVL1, EFNA1, EIF4G1, ENG, ENSA, EPHA1, EP…	SH2D3A, NR1H3, LPCAT3, TRIB1, CCNO, CEBPA, EDAR, CHKA, PTPMT1, SPPL3, SGPP2, CLDN3, PPP1R1C, CTSH, AK8, DLG3, MARK2, ADCK5, EPHA1, EPHX2, RASGEF1A, FGFR3, FGFR2, CBLC, PCSK9, NPNT, NUDT14, SH3YL1, PPA2, INPP5J, GMDS, PPP1R37, DOK7, GSTP1, ACACA, NMNAT3, IMPA2, ITPK1, LIMK2, MAP3K9, MST1R, MYO1D, ACP6, PON3, PPP2R5A, PRR5, GPRC5C, MAPK13, PAK6, NDRG2, PTK6, PTPN3, BCR, SCD, CEACAM1, MCCC2, SMPD2, …	385	82	20	0.0447427	0.0856531
GO:0006793	phosphorus metabolic process	GO_0006793_4_and_GO:0019637	GO_0006793_4	GO:0019637	organophosphate metabolic process	ACACA, ACAT1, ACLY, ADA, ADCY3, ADCY6, ADCY7, ADCY9, ADK, ADORA2B, PARP1, ADSL, AK1, AK2, AK4, ABCD1, ALDH1A1, ALDOA, ALDOC, AMPD2, AMPD3, NUDT2, APOC1, APP, APRT, ARF1, ARF3, RHOA, ARNT, ATIC, ATM, AVPR1B, BAD, BPGM, CAD, CALM1, CAPN2, SCARB1, ENTPD5, CD81, CDA, CDC42, CDS1, CHKA, CKB, CISH, CLN3, CNP, COX5B, CPS1, CSNK2A1, CSNK2A2, CSNK2B, CYC1, DGKA, DGKQ, DBI, DCK, DCTD, DGUOK, DHODH, DLAT, D…	SH2D3A, NR1H3, LPCAT3, TRIB1, CCNO, CEBPA, EDAR, CHKA, PTPMT1, SPPL3, SGPP2, CLDN3, PPP1R1C, CTSH, AK8, DLG3, MARK2, ADCK5, EPHA1, EPHX2, RASGEF1A, FGFR3, FGFR2, CBLC, PCSK9, NPNT, NUDT14, SH3YL1, PPA2, INPP5J, GMDS, PPP1R37, DOK7, GSTP1, ACACA, NMNAT3, IMPA2, ITPK1, LIMK2, MAP3K9, MST1R, MYO1D, ACP6, PON3, PPP2R5A, PRR5, GPRC5C, MAPK13, PAK6, NDRG2, PTK6, PTPN3, BCR, SCD, CEACAM1, MCCC2, SMPD2, …	656	82	27	0.0379747	0.0731707
GO:0006793	phosphorus metabolic process	GO_0006793_4_and_GO:0051174	GO_0006793_4	GO:0051174	regulation of phosphorus metabolic process	ABL1, ACTB, ACVR1, ACVR1B, ACVR2A, ACVR2B, ADAR, ADARB1, ADCY3, ADCY6, ADCY7, ADCY9, ADORA2A, ADORA2B, PARP1, ADRB2, AK4, AKT1, AKT2, ABCD1, ANG, ANGPT1, ANXA2, APC, APOC1, APOE, APP, FAS, ARAF, ARF1, RHOA, ARNT, ARRB1, ARRB2, ATF3, ATM, ATP2B4, ATP6AP1, ATP7A, AVPR1B, AXL, BAD, BARD1, BAX, CCND1, BDKRB2, BDNF, CEACAM1, BLM, BMP2, BMP4, BMP6, BMPR1A, BMPR2, BRAF, C3, C5, DDR1, CALM1, CALM2, CALM3…	SH2D3A, NR1H3, LPCAT3, TRIB1, CCNO, CEBPA, EDAR, CHKA, PTPMT1, SPPL3, SGPP2, CLDN3, PPP1R1C, CTSH, AK8, DLG3, MARK2, ADCK5, EPHA1, EPHX2, RASGEF1A, FGFR3, FGFR2, CBLC, PCSK9, NPNT, NUDT14, SH3YL1, PPA2, INPP5J, GMDS, PPP1R37, DOK7, GSTP1, ACACA, NMNAT3, IMPA2, ITPK1, LIMK2, MAP3K9, MST1R, MYO1D, ACP6, PON3, PPP2R5A, PRR5, GPRC5C, MAPK13, PAK6, NDRG2, PTK6, PTPN3, BCR, SCD, CEACAM1, MCCC2, SMPD2, …	1075	82	41	0.0367384	0.0708729
GO:0006793	phosphorus metabolic process	GO_0006793_5_and_GO:0006796	GO_0006793_5	GO:0006796	phosphate-containing compound metabolic process	ABL1, ABL2, ACACA, ACAT1, ACLY, ACP1, ACP2, ACTB, ACVR1, ACVR1B, ACVR2A, ACVR2B, ACYP1, ACYP2, ADA, ADAM10, ADAR, ADARB1, ADCY3, ADCY6, ADCY7, ADCY9, ADK, ADORA2A, ADORA2B, PARP1, ADRB2, ADSL, AK1, AK2, AK4, AKT1, AKT2, ABCD1, ALDH1A1, ALDOA, ALDOC, AMPD2, AMPD3, ANG, ANGPT1, ANXA2, NUDT2, APC, APEX1, BIRC5, APOC1, APOE, APP, APRT, FAS, ARAF, ARF1, ARF3, RHOA, ARNT, ARRB1, ARRB2, ATF3, ATIC, ATM,…	SLC25A13, PEMT, CLN3, PIGU, COX4I1, COX5B, COX8A, CYC1, DBI, DPAGT1, PPP1R35, BRAT1, SMUG1, GPI, RELL2, NT5C, JMJD8, APRT, IRAK1, ITPA, CHCHD10, MAP3K11, NDUFB9, NDUFS8, UCKL1, PNPO, VAC14, PRKAR1B, COQ9, PCYT2, DDRGK1, TALDO1, TK1, TKT, COASY, TRPT1, PIGO, STK16, NFS1, ADCK2, SCARB1	2021	41	41	0.020287	0.0397672
GO:0006793	phosphorus metabolic process	GO_0006793_5_and_GO:0010562	GO_0006793_5	GO:0010562	positive regulation of phosphorus metabolic process	ABL1, ACVR1, ACVR1B, ACVR2A, ACVR2B, ADCY3, ADCY6, ADCY7, ADCY9, ADORA2B, ADRB2, AKT1, AKT2, ANG, ANGPT1, ANXA2, APOE, APP, FAS, ARAF, RHOA, ARNT, ARRB1, ARRB2, ATM, ATP2B4, ATP6AP1, AVPR1B, AXL, BAD, CCND1, BDNF, BMP2, BMP4, BMP6, BMPR1A, BMPR2, BRAF, C3, C5, DDR1, CALM1, CALM2, CALM3, CAPN2, CAV1, CAV2, CCNB1, CCND2, CCND3, CCNT1, CCNT2, CD4, ENTPD5, CD40, CD44, CD74, CD81, CDK1, CDC6, CDC25B, …	SLC25A13, PEMT, CLN3, PIGU, COX4I1, COX5B, COX8A, CYC1, DBI, DPAGT1, PPP1R35, BRAT1, SMUG1, GPI, RELL2, NT5C, JMJD8, APRT, IRAK1, ITPA, CHCHD10, MAP3K11, NDUFB9, NDUFS8, UCKL1, PNPO, VAC14, PRKAR1B, COQ9, PCYT2, DDRGK1, TALDO1, TK1, TKT, COASY, TRPT1, PIGO, STK16, NFS1, ADCK2, SCARB1	624	41	7	0.0106383	0.0210526
GO:0006793	phosphorus metabolic process	GO_0006793_5_and_GO:0010563	GO_0006793_5	GO:0010563	negative regulation of phosphorus metabolic process	ABL1, ADAR, ADARB1, ADORA2A, PARP1, AKT1, ANGPT1, APC, APOC1, APOE, RHOA, ARRB1, ARRB2, ATF3, BAX, BDKRB2, CEACAM1, BMP4, CALM1, CALM2, CALM3, CASP3, CAV1, CBL, CBLB, CCNB1, CDA, CDKN1A, CDKN1B, CDKN1C, CDKN2A, CDKN2C, CDKN2D, CEBPA, COX11, CRKL, CRY2, CSK, CYLD, DAG1, DGKQ, GADD45A, DLG1, DLG3, DMD, DUSP1, DUSP2, DUSP3, DUSP4, DUSP5, DUSP6, DUSP7, DUSP8, DVL1, EFNA1, EIF4G1, ENG, ENSA, EPHA1, EP…	SLC25A13, PEMT, CLN3, PIGU, COX4I1, COX5B, COX8A, CYC1, DBI, DPAGT1, PPP1R35, BRAT1, SMUG1, GPI, RELL2, NT5C, JMJD8, APRT, IRAK1, ITPA, CHCHD10, MAP3K11, NDUFB9, NDUFS8, UCKL1, PNPO, VAC14, PRKAR1B, COQ9, PCYT2, DDRGK1, TALDO1, TK1, TKT, COASY, TRPT1, PIGO, STK16, NFS1, ADCK2, SCARB1	385	41	2	0.00471698	0.00938967
GO:0006793	phosphorus metabolic process	GO_0006793_5_and_GO:0019637	GO_0006793_5	GO:0019637	organophosphate metabolic process	ACACA, ACAT1, ACLY, ADA, ADCY3, ADCY6, ADCY7, ADCY9, ADK, ADORA2B, PARP1, ADSL, AK1, AK2, AK4, ABCD1, ALDH1A1, ALDOA, ALDOC, AMPD2, AMPD3, NUDT2, APOC1, APP, APRT, ARF1, ARF3, RHOA, ARNT, ATIC, ATM, AVPR1B, BAD, BPGM, CAD, CALM1, CAPN2, SCARB1, ENTPD5, CD81, CDA, CDC42, CDS1, CHKA, CKB, CISH, CLN3, CNP, COX5B, CPS1, CSNK2A1, CSNK2A2, CSNK2B, CYC1, DGKA, DGKQ, DBI, DCK, DCTD, DGUOK, DHODH, DLAT, D…	SLC25A13, PEMT, CLN3, PIGU, COX4I1, COX5B, COX8A, CYC1, DBI, DPAGT1, PPP1R35, BRAT1, SMUG1, GPI, RELL2, NT5C, JMJD8, APRT, IRAK1, ITPA, CHCHD10, MAP3K11, NDUFB9, NDUFS8, UCKL1, PNPO, VAC14, PRKAR1B, COQ9, PCYT2, DDRGK1, TALDO1, TK1, TKT, COASY, TRPT1, PIGO, STK16, NFS1, ADCK2, SCARB1	656	41	25	0.0372024	0.071736
GO:0006793	phosphorus metabolic process	GO_0006793_5_and_GO:0051174	GO_0006793_5	GO:0051174	regulation of phosphorus metabolic process	ABL1, ACTB, ACVR1, ACVR1B, ACVR2A, ACVR2B, ADAR, ADARB1, ADCY3, ADCY6, ADCY7, ADCY9, ADORA2A, ADORA2B, PARP1, ADRB2, AK4, AKT1, AKT2, ABCD1, ANG, ANGPT1, ANXA2, APC, APOC1, APOE, APP, FAS, ARAF, ARF1, RHOA, ARNT, ARRB1, ARRB2, ATF3, ATM, ATP2B4, ATP6AP1, ATP7A, AVPR1B, AXL, BAD, BARD1, BAX, CCND1, BDKRB2, BDNF, CEACAM1, BLM, BMP2, BMP4, BMP6, BMPR1A, BMPR2, BRAF, C3, C5, DDR1, CALM1, CALM2, CALM3…	SLC25A13, PEMT, CLN3, PIGU, COX4I1, COX5B, COX8A, CYC1, DBI, DPAGT1, PPP1R35, BRAT1, SMUG1, GPI, RELL2, NT5C, JMJD8, APRT, IRAK1, ITPA, CHCHD10, MAP3K11, NDUFB9, NDUFS8, UCKL1, PNPO, VAC14, PRKAR1B, COQ9, PCYT2, DDRGK1, TALDO1, TK1, TKT, COASY, TRPT1, PIGO, STK16, NFS1, ADCK2, SCARB1	1075	41	11	0.00995475	0.0197133
GO:0006793	phosphorus metabolic process	GO_0006793_6_and_GO:0006796	GO_0006793_6	GO:0006796	phosphate-containing compound metabolic process	ABL1, ABL2, ACACA, ACAT1, ACLY, ACP1, ACP2, ACTB, ACVR1, ACVR1B, ACVR2A, ACVR2B, ACYP1, ACYP2, ADA, ADAM10, ADAR, ADARB1, ADCY3, ADCY6, ADCY7, ADCY9, ADK, ADORA2A, ADORA2B, PARP1, ADRB2, ADSL, AK1, AK2, AK4, AKT1, AKT2, ABCD1, ALDH1A1, ALDOA, ALDOC, AMPD2, AMPD3, ANG, ANGPT1, ANXA2, NUDT2, APC, APEX1, BIRC5, APOC1, APOE, APP, APRT, FAS, ARAF, ARF1, ARF3, RHOA, ARNT, ARRB1, ARRB2, ATF3, ATIC, ATM,…	ZMYND11, FRS2, SMPDL3A, MAGI3, TRAF3IP1, GPR37, LRP6, PHKA1, PIK3C2A, NUDT9, SYNJ2BP, PPP1R9A, PKIB, GNPNAT1, BMPR1A, DBNDD1, CALM1, PLA2G12A, NUDT12, CDC42BPA, ACVR2A, SOCS6	2021	22	21	0.0103858	0.020558
GO:0006793	phosphorus metabolic process	GO_0006793_6_and_GO:0010562	GO_0006793_6	GO:0010562	positive regulation of phosphorus metabolic process	ABL1, ACVR1, ACVR1B, ACVR2A, ACVR2B, ADCY3, ADCY6, ADCY7, ADCY9, ADORA2B, ADRB2, AKT1, AKT2, ANG, ANGPT1, ANXA2, APOE, APP, FAS, ARAF, RHOA, ARNT, ARRB1, ARRB2, ATM, ATP2B4, ATP6AP1, AVPR1B, AXL, BAD, CCND1, BDNF, BMP2, BMP4, BMP6, BMPR1A, BMPR2, BRAF, C3, C5, DDR1, CALM1, CALM2, CALM3, CAPN2, CAV1, CAV2, CCNB1, CCND2, CCND3, CCNT1, CCNT2, CD4, ENTPD5, CD40, CD44, CD74, CD81, CDK1, CDC6, CDC25B, …	ZMYND11, FRS2, SMPDL3A, MAGI3, TRAF3IP1, GPR37, LRP6, PHKA1, PIK3C2A, NUDT9, SYNJ2BP, PPP1R9A, PKIB, GNPNAT1, BMPR1A, DBNDD1, CALM1, PLA2G12A, NUDT12, CDC42BPA, ACVR2A, SOCS6	624	22	6	0.009375	0.0185759
GO:0006793	phosphorus metabolic process	GO_0006793_6_and_GO:0010563	GO_0006793_6	GO:0010563	negative regulation of phosphorus metabolic process	ABL1, ADAR, ADARB1, ADORA2A, PARP1, AKT1, ANGPT1, APC, APOC1, APOE, RHOA, ARRB1, ARRB2, ATF3, BAX, BDKRB2, CEACAM1, BMP4, CALM1, CALM2, CALM3, CASP3, CAV1, CBL, CBLB, CCNB1, CDA, CDKN1A, CDKN1B, CDKN1C, CDKN2A, CDKN2C, CDKN2D, CEBPA, COX11, CRKL, CRY2, CSK, CYLD, DAG1, DGKQ, GADD45A, DLG1, DLG3, DMD, DUSP1, DUSP2, DUSP3, DUSP4, DUSP5, DUSP6, DUSP7, DUSP8, DVL1, EFNA1, EIF4G1, ENG, ENSA, EPHA1, EP…	ZMYND11, FRS2, SMPDL3A, MAGI3, TRAF3IP1, GPR37, LRP6, PHKA1, PIK3C2A, NUDT9, SYNJ2BP, PPP1R9A, PKIB, GNPNAT1, BMPR1A, DBNDD1, CALM1, PLA2G12A, NUDT12, CDC42BPA, ACVR2A, SOCS6	385	22	7	0.0175	0.034398
GO:0006793	phosphorus metabolic process	GO_0006793_6_and_GO:0019637	GO_0006793_6	GO:0019637	organophosphate metabolic process	ACACA, ACAT1, ACLY, ADA, ADCY3, ADCY6, ADCY7, ADCY9, ADK, ADORA2B, PARP1, ADSL, AK1, AK2, AK4, ABCD1, ALDH1A1, ALDOA, ALDOC, AMPD2, AMPD3, NUDT2, APOC1, APP, APRT, ARF1, ARF3, RHOA, ARNT, ATIC, ATM, AVPR1B, BAD, BPGM, CAD, CALM1, CAPN2, SCARB1, ENTPD5, CD81, CDA, CDC42, CDS1, CHKA, CKB, CISH, CLN3, CNP, COX5B, CPS1, CSNK2A1, CSNK2A2, CSNK2B, CYC1, DGKA, DGKQ, DBI, DCK, DCTD, DGUOK, DHODH, DLAT, D…	ZMYND11, FRS2, SMPDL3A, MAGI3, TRAF3IP1, GPR37, LRP6, PHKA1, PIK3C2A, NUDT9, SYNJ2BP, PPP1R9A, PKIB, GNPNAT1, BMPR1A, DBNDD1, CALM1, PLA2G12A, NUDT12, CDC42BPA, ACVR2A, SOCS6	656	22	8	0.0119403	0.0235988
GO:0006793	phosphorus metabolic process	GO_0006793_6_and_GO:0051174	GO_0006793_6	GO:0051174	regulation of phosphorus metabolic process	ABL1, ACTB, ACVR1, ACVR1B, ACVR2A, ACVR2B, ADAR, ADARB1, ADCY3, ADCY6, ADCY7, ADCY9, ADORA2A, ADORA2B, PARP1, ADRB2, AK4, AKT1, AKT2, ABCD1, ANG, ANGPT1, ANXA2, APC, APOC1, APOE, APP, FAS, ARAF, ARF1, RHOA, ARNT, ARRB1, ARRB2, ATF3, ATM, ATP2B4, ATP6AP1, ATP7A, AVPR1B, AXL, BAD, BARD1, BAX, CCND1, BDKRB2, BDNF, CEACAM1, BLM, BMP2, BMP4, BMP6, BMPR1A, BMPR2, BRAF, C3, C5, DDR1, CALM1, CALM2, CALM3…	ZMYND11, FRS2, SMPDL3A, MAGI3, TRAF3IP1, GPR37, LRP6, PHKA1, PIK3C2A, NUDT9, SYNJ2BP, PPP1R9A, PKIB, GNPNAT1, BMPR1A, DBNDD1, CALM1, PLA2G12A, NUDT12, CDC42BPA, ACVR2A, SOCS6	1075	22	14	0.0129271	0.0255242
GO:0006793	phosphorus metabolic process	GO_0006793_7_and_GO:0006796	GO_0006793_7	GO:0006796	phosphate-containing compound metabolic process	ABL1, ABL2, ACACA, ACAT1, ACLY, ACP1, ACP2, ACTB, ACVR1, ACVR1B, ACVR2A, ACVR2B, ACYP1, ACYP2, ADA, ADAM10, ADAR, ADARB1, ADCY3, ADCY6, ADCY7, ADCY9, ADK, ADORA2A, ADORA2B, PARP1, ADRB2, ADSL, AK1, AK2, AK4, AKT1, AKT2, ABCD1, ALDH1A1, ALDOA, ALDOC, AMPD2, AMPD3, ANG, ANGPT1, ANXA2, NUDT2, APC, APEX1, BIRC5, APOC1, APOE, APP, APRT, FAS, ARAF, ARF1, ARF3, RHOA, ARNT, ARRB1, ARRB2, ATF3, ATIC, ATM,…	CD2BP2, TADA3, CDC37, PNKP, TIRAP, AKT1, ABCD1, SIRT2, FKBP8, MOCS3, GSK3A, ARAF, ARF1, RHOA, MVD, MVK, NAB2, OGDH, PDK2, PIK3R2, PI4KB, PPP1R7, PPP2R1A, PPP4C, PRKAR2A, MAPK3, MAP2K2, PSKH1, BAX, SLC25A1, UQCRC1, SH3BP5L, CALM3, RIPK1, UNC119, MAPKAPK2, TAOK2	2021	37	37	0.0183078	0.0359572
GO:0006793	phosphorus metabolic process	GO_0006793_7_and_GO:0010562	GO_0006793_7	GO:0010562	positive regulation of phosphorus metabolic process	ABL1, ACVR1, ACVR1B, ACVR2A, ACVR2B, ADCY3, ADCY6, ADCY7, ADCY9, ADORA2B, ADRB2, AKT1, AKT2, ANG, ANGPT1, ANXA2, APOE, APP, FAS, ARAF, RHOA, ARNT, ARRB1, ARRB2, ATM, ATP2B4, ATP6AP1, AVPR1B, AXL, BAD, CCND1, BDNF, BMP2, BMP4, BMP6, BMPR1A, BMPR2, BRAF, C3, C5, DDR1, CALM1, CALM2, CALM3, CAPN2, CAV1, CAV2, CCNB1, CCND2, CCND3, CCNT1, CCNT2, CD4, ENTPD5, CD40, CD44, CD74, CD81, CDK1, CDC6, CDC25B, …	CD2BP2, TADA3, CDC37, PNKP, TIRAP, AKT1, ABCD1, SIRT2, FKBP8, MOCS3, GSK3A, ARAF, ARF1, RHOA, MVD, MVK, NAB2, OGDH, PDK2, PIK3R2, PI4KB, PPP1R7, PPP2R1A, PPP4C, PRKAR2A, MAPK3, MAP2K2, PSKH1, BAX, SLC25A1, UQCRC1, SH3BP5L, CALM3, RIPK1, UNC119, MAPKAPK2, TAOK2	624	37	15	0.0232198	0.0453858
GO:0006793	phosphorus metabolic process	GO_0006793_7_and_GO:0010563	GO_0006793_7	GO:0010563	negative regulation of phosphorus metabolic process	ABL1, ADAR, ADARB1, ADORA2A, PARP1, AKT1, ANGPT1, APC, APOC1, APOE, RHOA, ARRB1, ARRB2, ATF3, BAX, BDKRB2, CEACAM1, BMP4, CALM1, CALM2, CALM3, CASP3, CAV1, CBL, CBLB, CCNB1, CDA, CDKN1A, CDKN1B, CDKN1C, CDKN2A, CDKN2C, CDKN2D, CEBPA, COX11, CRKL, CRY2, CSK, CYLD, DAG1, DGKQ, GADD45A, DLG1, DLG3, DMD, DUSP1, DUSP2, DUSP3, DUSP4, DUSP5, DUSP6, DUSP7, DUSP8, DVL1, EFNA1, EIF4G1, ENG, ENSA, EPHA1, EP…	CD2BP2, TADA3, CDC37, PNKP, TIRAP, AKT1, ABCD1, SIRT2, FKBP8, MOCS3, GSK3A, ARAF, ARF1, RHOA, MVD, MVK, NAB2, OGDH, PDK2, PIK3R2, PI4KB, PPP1R7, PPP2R1A, PPP4C, PRKAR2A, MAPK3, MAP2K2, PSKH1, BAX, SLC25A1, UQCRC1, SH3BP5L, CALM3, RIPK1, UNC119, MAPKAPK2, TAOK2	385	37	12	0.0292683	0.056872
GO:0006793	phosphorus metabolic process	GO_0006793_7_and_GO:0019637	GO_0006793_7	GO:0019637	organophosphate metabolic process	ACACA, ACAT1, ACLY, ADA, ADCY3, ADCY6, ADCY7, ADCY9, ADK, ADORA2B, PARP1, ADSL, AK1, AK2, AK4, ABCD1, ALDH1A1, ALDOA, ALDOC, AMPD2, AMPD3, NUDT2, APOC1, APP, APRT, ARF1, ARF3, RHOA, ARNT, ATIC, ATM, AVPR1B, BAD, BPGM, CAD, CALM1, CAPN2, SCARB1, ENTPD5, CD81, CDA, CDC42, CDS1, CHKA, CKB, CISH, CLN3, CNP, COX5B, CPS1, CSNK2A1, CSNK2A2, CSNK2B, CYC1, DGKA, DGKQ, DBI, DCK, DCTD, DGUOK, DHODH, DLAT, D…	CD2BP2, TADA3, CDC37, PNKP, TIRAP, AKT1, ABCD1, SIRT2, FKBP8, MOCS3, GSK3A, ARAF, ARF1, RHOA, MVD, MVK, NAB2, OGDH, PDK2, PIK3R2, PI4KB, PPP1R7, PPP2R1A, PPP4C, PRKAR2A, MAPK3, MAP2K2, PSKH1, BAX, SLC25A1, UQCRC1, SH3BP5L, CALM3, RIPK1, UNC119, MAPKAPK2, TAOK2	656	37	12	0.0176211	0.034632
GO:0006793	phosphorus metabolic process	GO_0006793_7_and_GO:0051174	GO_0006793_7	GO:0051174	regulation of phosphorus metabolic process	ABL1, ACTB, ACVR1, ACVR1B, ACVR2A, ACVR2B, ADAR, ADARB1, ADCY3, ADCY6, ADCY7, ADCY9, ADORA2A, ADORA2B, PARP1, ADRB2, AK4, AKT1, AKT2, ABCD1, ANG, ANGPT1, ANXA2, APC, APOC1, APOE, APP, FAS, ARAF, ARF1, RHOA, ARNT, ARRB1, ARRB2, ATF3, ATM, ATP2B4, ATP6AP1, ATP7A, AVPR1B, AXL, BAD, BARD1, BAX, CCND1, BDKRB2, BDNF, CEACAM1, BLM, BMP2, BMP4, BMP6, BMPR1A, BMPR2, BRAF, C3, C5, DDR1, CALM1, CALM2, CALM3…	CD2BP2, TADA3, CDC37, PNKP, TIRAP, AKT1, ABCD1, SIRT2, FKBP8, MOCS3, GSK3A, ARAF, ARF1, RHOA, MVD, MVK, NAB2, OGDH, PDK2, PIK3R2, PI4KB, PPP1R7, PPP2R1A, PPP4C, PRKAR2A, MAPK3, MAP2K2, PSKH1, BAX, SLC25A1, UQCRC1, SH3BP5L, CALM3, RIPK1, UNC119, MAPKAPK2, TAOK2	1075	37	27	0.0248848	0.0485612
GO:0006793	phosphorus metabolic process	GO_0006793_8_and_GO:0006796	GO_0006793_8	GO:0006796	phosphate-containing compound metabolic process	ABL1, ABL2, ACACA, ACAT1, ACLY, ACP1, ACP2, ACTB, ACVR1, ACVR1B, ACVR2A, ACVR2B, ACYP1, ACYP2, ADA, ADAM10, ADAR, ADARB1, ADCY3, ADCY6, ADCY7, ADCY9, ADK, ADORA2A, ADORA2B, PARP1, ADRB2, ADSL, AK1, AK2, AK4, AKT1, AKT2, ABCD1, ALDH1A1, ALDOA, ALDOC, AMPD2, AMPD3, ANG, ANGPT1, ANXA2, NUDT2, APC, APEX1, BIRC5, APOC1, APOE, APP, APRT, FAS, ARAF, ARF1, ARF3, RHOA, ARNT, ARRB1, ARRB2, ATF3, ATIC, ATM,…	TMEM106A, DGKA, PYCARD, HLA-DRB1, ICAM1, MEF2C, TAOK3, PSMB8, PSMB9, PTGER4, PTPRE, RNASEL, BNIP2, STAT2, STK10, TNFAIP3, LRRK1, ALPK1, SESN2, NLRC5, CARD11, PARP10, TNFRSF14, CFLAR, STK17B, PIGB, CD40, IKBKE, CD74	2021	29	28	0.0138477	0.0273171
GO:0006793	phosphorus metabolic process	GO_0006793_8_and_GO:0010562	GO_0006793_8	GO:0010562	positive regulation of phosphorus metabolic process	ABL1, ACVR1, ACVR1B, ACVR2A, ACVR2B, ADCY3, ADCY6, ADCY7, ADCY9, ADORA2B, ADRB2, AKT1, AKT2, ANG, ANGPT1, ANXA2, APOE, APP, FAS, ARAF, RHOA, ARNT, ARRB1, ARRB2, ATM, ATP2B4, ATP6AP1, AVPR1B, AXL, BAD, CCND1, BDNF, BMP2, BMP4, BMP6, BMPR1A, BMPR2, BRAF, C3, C5, DDR1, CALM1, CALM2, CALM3, CAPN2, CAV1, CAV2, CCNB1, CCND2, CCND3, CCNT1, CCNT2, CD4, ENTPD5, CD40, CD44, CD74, CD81, CDK1, CDC6, CDC25B, …	TMEM106A, DGKA, PYCARD, HLA-DRB1, ICAM1, MEF2C, TAOK3, PSMB8, PSMB9, PTGER4, PTPRE, RNASEL, BNIP2, STAT2, STK10, TNFAIP3, LRRK1, ALPK1, SESN2, NLRC5, CARD11, PARP10, TNFRSF14, CFLAR, STK17B, PIGB, CD40, IKBKE, CD74	624	29	11	0.017134	0.0336907
GO:0006793	phosphorus metabolic process	GO_0006793_8_and_GO:0010563	GO_0006793_8	GO:0010563	negative regulation of phosphorus metabolic process	ABL1, ADAR, ADARB1, ADORA2A, PARP1, AKT1, ANGPT1, APC, APOC1, APOE, RHOA, ARRB1, ARRB2, ATF3, BAX, BDKRB2, CEACAM1, BMP4, CALM1, CALM2, CALM3, CASP3, CAV1, CBL, CBLB, CCNB1, CDA, CDKN1A, CDKN1B, CDKN1C, CDKN2A, CDKN2C, CDKN2D, CEBPA, COX11, CRKL, CRY2, CSK, CYLD, DAG1, DGKQ, GADD45A, DLG1, DLG3, DMD, DUSP1, DUSP2, DUSP3, DUSP4, DUSP5, DUSP6, DUSP7, DUSP8, DVL1, EFNA1, EIF4G1, ENG, ENSA, EPHA1, EP…	TMEM106A, DGKA, PYCARD, HLA-DRB1, ICAM1, MEF2C, TAOK3, PSMB8, PSMB9, PTGER4, PTPRE, RNASEL, BNIP2, STAT2, STK10, TNFAIP3, LRRK1, ALPK1, SESN2, NLRC5, CARD11, PARP10, TNFRSF14, CFLAR, STK17B, PIGB, CD40, IKBKE, CD74	385	29	4	0.0097561	0.0193237
GO:0006793	phosphorus metabolic process	GO_0006793_8_and_GO:0019637	GO_0006793_8	GO:0019637	organophosphate metabolic process	ACACA, ACAT1, ACLY, ADA, ADCY3, ADCY6, ADCY7, ADCY9, ADK, ADORA2B, PARP1, ADSL, AK1, AK2, AK4, ABCD1, ALDH1A1, ALDOA, ALDOC, AMPD2, AMPD3, NUDT2, APOC1, APP, APRT, ARF1, ARF3, RHOA, ARNT, ATIC, ATM, AVPR1B, BAD, BPGM, CAD, CALM1, CAPN2, SCARB1, ENTPD5, CD81, CDA, CDC42, CDS1, CHKA, CKB, CISH, CLN3, CNP, COX5B, CPS1, CSNK2A1, CSNK2A2, CSNK2B, CYC1, DGKA, DGKQ, DBI, DCK, DCTD, DGUOK, DHODH, DLAT, D…	TMEM106A, DGKA, PYCARD, HLA-DRB1, ICAM1, MEF2C, TAOK3, PSMB8, PSMB9, PTGER4, PTPRE, RNASEL, BNIP2, STAT2, STK10, TNFAIP3, LRRK1, ALPK1, SESN2, NLRC5, CARD11, PARP10, TNFRSF14, CFLAR, STK17B, PIGB, CD40, IKBKE, CD74	656	29	4	0.00587371	0.0116788
GO:0006793	phosphorus metabolic process	GO_0006793_8_and_GO:0051174	GO_0006793_8	GO:0051174	regulation of phosphorus metabolic process	ABL1, ACTB, ACVR1, ACVR1B, ACVR2A, ACVR2B, ADAR, ADARB1, ADCY3, ADCY6, ADCY7, ADCY9, ADORA2A, ADORA2B, PARP1, ADRB2, AK4, AKT1, AKT2, ABCD1, ANG, ANGPT1, ANXA2, APC, APOC1, APOE, APP, FAS, ARAF, ARF1, RHOA, ARNT, ARRB1, ARRB2, ATF3, ATM, ATP2B4, ATP6AP1, ATP7A, AVPR1B, AXL, BAD, BARD1, BAX, CCND1, BDKRB2, BDNF, CEACAM1, BLM, BMP2, BMP4, BMP6, BMPR1A, BMPR2, BRAF, C3, C5, DDR1, CALM1, CALM2, CALM3…	TMEM106A, DGKA, PYCARD, HLA-DRB1, ICAM1, MEF2C, TAOK3, PSMB8, PSMB9, PTGER4, PTPRE, RNASEL, BNIP2, STAT2, STK10, TNFAIP3, LRRK1, ALPK1, SESN2, NLRC5, CARD11, PARP10, TNFRSF14, CFLAR, STK17B, PIGB, CD40, IKBKE, CD74	1075	29	15	0.0137741	0.0271739
GO:0006793	phosphorus metabolic process	GO_0006793_9_and_GO:0006796	GO_0006793_9	GO:0006796	phosphate-containing compound metabolic process	ABL1, ABL2, ACACA, ACAT1, ACLY, ACP1, ACP2, ACTB, ACVR1, ACVR1B, ACVR2A, ACVR2B, ACYP1, ACYP2, ADA, ADAM10, ADAR, ADARB1, ADCY3, ADCY6, ADCY7, ADCY9, ADK, ADORA2A, ADORA2B, PARP1, ADRB2, ADSL, AK1, AK2, AK4, AKT1, AKT2, ABCD1, ALDH1A1, ALDOA, ALDOC, AMPD2, AMPD3, ANG, ANGPT1, ANXA2, NUDT2, APC, APEX1, BIRC5, APOC1, APOE, APP, APRT, FAS, ARAF, ARF1, ARF3, RHOA, ARNT, ARRB1, ARRB2, ATF3, ATIC, ATM,…	CDK6, OSBPL8, WDFY2, DUSP7, CCNY, SWAP70, SLC35D1, SIK2, MORC3, GTF2H1, NRBF2, JAK1, JAK2, PPP3CB, RAP2B, PLEKHA2, SHOC2, ZFP91, TPST2, TRIM5, CCND3, MOB1B, OXSR1	2021	23	22	0.0108803	0.0215264
GO:0006793	phosphorus metabolic process	GO_0006793_9_and_GO:0010562	GO_0006793_9	GO:0010562	positive regulation of phosphorus metabolic process	ABL1, ACVR1, ACVR1B, ACVR2A, ACVR2B, ADCY3, ADCY6, ADCY7, ADCY9, ADORA2B, ADRB2, AKT1, AKT2, ANG, ANGPT1, ANXA2, APOE, APP, FAS, ARAF, RHOA, ARNT, ARRB1, ARRB2, ATM, ATP2B4, ATP6AP1, AVPR1B, AXL, BAD, CCND1, BDNF, BMP2, BMP4, BMP6, BMPR1A, BMPR2, BRAF, C3, C5, DDR1, CALM1, CALM2, CALM3, CAPN2, CAV1, CAV2, CCNB1, CCND2, CCND3, CCNT1, CCNT2, CD4, ENTPD5, CD40, CD44, CD74, CD81, CDK1, CDC6, CDC25B, …	CDK6, OSBPL8, WDFY2, DUSP7, CCNY, SWAP70, SLC35D1, SIK2, MORC3, GTF2H1, NRBF2, JAK1, JAK2, PPP3CB, RAP2B, PLEKHA2, SHOC2, ZFP91, TPST2, TRIM5, CCND3, MOB1B, OXSR1	624	23	10	0.0156986	0.0309119
GO:0006793	phosphorus metabolic process	GO_0006793_9_and_GO:0010563	GO_0006793_9	GO:0010563	negative regulation of phosphorus metabolic process	ABL1, ADAR, ADARB1, ADORA2A, PARP1, AKT1, ANGPT1, APC, APOC1, APOE, RHOA, ARRB1, ARRB2, ATF3, BAX, BDKRB2, CEACAM1, BMP4, CALM1, CALM2, CALM3, CASP3, CAV1, CBL, CBLB, CCNB1, CDA, CDKN1A, CDKN1B, CDKN1C, CDKN2A, CDKN2C, CDKN2D, CEBPA, COX11, CRKL, CRY2, CSK, CYLD, DAG1, DGKQ, GADD45A, DLG1, DLG3, DMD, DUSP1, DUSP2, DUSP3, DUSP4, DUSP5, DUSP6, DUSP7, DUSP8, DVL1, EFNA1, EIF4G1, ENG, ENSA, EPHA1, EP…	CDK6, OSBPL8, WDFY2, DUSP7, CCNY, SWAP70, SLC35D1, SIK2, MORC3, GTF2H1, NRBF2, JAK1, JAK2, PPP3CB, RAP2B, PLEKHA2, SHOC2, ZFP91, TPST2, TRIM5, CCND3, MOB1B, OXSR1	385	23	2	0.00492611	0.00980392
GO:0006793	phosphorus metabolic process	GO_0006793_9_and_GO:0019637	GO_0006793_9	GO:0019637	organophosphate metabolic process	ACACA, ACAT1, ACLY, ADA, ADCY3, ADCY6, ADCY7, ADCY9, ADK, ADORA2B, PARP1, ADSL, AK1, AK2, AK4, ABCD1, ALDH1A1, ALDOA, ALDOC, AMPD2, AMPD3, NUDT2, APOC1, APP, APRT, ARF1, ARF3, RHOA, ARNT, ATIC, ATM, AVPR1B, BAD, BPGM, CAD, CALM1, CAPN2, SCARB1, ENTPD5, CD81, CDA, CDC42, CDS1, CHKA, CKB, CISH, CLN3, CNP, COX5B, CPS1, CSNK2A1, CSNK2A2, CSNK2B, CYC1, DGKA, DGKQ, DBI, DCK, DCTD, DGUOK, DHODH, DLAT, D…	CDK6, OSBPL8, WDFY2, DUSP7, CCNY, SWAP70, SLC35D1, SIK2, MORC3, GTF2H1, NRBF2, JAK1, JAK2, PPP3CB, RAP2B, PLEKHA2, SHOC2, ZFP91, TPST2, TRIM5, CCND3, MOB1B, OXSR1	656	23	3	0.00443787	0.00883652
GO:0006793	phosphorus metabolic process	GO_0006793_9_and_GO:0051174	GO_0006793_9	GO:0051174	regulation of phosphorus metabolic process	ABL1, ACTB, ACVR1, ACVR1B, ACVR2A, ACVR2B, ADAR, ADARB1, ADCY3, ADCY6, ADCY7, ADCY9, ADORA2A, ADORA2B, PARP1, ADRB2, AK4, AKT1, AKT2, ABCD1, ANG, ANGPT1, ANXA2, APC, APOC1, APOE, APP, FAS, ARAF, ARF1, RHOA, ARNT, ARRB1, ARRB2, ATF3, ATM, ATP2B4, ATP6AP1, ATP7A, AVPR1B, AXL, BAD, BARD1, BAX, CCND1, BDKRB2, BDNF, CEACAM1, BLM, BMP2, BMP4, BMP6, BMPR1A, BMPR2, BRAF, C3, C5, DDR1, CALM1, CALM2, CALM3…	CDK6, OSBPL8, WDFY2, DUSP7, CCNY, SWAP70, SLC35D1, SIK2, MORC3, GTF2H1, NRBF2, JAK1, JAK2, PPP3CB, RAP2B, PLEKHA2, SHOC2, ZFP91, TPST2, TRIM5, CCND3, MOB1B, OXSR1	1075	23	14	0.0129151	0.0255009
GO:0006793	phosphorus metabolic process	GO_0006793_10_and_GO:0006796	GO_0006793_10	GO:0006796	phosphate-containing compound metabolic process	ABL1, ABL2, ACACA, ACAT1, ACLY, ACP1, ACP2, ACTB, ACVR1, ACVR1B, ACVR2A, ACVR2B, ACYP1, ACYP2, ADA, ADAM10, ADAR, ADARB1, ADCY3, ADCY6, ADCY7, ADCY9, ADK, ADORA2A, ADORA2B, PARP1, ADRB2, ADSL, AK1, AK2, AK4, AKT1, AKT2, ABCD1, ALDH1A1, ALDOA, ALDOC, AMPD2, AMPD3, ANG, ANGPT1, ANXA2, NUDT2, APC, APEX1, BIRC5, APOC1, APOE, APP, APRT, FAS, ARAF, ARF1, ARF3, RHOA, ARNT, ARRB1, ARRB2, ATF3, ATIC, ATM,…	ABI1, ADA, RASGRP1, RNF41, CDK9, ADAR, RGS14, CAMKK2, RIPK3, AKAP13, CLK3, COX10, COX15, CRY2, CSNK2A2, CTBP1, EEF1A1, PTK2B, FHIT, NT5C2, MAST3, FOXO1, GPD1L, PHLPP1, SIK3, PIGN, GAK, PRKD2, PTPN18, ELP4, TPK1, CNPPD1, DAPP1, PDCD4, MKNK2, RAPGEF1, GUCA1B, EEF2K, PILRB, HADHA, HCLS1, IGBP1, IKBKB, ITGB2, ITPKB, LGALS9, LYN, MBP, MAP3K1, NDUFA10, NFKB1, PAK2, IRAK4, SIRT6, PDK1, ACSL5, CAB39, PIM…	2021	112	112	0.0554181	0.105016
GO:0006793	phosphorus metabolic process	GO_0006793_10_and_GO:0010562	GO_0006793_10	GO:0010562	positive regulation of phosphorus metabolic process	ABL1, ACVR1, ACVR1B, ACVR2A, ACVR2B, ADCY3, ADCY6, ADCY7, ADCY9, ADORA2B, ADRB2, AKT1, AKT2, ANG, ANGPT1, ANXA2, APOE, APP, FAS, ARAF, RHOA, ARNT, ARRB1, ARRB2, ATM, ATP2B4, ATP6AP1, AVPR1B, AXL, BAD, CCND1, BDNF, BMP2, BMP4, BMP6, BMPR1A, BMPR2, BRAF, C3, C5, DDR1, CALM1, CALM2, CALM3, CAPN2, CAV1, CAV2, CCNB1, CCND2, CCND3, CCNT1, CCNT2, CD4, ENTPD5, CD40, CD44, CD74, CD81, CDK1, CDC6, CDC25B, …	ABI1, ADA, RASGRP1, RNF41, CDK9, ADAR, RGS14, CAMKK2, RIPK3, AKAP13, CLK3, COX10, COX15, CRY2, CSNK2A2, CTBP1, EEF1A1, PTK2B, FHIT, NT5C2, MAST3, FOXO1, GPD1L, PHLPP1, SIK3, PIGN, GAK, PRKD2, PTPN18, ELP4, TPK1, CNPPD1, DAPP1, PDCD4, MKNK2, RAPGEF1, GUCA1B, EEF2K, PILRB, HADHA, HCLS1, IGBP1, IKBKB, ITGB2, ITPKB, LGALS9, LYN, MBP, MAP3K1, NDUFA10, NFKB1, PAK2, IRAK4, SIRT6, PDK1, ACSL5, CAB39, PIM…	624	112	29	0.0410184	0.0788043
GO:0006793	phosphorus metabolic process	GO_0006793_10_and_GO:0010563	GO_0006793_10	GO:0010563	negative regulation of phosphorus metabolic process	ABL1, ADAR, ADARB1, ADORA2A, PARP1, AKT1, ANGPT1, APC, APOC1, APOE, RHOA, ARRB1, ARRB2, ATF3, BAX, BDKRB2, CEACAM1, BMP4, CALM1, CALM2, CALM3, CASP3, CAV1, CBL, CBLB, CCNB1, CDA, CDKN1A, CDKN1B, CDKN1C, CDKN2A, CDKN2C, CDKN2D, CEBPA, COX11, CRKL, CRY2, CSK, CYLD, DAG1, DGKQ, GADD45A, DLG1, DLG3, DMD, DUSP1, DUSP2, DUSP3, DUSP4, DUSP5, DUSP6, DUSP7, DUSP8, DVL1, EFNA1, EIF4G1, ENG, ENSA, EPHA1, EP…	ABI1, ADA, RASGRP1, RNF41, CDK9, ADAR, RGS14, CAMKK2, RIPK3, AKAP13, CLK3, COX10, COX15, CRY2, CSNK2A2, CTBP1, EEF1A1, PTK2B, FHIT, NT5C2, MAST3, FOXO1, GPD1L, PHLPP1, SIK3, PIGN, GAK, PRKD2, PTPN18, ELP4, TPK1, CNPPD1, DAPP1, PDCD4, MKNK2, RAPGEF1, GUCA1B, EEF2K, PILRB, HADHA, HCLS1, IGBP1, IKBKB, ITGB2, ITPKB, LGALS9, LYN, MBP, MAP3K1, NDUFA10, NFKB1, PAK2, IRAK4, SIRT6, PDK1, ACSL5, CAB39, PIM…	385	112	22	0.0463158	0.0885312
GO:0006793	phosphorus metabolic process	GO_0006793_10_and_GO:0019637	GO_0006793_10	GO:0019637	organophosphate metabolic process	ACACA, ACAT1, ACLY, ADA, ADCY3, ADCY6, ADCY7, ADCY9, ADK, ADORA2B, PARP1, ADSL, AK1, AK2, AK4, ABCD1, ALDH1A1, ALDOA, ALDOC, AMPD2, AMPD3, NUDT2, APOC1, APP, APRT, ARF1, ARF3, RHOA, ARNT, ATIC, ATM, AVPR1B, BAD, BPGM, CAD, CALM1, CAPN2, SCARB1, ENTPD5, CD81, CDA, CDC42, CDS1, CHKA, CKB, CISH, CLN3, CNP, COX5B, CPS1, CSNK2A1, CSNK2A2, CSNK2B, CYC1, DGKA, DGKQ, DBI, DCK, DCTD, DGUOK, DHODH, DLAT, D…	ABI1, ADA, RASGRP1, RNF41, CDK9, ADAR, RGS14, CAMKK2, RIPK3, AKAP13, CLK3, COX10, COX15, CRY2, CSNK2A2, CTBP1, EEF1A1, PTK2B, FHIT, NT5C2, MAST3, FOXO1, GPD1L, PHLPP1, SIK3, PIGN, GAK, PRKD2, PTPN18, ELP4, TPK1, CNPPD1, DAPP1, PDCD4, MKNK2, RAPGEF1, GUCA1B, EEF2K, PILRB, HADHA, HCLS1, IGBP1, IKBKB, ITGB2, ITPKB, LGALS9, LYN, MBP, MAP3K1, NDUFA10, NFKB1, PAK2, IRAK4, SIRT6, PDK1, ACSL5, CAB39, PIM…	656	112	33	0.044898	0.0859375
GO:0006793	phosphorus metabolic process	GO_0006793_10_and_GO:0051174	GO_0006793_10	GO:0051174	regulation of phosphorus metabolic process	ABL1, ACTB, ACVR1, ACVR1B, ACVR2A, ACVR2B, ADAR, ADARB1, ADCY3, ADCY6, ADCY7, ADCY9, ADORA2A, ADORA2B, PARP1, ADRB2, AK4, AKT1, AKT2, ABCD1, ANG, ANGPT1, ANXA2, APC, APOC1, APOE, APP, FAS, ARAF, ARF1, RHOA, ARNT, ARRB1, ARRB2, ATF3, ATM, ATP2B4, ATP6AP1, ATP7A, AVPR1B, AXL, BAD, BARD1, BAX, CCND1, BDKRB2, BDNF, CEACAM1, BLM, BMP2, BMP4, BMP6, BMPR1A, BMPR2, BRAF, C3, C5, DDR1, CALM1, CALM2, CALM3…	ABI1, ADA, RASGRP1, RNF41, CDK9, ADAR, RGS14, CAMKK2, RIPK3, AKAP13, CLK3, COX10, COX15, CRY2, CSNK2A2, CTBP1, EEF1A1, PTK2B, FHIT, NT5C2, MAST3, FOXO1, GPD1L, PHLPP1, SIK3, PIGN, GAK, PRKD2, PTPN18, ELP4, TPK1, CNPPD1, DAPP1, PDCD4, MKNK2, RAPGEF1, GUCA1B, EEF2K, PILRB, HADHA, HCLS1, IGBP1, IKBKB, ITGB2, ITPKB, LGALS9, LYN, MBP, MAP3K1, NDUFA10, NFKB1, PAK2, IRAK4, SIRT6, PDK1, ACSL5, CAB39, PIM…	1075	112	63	0.0560498	0.10615
GO:0006793	phosphorus metabolic process	GO_0006793_11_and_GO:0006796	GO_0006793_11	GO:0006796	phosphate-containing compound metabolic process	ABL1, ABL2, ACACA, ACAT1, ACLY, ACP1, ACP2, ACTB, ACVR1, ACVR1B, ACVR2A, ACVR2B, ACYP1, ACYP2, ADA, ADAM10, ADAR, ADARB1, ADCY3, ADCY6, ADCY7, ADCY9, ADK, ADORA2A, ADORA2B, PARP1, ADRB2, ADSL, AK1, AK2, AK4, AKT1, AKT2, ABCD1, ALDH1A1, ALDOA, ALDOC, AMPD2, AMPD3, ANG, ANGPT1, ANXA2, NUDT2, APC, APEX1, BIRC5, APOC1, APOE, APP, APRT, FAS, ARAF, ARF1, ARF3, RHOA, ARNT, ARRB1, ARRB2, ATF3, ATIC, ATM,…	HDAC6, RANBP9, AKR1A1, CDKN2D, TESK2, CCNI, TLK2, UPRT, PHACTR1, KCTD20, PLCL2, PPIP5K2, BRD4, CABIN1, NNT, FBXO7, PPP2R3B, IDH2, INSR, SMAD2, SMAD4, MAP3K4, NDUFB4, PDK3, PER1, PI4KA, TERF2IP, PPP2R3C, BMP2K, PKN1, INPP5E, NT5M, CAMK1D, RAF1, ROCK1, SBF1, UCN, DCAKD, NUP214, CASP3, MBD4, ARHGEF2, STRADA, RPS6KA5, PPP6R2, RASSF2, CDC42	2021	47	47	0.0232558	0.0454545
GO:0006793	phosphorus metabolic process	GO_0006793_11_and_GO:0010562	GO_0006793_11	GO:0010562	positive regulation of phosphorus metabolic process	ABL1, ACVR1, ACVR1B, ACVR2A, ACVR2B, ADCY3, ADCY6, ADCY7, ADCY9, ADORA2B, ADRB2, AKT1, AKT2, ANG, ANGPT1, ANXA2, APOE, APP, FAS, ARAF, RHOA, ARNT, ARRB1, ARRB2, ATM, ATP2B4, ATP6AP1, AVPR1B, AXL, BAD, CCND1, BDNF, BMP2, BMP4, BMP6, BMPR1A, BMPR2, BRAF, C3, C5, DDR1, CALM1, CALM2, CALM3, CAPN2, CAV1, CAV2, CCNB1, CCND2, CCND3, CCNT1, CCNT2, CD4, ENTPD5, CD40, CD44, CD74, CD81, CDK1, CDC6, CDC25B, …	HDAC6, RANBP9, AKR1A1, CDKN2D, TESK2, CCNI, TLK2, UPRT, PHACTR1, KCTD20, PLCL2, PPIP5K2, BRD4, CABIN1, NNT, FBXO7, PPP2R3B, IDH2, INSR, SMAD2, SMAD4, MAP3K4, NDUFB4, PDK3, PER1, PI4KA, TERF2IP, PPP2R3C, BMP2K, PKN1, INPP5E, NT5M, CAMK1D, RAF1, ROCK1, SBF1, UCN, DCAKD, NUP214, CASP3, MBD4, ARHGEF2, STRADA, RPS6KA5, PPP6R2, RASSF2, CDC42	624	47	16	0.0244275	0.04769
GO:0006793	phosphorus metabolic process	GO_0006793_11_and_GO:0010563	GO_0006793_11	GO:0010563	negative regulation of phosphorus metabolic process	ABL1, ADAR, ADARB1, ADORA2A, PARP1, AKT1, ANGPT1, APC, APOC1, APOE, RHOA, ARRB1, ARRB2, ATF3, BAX, BDKRB2, CEACAM1, BMP4, CALM1, CALM2, CALM3, CASP3, CAV1, CBL, CBLB, CCNB1, CDA, CDKN1A, CDKN1B, CDKN1C, CDKN2A, CDKN2C, CDKN2D, CEBPA, COX11, CRKL, CRY2, CSK, CYLD, DAG1, DGKQ, GADD45A, DLG1, DLG3, DMD, DUSP1, DUSP2, DUSP3, DUSP4, DUSP5, DUSP6, DUSP7, DUSP8, DVL1, EFNA1, EIF4G1, ENG, ENSA, EPHA1, EP…	HDAC6, RANBP9, AKR1A1, CDKN2D, TESK2, CCNI, TLK2, UPRT, PHACTR1, KCTD20, PLCL2, PPIP5K2, BRD4, CABIN1, NNT, FBXO7, PPP2R3B, IDH2, INSR, SMAD2, SMAD4, MAP3K4, NDUFB4, PDK3, PER1, PI4KA, TERF2IP, PPP2R3C, BMP2K, PKN1, INPP5E, NT5M, CAMK1D, RAF1, ROCK1, SBF1, UCN, DCAKD, NUP214, CASP3, MBD4, ARHGEF2, STRADA, RPS6KA5, PPP6R2, RASSF2, CDC42	385	47	13	0.0310263	0.0601852
GO:0006793	phosphorus metabolic process	GO_0006793_11_and_GO:0019637	GO_0006793_11	GO:0019637	organophosphate metabolic process	ACACA, ACAT1, ACLY, ADA, ADCY3, ADCY6, ADCY7, ADCY9, ADK, ADORA2B, PARP1, ADSL, AK1, AK2, AK4, ABCD1, ALDH1A1, ALDOA, ALDOC, AMPD2, AMPD3, NUDT2, APOC1, APP, APRT, ARF1, ARF3, RHOA, ARNT, ATIC, ATM, AVPR1B, BAD, BPGM, CAD, CALM1, CAPN2, SCARB1, ENTPD5, CD81, CDA, CDC42, CDS1, CHKA, CKB, CISH, CLN3, CNP, COX5B, CPS1, CSNK2A1, CSNK2A2, CSNK2B, CYC1, DGKA, DGKQ, DBI, DCK, DCTD, DGUOK, DHODH, DLAT, D…	HDAC6, RANBP9, AKR1A1, CDKN2D, TESK2, CCNI, TLK2, UPRT, PHACTR1, KCTD20, PLCL2, PPIP5K2, BRD4, CABIN1, NNT, FBXO7, PPP2R3B, IDH2, INSR, SMAD2, SMAD4, MAP3K4, NDUFB4, PDK3, PER1, PI4KA, TERF2IP, PPP2R3C, BMP2K, PKN1, INPP5E, NT5M, CAMK1D, RAF1, ROCK1, SBF1, UCN, DCAKD, NUP214, CASP3, MBD4, ARHGEF2, STRADA, RPS6KA5, PPP6R2, RASSF2, CDC42	656	47	14	0.0203193	0.0398293
GO:0006793	phosphorus metabolic process	GO_0006793_11_and_GO:0051174	GO_0006793_11	GO:0051174	regulation of phosphorus metabolic process	ABL1, ACTB, ACVR1, ACVR1B, ACVR2A, ACVR2B, ADAR, ADARB1, ADCY3, ADCY6, ADCY7, ADCY9, ADORA2A, ADORA2B, PARP1, ADRB2, AK4, AKT1, AKT2, ABCD1, ANG, ANGPT1, ANXA2, APC, APOC1, APOE, APP, FAS, ARAF, ARF1, RHOA, ARNT, ARRB1, ARRB2, ATF3, ATM, ATP2B4, ATP6AP1, ATP7A, AVPR1B, AXL, BAD, BARD1, BAX, CCND1, BDKRB2, BDNF, CEACAM1, BLM, BMP2, BMP4, BMP6, BMPR1A, BMPR2, BRAF, C3, C5, DDR1, CALM1, CALM2, CALM3…	HDAC6, RANBP9, AKR1A1, CDKN2D, TESK2, CCNI, TLK2, UPRT, PHACTR1, KCTD20, PLCL2, PPIP5K2, BRD4, CABIN1, NNT, FBXO7, PPP2R3B, IDH2, INSR, SMAD2, SMAD4, MAP3K4, NDUFB4, PDK3, PER1, PI4KA, TERF2IP, PPP2R3C, BMP2K, PKN1, INPP5E, NT5M, CAMK1D, RAF1, ROCK1, SBF1, UCN, DCAKD, NUP214, CASP3, MBD4, ARHGEF2, STRADA, RPS6KA5, PPP6R2, RASSF2, CDC42	1075	47	31	0.0284143	0.0552585
GO:0006793	phosphorus metabolic process	GO_0006793_12_and_GO:0006796	GO_0006793_12	GO:0006796	phosphate-containing compound metabolic process	ABL1, ABL2, ACACA, ACAT1, ACLY, ACP1, ACP2, ACTB, ACVR1, ACVR1B, ACVR2A, ACVR2B, ACYP1, ACYP2, ADA, ADAM10, ADAR, ADARB1, ADCY3, ADCY6, ADCY7, ADCY9, ADK, ADORA2A, ADORA2B, PARP1, ADRB2, ADSL, AK1, AK2, AK4, AKT1, AKT2, ABCD1, ALDH1A1, ALDOA, ALDOC, AMPD2, AMPD3, ANG, ANGPT1, ANXA2, NUDT2, APC, APEX1, BIRC5, APOC1, APOE, APP, APRT, FAS, ARAF, ARF1, ARF3, RHOA, ARNT, ARRB1, ARRB2, ATF3, ATIC, ATM,…	CEPT1, CLK1, SOCS4, PPM1K, DYRK1A, PIKFYVE, C9orf72, EP300, HIPK1, SMG1, SETX, ADNP, FAM126B, INPP4A, ARNT, MARK3, ATM, OPA1, NLK, PIK3CA, SNRK, PPM1A, PPM1B, PPP2R5C, FBXW7, MAP2K5, CCNL1, BIRC6, RASA2, SOS1, GGNBP2, PPP1R15B, SSH2, CDK13, CCNT2, NEK9, TLK1	2021	37	37	0.0183078	0.0359572
GO:0006793	phosphorus metabolic process	GO_0006793_12_and_GO:0010562	GO_0006793_12	GO:0010562	positive regulation of phosphorus metabolic process	ABL1, ACVR1, ACVR1B, ACVR2A, ACVR2B, ADCY3, ADCY6, ADCY7, ADCY9, ADORA2B, ADRB2, AKT1, AKT2, ANG, ANGPT1, ANXA2, APOE, APP, FAS, ARAF, RHOA, ARNT, ARRB1, ARRB2, ATM, ATP2B4, ATP6AP1, AVPR1B, AXL, BAD, CCND1, BDNF, BMP2, BMP4, BMP6, BMPR1A, BMPR2, BRAF, C3, C5, DDR1, CALM1, CALM2, CALM3, CAPN2, CAV1, CAV2, CCNB1, CCND2, CCND3, CCNT1, CCNT2, CD4, ENTPD5, CD40, CD44, CD74, CD81, CDK1, CDC6, CDC25B, …	CEPT1, CLK1, SOCS4, PPM1K, DYRK1A, PIKFYVE, C9orf72, EP300, HIPK1, SMG1, SETX, ADNP, FAM126B, INPP4A, ARNT, MARK3, ATM, OPA1, NLK, PIK3CA, SNRK, PPM1A, PPM1B, PPP2R5C, FBXW7, MAP2K5, CCNL1, BIRC6, RASA2, SOS1, GGNBP2, PPP1R15B, SSH2, CDK13, CCNT2, NEK9, TLK1	624	37	8	0.0122511	0.0242057
GO:0006793	phosphorus metabolic process	GO_0006793_12_and_GO:0010563	GO_0006793_12	GO:0010563	negative regulation of phosphorus metabolic process	ABL1, ADAR, ADARB1, ADORA2A, PARP1, AKT1, ANGPT1, APC, APOC1, APOE, RHOA, ARRB1, ARRB2, ATF3, BAX, BDKRB2, CEACAM1, BMP4, CALM1, CALM2, CALM3, CASP3, CAV1, CBL, CBLB, CCNB1, CDA, CDKN1A, CDKN1B, CDKN1C, CDKN2A, CDKN2C, CDKN2D, CEBPA, COX11, CRKL, CRY2, CSK, CYLD, DAG1, DGKQ, GADD45A, DLG1, DLG3, DMD, DUSP1, DUSP2, DUSP3, DUSP4, DUSP5, DUSP6, DUSP7, DUSP8, DVL1, EFNA1, EIF4G1, ENG, ENSA, EPHA1, EP…	CEPT1, CLK1, SOCS4, PPM1K, DYRK1A, PIKFYVE, C9orf72, EP300, HIPK1, SMG1, SETX, ADNP, FAM126B, INPP4A, ARNT, MARK3, ATM, OPA1, NLK, PIK3CA, SNRK, PPM1A, PPM1B, PPP2R5C, FBXW7, MAP2K5, CCNL1, BIRC6, RASA2, SOS1, GGNBP2, PPP1R15B, SSH2, CDK13, CCNT2, NEK9, TLK1	385	37	4	0.00956938	0.0189573
GO:0006793	phosphorus metabolic process	GO_0006793_12_and_GO:0019637	GO_0006793_12	GO:0019637	organophosphate metabolic process	ACACA, ACAT1, ACLY, ADA, ADCY3, ADCY6, ADCY7, ADCY9, ADK, ADORA2B, PARP1, ADSL, AK1, AK2, AK4, ABCD1, ALDH1A1, ALDOA, ALDOC, AMPD2, AMPD3, NUDT2, APOC1, APP, APRT, ARF1, ARF3, RHOA, ARNT, ATIC, ATM, AVPR1B, BAD, BPGM, CAD, CALM1, CAPN2, SCARB1, ENTPD5, CD81, CDA, CDC42, CDS1, CHKA, CKB, CISH, CLN3, CNP, COX5B, CPS1, CSNK2A1, CSNK2A2, CSNK2B, CYC1, DGKA, DGKQ, DBI, DCK, DCTD, DGUOK, DHODH, DLAT, D…	CEPT1, CLK1, SOCS4, PPM1K, DYRK1A, PIKFYVE, C9orf72, EP300, HIPK1, SMG1, SETX, ADNP, FAM126B, INPP4A, ARNT, MARK3, ATM, OPA1, NLK, PIK3CA, SNRK, PPM1A, PPM1B, PPP2R5C, FBXW7, MAP2K5, CCNL1, BIRC6, RASA2, SOS1, GGNBP2, PPP1R15B, SSH2, CDK13, CCNT2, NEK9, TLK1	656	37	11	0.016129	0.031746
GO:0006793	phosphorus metabolic process	GO_0006793_12_and_GO:0051174	GO_0006793_12	GO:0051174	regulation of phosphorus metabolic process	ABL1, ACTB, ACVR1, ACVR1B, ACVR2A, ACVR2B, ADAR, ADARB1, ADCY3, ADCY6, ADCY7, ADCY9, ADORA2A, ADORA2B, PARP1, ADRB2, AK4, AKT1, AKT2, ABCD1, ANG, ANGPT1, ANXA2, APC, APOC1, APOE, APP, FAS, ARAF, ARF1, RHOA, ARNT, ARRB1, ARRB2, ATF3, ATM, ATP2B4, ATP6AP1, ATP7A, AVPR1B, AXL, BAD, BARD1, BAX, CCND1, BDKRB2, BDNF, CEACAM1, BLM, BMP2, BMP4, BMP6, BMPR1A, BMPR2, BRAF, C3, C5, DDR1, CALM1, CALM2, CALM3…	CEPT1, CLK1, SOCS4, PPM1K, DYRK1A, PIKFYVE, C9orf72, EP300, HIPK1, SMG1, SETX, ADNP, FAM126B, INPP4A, ARNT, MARK3, ATM, OPA1, NLK, PIK3CA, SNRK, PPM1A, PPM1B, PPP2R5C, FBXW7, MAP2K5, CCNL1, BIRC6, RASA2, SOS1, GGNBP2, PPP1R15B, SSH2, CDK13, CCNT2, NEK9, TLK1	1075	37	14	0.0127505	0.0251799
GO:0006793	phosphorus metabolic process	GO_0006793_13_and_GO:0006796	GO_0006793_13	GO:0006796	phosphate-containing compound metabolic process	ABL1, ABL2, ACACA, ACAT1, ACLY, ACP1, ACP2, ACTB, ACVR1, ACVR1B, ACVR2A, ACVR2B, ACYP1, ACYP2, ADA, ADAM10, ADAR, ADARB1, ADCY3, ADCY6, ADCY7, ADCY9, ADK, ADORA2A, ADORA2B, PARP1, ADRB2, ADSL, AK1, AK2, AK4, AKT1, AKT2, ABCD1, ALDH1A1, ALDOA, ALDOC, AMPD2, AMPD3, ANG, ANGPT1, ANXA2, NUDT2, APC, APEX1, BIRC5, APOC1, APOE, APP, APRT, FAS, ARAF, ARF1, ARF3, RHOA, ARNT, ARRB1, ARRB2, ATF3, ATIC, ATM,…	CDKN1B, PTP4A3, FDFT1, FDPS, GDPD1, SOCS7, HMGCR, HMGCS1, IDI1, KHK, SBK1, NRTN, PHOSPHO2, PARD6A, DCXR, PIGC, PANK1, POLB, OGDHL, MAP2K6, CTPS2, PTPN4, ZNF16, RPS6KL1, KBTBD7, ACBD6, GNPAT, PIK3R3, CCNE1, PIGM, ACVR2B	2021	31	31	0.0153389	0.0302144
GO:0006793	phosphorus metabolic process	GO_0006793_13_and_GO:0010562	GO_0006793_13	GO:0010562	positive regulation of phosphorus metabolic process	ABL1, ACVR1, ACVR1B, ACVR2A, ACVR2B, ADCY3, ADCY6, ADCY7, ADCY9, ADORA2B, ADRB2, AKT1, AKT2, ANG, ANGPT1, ANXA2, APOE, APP, FAS, ARAF, RHOA, ARNT, ARRB1, ARRB2, ATM, ATP2B4, ATP6AP1, AVPR1B, AXL, BAD, CCND1, BDNF, BMP2, BMP4, BMP6, BMPR1A, BMPR2, BRAF, C3, C5, DDR1, CALM1, CALM2, CALM3, CAPN2, CAV1, CAV2, CCNB1, CCND2, CCND3, CCNT1, CCNT2, CD4, ENTPD5, CD40, CD44, CD74, CD81, CDK1, CDC6, CDC25B, …	CDKN1B, PTP4A3, FDFT1, FDPS, GDPD1, SOCS7, HMGCR, HMGCS1, IDI1, KHK, SBK1, NRTN, PHOSPHO2, PARD6A, DCXR, PIGC, PANK1, POLB, OGDHL, MAP2K6, CTPS2, PTPN4, ZNF16, RPS6KL1, KBTBD7, ACBD6, GNPAT, PIK3R3, CCNE1, PIGM, ACVR2B	624	31	6	0.00924499	0.0183206
GO:0006793	phosphorus metabolic process	GO_0006793_13_and_GO:0010563	GO_0006793_13	GO:0010563	negative regulation of phosphorus metabolic process	ABL1, ADAR, ADARB1, ADORA2A, PARP1, AKT1, ANGPT1, APC, APOC1, APOE, RHOA, ARRB1, ARRB2, ATF3, BAX, BDKRB2, CEACAM1, BMP4, CALM1, CALM2, CALM3, CASP3, CAV1, CBL, CBLB, CCNB1, CDA, CDKN1A, CDKN1B, CDKN1C, CDKN2A, CDKN2C, CDKN2D, CEBPA, COX11, CRKL, CRY2, CSK, CYLD, DAG1, DGKQ, GADD45A, DLG1, DLG3, DMD, DUSP1, DUSP2, DUSP3, DUSP4, DUSP5, DUSP6, DUSP7, DUSP8, DVL1, EFNA1, EIF4G1, ENG, ENSA, EPHA1, EP…	CDKN1B, PTP4A3, FDFT1, FDPS, GDPD1, SOCS7, HMGCR, HMGCS1, IDI1, KHK, SBK1, NRTN, PHOSPHO2, PARD6A, DCXR, PIGC, PANK1, POLB, OGDHL, MAP2K6, CTPS2, PTPN4, ZNF16, RPS6KL1, KBTBD7, ACBD6, GNPAT, PIK3R3, CCNE1, PIGM, ACVR2B	385	31	3	0.00726392	0.0144231
GO:0006793	phosphorus metabolic process	GO_0006793_13_and_GO:0019637	GO_0006793_13	GO:0019637	organophosphate metabolic process	ACACA, ACAT1, ACLY, ADA, ADCY3, ADCY6, ADCY7, ADCY9, ADK, ADORA2B, PARP1, ADSL, AK1, AK2, AK4, ABCD1, ALDH1A1, ALDOA, ALDOC, AMPD2, AMPD3, NUDT2, APOC1, APP, APRT, ARF1, ARF3, RHOA, ARNT, ATIC, ATM, AVPR1B, BAD, BPGM, CAD, CALM1, CAPN2, SCARB1, ENTPD5, CD81, CDA, CDC42, CDS1, CHKA, CKB, CISH, CLN3, CNP, COX5B, CPS1, CSNK2A1, CSNK2A2, CSNK2B, CYC1, DGKA, DGKQ, DBI, DCK, DCTD, DGUOK, DHODH, DLAT, D…	CDKN1B, PTP4A3, FDFT1, FDPS, GDPD1, SOCS7, HMGCR, HMGCS1, IDI1, KHK, SBK1, NRTN, PHOSPHO2, PARD6A, DCXR, PIGC, PANK1, POLB, OGDHL, MAP2K6, CTPS2, PTPN4, ZNF16, RPS6KL1, KBTBD7, ACBD6, GNPAT, PIK3R3, CCNE1, PIGM, ACVR2B	656	31	17	0.0253731	0.0494905
GO:0006793	phosphorus metabolic process	GO_0006793_13_and_GO:0051174	GO_0006793_13	GO:0051174	regulation of phosphorus metabolic process	ABL1, ACTB, ACVR1, ACVR1B, ACVR2A, ACVR2B, ADAR, ADARB1, ADCY3, ADCY6, ADCY7, ADCY9, ADORA2A, ADORA2B, PARP1, ADRB2, AK4, AKT1, AKT2, ABCD1, ANG, ANGPT1, ANXA2, APC, APOC1, APOE, APP, FAS, ARAF, ARF1, RHOA, ARNT, ARRB1, ARRB2, ATF3, ATM, ATP2B4, ATP6AP1, ATP7A, AVPR1B, AXL, BAD, BARD1, BAX, CCND1, BDKRB2, BDNF, CEACAM1, BLM, BMP2, BMP4, BMP6, BMPR1A, BMPR2, BRAF, C3, C5, DDR1, CALM1, CALM2, CALM3…	CDKN1B, PTP4A3, FDFT1, FDPS, GDPD1, SOCS7, HMGCR, HMGCS1, IDI1, KHK, SBK1, NRTN, PHOSPHO2, PARD6A, DCXR, PIGC, PANK1, POLB, OGDHL, MAP2K6, CTPS2, PTPN4, ZNF16, RPS6KL1, KBTBD7, ACBD6, GNPAT, PIK3R3, CCNE1, PIGM, ACVR2B	1075	31	9	0.00820419	0.0162749
GO:0006793	phosphorus metabolic process	GO_0006793_14_and_GO:0006796	GO_0006793_14	GO:0006796	phosphate-containing compound metabolic process	ABL1, ABL2, ACACA, ACAT1, ACLY, ACP1, ACP2, ACTB, ACVR1, ACVR1B, ACVR2A, ACVR2B, ACYP1, ACYP2, ADA, ADAM10, ADAR, ADARB1, ADCY3, ADCY6, ADCY7, ADCY9, ADK, ADORA2A, ADORA2B, PARP1, ADRB2, ADSL, AK1, AK2, AK4, AKT1, AKT2, ABCD1, ALDH1A1, ALDOA, ALDOC, AMPD2, AMPD3, ANG, ANGPT1, ANXA2, NUDT2, APC, APEX1, BIRC5, APOC1, APOE, APP, APRT, FAS, ARAF, ARF1, ARF3, RHOA, ARNT, ARRB1, ARRB2, ATF3, ATIC, ATM,…	PRMT5, CLP1, NUDT5, EIF2S1, TPX2, CHORDC1, SSU72, STOML2, HSF1, HSP90AA1, MNAT1, MTHFD1, NDUFA9, NDUFS6, NPM1, CDK5RAP1, APTX, PPP1CA, NDUFA12, PSMA6, PSMB2, RPS6KB2, SHMT1, TRAF2, UMPS, NUP37, ZGPAT, RAE1, PKMYT1, NUP155, TELO2	2021	31	31	0.0153389	0.0302144
GO:0006793	phosphorus metabolic process	GO_0006793_14_and_GO:0010562	GO_0006793_14	GO:0010562	positive regulation of phosphorus metabolic process	ABL1, ACVR1, ACVR1B, ACVR2A, ACVR2B, ADCY3, ADCY6, ADCY7, ADCY9, ADORA2B, ADRB2, AKT1, AKT2, ANG, ANGPT1, ANXA2, APOE, APP, FAS, ARAF, RHOA, ARNT, ARRB1, ARRB2, ATM, ATP2B4, ATP6AP1, AVPR1B, AXL, BAD, CCND1, BDNF, BMP2, BMP4, BMP6, BMPR1A, BMPR2, BRAF, C3, C5, DDR1, CALM1, CALM2, CALM3, CAPN2, CAV1, CAV2, CCNB1, CCND2, CCND3, CCNT1, CCNT2, CD4, ENTPD5, CD40, CD44, CD74, CD81, CDK1, CDC6, CDC25B, …	PRMT5, CLP1, NUDT5, EIF2S1, TPX2, CHORDC1, SSU72, STOML2, HSF1, HSP90AA1, MNAT1, MTHFD1, NDUFA9, NDUFS6, NPM1, CDK5RAP1, APTX, PPP1CA, NDUFA12, PSMA6, PSMB2, RPS6KB2, SHMT1, TRAF2, UMPS, NUP37, ZGPAT, RAE1, PKMYT1, NUP155, TELO2	624	31	7	0.0108025	0.021374
GO:0006793	phosphorus metabolic process	GO_0006793_14_and_GO:0010563	GO_0006793_14	GO:0010563	negative regulation of phosphorus metabolic process	ABL1, ADAR, ADARB1, ADORA2A, PARP1, AKT1, ANGPT1, APC, APOC1, APOE, RHOA, ARRB1, ARRB2, ATF3, BAX, BDKRB2, CEACAM1, BMP4, CALM1, CALM2, CALM3, CASP3, CAV1, CBL, CBLB, CCNB1, CDA, CDKN1A, CDKN1B, CDKN1C, CDKN2A, CDKN2C, CDKN2D, CEBPA, COX11, CRKL, CRY2, CSK, CYLD, DAG1, DGKQ, GADD45A, DLG1, DLG3, DMD, DUSP1, DUSP2, DUSP3, DUSP4, DUSP5, DUSP6, DUSP7, DUSP8, DVL1, EFNA1, EIF4G1, ENG, ENSA, EPHA1, EP…	PRMT5, CLP1, NUDT5, EIF2S1, TPX2, CHORDC1, SSU72, STOML2, HSF1, HSP90AA1, MNAT1, MTHFD1, NDUFA9, NDUFS6, NPM1, CDK5RAP1, APTX, PPP1CA, NDUFA12, PSMA6, PSMB2, RPS6KB2, SHMT1, TRAF2, UMPS, NUP37, ZGPAT, RAE1, PKMYT1, NUP155, TELO2	385	31	5	0.0121654	0.0240385
GO:0006793	phosphorus metabolic process	GO_0006793_14_and_GO:0019637	GO_0006793_14	GO:0019637	organophosphate metabolic process	ACACA, ACAT1, ACLY, ADA, ADCY3, ADCY6, ADCY7, ADCY9, ADK, ADORA2B, PARP1, ADSL, AK1, AK2, AK4, ABCD1, ALDH1A1, ALDOA, ALDOC, AMPD2, AMPD3, NUDT2, APOC1, APP, APRT, ARF1, ARF3, RHOA, ARNT, ATIC, ATM, AVPR1B, BAD, BPGM, CAD, CALM1, CAPN2, SCARB1, ENTPD5, CD81, CDA, CDC42, CDS1, CHKA, CKB, CISH, CLN3, CNP, COX5B, CPS1, CSNK2A1, CSNK2A2, CSNK2B, CYC1, DGKA, DGKQ, DBI, DCK, DCTD, DGUOK, DHODH, DLAT, D…	PRMT5, CLP1, NUDT5, EIF2S1, TPX2, CHORDC1, SSU72, STOML2, HSF1, HSP90AA1, MNAT1, MTHFD1, NDUFA9, NDUFS6, NPM1, CDK5RAP1, APTX, PPP1CA, NDUFA12, PSMA6, PSMB2, RPS6KB2, SHMT1, TRAF2, UMPS, NUP37, ZGPAT, RAE1, PKMYT1, NUP155, TELO2	656	31	8	0.011782	0.0232897
GO:0006793	phosphorus metabolic process	GO_0006793_14_and_GO:0051174	GO_0006793_14	GO:0051174	regulation of phosphorus metabolic process	ABL1, ACTB, ACVR1, ACVR1B, ACVR2A, ACVR2B, ADAR, ADARB1, ADCY3, ADCY6, ADCY7, ADCY9, ADORA2A, ADORA2B, PARP1, ADRB2, AK4, AKT1, AKT2, ABCD1, ANG, ANGPT1, ANXA2, APC, APOC1, APOE, APP, FAS, ARAF, ARF1, RHOA, ARNT, ARRB1, ARRB2, ATF3, ATM, ATP2B4, ATP6AP1, ATP7A, AVPR1B, AXL, BAD, BARD1, BAX, CCND1, BDKRB2, BDNF, CEACAM1, BLM, BMP2, BMP4, BMP6, BMPR1A, BMPR2, BRAF, C3, C5, DDR1, CALM1, CALM2, CALM3…	PRMT5, CLP1, NUDT5, EIF2S1, TPX2, CHORDC1, SSU72, STOML2, HSF1, HSP90AA1, MNAT1, MTHFD1, NDUFA9, NDUFS6, NPM1, CDK5RAP1, APTX, PPP1CA, NDUFA12, PSMA6, PSMB2, RPS6KB2, SHMT1, TRAF2, UMPS, NUP37, ZGPAT, RAE1, PKMYT1, NUP155, TELO2	1075	31	16	0.0146789	0.0289331
GO:0006793	phosphorus metabolic process	GO_0006793_15_and_GO:0006796	GO_0006793_15	GO:0006796	phosphate-containing compound metabolic process	ABL1, ABL2, ACACA, ACAT1, ACLY, ACP1, ACP2, ACTB, ACVR1, ACVR1B, ACVR2A, ACVR2B, ACYP1, ACYP2, ADA, ADAM10, ADAR, ADARB1, ADCY3, ADCY6, ADCY7, ADCY9, ADK, ADORA2A, ADORA2B, PARP1, ADRB2, ADSL, AK1, AK2, AK4, AKT1, AKT2, ABCD1, ALDH1A1, ALDOA, ALDOC, AMPD2, AMPD3, ANG, ANGPT1, ANXA2, NUDT2, APC, APEX1, BIRC5, APOC1, APOE, APP, APRT, FAS, ARAF, ARF1, ARF3, RHOA, ARNT, ARRB1, ARRB2, ATF3, ATIC, ATM,…	PPIF, PSME3, CDK4, CDK5, CDKN3, UQCR11, STRAP, PARK7, CKS2, NDUFA11, ANKRD54, NUP35, DDT, DGUOK, DLST, DTYMK, PGAM5, ENO1, FKBP1A, CAMTA1, SAMHD1, UQCRQ, PGP, PIGW, GPS1, GTF2H4, UQCR10, HINT1, DNAJA1, HSP90AB1, MIF, NUDT1, NDUFA4, NDUFA6, NDUFA8, NDUFB2, NDUFB3, NDUFB6, NDUFB7, NDUFB10, NDUFC1, NDUFS5, NDUFV3, NME1, PHB, PIN1, SDHAF2, NUDT15, RFK, PBK, PRPS1, PSMA2, PSMA3, PSMB1, PSMB3, PSMB4, P…	2021	75	75	0.0371103	0.0715649
GO:0006793	phosphorus metabolic process	GO_0006793_15_and_GO:0010562	GO_0006793_15	GO:0010562	positive regulation of phosphorus metabolic process	ABL1, ACVR1, ACVR1B, ACVR2A, ACVR2B, ADCY3, ADCY6, ADCY7, ADCY9, ADORA2B, ADRB2, AKT1, AKT2, ANG, ANGPT1, ANXA2, APOE, APP, FAS, ARAF, RHOA, ARNT, ARRB1, ARRB2, ATM, ATP2B4, ATP6AP1, AVPR1B, AXL, BAD, CCND1, BDNF, BMP2, BMP4, BMP6, BMPR1A, BMPR2, BRAF, C3, C5, DDR1, CALM1, CALM2, CALM3, CAPN2, CAV1, CAV2, CCNB1, CCND2, CCND3, CCNT1, CCNT2, CD4, ENTPD5, CD40, CD44, CD74, CD81, CDK1, CDC6, CDC25B, …	PPIF, PSME3, CDK4, CDK5, CDKN3, UQCR11, STRAP, PARK7, CKS2, NDUFA11, ANKRD54, NUP35, DDT, DGUOK, DLST, DTYMK, PGAM5, ENO1, FKBP1A, CAMTA1, SAMHD1, UQCRQ, PGP, PIGW, GPS1, GTF2H4, UQCR10, HINT1, DNAJA1, HSP90AB1, MIF, NUDT1, NDUFA4, NDUFA6, NDUFA8, NDUFB2, NDUFB3, NDUFB6, NDUFB7, NDUFB10, NDUFC1, NDUFS5, NDUFV3, NME1, PHB, PIN1, SDHAF2, NUDT15, RFK, PBK, PRPS1, PSMA2, PSMA3, PSMB1, PSMB3, PSMB4, P…	624	75	15	0.0219298	0.0429185
GO:0006793	phosphorus metabolic process	GO_0006793_15_and_GO:0010563	GO_0006793_15	GO:0010563	negative regulation of phosphorus metabolic process	ABL1, ADAR, ADARB1, ADORA2A, PARP1, AKT1, ANGPT1, APC, APOC1, APOE, RHOA, ARRB1, ARRB2, ATF3, BAX, BDKRB2, CEACAM1, BMP4, CALM1, CALM2, CALM3, CASP3, CAV1, CBL, CBLB, CCNB1, CDA, CDKN1A, CDKN1B, CDKN1C, CDKN2A, CDKN2C, CDKN2D, CEBPA, COX11, CRKL, CRY2, CSK, CYLD, DAG1, DGKQ, GADD45A, DLG1, DLG3, DMD, DUSP1, DUSP2, DUSP3, DUSP4, DUSP5, DUSP6, DUSP7, DUSP8, DVL1, EFNA1, EIF4G1, ENG, ENSA, EPHA1, EP…	PPIF, PSME3, CDK4, CDK5, CDKN3, UQCR11, STRAP, PARK7, CKS2, NDUFA11, ANKRD54, NUP35, DDT, DGUOK, DLST, DTYMK, PGAM5, ENO1, FKBP1A, CAMTA1, SAMHD1, UQCRQ, PGP, PIGW, GPS1, GTF2H4, UQCR10, HINT1, DNAJA1, HSP90AB1, MIF, NUDT1, NDUFA4, NDUFA6, NDUFA8, NDUFB2, NDUFB3, NDUFB6, NDUFB7, NDUFB10, NDUFC1, NDUFS5, NDUFV3, NME1, PHB, PIN1, SDHAF2, NUDT15, RFK, PBK, PRPS1, PSMA2, PSMA3, PSMB1, PSMB3, PSMB4, P…	385	75	13	0.0290828	0.0565217
GO:0006793	phosphorus metabolic process	GO_0006793_15_and_GO:0019637	GO_0006793_15	GO:0019637	organophosphate metabolic process	ACACA, ACAT1, ACLY, ADA, ADCY3, ADCY6, ADCY7, ADCY9, ADK, ADORA2B, PARP1, ADSL, AK1, AK2, AK4, ABCD1, ALDH1A1, ALDOA, ALDOC, AMPD2, AMPD3, NUDT2, APOC1, APP, APRT, ARF1, ARF3, RHOA, ARNT, ATIC, ATM, AVPR1B, BAD, BPGM, CAD, CALM1, CAPN2, SCARB1, ENTPD5, CD81, CDA, CDC42, CDS1, CHKA, CKB, CISH, CLN3, CNP, COX5B, CPS1, CSNK2A1, CSNK2A2, CSNK2B, CYC1, DGKA, DGKQ, DBI, DCK, DCTD, DGUOK, DHODH, DLAT, D…	PPIF, PSME3, CDK4, CDK5, CDKN3, UQCR11, STRAP, PARK7, CKS2, NDUFA11, ANKRD54, NUP35, DDT, DGUOK, DLST, DTYMK, PGAM5, ENO1, FKBP1A, CAMTA1, SAMHD1, UQCRQ, PGP, PIGW, GPS1, GTF2H4, UQCR10, HINT1, DNAJA1, HSP90AB1, MIF, NUDT1, NDUFA4, NDUFA6, NDUFA8, NDUFB2, NDUFB3, NDUFB6, NDUFB7, NDUFB10, NDUFC1, NDUFS5, NDUFV3, NME1, PHB, PIN1, SDHAF2, NUDT15, RFK, PBK, PRPS1, PSMA2, PSMA3, PSMB1, PSMB3, PSMB4, P…	656	75	19	0.0266854	0.0519836
GO:0006793	phosphorus metabolic process	GO_0006793_15_and_GO:0051174	GO_0006793_15	GO:0051174	regulation of phosphorus metabolic process	ABL1, ACTB, ACVR1, ACVR1B, ACVR2A, ACVR2B, ADAR, ADARB1, ADCY3, ADCY6, ADCY7, ADCY9, ADORA2A, ADORA2B, PARP1, ADRB2, AK4, AKT1, AKT2, ABCD1, ANG, ANGPT1, ANXA2, APC, APOC1, APOE, APP, FAS, ARAF, ARF1, RHOA, ARNT, ARRB1, ARRB2, ATF3, ATM, ATP2B4, ATP6AP1, ATP7A, AVPR1B, AXL, BAD, BARD1, BAX, CCND1, BDKRB2, BDNF, CEACAM1, BLM, BMP2, BMP4, BMP6, BMPR1A, BMPR2, BRAF, C3, C5, DDR1, CALM1, CALM2, CALM3…	PPIF, PSME3, CDK4, CDK5, CDKN3, UQCR11, STRAP, PARK7, CKS2, NDUFA11, ANKRD54, NUP35, DDT, DGUOK, DLST, DTYMK, PGAM5, ENO1, FKBP1A, CAMTA1, SAMHD1, UQCRQ, PGP, PIGW, GPS1, GTF2H4, UQCR10, HINT1, DNAJA1, HSP90AB1, MIF, NUDT1, NDUFA4, NDUFA6, NDUFA8, NDUFB2, NDUFB3, NDUFB6, NDUFB7, NDUFB10, NDUFC1, NDUFS5, NDUFV3, NME1, PHB, PIN1, SDHAF2, NUDT15, RFK, PBK, PRPS1, PSMA2, PSMA3, PSMB1, PSMB3, PSMB4, P…	1075	75	26	0.0231317	0.0452174
GO:0006793	phosphorus metabolic process	GO_0006793_16_and_GO:0006796	GO_0006793_16	GO:0006796	phosphate-containing compound metabolic process	ABL1, ABL2, ACACA, ACAT1, ACLY, ACP1, ACP2, ACTB, ACVR1, ACVR1B, ACVR2A, ACVR2B, ACYP1, ACYP2, ADA, ADAM10, ADAR, ADARB1, ADCY3, ADCY6, ADCY7, ADCY9, ADK, ADORA2A, ADORA2B, PARP1, ADRB2, ADSL, AK1, AK2, AK4, AKT1, AKT2, ABCD1, ALDH1A1, ALDOA, ALDOC, AMPD2, AMPD3, ANG, ANGPT1, ANXA2, NUDT2, APC, APEX1, BIRC5, APOC1, APOE, APP, APRT, FAS, ARAF, ARF1, ARF3, RHOA, ARNT, ARRB1, ARRB2, ATF3, ATIC, ATM,…	TRIM28, CDK2, MPHOSPH10, CDK8, AKAP8, ABCA7, TAB1, HAX1, MAD2L2, SEMA4D, PAICS, CENPE, NPRL2, PMVK, PTGES3, PLK4, NUP50, JTB, DBF4, PRDX3, PIM2, CHEK1, FAF1, GLMN, DUSP12, PHB2, CHUK, PSTK, CLK2, AFMID, TAMM41, PPARGC1B, COX6B1, COX7C, COX11, ADORA2A, CREB1, CRKL, PARP1, MAPK14, CSK, CSNK1G2, CSNK2A1, CSNK2B, PDIK1L, CDCA2, ADSL, PPTC7, DAXX, DCK, DDX3X, ABHD3, DHODH, DLAT, DLD, DUSP2, DUT, PLD6,…	2021	290	290	0.143493	0.250974
GO:0006793	phosphorus metabolic process	GO_0006793_16_and_GO:0010562	GO_0006793_16	GO:0010562	positive regulation of phosphorus metabolic process	ABL1, ACVR1, ACVR1B, ACVR2A, ACVR2B, ADCY3, ADCY6, ADCY7, ADCY9, ADORA2B, ADRB2, AKT1, AKT2, ANG, ANGPT1, ANXA2, APOE, APP, FAS, ARAF, RHOA, ARNT, ARRB1, ARRB2, ATM, ATP2B4, ATP6AP1, AVPR1B, AXL, BAD, CCND1, BDNF, BMP2, BMP4, BMP6, BMPR1A, BMPR2, BRAF, C3, C5, DDR1, CALM1, CALM2, CALM3, CAPN2, CAV1, CAV2, CCNB1, CCND2, CCND3, CCNT1, CCNT2, CD4, ENTPD5, CD40, CD44, CD74, CD81, CDK1, CDC6, CDC25B, …	TRIM28, CDK2, MPHOSPH10, CDK8, AKAP8, ABCA7, TAB1, HAX1, MAD2L2, SEMA4D, PAICS, CENPE, NPRL2, PMVK, PTGES3, PLK4, NUP50, JTB, DBF4, PRDX3, PIM2, CHEK1, FAF1, GLMN, DUSP12, PHB2, CHUK, PSTK, CLK2, AFMID, TAMM41, PPARGC1B, COX6B1, COX7C, COX11, ADORA2A, CREB1, CRKL, PARP1, MAPK14, CSK, CSNK1G2, CSNK2A1, CSNK2B, PDIK1L, CDCA2, ADSL, PPTC7, DAXX, DCK, DDX3X, ABHD3, DHODH, DLAT, DLD, DUSP2, DUT, PLD6,…	624	290	58	0.067757	0.126915
GO:0006793	phosphorus metabolic process	GO_0006793_16_and_GO:0010563	GO_0006793_16	GO:0010563	negative regulation of phosphorus metabolic process	ABL1, ADAR, ADARB1, ADORA2A, PARP1, AKT1, ANGPT1, APC, APOC1, APOE, RHOA, ARRB1, ARRB2, ATF3, BAX, BDKRB2, CEACAM1, BMP4, CALM1, CALM2, CALM3, CASP3, CAV1, CBL, CBLB, CCNB1, CDA, CDKN1A, CDKN1B, CDKN1C, CDKN2A, CDKN2C, CDKN2D, CEBPA, COX11, CRKL, CRY2, CSK, CYLD, DAG1, DGKQ, GADD45A, DLG1, DLG3, DMD, DUSP1, DUSP2, DUSP3, DUSP4, DUSP5, DUSP6, DUSP7, DUSP8, DVL1, EFNA1, EIF4G1, ENG, ENSA, EPHA1, EP…	TRIM28, CDK2, MPHOSPH10, CDK8, AKAP8, ABCA7, TAB1, HAX1, MAD2L2, SEMA4D, PAICS, CENPE, NPRL2, PMVK, PTGES3, PLK4, NUP50, JTB, DBF4, PRDX3, PIM2, CHEK1, FAF1, GLMN, DUSP12, PHB2, CHUK, PSTK, CLK2, AFMID, TAMM41, PPARGC1B, COX6B1, COX7C, COX11, ADORA2A, CREB1, CRKL, PARP1, MAPK14, CSK, CSNK1G2, CSNK2A1, CSNK2B, PDIK1L, CDCA2, ADSL, PPTC7, DAXX, DCK, DDX3X, ABHD3, DHODH, DLAT, DLD, DUSP2, DUT, PLD6,…	385	290	43	0.068038	0.127407
GO:0006793	phosphorus metabolic process	GO_0006793_16_and_GO:0019637	GO_0006793_16	GO:0019637	organophosphate metabolic process	ACACA, ACAT1, ACLY, ADA, ADCY3, ADCY6, ADCY7, ADCY9, ADK, ADORA2B, PARP1, ADSL, AK1, AK2, AK4, ABCD1, ALDH1A1, ALDOA, ALDOC, AMPD2, AMPD3, NUDT2, APOC1, APP, APRT, ARF1, ARF3, RHOA, ARNT, ATIC, ATM, AVPR1B, BAD, BPGM, CAD, CALM1, CAPN2, SCARB1, ENTPD5, CD81, CDA, CDC42, CDS1, CHKA, CKB, CISH, CLN3, CNP, COX5B, CPS1, CSNK2A1, CSNK2A2, CSNK2B, CYC1, DGKA, DGKQ, DBI, DCK, DCTD, DGUOK, DHODH, DLAT, D…	TRIM28, CDK2, MPHOSPH10, CDK8, AKAP8, ABCA7, TAB1, HAX1, MAD2L2, SEMA4D, PAICS, CENPE, NPRL2, PMVK, PTGES3, PLK4, NUP50, JTB, DBF4, PRDX3, PIM2, CHEK1, FAF1, GLMN, DUSP12, PHB2, CHUK, PSTK, CLK2, AFMID, TAMM41, PPARGC1B, COX6B1, COX7C, COX11, ADORA2A, CREB1, CRKL, PARP1, MAPK14, CSK, CSNK1G2, CSNK2A1, CSNK2B, PDIK1L, CDCA2, ADSL, PPTC7, DAXX, DCK, DDX3X, ABHD3, DHODH, DLAT, DLD, DUSP2, DUT, PLD6,…	656	290	90	0.10514	0.190275
GO:0006793	phosphorus metabolic process	GO_0006793_16_and_GO:0051174	GO_0006793_16	GO:0051174	regulation of phosphorus metabolic process	ABL1, ACTB, ACVR1, ACVR1B, ACVR2A, ACVR2B, ADAR, ADARB1, ADCY3, ADCY6, ADCY7, ADCY9, ADORA2A, ADORA2B, PARP1, ADRB2, AK4, AKT1, AKT2, ABCD1, ANG, ANGPT1, ANXA2, APC, APOC1, APOE, APP, FAS, ARAF, ARF1, RHOA, ARNT, ARRB1, ARRB2, ATF3, ATM, ATP2B4, ATP6AP1, ATP7A, AVPR1B, AXL, BAD, BARD1, BAX, CCND1, BDKRB2, BDNF, CEACAM1, BLM, BMP2, BMP4, BMP6, BMPR1A, BMPR2, BRAF, C3, C5, DDR1, CALM1, CALM2, CALM3…	TRIM28, CDK2, MPHOSPH10, CDK8, AKAP8, ABCA7, TAB1, HAX1, MAD2L2, SEMA4D, PAICS, CENPE, NPRL2, PMVK, PTGES3, PLK4, NUP50, JTB, DBF4, PRDX3, PIM2, CHEK1, FAF1, GLMN, DUSP12, PHB2, CHUK, PSTK, CLK2, AFMID, TAMM41, PPARGC1B, COX6B1, COX7C, COX11, ADORA2A, CREB1, CRKL, PARP1, MAPK14, CSK, CSNK1G2, CSNK2A1, CSNK2B, PDIK1L, CDCA2, ADSL, PPTC7, DAXX, DCK, DDX3X, ABHD3, DHODH, DLAT, DLD, DUSP2, DUT, PLD6,…	1075	290	142	0.116108	0.208059
GO:0006793	phosphorus metabolic process	GO_0006793_17_and_GO:0006796	GO_0006793_17	GO:0006796	phosphate-containing compound metabolic process	ABL1, ABL2, ACACA, ACAT1, ACLY, ACP1, ACP2, ACTB, ACVR1, ACVR1B, ACVR2A, ACVR2B, ACYP1, ACYP2, ADA, ADAM10, ADAR, ADARB1, ADCY3, ADCY6, ADCY7, ADCY9, ADK, ADORA2A, ADORA2B, PARP1, ADRB2, ADSL, AK1, AK2, AK4, AKT1, AKT2, ABCD1, ALDH1A1, ALDOA, ALDOC, AMPD2, AMPD3, ANG, ANGPT1, ANXA2, NUDT2, APC, APEX1, BIRC5, APOC1, APOE, APP, APRT, FAS, ARAF, ARF1, ARF3, RHOA, ARNT, ARRB1, ARRB2, ATF3, ATIC, ATM,…	NAMPT, MAP3K8, RAB38, HMGCL, IL1B, IL6R, ATF3, PLA2G4A, NANS, DDIT4, FGGY, RNLS, PIGV, MAP2K3, DNAJC3, TRIB3, PCTP, ZFP36, MKNK1, RIOK3, KYNU, ZNF622	2021	22	21	0.0103858	0.020558
GO:0006793	phosphorus metabolic process	GO_0006793_17_and_GO:0010562	GO_0006793_17	GO:0010562	positive regulation of phosphorus metabolic process	ABL1, ACVR1, ACVR1B, ACVR2A, ACVR2B, ADCY3, ADCY6, ADCY7, ADCY9, ADORA2B, ADRB2, AKT1, AKT2, ANG, ANGPT1, ANXA2, APOE, APP, FAS, ARAF, RHOA, ARNT, ARRB1, ARRB2, ATM, ATP2B4, ATP6AP1, AVPR1B, AXL, BAD, CCND1, BDNF, BMP2, BMP4, BMP6, BMPR1A, BMPR2, BRAF, C3, C5, DDR1, CALM1, CALM2, CALM3, CAPN2, CAV1, CAV2, CCNB1, CCND2, CCND3, CCNT1, CCNT2, CD4, ENTPD5, CD40, CD44, CD74, CD81, CDK1, CDC6, CDC25B, …	NAMPT, MAP3K8, RAB38, HMGCL, IL1B, IL6R, ATF3, PLA2G4A, NANS, DDIT4, FGGY, RNLS, PIGV, MAP2K3, DNAJC3, TRIB3, PCTP, ZFP36, MKNK1, RIOK3, KYNU, ZNF622	624	22	6	0.009375	0.0185759
GO:0006793	phosphorus metabolic process	GO_0006793_17_and_GO:0010563	GO_0006793_17	GO:0010563	negative regulation of phosphorus metabolic process	ABL1, ADAR, ADARB1, ADORA2A, PARP1, AKT1, ANGPT1, APC, APOC1, APOE, RHOA, ARRB1, ARRB2, ATF3, BAX, BDKRB2, CEACAM1, BMP4, CALM1, CALM2, CALM3, CASP3, CAV1, CBL, CBLB, CCNB1, CDA, CDKN1A, CDKN1B, CDKN1C, CDKN2A, CDKN2C, CDKN2D, CEBPA, COX11, CRKL, CRY2, CSK, CYLD, DAG1, DGKQ, GADD45A, DLG1, DLG3, DMD, DUSP1, DUSP2, DUSP3, DUSP4, DUSP5, DUSP6, DUSP7, DUSP8, DVL1, EFNA1, EIF4G1, ENG, ENSA, EPHA1, EP…	NAMPT, MAP3K8, RAB38, HMGCL, IL1B, IL6R, ATF3, PLA2G4A, NANS, DDIT4, FGGY, RNLS, PIGV, MAP2K3, DNAJC3, TRIB3, PCTP, ZFP36, MKNK1, RIOK3, KYNU, ZNF622	385	22	5	0.0124378	0.02457
GO:0006793	phosphorus metabolic process	GO_0006793_17_and_GO:0019637	GO_0006793_17	GO:0019637	organophosphate metabolic process	ACACA, ACAT1, ACLY, ADA, ADCY3, ADCY6, ADCY7, ADCY9, ADK, ADORA2B, PARP1, ADSL, AK1, AK2, AK4, ABCD1, ALDH1A1, ALDOA, ALDOC, AMPD2, AMPD3, NUDT2, APOC1, APP, APRT, ARF1, ARF3, RHOA, ARNT, ATIC, ATM, AVPR1B, BAD, BPGM, CAD, CALM1, CAPN2, SCARB1, ENTPD5, CD81, CDA, CDC42, CDS1, CHKA, CKB, CISH, CLN3, CNP, COX5B, CPS1, CSNK2A1, CSNK2A2, CSNK2B, CYC1, DGKA, DGKQ, DBI, DCK, DCTD, DGUOK, DHODH, DLAT, D…	NAMPT, MAP3K8, RAB38, HMGCL, IL1B, IL6R, ATF3, PLA2G4A, NANS, DDIT4, FGGY, RNLS, PIGV, MAP2K3, DNAJC3, TRIB3, PCTP, ZFP36, MKNK1, RIOK3, KYNU, ZNF622	656	22	9	0.0134529	0.0265487
GO:0006793	phosphorus metabolic process	GO_0006793_17_and_GO:0051174	GO_0006793_17	GO:0051174	regulation of phosphorus metabolic process	ABL1, ACTB, ACVR1, ACVR1B, ACVR2A, ACVR2B, ADAR, ADARB1, ADCY3, ADCY6, ADCY7, ADCY9, ADORA2A, ADORA2B, PARP1, ADRB2, AK4, AKT1, AKT2, ABCD1, ANG, ANGPT1, ANXA2, APC, APOC1, APOE, APP, FAS, ARAF, ARF1, RHOA, ARNT, ARRB1, ARRB2, ATF3, ATM, ATP2B4, ATP6AP1, ATP7A, AVPR1B, AXL, BAD, BARD1, BAX, CCND1, BDKRB2, BDNF, CEACAM1, BLM, BMP2, BMP4, BMP6, BMPR1A, BMPR2, BRAF, C3, C5, DDR1, CALM1, CALM2, CALM3…	NAMPT, MAP3K8, RAB38, HMGCL, IL1B, IL6R, ATF3, PLA2G4A, NANS, DDIT4, FGGY, RNLS, PIGV, MAP2K3, DNAJC3, TRIB3, PCTP, ZFP36, MKNK1, RIOK3, KYNU, ZNF622	1075	22	10	0.00919963	0.0182315
GO:0006793	phosphorus metabolic process	GO_0006793_18_and_GO:0006796	GO_0006793_18	GO:0006796	phosphate-containing compound metabolic process	ABL1, ABL2, ACACA, ACAT1, ACLY, ACP1, ACP2, ACTB, ACVR1, ACVR1B, ACVR2A, ACVR2B, ACYP1, ACYP2, ADA, ADAM10, ADAR, ADARB1, ADCY3, ADCY6, ADCY7, ADCY9, ADK, ADORA2A, ADORA2B, PARP1, ADRB2, ADSL, AK1, AK2, AK4, AKT1, AKT2, ABCD1, ALDH1A1, ALDOA, ALDOC, AMPD2, AMPD3, ANG, ANGPT1, ANXA2, NUDT2, APC, APEX1, BIRC5, APOC1, APOE, APP, APRT, FAS, ARAF, ARF1, ARF3, RHOA, ARNT, ARRB1, ARRB2, ATF3, ATIC, ATM,…	PTPRU, CTDSPL, CDK7, ZMPSTE24, PAK4, TNIP1, SEMA3A, CIB1, HTATIP2, AGPAT2, MAP4K5, ADCY6, ELFN2, OSBPL10, TRIM6, MBOAT2, SAMD8, CSNK1A1, CDC42EP5, CTNNB1, SIK1, CCNYL1, DAB2IP, SH3RF2, ADRB2, NAGS, DLG1, HBEGF, DUSP4, DUSP5, DUSP6, DVL1, ECT2, EGR1, MLKL, EMP2, EPHB3, EPHB4, EREG, MECOM, ACSL3, ATG14, EFR3A, ATP13A2, SLC44A1, SERINC5, SGMS1, GFPT1, GMFB, GPD2, ANG, RNF149, ID1, IDH1, IL18, INHBB,…	2021	128	127	0.0628091	0.118195
GO:0006793	phosphorus metabolic process	GO_0006793_18_and_GO:0010562	GO_0006793_18	GO:0010562	positive regulation of phosphorus metabolic process	ABL1, ACVR1, ACVR1B, ACVR2A, ACVR2B, ADCY3, ADCY6, ADCY7, ADCY9, ADORA2B, ADRB2, AKT1, AKT2, ANG, ANGPT1, ANXA2, APOE, APP, FAS, ARAF, RHOA, ARNT, ARRB1, ARRB2, ATM, ATP2B4, ATP6AP1, AVPR1B, AXL, BAD, CCND1, BDNF, BMP2, BMP4, BMP6, BMPR1A, BMPR2, BRAF, C3, C5, DDR1, CALM1, CALM2, CALM3, CAPN2, CAV1, CAV2, CCNB1, CCND2, CCND3, CCNT1, CCNT2, CD4, ENTPD5, CD40, CD44, CD74, CD81, CDK1, CDC6, CDC25B, …	PTPRU, CTDSPL, CDK7, ZMPSTE24, PAK4, TNIP1, SEMA3A, CIB1, HTATIP2, AGPAT2, MAP4K5, ADCY6, ELFN2, OSBPL10, TRIM6, MBOAT2, SAMD8, CSNK1A1, CDC42EP5, CTNNB1, SIK1, CCNYL1, DAB2IP, SH3RF2, ADRB2, NAGS, DLG1, HBEGF, DUSP4, DUSP5, DUSP6, DVL1, ECT2, EGR1, MLKL, EMP2, EPHB3, EPHB4, EREG, MECOM, ACSL3, ATG14, EFR3A, ATP13A2, SLC44A1, SERINC5, SGMS1, GFPT1, GMFB, GPD2, ANG, RNF149, ID1, IDH1, IL18, INHBB,…	624	128	59	0.0851371	0.156915
GO:0006793	phosphorus metabolic process	GO_0006793_18_and_GO:0010563	GO_0006793_18	GO:0010563	negative regulation of phosphorus metabolic process	ABL1, ADAR, ADARB1, ADORA2A, PARP1, AKT1, ANGPT1, APC, APOC1, APOE, RHOA, ARRB1, ARRB2, ATF3, BAX, BDKRB2, CEACAM1, BMP4, CALM1, CALM2, CALM3, CASP3, CAV1, CBL, CBLB, CCNB1, CDA, CDKN1A, CDKN1B, CDKN1C, CDKN2A, CDKN2C, CDKN2D, CEBPA, COX11, CRKL, CRY2, CSK, CYLD, DAG1, DGKQ, GADD45A, DLG1, DLG3, DMD, DUSP1, DUSP2, DUSP3, DUSP4, DUSP5, DUSP6, DUSP7, DUSP8, DVL1, EFNA1, EIF4G1, ENG, ENSA, EPHA1, EP…	PTPRU, CTDSPL, CDK7, ZMPSTE24, PAK4, TNIP1, SEMA3A, CIB1, HTATIP2, AGPAT2, MAP4K5, ADCY6, ELFN2, OSBPL10, TRIM6, MBOAT2, SAMD8, CSNK1A1, CDC42EP5, CTNNB1, SIK1, CCNYL1, DAB2IP, SH3RF2, ADRB2, NAGS, DLG1, HBEGF, DUSP4, DUSP5, DUSP6, DVL1, ECT2, EGR1, MLKL, EMP2, EPHB3, EPHB4, EREG, MECOM, ACSL3, ATG14, EFR3A, ATP13A2, SLC44A1, SERINC5, SGMS1, GFPT1, GMFB, GPD2, ANG, RNF149, ID1, IDH1, IL18, INHBB,…	385	128	28	0.057732	0.109162
GO:0006793	phosphorus metabolic process	GO_0006793_18_and_GO:0019637	GO_0006793_18	GO:0019637	organophosphate metabolic process	ACACA, ACAT1, ACLY, ADA, ADCY3, ADCY6, ADCY7, ADCY9, ADK, ADORA2B, PARP1, ADSL, AK1, AK2, AK4, ABCD1, ALDH1A1, ALDOA, ALDOC, AMPD2, AMPD3, NUDT2, APOC1, APP, APRT, ARF1, ARF3, RHOA, ARNT, ATIC, ATM, AVPR1B, BAD, BPGM, CAD, CALM1, CAPN2, SCARB1, ENTPD5, CD81, CDA, CDC42, CDS1, CHKA, CKB, CISH, CLN3, CNP, COX5B, CPS1, CSNK2A1, CSNK2A2, CSNK2B, CYC1, DGKA, DGKQ, DBI, DCK, DCTD, DGUOK, DHODH, DLAT, D…	PTPRU, CTDSPL, CDK7, ZMPSTE24, PAK4, TNIP1, SEMA3A, CIB1, HTATIP2, AGPAT2, MAP4K5, ADCY6, ELFN2, OSBPL10, TRIM6, MBOAT2, SAMD8, CSNK1A1, CDC42EP5, CTNNB1, SIK1, CCNYL1, DAB2IP, SH3RF2, ADRB2, NAGS, DLG1, HBEGF, DUSP4, DUSP5, DUSP6, DVL1, ECT2, EGR1, MLKL, EMP2, EPHB3, EPHB4, EREG, MECOM, ACSL3, ATG14, EFR3A, ATP13A2, SLC44A1, SERINC5, SGMS1, GFPT1, GMFB, GPD2, ANG, RNF149, ID1, IDH1, IL18, INHBB,…	656	128	46	0.0623306	0.117347
GO:0006793	phosphorus metabolic process	GO_0006793_18_and_GO:0051174	GO_0006793_18	GO:0051174	regulation of phosphorus metabolic process	ABL1, ACTB, ACVR1, ACVR1B, ACVR2A, ACVR2B, ADAR, ADARB1, ADCY3, ADCY6, ADCY7, ADCY9, ADORA2A, ADORA2B, PARP1, ADRB2, AK4, AKT1, AKT2, ABCD1, ANG, ANGPT1, ANXA2, APC, APOC1, APOE, APP, FAS, ARAF, ARF1, RHOA, ARNT, ARRB1, ARRB2, ATF3, ATM, ATP2B4, ATP6AP1, ATP7A, AVPR1B, AXL, BAD, BARD1, BAX, CCND1, BDKRB2, BDNF, CEACAM1, BLM, BMP2, BMP4, BMP6, BMPR1A, BMPR2, BRAF, C3, C5, DDR1, CALM1, CALM2, CALM3…	PTPRU, CTDSPL, CDK7, ZMPSTE24, PAK4, TNIP1, SEMA3A, CIB1, HTATIP2, AGPAT2, MAP4K5, ADCY6, ELFN2, OSBPL10, TRIM6, MBOAT2, SAMD8, CSNK1A1, CDC42EP5, CTNNB1, SIK1, CCNYL1, DAB2IP, SH3RF2, ADRB2, NAGS, DLG1, HBEGF, DUSP4, DUSP5, DUSP6, DVL1, ECT2, EGR1, MLKL, EMP2, EPHB3, EPHB4, EREG, MECOM, ACSL3, ATG14, EFR3A, ATP13A2, SLC44A1, SERINC5, SGMS1, GFPT1, GMFB, GPD2, ANG, RNF149, ID1, IDH1, IL18, INHBB,…	1075	128	79	0.0702847	0.131338
GO:0006793	phosphorus metabolic process	GO_0006793_19_and_GO:0006796	GO_0006793_19	GO:0006796	phosphate-containing compound metabolic process	ABL1, ABL2, ACACA, ACAT1, ACLY, ACP1, ACP2, ACTB, ACVR1, ACVR1B, ACVR2A, ACVR2B, ACYP1, ACYP2, ADA, ADAM10, ADAR, ADARB1, ADCY3, ADCY6, ADCY7, ADCY9, ADK, ADORA2A, ADORA2B, PARP1, ADRB2, ADSL, AK1, AK2, AK4, AKT1, AKT2, ABCD1, ALDH1A1, ALDOA, ALDOC, AMPD2, AMPD3, ANG, ANGPT1, ANXA2, NUDT2, APC, APEX1, BIRC5, APOC1, APOE, APP, APRT, FAS, ARAF, ARF1, ARF3, RHOA, ARNT, ARRB1, ARRB2, ATF3, ATIC, ATM,…	TOM1L1, CDS1, STARD10, SLC44A3, EFNA1, LIPH, ERBB2, ERBB3, F2RL1, WWC1, SFN, HES1, LRP5, PFKFB2, RIPK4, SSH3, STYK1, STAP2, PRKCZ, PLEKHA1, TPD52L1, DDR1, FZD5, PIP4K2C, ARHGEF5, PLBD1, ITPKC, GDF15, GDA	2021	29	29	0.0143493	0.0282927
GO:0006793	phosphorus metabolic process	GO_0006793_19_and_GO:0010562	GO_0006793_19	GO:0010562	positive regulation of phosphorus metabolic process	ABL1, ACVR1, ACVR1B, ACVR2A, ACVR2B, ADCY3, ADCY6, ADCY7, ADCY9, ADORA2B, ADRB2, AKT1, AKT2, ANG, ANGPT1, ANXA2, APOE, APP, FAS, ARAF, RHOA, ARNT, ARRB1, ARRB2, ATM, ATP2B4, ATP6AP1, AVPR1B, AXL, BAD, CCND1, BDNF, BMP2, BMP4, BMP6, BMPR1A, BMPR2, BRAF, C3, C5, DDR1, CALM1, CALM2, CALM3, CAPN2, CAV1, CAV2, CCNB1, CCND2, CCND3, CCNT1, CCNT2, CD4, ENTPD5, CD40, CD44, CD74, CD81, CDK1, CDC6, CDC25B, …	TOM1L1, CDS1, STARD10, SLC44A3, EFNA1, LIPH, ERBB2, ERBB3, F2RL1, WWC1, SFN, HES1, LRP5, PFKFB2, RIPK4, SSH3, STYK1, STAP2, PRKCZ, PLEKHA1, TPD52L1, DDR1, FZD5, PIP4K2C, ARHGEF5, PLBD1, ITPKC, GDF15, GDA	624	29	15	0.023511	0.0459418
GO:0006793	phosphorus metabolic process	GO_0006793_19_and_GO:0010563	GO_0006793_19	GO:0010563	negative regulation of phosphorus metabolic process	ABL1, ADAR, ADARB1, ADORA2A, PARP1, AKT1, ANGPT1, APC, APOC1, APOE, RHOA, ARRB1, ARRB2, ATF3, BAX, BDKRB2, CEACAM1, BMP4, CALM1, CALM2, CALM3, CASP3, CAV1, CBL, CBLB, CCNB1, CDA, CDKN1A, CDKN1B, CDKN1C, CDKN2A, CDKN2C, CDKN2D, CEBPA, COX11, CRKL, CRY2, CSK, CYLD, DAG1, DGKQ, GADD45A, DLG1, DLG3, DMD, DUSP1, DUSP2, DUSP3, DUSP4, DUSP5, DUSP6, DUSP7, DUSP8, DVL1, EFNA1, EIF4G1, ENG, ENSA, EPHA1, EP…	TOM1L1, CDS1, STARD10, SLC44A3, EFNA1, LIPH, ERBB2, ERBB3, F2RL1, WWC1, SFN, HES1, LRP5, PFKFB2, RIPK4, SSH3, STYK1, STAP2, PRKCZ, PLEKHA1, TPD52L1, DDR1, FZD5, PIP4K2C, ARHGEF5, PLBD1, ITPKC, GDF15, GDA	385	29	5	0.0122249	0.0241546
GO:0006793	phosphorus metabolic process	GO_0006793_19_and_GO:0019637	GO_0006793_19	GO:0019637	organophosphate metabolic process	ACACA, ACAT1, ACLY, ADA, ADCY3, ADCY6, ADCY7, ADCY9, ADK, ADORA2B, PARP1, ADSL, AK1, AK2, AK4, ABCD1, ALDH1A1, ALDOA, ALDOC, AMPD2, AMPD3, NUDT2, APOC1, APP, APRT, ARF1, ARF3, RHOA, ARNT, ATIC, ATM, AVPR1B, BAD, BPGM, CAD, CALM1, CAPN2, SCARB1, ENTPD5, CD81, CDA, CDC42, CDS1, CHKA, CKB, CISH, CLN3, CNP, COX5B, CPS1, CSNK2A1, CSNK2A2, CSNK2B, CYC1, DGKA, DGKQ, DBI, DCK, DCTD, DGUOK, DHODH, DLAT, D…	TOM1L1, CDS1, STARD10, SLC44A3, EFNA1, LIPH, ERBB2, ERBB3, F2RL1, WWC1, SFN, HES1, LRP5, PFKFB2, RIPK4, SSH3, STYK1, STAP2, PRKCZ, PLEKHA1, TPD52L1, DDR1, FZD5, PIP4K2C, ARHGEF5, PLBD1, ITPKC, GDF15, GDA	656	29	10	0.0148148	0.0291971
GO:0006793	phosphorus metabolic process	GO_0006793_19_and_GO:0051174	GO_0006793_19	GO:0051174	regulation of phosphorus metabolic process	ABL1, ACTB, ACVR1, ACVR1B, ACVR2A, ACVR2B, ADAR, ADARB1, ADCY3, ADCY6, ADCY7, ADCY9, ADORA2A, ADORA2B, PARP1, ADRB2, AK4, AKT1, AKT2, ABCD1, ANG, ANGPT1, ANXA2, APC, APOC1, APOE, APP, FAS, ARAF, ARF1, RHOA, ARNT, ARRB1, ARRB2, ATF3, ATM, ATP2B4, ATP6AP1, ATP7A, AVPR1B, AXL, BAD, BARD1, BAX, CCND1, BDKRB2, BDNF, CEACAM1, BLM, BMP2, BMP4, BMP6, BMPR1A, BMPR2, BRAF, C3, C5, DDR1, CALM1, CALM2, CALM3…	TOM1L1, CDS1, STARD10, SLC44A3, EFNA1, LIPH, ERBB2, ERBB3, F2RL1, WWC1, SFN, HES1, LRP5, PFKFB2, RIPK4, SSH3, STYK1, STAP2, PRKCZ, PLEKHA1, TPD52L1, DDR1, FZD5, PIP4K2C, ARHGEF5, PLBD1, ITPKC, GDF15, GDA	1075	29	17	0.0156394	0.0307971
GO:0006793	phosphorus metabolic process	GO_0006793_20_and_GO:0006796	GO_0006793_20	GO:0006796	phosphate-containing compound metabolic process	ABL1, ABL2, ACACA, ACAT1, ACLY, ACP1, ACP2, ACTB, ACVR1, ACVR1B, ACVR2A, ACVR2B, ACYP1, ACYP2, ADA, ADAM10, ADAR, ADARB1, ADCY3, ADCY6, ADCY7, ADCY9, ADK, ADORA2A, ADORA2B, PARP1, ADRB2, ADSL, AK1, AK2, AK4, AKT1, AKT2, ABCD1, ALDH1A1, ALDOA, ALDOC, AMPD2, AMPD3, ANG, ANGPT1, ANXA2, NUDT2, APC, APEX1, BIRC5, APOC1, APOE, APP, APRT, FAS, ARAF, ARF1, ARF3, RHOA, ARNT, ARRB1, ARRB2, ATF3, ATIC, ATM,…	CDH2, PIGK, ATP6AP2, FARP1, SORBS3, SPRY2, DLC1, PRDX4, ARL6IP5, SPTLC1, PLK2, NEK6, MTMR11, SERINC3, RBPMS, DUSP14, PTPN21, PLCD3, ALPK2, ADCY9, GNPDA2, CD109, ADORA2B, CRK, SIRPA, CRYAB, DAB2, DAG1, SPRED1, GADD45A, SGMS2, RCAN1, SLC26A2, DUSP1, DUSP3, LPAR1, EDN1, EGFR, PLBD2, EPHA2, AK1, EPHB2, F2R, EFEMP1, FGF2, DOLK, DKK1, SASH1, FN1, CLCF1, ARL2BP, ACOT9, CORO1C, PPP1R15A, PLXNB2, PLA2G15,…	2021	262	258	0.127407	0.226018
GO:0006793	phosphorus metabolic process	GO_0006793_20_and_GO:0010562	GO_0006793_20	GO:0010562	positive regulation of phosphorus metabolic process	ABL1, ACVR1, ACVR1B, ACVR2A, ACVR2B, ADCY3, ADCY6, ADCY7, ADCY9, ADORA2B, ADRB2, AKT1, AKT2, ANG, ANGPT1, ANXA2, APOE, APP, FAS, ARAF, RHOA, ARNT, ARRB1, ARRB2, ATM, ATP2B4, ATP6AP1, AVPR1B, AXL, BAD, CCND1, BDNF, BMP2, BMP4, BMP6, BMPR1A, BMPR2, BRAF, C3, C5, DDR1, CALM1, CALM2, CALM3, CAPN2, CAV1, CAV2, CCNB1, CCND2, CCND3, CCNT1, CCNT2, CD4, ENTPD5, CD40, CD44, CD74, CD81, CDK1, CDC6, CDC25B, …	CDH2, PIGK, ATP6AP2, FARP1, SORBS3, SPRY2, DLC1, PRDX4, ARL6IP5, SPTLC1, PLK2, NEK6, MTMR11, SERINC3, RBPMS, DUSP14, PTPN21, PLCD3, ALPK2, ADCY9, GNPDA2, CD109, ADORA2B, CRK, SIRPA, CRYAB, DAB2, DAG1, SPRED1, GADD45A, SGMS2, RCAN1, SLC26A2, DUSP1, DUSP3, LPAR1, EDN1, EGFR, PLBD2, EPHA2, AK1, EPHB2, F2R, EFEMP1, FGF2, DOLK, DKK1, SASH1, FN1, CLCF1, ARL2BP, ACOT9, CORO1C, PPP1R15A, PLXNB2, PLA2G15,…	624	262	128	0.168865	0.288939
GO:0006793	phosphorus metabolic process	GO_0006793_20_and_GO:0010563	GO_0006793_20	GO:0010563	negative regulation of phosphorus metabolic process	ABL1, ADAR, ADARB1, ADORA2A, PARP1, AKT1, ANGPT1, APC, APOC1, APOE, RHOA, ARRB1, ARRB2, ATF3, BAX, BDKRB2, CEACAM1, BMP4, CALM1, CALM2, CALM3, CASP3, CAV1, CBL, CBLB, CCNB1, CDA, CDKN1A, CDKN1B, CDKN1C, CDKN2A, CDKN2C, CDKN2D, CEBPA, COX11, CRKL, CRY2, CSK, CYLD, DAG1, DGKQ, GADD45A, DLG1, DLG3, DMD, DUSP1, DUSP2, DUSP3, DUSP4, DUSP5, DUSP6, DUSP7, DUSP8, DVL1, EFNA1, EIF4G1, ENG, ENSA, EPHA1, EP…	CDH2, PIGK, ATP6AP2, FARP1, SORBS3, SPRY2, DLC1, PRDX4, ARL6IP5, SPTLC1, PLK2, NEK6, MTMR11, SERINC3, RBPMS, DUSP14, PTPN21, PLCD3, ALPK2, ADCY9, GNPDA2, CD109, ADORA2B, CRK, SIRPA, CRYAB, DAB2, DAG1, SPRED1, GADD45A, SGMS2, RCAN1, SLC26A2, DUSP1, DUSP3, LPAR1, EDN1, EGFR, PLBD2, EPHA2, AK1, EPHB2, F2R, EFEMP1, FGF2, DOLK, DKK1, SASH1, FN1, CLCF1, ARL2BP, ACOT9, CORO1C, PPP1R15A, PLXNB2, PLA2G15,…	385	262	57	0.0966102	0.176198
GO:0006793	phosphorus metabolic process	GO_0006793_20_and_GO:0019637	GO_0006793_20	GO:0019637	organophosphate metabolic process	ACACA, ACAT1, ACLY, ADA, ADCY3, ADCY6, ADCY7, ADCY9, ADK, ADORA2B, PARP1, ADSL, AK1, AK2, AK4, ABCD1, ALDH1A1, ALDOA, ALDOC, AMPD2, AMPD3, NUDT2, APOC1, APP, APRT, ARF1, ARF3, RHOA, ARNT, ATIC, ATM, AVPR1B, BAD, BPGM, CAD, CALM1, CAPN2, SCARB1, ENTPD5, CD81, CDA, CDC42, CDS1, CHKA, CKB, CISH, CLN3, CNP, COX5B, CPS1, CSNK2A1, CSNK2A2, CSNK2B, CYC1, DGKA, DGKQ, DBI, DCK, DCTD, DGUOK, DHODH, DLAT, D…	CDH2, PIGK, ATP6AP2, FARP1, SORBS3, SPRY2, DLC1, PRDX4, ARL6IP5, SPTLC1, PLK2, NEK6, MTMR11, SERINC3, RBPMS, DUSP14, PTPN21, PLCD3, ALPK2, ADCY9, GNPDA2, CD109, ADORA2B, CRK, SIRPA, CRYAB, DAB2, DAG1, SPRED1, GADD45A, SGMS2, RCAN1, SLC26A2, DUSP1, DUSP3, LPAR1, EDN1, EGFR, PLBD2, EPHA2, AK1, EPHB2, F2R, EFEMP1, FGF2, DOLK, DKK1, SASH1, FN1, CLCF1, ARL2BP, ACOT9, CORO1C, PPP1R15A, PLXNB2, PLA2G15,…	656	262	72	0.0851064	0.156863
GO:0006793	phosphorus metabolic process	GO_0006793_20_and_GO:0051174	GO_0006793_20	GO:0051174	regulation of phosphorus metabolic process	ABL1, ACTB, ACVR1, ACVR1B, ACVR2A, ACVR2B, ADAR, ADARB1, ADCY3, ADCY6, ADCY7, ADCY9, ADORA2A, ADORA2B, PARP1, ADRB2, AK4, AKT1, AKT2, ABCD1, ANG, ANGPT1, ANXA2, APC, APOC1, APOE, APP, FAS, ARAF, ARF1, RHOA, ARNT, ARRB1, ARRB2, ATF3, ATM, ATP2B4, ATP6AP1, ATP7A, AVPR1B, AXL, BAD, BARD1, BAX, CCND1, BDKRB2, BDNF, CEACAM1, BLM, BMP2, BMP4, BMP6, BMPR1A, BMPR2, BRAF, C3, C5, DDR1, CALM1, CALM2, CALM3…	CDH2, PIGK, ATP6AP2, FARP1, SORBS3, SPRY2, DLC1, PRDX4, ARL6IP5, SPTLC1, PLK2, NEK6, MTMR11, SERINC3, RBPMS, DUSP14, PTPN21, PLCD3, ALPK2, ADCY9, GNPDA2, CD109, ADORA2B, CRK, SIRPA, CRYAB, DAB2, DAG1, SPRED1, GADD45A, SGMS2, RCAN1, SLC26A2, DUSP1, DUSP3, LPAR1, EDN1, EGFR, PLBD2, EPHA2, AK1, EPHB2, F2R, EFEMP1, FGF2, DOLK, DKK1, SASH1, FN1, CLCF1, ARL2BP, ACOT9, CORO1C, PPP1R15A, PLXNB2, PLA2G15,…	1075	262	176	0.151593	0.263276
GO:0006954	inflammatory response	GO_0006954_3_and_GO:0002437	GO_0006954_3	GO:0002437	inflammatory response to antigenic stimulus	AHCY, C3, CD68, CD81, GATA3, HLA-DRB1, HLA-E, HMGB1, HMGB2, ICAM1, RBPJ, NOTCH1, NOTCH2, PSMA1, PSMB4, NPFF, PNMA1, RASGRP1, TREX1, PARK7, KDM6B	HNRNPA0, LIAS, CHUK, C1QTNF3, PIK3AP1, ADORA2A, MAPK14, DHX9, FANCA, FANCD2, ABCF1, APPL1, PDCD4, DROSHA, HMGB1, HMGB2, NFATC3, NFRKB, NFX1, POLB, FEM1A, PSMA1, PSMA6, STARD7, CAMK1D, SCYL3, PTPN2, RPS19, STAT5B, CXCR4, MCPH1, AKNA, SEH1L, WDR83, SNX4, RPS6KA5, AIMP1, MFHAS1, PLAA	21	39	3	0.0526316	0.1
GO:0006954	inflammatory response	GO_0006954_3_and_GO:0002526	GO_0006954_3	GO:0002526	acute inflammatory response	SERPINA3, ACVR1, ASS1, C3, CEBPB, F3, F8, F12, FN1, GATA3, GSTP1, HFE, HLA-E, ICAM1, IL1B, IL6, IL6R, IL6ST, OGG1, SERPINA1, PLSCR1, PPARG, PRCP, PTGS2, STAT3, TRPV1, NPFF, TNFRSF11A, OSMR, PTGES, PARK7, APOL2, RHBDD3, NUPR1, EIF2AK1, ASH1L, CTNNBIP1, SIGIRR, ANO6	HNRNPA0, LIAS, CHUK, C1QTNF3, PIK3AP1, ADORA2A, MAPK14, DHX9, FANCA, FANCD2, ABCF1, APPL1, PDCD4, DROSHA, HMGB1, HMGB2, NFATC3, NFRKB, NFX1, POLB, FEM1A, PSMA1, PSMA6, STARD7, CAMK1D, SCYL3, PTPN2, RPS19, STAT5B, CXCR4, MCPH1, AKNA, SEH1L, WDR83, SNX4, RPS6KA5, AIMP1, MFHAS1, PLAA	39	39	0	0	0
GO:0006954	inflammatory response	GO_0006954_3_and_GO:0002532	GO_0006954_3	GO:0002532	production of molecular mediator involved in inflammatory response	ADCY7, ABCD1, MAPK14, GRN, IL4R, IL6, LYN, MYD88, SERPINE1, PER1, RPS19, SLC7A2, STAT3, VAMP7, SYK, PRDX2, IL1R2, BAP1, VAMP8, SNX4, SNAP23, DUSP10, KPNA6, PLD3, IL17RA, APPL1, PDCD4, PYCARD, IL17D, APPL2, GPSM3, CHID1, CUEDC2, ZC3H12A, SEH1L, IL17RC, SIRPA, TICAM1	HNRNPA0, LIAS, CHUK, C1QTNF3, PIK3AP1, ADORA2A, MAPK14, DHX9, FANCA, FANCD2, ABCF1, APPL1, PDCD4, DROSHA, HMGB1, HMGB2, NFATC3, NFRKB, NFX1, POLB, FEM1A, PSMA1, PSMA6, STARD7, CAMK1D, SCYL3, PTPN2, RPS19, STAT5B, CXCR4, MCPH1, AKNA, SEH1L, WDR83, SNX4, RPS6KA5, AIMP1, MFHAS1, PLAA	38	39	6	0.084507	0.155844
GO:0006954	inflammatory response	GO_0006954_3_and_GO:0050727	GO_0006954_3	GO:0050727	regulation of inflammatory response	ABR, ADA, ADCY7, ADORA2A, ADORA2B, ABCD1, ANXA1, BIRC2, BIRC3, XIAP, APOE, ATM, BCL6, BCR, C3, CASP1, CASP4, CD47, CD81, CEBPA, CEBPB, CTSC, MAPK14, CYLD, DDT, DHX9, EGFR, ETS1, F12, FANCA, FANCD2, GATA3, GPS2, GPX4, GRN, GSTP1, HLA-DRB1, HLA-E, IL1B, IL1R1, IL6, IL6ST, IL15, IL18, IRF3, ISL1, ITGA2, JAK2, LDLR, LYN, SMAD3, MDK, MGST2, MMP9, ABCC1, MVK, MYD88, NFE2L1, NFKB1, NFKBIA, NT5E, SERPINE…	HNRNPA0, LIAS, CHUK, C1QTNF3, PIK3AP1, ADORA2A, MAPK14, DHX9, FANCA, FANCD2, ABCF1, APPL1, PDCD4, DROSHA, HMGB1, HMGB2, NFATC3, NFRKB, NFX1, POLB, FEM1A, PSMA1, PSMA6, STARD7, CAMK1D, SCYL3, PTPN2, RPS19, STAT5B, CXCR4, MCPH1, AKNA, SEH1L, WDR83, SNX4, RPS6KA5, AIMP1, MFHAS1, PLAA	165	39	20	0.108696	0.196078
GO:0006954	inflammatory response	GO_0006954_3_and_GO:0050728	GO_0006954_3	GO:0050728	negative regulation of inflammatory response	ABR, ADA, ADCY7, ADORA2A, ABCD1, APOE, BCR, ETS1, GATA3, GPS2, GRN, GSTP1, HLA-DRB1, ISL1, LDLR, SMAD3, MDK, MVK, NFKB1, NT5E, SERPINF1, PPARA, PPARD, PPARG, PRKCD, MAPK7, PSMA1, PSMB4, PTGER4, PTPN2, RB1, RPS19, SOD1, TNFAIP3, TNFRSF1A, TYRO3, IL1R2, SOCS3, MFHAS1, KLF4, NR1D1, SOCS5, NR1D2, NR1H3, LPCAT3, DUSP10, SYT11, PDCD4, PYCARD, APPL2, FEM1A, VPS35, ASH1L, PBK, FNDC4, CHID1, CUEDC2, NLRX1…	HNRNPA0, LIAS, CHUK, C1QTNF3, PIK3AP1, ADORA2A, MAPK14, DHX9, FANCA, FANCD2, ABCF1, APPL1, PDCD4, DROSHA, HMGB1, HMGB2, NFATC3, NFRKB, NFX1, POLB, FEM1A, PSMA1, PSMA6, STARD7, CAMK1D, SCYL3, PTPN2, RPS19, STAT5B, CXCR4, MCPH1, AKNA, SEH1L, WDR83, SNX4, RPS6KA5, AIMP1, MFHAS1, PLAA	64	39	8	0.0842105	0.15534
GO:0006954	inflammatory response	GO_0006954_3_and_GO:0050729	GO_0006954_3	GO:0050729	positive regulation of inflammatory response	ADORA2B, C3, CD47, CD81, CEBPA, CEBPB, CTSC, DDT, DHX9, EGFR, ETS1, F12, GRN, HLA-E, IL1B, IL6, IL6ST, IL15, IL18, ITGA2, JAK2, LDLR, MDK, MGST2, ABCC1, MYD88, NFKBIA, SERPINE1, MAPK13, PTGER4, PTGS2, RPS19, SNCA, STAT3, STAT5B, VAMP7, TGM2, TLR3, TNFRSF1A, WNT5A, VAMP8, HYAL2, TRADD, SNX4, RIPK1, TNFRSF11A, OSMR, CLOCK, TNIP1, PARK7, CDK19, KPNA6, IL17RA, APPL1, NUPR1, PDCD4, IL23A, GPRC5B, IL17…	HNRNPA0, LIAS, CHUK, C1QTNF3, PIK3AP1, ADORA2A, MAPK14, DHX9, FANCA, FANCD2, ABCF1, APPL1, PDCD4, DROSHA, HMGB1, HMGB2, NFATC3, NFRKB, NFX1, POLB, FEM1A, PSMA1, PSMA6, STARD7, CAMK1D, SCYL3, PTPN2, RPS19, STAT5B, CXCR4, MCPH1, AKNA, SEH1L, WDR83, SNX4, RPS6KA5, AIMP1, MFHAS1, PLAA	65	39	6	0.0612245	0.115385
GO:0006954	inflammatory response	GO_0006954_3_and_GO:0150076	GO_0006954_3	GO:0150076	neuroinflammatory response	ADORA2A, APP, ATM, CTSC, CLU, EGFR, GRN, IFNGR1, IL1B, IL6, IL18, ITGB2, JAK2, JUN, LDLR, LRP1, MMP9, PSEN1, PTGS2, SMO, SNCA, TLR3, TRPV1, SPHK1, NR1D1, NAMPT, SYT11, BACE2, NUPR1	HNRNPA0, LIAS, CHUK, C1QTNF3, PIK3AP1, ADORA2A, MAPK14, DHX9, FANCA, FANCD2, ABCF1, APPL1, PDCD4, DROSHA, HMGB1, HMGB2, NFATC3, NFRKB, NFX1, POLB, FEM1A, PSMA1, PSMA6, STARD7, CAMK1D, SCYL3, PTPN2, RPS19, STAT5B, CXCR4, MCPH1, AKNA, SEH1L, WDR83, SNX4, RPS6KA5, AIMP1, MFHAS1, PLAA	29	39	1	0.0149254	0.0294118
GO:0006954	inflammatory response	GO_0006954_6_and_GO:0002437	GO_0006954_6	GO:0002437	inflammatory response to antigenic stimulus	AHCY, C3, CD68, CD81, GATA3, HLA-DRB1, HLA-E, HMGB1, HMGB2, ICAM1, RBPJ, NOTCH1, NOTCH2, PSMA1, PSMB4, NPFF, PNMA1, RASGRP1, TREX1, PARK7, KDM6B	NR1H3, LPCAT3, CEBPA, DAB2IP, ELF3, F12, GATA3, STK39, GSTP1, ISL1, MDK, MGST2, ASS1, F11R, GAL, ACER3, NLRP2, VPS35, PRKCZ, MAPK13, CTNNBIP1, SIGIRR, BCR, TRPV1, SHARPIN, TNFRSF11A	21	26	1	0.0217391	0.0425532
GO:0006954	inflammatory response	GO_0006954_6_and_GO:0002526	GO_0006954_6	GO:0002526	acute inflammatory response	SERPINA3, ACVR1, ASS1, C3, CEBPB, F3, F8, F12, FN1, GATA3, GSTP1, HFE, HLA-E, ICAM1, IL1B, IL6, IL6R, IL6ST, OGG1, SERPINA1, PLSCR1, PPARG, PRCP, PTGS2, STAT3, TRPV1, NPFF, TNFRSF11A, OSMR, PTGES, PARK7, APOL2, RHBDD3, NUPR1, EIF2AK1, ASH1L, CTNNBIP1, SIGIRR, ANO6	NR1H3, LPCAT3, CEBPA, DAB2IP, ELF3, F12, GATA3, STK39, GSTP1, ISL1, MDK, MGST2, ASS1, F11R, GAL, ACER3, NLRP2, VPS35, PRKCZ, MAPK13, CTNNBIP1, SIGIRR, BCR, TRPV1, SHARPIN, TNFRSF11A	39	26	8	0.140351	0.246154
GO:0006954	inflammatory response	GO_0006954_6_and_GO:0002532	GO_0006954_6	GO:0002532	production of molecular mediator involved in inflammatory response	ADCY7, ABCD1, MAPK14, GRN, IL4R, IL6, LYN, MYD88, SERPINE1, PER1, RPS19, SLC7A2, STAT3, VAMP7, SYK, PRDX2, IL1R2, BAP1, VAMP8, SNX4, SNAP23, DUSP10, KPNA6, PLD3, IL17RA, APPL1, PDCD4, PYCARD, IL17D, APPL2, GPSM3, CHID1, CUEDC2, ZC3H12A, SEH1L, IL17RC, SIRPA, TICAM1	NR1H3, LPCAT3, CEBPA, DAB2IP, ELF3, F12, GATA3, STK39, GSTP1, ISL1, MDK, MGST2, ASS1, F11R, GAL, ACER3, NLRP2, VPS35, PRKCZ, MAPK13, CTNNBIP1, SIGIRR, BCR, TRPV1, SHARPIN, TNFRSF11A	38	26	0	0	0
GO:0006954	inflammatory response	GO_0006954_6_and_GO:0050727	GO_0006954_6	GO:0050727	regulation of inflammatory response	ABR, ADA, ADCY7, ADORA2A, ADORA2B, ABCD1, ANXA1, BIRC2, BIRC3, XIAP, APOE, ATM, BCL6, BCR, C3, CASP1, CASP4, CD47, CD81, CEBPA, CEBPB, CTSC, MAPK14, CYLD, DDT, DHX9, EGFR, ETS1, F12, FANCA, FANCD2, GATA3, GPS2, GPX4, GRN, GSTP1, HLA-DRB1, HLA-E, IL1B, IL1R1, IL6, IL6ST, IL15, IL18, IRF3, ISL1, ITGA2, JAK2, LDLR, LYN, SMAD3, MDK, MGST2, MMP9, ABCC1, MVK, MYD88, NFE2L1, NFKB1, NFKBIA, NT5E, SERPINE…	NR1H3, LPCAT3, CEBPA, DAB2IP, ELF3, F12, GATA3, STK39, GSTP1, ISL1, MDK, MGST2, ASS1, F11R, GAL, ACER3, NLRP2, VPS35, PRKCZ, MAPK13, CTNNBIP1, SIGIRR, BCR, TRPV1, SHARPIN, TNFRSF11A	165	26	15	0.0852273	0.157068
GO:0006954	inflammatory response	GO_0006954_6_and_GO:0050728	GO_0006954_6	GO:0050728	negative regulation of inflammatory response	ABR, ADA, ADCY7, ADORA2A, ABCD1, APOE, BCR, ETS1, GATA3, GPS2, GRN, GSTP1, HLA-DRB1, ISL1, LDLR, SMAD3, MDK, MVK, NFKB1, NT5E, SERPINF1, PPARA, PPARD, PPARG, PRKCD, MAPK7, PSMA1, PSMB4, PTGER4, PTPN2, RB1, RPS19, SOD1, TNFAIP3, TNFRSF1A, TYRO3, IL1R2, SOCS3, MFHAS1, KLF4, NR1D1, SOCS5, NR1D2, NR1H3, LPCAT3, DUSP10, SYT11, PDCD4, PYCARD, APPL2, FEM1A, VPS35, ASH1L, PBK, FNDC4, CHID1, CUEDC2, NLRX1…	NR1H3, LPCAT3, CEBPA, DAB2IP, ELF3, F12, GATA3, STK39, GSTP1, ISL1, MDK, MGST2, ASS1, F11R, GAL, ACER3, NLRP2, VPS35, PRKCZ, MAPK13, CTNNBIP1, SIGIRR, BCR, TRPV1, SHARPIN, TNFRSF11A	64	26	9	0.111111	0.2
GO:0006954	inflammatory response	GO_0006954_6_and_GO:0050729	GO_0006954_6	GO:0050729	positive regulation of inflammatory response	ADORA2B, C3, CD47, CD81, CEBPA, CEBPB, CTSC, DDT, DHX9, EGFR, ETS1, F12, GRN, HLA-E, IL1B, IL6, IL6ST, IL15, IL18, ITGA2, JAK2, LDLR, MDK, MGST2, ABCC1, MYD88, NFKBIA, SERPINE1, MAPK13, PTGER4, PTGS2, RPS19, SNCA, STAT3, STAT5B, VAMP7, TGM2, TLR3, TNFRSF1A, WNT5A, VAMP8, HYAL2, TRADD, SNX4, RIPK1, TNFRSF11A, OSMR, CLOCK, TNIP1, PARK7, CDK19, KPNA6, IL17RA, APPL1, NUPR1, PDCD4, IL23A, GPRC5B, IL17…	NR1H3, LPCAT3, CEBPA, DAB2IP, ELF3, F12, GATA3, STK39, GSTP1, ISL1, MDK, MGST2, ASS1, F11R, GAL, ACER3, NLRP2, VPS35, PRKCZ, MAPK13, CTNNBIP1, SIGIRR, BCR, TRPV1, SHARPIN, TNFRSF11A	65	26	6	0.0705882	0.131868
GO:0006954	inflammatory response	GO_0006954_6_and_GO:0150076	GO_0006954_6	GO:0150076	neuroinflammatory response	ADORA2A, APP, ATM, CTSC, CLU, EGFR, GRN, IFNGR1, IL1B, IL6, IL18, ITGB2, JAK2, JUN, LDLR, LRP1, MMP9, PSEN1, PTGS2, SMO, SNCA, TLR3, TRPV1, SPHK1, NR1D1, NAMPT, SYT11, BACE2, NUPR1	NR1H3, LPCAT3, CEBPA, DAB2IP, ELF3, F12, GATA3, STK39, GSTP1, ISL1, MDK, MGST2, ASS1, F11R, GAL, ACER3, NLRP2, VPS35, PRKCZ, MAPK13, CTNNBIP1, SIGIRR, BCR, TRPV1, SHARPIN, TNFRSF11A	29	26	1	0.0185185	0.0363636
GO:0006954	inflammatory response	GO_0006954_9_and_GO:0002437	GO_0006954_9	GO:0002437	inflammatory response to antigenic stimulus	AHCY, C3, CD68, CD81, GATA3, HLA-DRB1, HLA-E, HMGB1, HMGB2, ICAM1, RBPJ, NOTCH1, NOTCH2, PSMA1, PSMB4, NPFF, PNMA1, RASGRP1, TREX1, PARK7, KDM6B	NAMPT, TCIRG1, TNIP1, CTSC, TICAM1, SBNO2, APOL2, GRN, HLA-E, BIRC3, ICAM1, IFNGR1, IL1B, IL4R, IL6R, IL10RB, LDLR, NFKBIA, SERPINA1, PLSCR1, MAP2K3, PSEN1, RELA, RELB, CCL20, NFKBIZ, TNFAIP3, IL1R2, TNIP2, GSDMD, ZC3H12A, CASP1, ITCH, CASP4, AFAP1L2, TRADD, RIPK2, NMI, CD40	21	39	2	0.0344828	0.0666667
GO:0006954	inflammatory response	GO_0006954_9_and_GO:0002526	GO_0006954_9	GO:0002526	acute inflammatory response	SERPINA3, ACVR1, ASS1, C3, CEBPB, F3, F8, F12, FN1, GATA3, GSTP1, HFE, HLA-E, ICAM1, IL1B, IL6, IL6R, IL6ST, OGG1, SERPINA1, PLSCR1, PPARG, PRCP, PTGS2, STAT3, TRPV1, NPFF, TNFRSF11A, OSMR, PTGES, PARK7, APOL2, RHBDD3, NUPR1, EIF2AK1, ASH1L, CTNNBIP1, SIGIRR, ANO6	NAMPT, TCIRG1, TNIP1, CTSC, TICAM1, SBNO2, APOL2, GRN, HLA-E, BIRC3, ICAM1, IFNGR1, IL1B, IL4R, IL6R, IL10RB, LDLR, NFKBIA, SERPINA1, PLSCR1, MAP2K3, PSEN1, RELA, RELB, CCL20, NFKBIZ, TNFAIP3, IL1R2, TNIP2, GSDMD, ZC3H12A, CASP1, ITCH, CASP4, AFAP1L2, TRADD, RIPK2, NMI, CD40	39	39	7	0.0985915	0.179487
GO:0006954	inflammatory response	GO_0006954_9_and_GO:0002532	GO_0006954_9	GO:0002532	production of molecular mediator involved in inflammatory response	ADCY7, ABCD1, MAPK14, GRN, IL4R, IL6, LYN, MYD88, SERPINE1, PER1, RPS19, SLC7A2, STAT3, VAMP7, SYK, PRDX2, IL1R2, BAP1, VAMP8, SNX4, SNAP23, DUSP10, KPNA6, PLD3, IL17RA, APPL1, PDCD4, PYCARD, IL17D, APPL2, GPSM3, CHID1, CUEDC2, ZC3H12A, SEH1L, IL17RC, SIRPA, TICAM1	NAMPT, TCIRG1, TNIP1, CTSC, TICAM1, SBNO2, APOL2, GRN, HLA-E, BIRC3, ICAM1, IFNGR1, IL1B, IL4R, IL6R, IL10RB, LDLR, NFKBIA, SERPINA1, PLSCR1, MAP2K3, PSEN1, RELA, RELB, CCL20, NFKBIZ, TNFAIP3, IL1R2, TNIP2, GSDMD, ZC3H12A, CASP1, ITCH, CASP4, AFAP1L2, TRADD, RIPK2, NMI, CD40	38	39	5	0.0694444	0.12987
GO:0006954	inflammatory response	GO_0006954_9_and_GO:0050727	GO_0006954_9	GO:0050727	regulation of inflammatory response	ABR, ADA, ADCY7, ADORA2A, ADORA2B, ABCD1, ANXA1, BIRC2, BIRC3, XIAP, APOE, ATM, BCL6, BCR, C3, CASP1, CASP4, CD47, CD81, CEBPA, CEBPB, CTSC, MAPK14, CYLD, DDT, DHX9, EGFR, ETS1, F12, FANCA, FANCD2, GATA3, GPS2, GPX4, GRN, GSTP1, HLA-DRB1, HLA-E, IL1B, IL1R1, IL6, IL6ST, IL15, IL18, IRF3, ISL1, ITGA2, JAK2, LDLR, LYN, SMAD3, MDK, MGST2, MMP9, ABCC1, MVK, MYD88, NFE2L1, NFKB1, NFKBIA, NT5E, SERPINE…	NAMPT, TCIRG1, TNIP1, CTSC, TICAM1, SBNO2, APOL2, GRN, HLA-E, BIRC3, ICAM1, IFNGR1, IL1B, IL4R, IL6R, IL10RB, LDLR, NFKBIA, SERPINA1, PLSCR1, MAP2K3, PSEN1, RELA, RELB, CCL20, NFKBIZ, TNFAIP3, IL1R2, TNIP2, GSDMD, ZC3H12A, CASP1, ITCH, CASP4, AFAP1L2, TRADD, RIPK2, NMI, CD40	165	39	18	0.0967742	0.176471
GO:0006954	inflammatory response	GO_0006954_9_and_GO:0050728	GO_0006954_9	GO:0050728	negative regulation of inflammatory response	ABR, ADA, ADCY7, ADORA2A, ABCD1, APOE, BCR, ETS1, GATA3, GPS2, GRN, GSTP1, HLA-DRB1, ISL1, LDLR, SMAD3, MDK, MVK, NFKB1, NT5E, SERPINF1, PPARA, PPARD, PPARG, PRKCD, MAPK7, PSMA1, PSMB4, PTGER4, PTPN2, RB1, RPS19, SOD1, TNFAIP3, TNFRSF1A, TYRO3, IL1R2, SOCS3, MFHAS1, KLF4, NR1D1, SOCS5, NR1D2, NR1H3, LPCAT3, DUSP10, SYT11, PDCD4, PYCARD, APPL2, FEM1A, VPS35, ASH1L, PBK, FNDC4, CHID1, CUEDC2, NLRX1…	NAMPT, TCIRG1, TNIP1, CTSC, TICAM1, SBNO2, APOL2, GRN, HLA-E, BIRC3, ICAM1, IFNGR1, IL1B, IL4R, IL6R, IL10RB, LDLR, NFKBIA, SERPINA1, PLSCR1, MAP2K3, PSEN1, RELA, RELB, CCL20, NFKBIZ, TNFAIP3, IL1R2, TNIP2, GSDMD, ZC3H12A, CASP1, ITCH, CASP4, AFAP1L2, TRADD, RIPK2, NMI, CD40	64	39	5	0.0510204	0.0970874
GO:0006954	inflammatory response	GO_0006954_9_and_GO:0050729	GO_0006954_9	GO:0050729	positive regulation of inflammatory response	ADORA2B, C3, CD47, CD81, CEBPA, CEBPB, CTSC, DDT, DHX9, EGFR, ETS1, F12, GRN, HLA-E, IL1B, IL6, IL6ST, IL15, IL18, ITGA2, JAK2, LDLR, MDK, MGST2, ABCC1, MYD88, NFKBIA, SERPINE1, MAPK13, PTGER4, PTGS2, RPS19, SNCA, STAT3, STAT5B, VAMP7, TGM2, TLR3, TNFRSF1A, WNT5A, VAMP8, HYAL2, TRADD, SNX4, RIPK1, TNFRSF11A, OSMR, CLOCK, TNIP1, PARK7, CDK19, KPNA6, IL17RA, APPL1, NUPR1, PDCD4, IL23A, GPRC5B, IL17…	NAMPT, TCIRG1, TNIP1, CTSC, TICAM1, SBNO2, APOL2, GRN, HLA-E, BIRC3, ICAM1, IFNGR1, IL1B, IL4R, IL6R, IL10RB, LDLR, NFKBIA, SERPINA1, PLSCR1, MAP2K3, PSEN1, RELA, RELB, CCL20, NFKBIZ, TNFAIP3, IL1R2, TNIP2, GSDMD, ZC3H12A, CASP1, ITCH, CASP4, AFAP1L2, TRADD, RIPK2, NMI, CD40	65	39	10	0.106383	0.192308
GO:0006954	inflammatory response	GO_0006954_9_and_GO:0150076	GO_0006954_9	GO:0150076	neuroinflammatory response	ADORA2A, APP, ATM, CTSC, CLU, EGFR, GRN, IFNGR1, IL1B, IL6, IL18, ITGB2, JAK2, JUN, LDLR, LRP1, MMP9, PSEN1, PTGS2, SMO, SNCA, TLR3, TRPV1, SPHK1, NR1D1, NAMPT, SYT11, BACE2, NUPR1	NAMPT, TCIRG1, TNIP1, CTSC, TICAM1, SBNO2, APOL2, GRN, HLA-E, BIRC3, ICAM1, IFNGR1, IL1B, IL4R, IL6R, IL10RB, LDLR, NFKBIA, SERPINA1, PLSCR1, MAP2K3, PSEN1, RELA, RELB, CCL20, NFKBIZ, TNFAIP3, IL1R2, TNIP2, GSDMD, ZC3H12A, CASP1, ITCH, CASP4, AFAP1L2, TRADD, RIPK2, NMI, CD40	29	39	7	0.114754	0.205882
GO:0006954	inflammatory response	GO_0006954_10_and_GO:0002437	GO_0006954_10	GO:0002437	inflammatory response to antigenic stimulus	AHCY, C3, CD68, CD81, GATA3, HLA-DRB1, HLA-E, HMGB1, HMGB2, ICAM1, RBPJ, NOTCH1, NOTCH2, PSMA1, PSMB4, NPFF, PNMA1, RASGRP1, TREX1, PARK7, KDM6B	CEBPB, DUSP10, MGLL, CLU, SERPINA3, ADM, ADORA2B, SIRPA, ECM1, S1PR3, EGFR, ANO6, EPHA2, F2R, F2RL1, F3, ABCD1, FN1, FOS, PLD3, BACE2, SGMS1, ABHD12, NUPR1, GJA1, METRNL, CXCL1, CXCL2, CXCL3, ABR, ANXA1, HFE, HIF1A, HK1, HMOX1, HRH1, BIRC2, HSPG2, NDST1, IGFBP4, APP, IL1R1, IL1RAP, IL6, IL6ST, IL15, IL18, ITGA2, JUN, LIPA, LRP1, SMAD3, NFE2L1, NFE2L2, NOTCH2, NT5E, SERPINE1, GPRC5B, TOLLIP, PPARD…	21	111	5	0.0393701	0.0757576
GO:0006954	inflammatory response	GO_0006954_10_and_GO:0002526	GO_0006954_10	GO:0002526	acute inflammatory response	SERPINA3, ACVR1, ASS1, C3, CEBPB, F3, F8, F12, FN1, GATA3, GSTP1, HFE, HLA-E, ICAM1, IL1B, IL6, IL6R, IL6ST, OGG1, SERPINA1, PLSCR1, PPARG, PRCP, PTGS2, STAT3, TRPV1, NPFF, TNFRSF11A, OSMR, PTGES, PARK7, APOL2, RHBDD3, NUPR1, EIF2AK1, ASH1L, CTNNBIP1, SIGIRR, ANO6	CEBPB, DUSP10, MGLL, CLU, SERPINA3, ADM, ADORA2B, SIRPA, ECM1, S1PR3, EGFR, ANO6, EPHA2, F2R, F2RL1, F3, ABCD1, FN1, FOS, PLD3, BACE2, SGMS1, ABHD12, NUPR1, GJA1, METRNL, CXCL1, CXCL2, CXCL3, ABR, ANXA1, HFE, HIF1A, HK1, HMOX1, HRH1, BIRC2, HSPG2, NDST1, IGFBP4, APP, IL1R1, IL1RAP, IL6, IL6ST, IL15, IL18, ITGA2, JUN, LIPA, LRP1, SMAD3, NFE2L1, NFE2L2, NOTCH2, NT5E, SERPINE1, GPRC5B, TOLLIP, PPARD…	39	111	17	0.12782	0.226667
GO:0006954	inflammatory response	GO_0006954_10_and_GO:0002532	GO_0006954_10	GO:0002532	production of molecular mediator involved in inflammatory response	ADCY7, ABCD1, MAPK14, GRN, IL4R, IL6, LYN, MYD88, SERPINE1, PER1, RPS19, SLC7A2, STAT3, VAMP7, SYK, PRDX2, IL1R2, BAP1, VAMP8, SNX4, SNAP23, DUSP10, KPNA6, PLD3, IL17RA, APPL1, PDCD4, PYCARD, IL17D, APPL2, GPSM3, CHID1, CUEDC2, ZC3H12A, SEH1L, IL17RC, SIRPA, TICAM1	CEBPB, DUSP10, MGLL, CLU, SERPINA3, ADM, ADORA2B, SIRPA, ECM1, S1PR3, EGFR, ANO6, EPHA2, F2R, F2RL1, F3, ABCD1, FN1, FOS, PLD3, BACE2, SGMS1, ABHD12, NUPR1, GJA1, METRNL, CXCL1, CXCL2, CXCL3, ABR, ANXA1, HFE, HIF1A, HK1, HMOX1, HRH1, BIRC2, HSPG2, NDST1, IGFBP4, APP, IL1R1, IL1RAP, IL6, IL6ST, IL15, IL18, ITGA2, JUN, LIPA, LRP1, SMAD3, NFE2L1, NFE2L2, NOTCH2, NT5E, SERPINE1, GPRC5B, TOLLIP, PPARD…	38	111	9	0.0642857	0.120805
GO:0006954	inflammatory response	GO_0006954_10_and_GO:0050727	GO_0006954_10	GO:0050727	regulation of inflammatory response	ABR, ADA, ADCY7, ADORA2A, ADORA2B, ABCD1, ANXA1, BIRC2, BIRC3, XIAP, APOE, ATM, BCL6, BCR, C3, CASP1, CASP4, CD47, CD81, CEBPA, CEBPB, CTSC, MAPK14, CYLD, DDT, DHX9, EGFR, ETS1, F12, FANCA, FANCD2, GATA3, GPS2, GPX4, GRN, GSTP1, HLA-DRB1, HLA-E, IL1B, IL1R1, IL6, IL6ST, IL15, IL18, IRF3, ISL1, ITGA2, JAK2, LDLR, LYN, SMAD3, MDK, MGST2, MMP9, ABCC1, MVK, MYD88, NFE2L1, NFKB1, NFKBIA, NT5E, SERPINE…	CEBPB, DUSP10, MGLL, CLU, SERPINA3, ADM, ADORA2B, SIRPA, ECM1, S1PR3, EGFR, ANO6, EPHA2, F2R, F2RL1, F3, ABCD1, FN1, FOS, PLD3, BACE2, SGMS1, ABHD12, NUPR1, GJA1, METRNL, CXCL1, CXCL2, CXCL3, ABR, ANXA1, HFE, HIF1A, HK1, HMOX1, HRH1, BIRC2, HSPG2, NDST1, IGFBP4, APP, IL1R1, IL1RAP, IL6, IL6ST, IL15, IL18, ITGA2, JUN, LIPA, LRP1, SMAD3, NFE2L1, NFE2L2, NOTCH2, NT5E, SERPINE1, GPRC5B, TOLLIP, PPARD…	165	111	53	0.237668	0.384058
GO:0006954	inflammatory response	GO_0006954_10_and_GO:0050728	GO_0006954_10	GO:0050728	negative regulation of inflammatory response	ABR, ADA, ADCY7, ADORA2A, ABCD1, APOE, BCR, ETS1, GATA3, GPS2, GRN, GSTP1, HLA-DRB1, ISL1, LDLR, SMAD3, MDK, MVK, NFKB1, NT5E, SERPINF1, PPARA, PPARD, PPARG, PRKCD, MAPK7, PSMA1, PSMB4, PTGER4, PTPN2, RB1, RPS19, SOD1, TNFAIP3, TNFRSF1A, TYRO3, IL1R2, SOCS3, MFHAS1, KLF4, NR1D1, SOCS5, NR1D2, NR1H3, LPCAT3, DUSP10, SYT11, PDCD4, PYCARD, APPL2, FEM1A, VPS35, ASH1L, PBK, FNDC4, CHID1, CUEDC2, NLRX1…	CEBPB, DUSP10, MGLL, CLU, SERPINA3, ADM, ADORA2B, SIRPA, ECM1, S1PR3, EGFR, ANO6, EPHA2, F2R, F2RL1, F3, ABCD1, FN1, FOS, PLD3, BACE2, SGMS1, ABHD12, NUPR1, GJA1, METRNL, CXCL1, CXCL2, CXCL3, ABR, ANXA1, HFE, HIF1A, HK1, HMOX1, HRH1, BIRC2, HSPG2, NDST1, IGFBP4, APP, IL1R1, IL1RAP, IL6, IL6ST, IL15, IL18, ITGA2, JUN, LIPA, LRP1, SMAD3, NFE2L1, NFE2L2, NOTCH2, NT5E, SERPINE1, GPRC5B, TOLLIP, PPARD…	64	111	20	0.129032	0.228571
GO:0006954	inflammatory response	GO_0006954_10_and_GO:0050729	GO_0006954_10	GO:0050729	positive regulation of inflammatory response	ADORA2B, C3, CD47, CD81, CEBPA, CEBPB, CTSC, DDT, DHX9, EGFR, ETS1, F12, GRN, HLA-E, IL1B, IL6, IL6ST, IL15, IL18, ITGA2, JAK2, LDLR, MDK, MGST2, ABCC1, MYD88, NFKBIA, SERPINE1, MAPK13, PTGER4, PTGS2, RPS19, SNCA, STAT3, STAT5B, VAMP7, TGM2, TLR3, TNFRSF1A, WNT5A, VAMP8, HYAL2, TRADD, SNX4, RIPK1, TNFRSF11A, OSMR, CLOCK, TNIP1, PARK7, CDK19, KPNA6, IL17RA, APPL1, NUPR1, PDCD4, IL23A, GPRC5B, IL17…	CEBPB, DUSP10, MGLL, CLU, SERPINA3, ADM, ADORA2B, SIRPA, ECM1, S1PR3, EGFR, ANO6, EPHA2, F2R, F2RL1, F3, ABCD1, FN1, FOS, PLD3, BACE2, SGMS1, ABHD12, NUPR1, GJA1, METRNL, CXCL1, CXCL2, CXCL3, ABR, ANXA1, HFE, HIF1A, HK1, HMOX1, HRH1, BIRC2, HSPG2, NDST1, IGFBP4, APP, IL1R1, IL1RAP, IL6, IL6ST, IL15, IL18, ITGA2, JUN, LIPA, LRP1, SMAD3, NFE2L1, NFE2L2, NOTCH2, NT5E, SERPINE1, GPRC5B, TOLLIP, PPARD…	65	111	23	0.150327	0.261364
GO:0006954	inflammatory response	GO_0006954_10_and_GO:0150076	GO_0006954_10	GO:0150076	neuroinflammatory response	ADORA2A, APP, ATM, CTSC, CLU, EGFR, GRN, IFNGR1, IL1B, IL6, IL18, ITGB2, JAK2, JUN, LDLR, LRP1, MMP9, PSEN1, PTGS2, SMO, SNCA, TLR3, TRPV1, SPHK1, NR1D1, NAMPT, SYT11, BACE2, NUPR1	CEBPB, DUSP10, MGLL, CLU, SERPINA3, ADM, ADORA2B, SIRPA, ECM1, S1PR3, EGFR, ANO6, EPHA2, F2R, F2RL1, F3, ABCD1, FN1, FOS, PLD3, BACE2, SGMS1, ABHD12, NUPR1, GJA1, METRNL, CXCL1, CXCL2, CXCL3, ABR, ANXA1, HFE, HIF1A, HK1, HMOX1, HRH1, BIRC2, HSPG2, NDST1, IGFBP4, APP, IL1R1, IL1RAP, IL6, IL6ST, IL15, IL18, ITGA2, JUN, LIPA, LRP1, SMAD3, NFE2L1, NFE2L2, NOTCH2, NT5E, SERPINE1, GPRC5B, TOLLIP, PPARD…	29	111	13	0.102362	0.185714
GO:0006955	immune response	GO_0006955_1_and_GO:0002250	GO_0006955_1	GO:0002250	adaptive immune response	ADA, ADCY7, JAG1, ALCAM, ANXA1, ARG2, B2M, BCL3, BCL6, CEACAM1, PRDM1, C1QBP, C1R, C1S, C3, C5, CD4, CD40, CD70, CD74, CD81, CTSC, CLU, CSK, CTSH, CTSS, CD55, DLG1, EMP2, ERCC1, PTK2B, MTOR, FYN, GATA3, MSH6, HFE, HLA-A, HLA-B, HLA-C, HLA-DMA, HLA-DMB, HLA-DPA1, HLA-DQB1, HLA-DRA, HLA-DRB1, HLA-E, HLA-F, HLA-G, MR1, HLX, HMGB1, HPRT1, HPX, HRAS, ICAM1, CFI, IL1B, IL1R1, IL4R, IL6, IL6ST, IL7R, IL…	ABI1, ADA, NOD1, ADAR, IFI30, SEMA4D, BATF, RIPK3, TMC6, ADCY7, RNF19B, CRIP1, RC3H1, CTSS, CYBA, DIAPH1, ELF1, ELF4, PTK2B, NBEAL2, TAB3, PRKD2, GM2A, RGCC, PYCARD, BLNK, PILRB, ACAA1, HLA-DMA, HLA-DMB, HLA-DQB1, HLA-DRA, HLA-DRB1, ICAM2, ICAM3, IRF8, IFNAR2, IRF2, IRF3, IRF7, ISG20, ITGB2, ITGB7, NHLRC3, LCP1, LGALS9, LTB, LY75, LYN, MAN2B1, MBP, MAP3K1, MAP3K5, MICB, MYD88, NCF2, NFKB1, NOTCH1…	187	110	30	0.11236	0.20202
GO:0006955	immune response	GO_0006955_1_and_GO:0002263	GO_0006955_1	GO:0002263	cell activation involved in immune response	A1BG, SERPINA3, ABL1, ABR, ACAA1, ACLY, ADA, ADAM10, ADORA2B, AP2A2, AP1G1, AGA, AGL, ALAD, ALDH3B1, ALDOA, ALDOC, AMPD3, ANPEP, ANXA1, ANXA2, ANXA3, APAF1, APEH, APP, APRT, RHOA, RHOG, ARSB, ASAH1, ATP6V0C, ATP6V0A1, ATP7A, B2M, BCL3, BCL6, BCR, CEACAM1, BST2, C3, CAPN1, CAT, CBL, CD40, CD44, CD47, CD53, CD58, CD59, CD63, CD68, CD74, CD81, CDA, CTSC, CEACAM3, CNN2, COPB1, MAPK14, CSNK2B, CST3, C…	ABI1, ADA, NOD1, ADAR, IFI30, SEMA4D, BATF, RIPK3, TMC6, ADCY7, RNF19B, CRIP1, RC3H1, CTSS, CYBA, DIAPH1, ELF1, ELF4, PTK2B, NBEAL2, TAB3, PRKD2, GM2A, RGCC, PYCARD, BLNK, PILRB, ACAA1, HLA-DMA, HLA-DMB, HLA-DQB1, HLA-DRA, HLA-DRB1, ICAM2, ICAM3, IRF8, IFNAR2, IRF2, IRF3, IRF7, ISG20, ITGB2, ITGB7, NHLRC3, LCP1, LGALS9, LTB, LY75, LYN, MAN2B1, MBP, MAP3K1, MAP3K5, MICB, MYD88, NCF2, NFKB1, NOTCH1…	439	110	43	0.0849802	0.156648
GO:0006955	immune response	GO_0006955_1_and_GO:0002367	GO_0006955_1	GO:0002367	cytokine production involved in immune response	B2M, BCL6, BST2, CD74, CD81, CD55, DDX1, DLG1, F2RL1, GAS6, GATA3, HFE, HLA-A, HLA-E, HLA-F, HLA-G, MR1, HMOX1, IL1B, IL1R1, IL6, IL18, KIT, SMAD7, MIF, PRKCZ, MAP3K7, TGFB1, TGFB2, TGFB3, TLR3, TRAF2, TRAF6, WNT5A, FZD5, SLC7A5, TNFRSF14, BCL10, DDX21, SPON2, MALT1, KDELR1, SIRT1, DDX58, GPRC5B, TRPM4, SPHK2, STARD7, MAVS, CUEDC2, TRIM6, TICAM1, DENND1B, DHX36	ABI1, ADA, NOD1, ADAR, IFI30, SEMA4D, BATF, RIPK3, TMC6, ADCY7, RNF19B, CRIP1, RC3H1, CTSS, CYBA, DIAPH1, ELF1, ELF4, PTK2B, NBEAL2, TAB3, PRKD2, GM2A, RGCC, PYCARD, BLNK, PILRB, ACAA1, HLA-DMA, HLA-DMB, HLA-DQB1, HLA-DRA, HLA-DRB1, ICAM2, ICAM3, IRF8, IFNAR2, IRF2, IRF3, IRF7, ISG20, ITGB2, ITGB7, NHLRC3, LCP1, LGALS9, LTB, LY75, LYN, MAN2B1, MBP, MAP3K1, MAP3K5, MICB, MYD88, NCF2, NFKB1, NOTCH1…	54	110	3	0.0186335	0.0365854
GO:0006955	immune response	GO_0006955_1_and_GO:0002437	GO_0006955_1	GO:0002437	inflammatory response to antigenic stimulus	AHCY, C3, CD68, CD81, GATA3, HLA-DRB1, HLA-E, HMGB1, HMGB2, ICAM1, RBPJ, NOTCH1, NOTCH2, PSMA1, PSMB4, NPFF, PNMA1, RASGRP1, TREX1, PARK7, KDM6B	ABI1, ADA, NOD1, ADAR, IFI30, SEMA4D, BATF, RIPK3, TMC6, ADCY7, RNF19B, CRIP1, RC3H1, CTSS, CYBA, DIAPH1, ELF1, ELF4, PTK2B, NBEAL2, TAB3, PRKD2, GM2A, RGCC, PYCARD, BLNK, PILRB, ACAA1, HLA-DMA, HLA-DMB, HLA-DQB1, HLA-DRA, HLA-DRB1, ICAM2, ICAM3, IRF8, IFNAR2, IRF2, IRF3, IRF7, ISG20, ITGB2, ITGB7, NHLRC3, LCP1, LGALS9, LTB, LY75, LYN, MAN2B1, MBP, MAP3K1, MAP3K5, MICB, MYD88, NCF2, NFKB1, NOTCH1…	21	110	2	0.0155039	0.0305344
GO:0006955	immune response	GO_0006955_1_and_GO:0006959	GO_0006955_1	GO:0006959	humoral immune response	ANG, ATP7A, BCL3, CFB, C1QBP, C1R, C1S, C3, C5, CD59, CD81, CLU, CD55, CFD, GAPDH, GATA3, GPI, CXCL1, CXCL2, CXCL3, CFH, HLA-A, MNX1, HLA-DQB1, HLA-DRB1, HLA-E, HPX, CFI, RBPJ, IL1B, IL6, IL7, LCN2, CD46, MEF2C, NOTCH1, NOTCH2, PHB, PROS1, PRSS3, PSMB10, PTPN6, RPL30, RPS19, CCL2, ST6GAL1, SLPI, TFE3, TFEB, PLA2G6, EXO1, CD83, WFDC2, SPON2, TRAF3IP2, TNFRSF21, RGCC, BLNK, PDZD11, C1RL, YTHDF2, PP…	ABI1, ADA, NOD1, ADAR, IFI30, SEMA4D, BATF, RIPK3, TMC6, ADCY7, RNF19B, CRIP1, RC3H1, CTSS, CYBA, DIAPH1, ELF1, ELF4, PTK2B, NBEAL2, TAB3, PRKD2, GM2A, RGCC, PYCARD, BLNK, PILRB, ACAA1, HLA-DMA, HLA-DMB, HLA-DQB1, HLA-DRA, HLA-DRB1, ICAM2, ICAM3, IRF8, IFNAR2, IRF2, IRF3, IRF7, ISG20, ITGB2, ITGB7, NHLRC3, LCP1, LGALS9, LTB, LY75, LYN, MAN2B1, MBP, MAP3K1, MAP3K5, MICB, MYD88, NCF2, NFKB1, NOTCH1…	66	110	7	0.0414201	0.0795455
GO:0006955	immune response	GO_0006955_1_and_GO:0042092	GO_0006955_1	GO:0042092	type 2 immune response	ANXA1, ARG2, BCL3, BCL6, CD74, CD81, ECM1, GATA3, HLX, IL4R, IL6, IL18, PRKCZ, STAT6, IL27RA, SOCS5, BATF, STARD7, NDFIP1, DENND1B	ABI1, ADA, NOD1, ADAR, IFI30, SEMA4D, BATF, RIPK3, TMC6, ADCY7, RNF19B, CRIP1, RC3H1, CTSS, CYBA, DIAPH1, ELF1, ELF4, PTK2B, NBEAL2, TAB3, PRKD2, GM2A, RGCC, PYCARD, BLNK, PILRB, ACAA1, HLA-DMA, HLA-DMB, HLA-DQB1, HLA-DRA, HLA-DRB1, ICAM2, ICAM3, IRF8, IFNAR2, IRF2, IRF3, IRF7, ISG20, ITGB2, ITGB7, NHLRC3, LCP1, LGALS9, LTB, LY75, LYN, MAN2B1, MBP, MAP3K1, MAP3K5, MICB, MYD88, NCF2, NFKB1, NOTCH1…	20	110	4	0.031746	0.0615385
GO:0006955	immune response	GO_0006955_1_and_GO:0045087	GO_0006955_1	GO:0045087	innate immune response	ACTG1, ADAR, ADARB1, AP1G1, ANG, ANXA1, BIRC2, BIRC3, XIAP, APOE, APP, TRIM23, ARG2, ARRB2, ASS1, AXL, B2M, CFB, CEACAM1, PRDM1, POLR3D, BST2, C1QBP, C1R, C1S, C3, C5, CAMK2D, CAMK2G, CAPZA2, CASP1, CASP4, CD40, CD44, CD47, CD58, CDC42, CEBPG, LYST, CHUK, CLU, CREBBP, CRK, CYBA, CYLD, CYP27B1, CD55, DAPK1, DAPK3, DDX1, DDX3X, DHX9, CFD, COCH, EDN1, EGR1, ELF4, EP300, EREG, F2RL1, F12, PTK2B, FER,…	ABI1, ADA, NOD1, ADAR, IFI30, SEMA4D, BATF, RIPK3, TMC6, ADCY7, RNF19B, CRIP1, RC3H1, CTSS, CYBA, DIAPH1, ELF1, ELF4, PTK2B, NBEAL2, TAB3, PRKD2, GM2A, RGCC, PYCARD, BLNK, PILRB, ACAA1, HLA-DMA, HLA-DMB, HLA-DQB1, HLA-DRA, HLA-DRB1, ICAM2, ICAM3, IRF8, IFNAR2, IRF2, IRF3, IRF7, ISG20, ITGB2, ITGB7, NHLRC3, LCP1, LGALS9, LTB, LY75, LYN, MAN2B1, MBP, MAP3K1, MAP3K5, MICB, MYD88, NCF2, NFKB1, NOTCH1…	450	110	58	0.115538	0.207143
GO:0006955	immune response	GO_0006955_1_and_GO:0050776	GO_0006955_1	GO:0050776	regulation of immune response	ABL1, ABR, ACTB, ACTG1, ADA, ADAR, ADCY7, ADORA2B, AP1G1, ANXA1, BIRC2, BIRC3, XIAP, APOE, ARG2, ARRB2, B2M, BAX, BCL6, BCR, CFB, CEACAM1, POLR3D, BST2, C1QBP, C1R, C1S, C3, C5, CACNB3, CALM1, CBFB, CD4, CD40, CD47, CD59, CD74, CD81, CDC42, CHUK, CLU, COL1A1, CREBBP, CRK, CRKL, CSK, CTSH, CXADR, CYLD, CD55, DDX1, DHX9, CFD, COCH, DNASE2, DOCK1, DUSP3, ECM1, EIF2B1, ELF1, ELF2, EP300, EREG, F2RL1,…	ABI1, ADA, NOD1, ADAR, IFI30, SEMA4D, BATF, RIPK3, TMC6, ADCY7, RNF19B, CRIP1, RC3H1, CTSS, CYBA, DIAPH1, ELF1, ELF4, PTK2B, NBEAL2, TAB3, PRKD2, GM2A, RGCC, PYCARD, BLNK, PILRB, ACAA1, HLA-DMA, HLA-DMB, HLA-DQB1, HLA-DRA, HLA-DRB1, ICAM2, ICAM3, IRF8, IFNAR2, IRF2, IRF3, IRF7, ISG20, ITGB2, ITGB7, NHLRC3, LCP1, LGALS9, LTB, LY75, LYN, MAN2B1, MBP, MAP3K1, MAP3K5, MICB, MYD88, NCF2, NFKB1, NOTCH1…	463	110	58	0.112621	0.202443
GO:0006955	immune response	GO_0006955_1_and_GO:0050777	GO_0006955_1	GO:0050777	negative regulation of immune response	ABR, ADAR, ANXA1, ARG2, ARRB2, BCL6, BCR, CEACAM1, BST2, CD59, CRK, CD55, FER, GRN, HFE, HLA-A, HLA-B, HLA-DRB1, HLA-E, HLA-F, HLA-G, HLX, HMOX1, IFI16, IL4R, IL7R, LGALS3, LGALS9, LYN, SMAD7, SERPINB9, PPARG, PPP3CB, PSMA1, PSMB4, PTPN2, PTPN6, TRIM27, RPS19, STAT6, TGFB1, TGFB2, TGFB3, TNFAIP3, TYRO3, NR1H2, TNFRSF14, NMI, IL27RA, SOCS5, THOC1, PARP3, NR1H3, TRAFD1, DUSP10, TREX1, TTLL12, SAMHD…	ABI1, ADA, NOD1, ADAR, IFI30, SEMA4D, BATF, RIPK3, TMC6, ADCY7, RNF19B, CRIP1, RC3H1, CTSS, CYBA, DIAPH1, ELF1, ELF4, PTK2B, NBEAL2, TAB3, PRKD2, GM2A, RGCC, PYCARD, BLNK, PILRB, ACAA1, HLA-DMA, HLA-DMB, HLA-DQB1, HLA-DRA, HLA-DRB1, ICAM2, ICAM3, IRF8, IFNAR2, IRF2, IRF3, IRF7, ISG20, ITGB2, ITGB7, NHLRC3, LCP1, LGALS9, LTB, LY75, LYN, MAN2B1, MBP, MAP3K1, MAP3K5, MICB, MYD88, NCF2, NFKB1, NOTCH1…	77	110	14	0.0809249	0.149733
GO:0006955	immune response	GO_0006955_1_and_GO:0050778	GO_0006955_1	GO:0050778	positive regulation of immune response	ABL1, ACTB, ACTG1, ADA, ADORA2B, AP1G1, ANXA1, B2M, BAX, CFB, CEACAM1, POLR3D, C1QBP, C1R, C1S, C3, C5, CACNB3, CBFB, CD4, CD40, CD47, CD59, CD74, CD81, CDC42, CHUK, CLU, CREBBP, CRK, CRKL, CSK, CYLD, CD55, DDX1, DHX9, CFD, COCH, DOCK1, DUSP3, EIF2B1, ELF1, ELF2, EP300, EREG, F2RL1, FYN, GATA2, GATA3, GBP1, GPS2, GRB2, RAPGEF1, CFH, UBE2K, HLA-A, HLA-B, HLA-DMB, HLA-DPA1, HLA-DQB1, HLA-DRA, HLA-D…	ABI1, ADA, NOD1, ADAR, IFI30, SEMA4D, BATF, RIPK3, TMC6, ADCY7, RNF19B, CRIP1, RC3H1, CTSS, CYBA, DIAPH1, ELF1, ELF4, PTK2B, NBEAL2, TAB3, PRKD2, GM2A, RGCC, PYCARD, BLNK, PILRB, ACAA1, HLA-DMA, HLA-DMB, HLA-DQB1, HLA-DRA, HLA-DRB1, ICAM2, ICAM3, IRF8, IFNAR2, IRF2, IRF3, IRF7, ISG20, ITGB2, ITGB7, NHLRC3, LCP1, LGALS9, LTB, LY75, LYN, MAN2B1, MBP, MAP3K1, MAP3K5, MICB, MYD88, NCF2, NFKB1, NOTCH1…	353	110	43	0.102381	0.185745
GO:0006955	immune response	GO_0006955_2_and_GO:0002250	GO_0006955_2	GO:0002250	adaptive immune response	ADA, ADCY7, JAG1, ALCAM, ANXA1, ARG2, B2M, BCL3, BCL6, CEACAM1, PRDM1, C1QBP, C1R, C1S, C3, C5, CD4, CD40, CD70, CD74, CD81, CTSC, CLU, CSK, CTSH, CTSS, CD55, DLG1, EMP2, ERCC1, PTK2B, MTOR, FYN, GATA3, MSH6, HFE, HLA-A, HLA-B, HLA-C, HLA-DMA, HLA-DMB, HLA-DPA1, HLA-DQB1, HLA-DRA, HLA-DRB1, HLA-E, HLA-F, HLA-G, MR1, HLX, HMGB1, HPRT1, HPX, HRAS, ICAM1, CFI, IL1B, IL1R1, IL4R, IL6, IL6ST, IL7R, IL…	HUWE1, PQBP1, TRIM28, AKAP8, ATP8A1, RBM14, SYNCRIP, CCT2, POLR3G, KHDRBS1, CCT8, IQGAP2, POLR3A, CORO1A, CHUK, RNF166, LEAP2, IRAK1BP1, CRKL, CSK, DDX1, DDX3X, RNF168, DHX9, COCH, EEF1A1, EEF2, EIF2B1, ELF2, PDE12, EP300, PAXIP1, TTLL12, SIRT1, RPL13A, ATP6V0A2, ARMC8, SIN3A, ANKRD17, APPL1, LSM14A, GDI2, CYFIP2, GRB2, SETD2, MSH6, HMGB1, HMGB2, APAF1, HPRT1, HSP90AB1, ILF2, IMPDH2, KIR2DL3, ARR…	187	125	20	0.0684932	0.128205
GO:0006955	immune response	GO_0006955_2_and_GO:0002263	GO_0006955_2	GO:0002263	cell activation involved in immune response	A1BG, SERPINA3, ABL1, ABR, ACAA1, ACLY, ADA, ADAM10, ADORA2B, AP2A2, AP1G1, AGA, AGL, ALAD, ALDH3B1, ALDOA, ALDOC, AMPD3, ANPEP, ANXA1, ANXA2, ANXA3, APAF1, APEH, APP, APRT, RHOA, RHOG, ARSB, ASAH1, ATP6V0C, ATP6V0A1, ATP7A, B2M, BCL3, BCL6, BCR, CEACAM1, BST2, C3, CAPN1, CAT, CBL, CD40, CD44, CD47, CD53, CD58, CD59, CD63, CD68, CD74, CD81, CDA, CTSC, CEACAM3, CNN2, COPB1, MAPK14, CSNK2B, CST3, C…	HUWE1, PQBP1, TRIM28, AKAP8, ATP8A1, RBM14, SYNCRIP, CCT2, POLR3G, KHDRBS1, CCT8, IQGAP2, POLR3A, CORO1A, CHUK, RNF166, LEAP2, IRAK1BP1, CRKL, CSK, DDX1, DDX3X, RNF168, DHX9, COCH, EEF1A1, EEF2, EIF2B1, ELF2, PDE12, EP300, PAXIP1, TTLL12, SIRT1, RPL13A, ATP6V0A2, ARMC8, SIN3A, ANKRD17, APPL1, LSM14A, GDI2, CYFIP2, GRB2, SETD2, MSH6, HMGB1, HMGB2, APAF1, HPRT1, HSP90AB1, ILF2, IMPDH2, KIR2DL3, ARR…	439	125	35	0.0661626	0.124113
GO:0006955	immune response	GO_0006955_2_and_GO:0002367	GO_0006955_2	GO:0002367	cytokine production involved in immune response	B2M, BCL6, BST2, CD74, CD81, CD55, DDX1, DLG1, F2RL1, GAS6, GATA3, HFE, HLA-A, HLA-E, HLA-F, HLA-G, MR1, HMOX1, IL1B, IL1R1, IL6, IL18, KIT, SMAD7, MIF, PRKCZ, MAP3K7, TGFB1, TGFB2, TGFB3, TLR3, TRAF2, TRAF6, WNT5A, FZD5, SLC7A5, TNFRSF14, BCL10, DDX21, SPON2, MALT1, KDELR1, SIRT1, DDX58, GPRC5B, TRPM4, SPHK2, STARD7, MAVS, CUEDC2, TRIM6, TICAM1, DENND1B, DHX36	HUWE1, PQBP1, TRIM28, AKAP8, ATP8A1, RBM14, SYNCRIP, CCT2, POLR3G, KHDRBS1, CCT8, IQGAP2, POLR3A, CORO1A, CHUK, RNF166, LEAP2, IRAK1BP1, CRKL, CSK, DDX1, DDX3X, RNF168, DHX9, COCH, EEF1A1, EEF2, EIF2B1, ELF2, PDE12, EP300, PAXIP1, TTLL12, SIRT1, RPL13A, ATP6V0A2, ARMC8, SIN3A, ANKRD17, APPL1, LSM14A, GDI2, CYFIP2, GRB2, SETD2, MSH6, HMGB1, HMGB2, APAF1, HPRT1, HSP90AB1, ILF2, IMPDH2, KIR2DL3, ARR…	54	125	5	0.0287356	0.0558659
GO:0006955	immune response	GO_0006955_2_and_GO:0002437	GO_0006955_2	GO:0002437	inflammatory response to antigenic stimulus	AHCY, C3, CD68, CD81, GATA3, HLA-DRB1, HLA-E, HMGB1, HMGB2, ICAM1, RBPJ, NOTCH1, NOTCH2, PSMA1, PSMB4, NPFF, PNMA1, RASGRP1, TREX1, PARK7, KDM6B	HUWE1, PQBP1, TRIM28, AKAP8, ATP8A1, RBM14, SYNCRIP, CCT2, POLR3G, KHDRBS1, CCT8, IQGAP2, POLR3A, CORO1A, CHUK, RNF166, LEAP2, IRAK1BP1, CRKL, CSK, DDX1, DDX3X, RNF168, DHX9, COCH, EEF1A1, EEF2, EIF2B1, ELF2, PDE12, EP300, PAXIP1, TTLL12, SIRT1, RPL13A, ATP6V0A2, ARMC8, SIN3A, ANKRD17, APPL1, LSM14A, GDI2, CYFIP2, GRB2, SETD2, MSH6, HMGB1, HMGB2, APAF1, HPRT1, HSP90AB1, ILF2, IMPDH2, KIR2DL3, ARR…	21	125	2	0.0138889	0.0273973
GO:0006955	immune response	GO_0006955_2_and_GO:0006959	GO_0006955_2	GO:0006959	humoral immune response	ANG, ATP7A, BCL3, CFB, C1QBP, C1R, C1S, C3, C5, CD59, CD81, CLU, CD55, CFD, GAPDH, GATA3, GPI, CXCL1, CXCL2, CXCL3, CFH, HLA-A, MNX1, HLA-DQB1, HLA-DRB1, HLA-E, HPX, CFI, RBPJ, IL1B, IL6, IL7, LCN2, CD46, MEF2C, NOTCH1, NOTCH2, PHB, PROS1, PRSS3, PSMB10, PTPN6, RPL30, RPS19, CCL2, ST6GAL1, SLPI, TFE3, TFEB, PLA2G6, EXO1, CD83, WFDC2, SPON2, TRAF3IP2, TNFRSF21, RGCC, BLNK, PDZD11, C1RL, YTHDF2, PP…	HUWE1, PQBP1, TRIM28, AKAP8, ATP8A1, RBM14, SYNCRIP, CCT2, POLR3G, KHDRBS1, CCT8, IQGAP2, POLR3A, CORO1A, CHUK, RNF166, LEAP2, IRAK1BP1, CRKL, CSK, DDX1, DDX3X, RNF168, DHX9, COCH, EEF1A1, EEF2, EIF2B1, ELF2, PDE12, EP300, PAXIP1, TTLL12, SIRT1, RPL13A, ATP6V0A2, ARMC8, SIN3A, ANKRD17, APPL1, LSM14A, GDI2, CYFIP2, GRB2, SETD2, MSH6, HMGB1, HMGB2, APAF1, HPRT1, HSP90AB1, ILF2, IMPDH2, KIR2DL3, ARR…	66	125	7	0.0380435	0.0732984
GO:0006955	immune response	GO_0006955_2_and_GO:0042092	GO_0006955_2	GO:0042092	type 2 immune response	ANXA1, ARG2, BCL3, BCL6, CD74, CD81, ECM1, GATA3, HLX, IL4R, IL6, IL18, PRKCZ, STAT6, IL27RA, SOCS5, BATF, STARD7, NDFIP1, DENND1B	HUWE1, PQBP1, TRIM28, AKAP8, ATP8A1, RBM14, SYNCRIP, CCT2, POLR3G, KHDRBS1, CCT8, IQGAP2, POLR3A, CORO1A, CHUK, RNF166, LEAP2, IRAK1BP1, CRKL, CSK, DDX1, DDX3X, RNF168, DHX9, COCH, EEF1A1, EEF2, EIF2B1, ELF2, PDE12, EP300, PAXIP1, TTLL12, SIRT1, RPL13A, ATP6V0A2, ARMC8, SIN3A, ANKRD17, APPL1, LSM14A, GDI2, CYFIP2, GRB2, SETD2, MSH6, HMGB1, HMGB2, APAF1, HPRT1, HSP90AB1, ILF2, IMPDH2, KIR2DL3, ARR…	20	125	1	0.00694444	0.0137931
GO:0006955	immune response	GO_0006955_2_and_GO:0045087	GO_0006955_2	GO:0045087	innate immune response	ACTG1, ADAR, ADARB1, AP1G1, ANG, ANXA1, BIRC2, BIRC3, XIAP, APOE, APP, TRIM23, ARG2, ARRB2, ASS1, AXL, B2M, CFB, CEACAM1, PRDM1, POLR3D, BST2, C1QBP, C1R, C1S, C3, C5, CAMK2D, CAMK2G, CAPZA2, CASP1, CASP4, CD40, CD44, CD47, CD58, CDC42, CEBPG, LYST, CHUK, CLU, CREBBP, CRK, CYBA, CYLD, CYP27B1, CD55, DAPK1, DAPK3, DDX1, DDX3X, DHX9, CFD, COCH, EDN1, EGR1, ELF4, EP300, EREG, F2RL1, F12, PTK2B, FER,…	HUWE1, PQBP1, TRIM28, AKAP8, ATP8A1, RBM14, SYNCRIP, CCT2, POLR3G, KHDRBS1, CCT8, IQGAP2, POLR3A, CORO1A, CHUK, RNF166, LEAP2, IRAK1BP1, CRKL, CSK, DDX1, DDX3X, RNF168, DHX9, COCH, EEF1A1, EEF2, EIF2B1, ELF2, PDE12, EP300, PAXIP1, TTLL12, SIRT1, RPL13A, ATP6V0A2, ARMC8, SIN3A, ANKRD17, APPL1, LSM14A, GDI2, CYFIP2, GRB2, SETD2, MSH6, HMGB1, HMGB2, APAF1, HPRT1, HSP90AB1, ILF2, IMPDH2, KIR2DL3, ARR…	450	125	67	0.13189	0.233043
GO:0006955	immune response	GO_0006955_2_and_GO:0050776	GO_0006955_2	GO:0050776	regulation of immune response	ABL1, ABR, ACTB, ACTG1, ADA, ADAR, ADCY7, ADORA2B, AP1G1, ANXA1, BIRC2, BIRC3, XIAP, APOE, ARG2, ARRB2, B2M, BAX, BCL6, BCR, CFB, CEACAM1, POLR3D, BST2, C1QBP, C1R, C1S, C3, C5, CACNB3, CALM1, CBFB, CD4, CD40, CD47, CD59, CD74, CD81, CDC42, CHUK, CLU, COL1A1, CREBBP, CRK, CRKL, CSK, CTSH, CXADR, CYLD, CD55, DDX1, DHX9, CFD, COCH, DNASE2, DOCK1, DUSP3, ECM1, EIF2B1, ELF1, ELF2, EP300, EREG, F2RL1,…	HUWE1, PQBP1, TRIM28, AKAP8, ATP8A1, RBM14, SYNCRIP, CCT2, POLR3G, KHDRBS1, CCT8, IQGAP2, POLR3A, CORO1A, CHUK, RNF166, LEAP2, IRAK1BP1, CRKL, CSK, DDX1, DDX3X, RNF168, DHX9, COCH, EEF1A1, EEF2, EIF2B1, ELF2, PDE12, EP300, PAXIP1, TTLL12, SIRT1, RPL13A, ATP6V0A2, ARMC8, SIN3A, ANKRD17, APPL1, LSM14A, GDI2, CYFIP2, GRB2, SETD2, MSH6, HMGB1, HMGB2, APAF1, HPRT1, HSP90AB1, ILF2, IMPDH2, KIR2DL3, ARR…	463	125	64	0.122137	0.217687
GO:0006955	immune response	GO_0006955_2_and_GO:0050777	GO_0006955_2	GO:0050777	negative regulation of immune response	ABR, ADAR, ANXA1, ARG2, ARRB2, BCL6, BCR, CEACAM1, BST2, CD59, CRK, CD55, FER, GRN, HFE, HLA-A, HLA-B, HLA-DRB1, HLA-E, HLA-F, HLA-G, HLX, HMOX1, IFI16, IL4R, IL7R, LGALS3, LGALS9, LYN, SMAD7, SERPINB9, PPARG, PPP3CB, PSMA1, PSMB4, PTPN2, PTPN6, TRIM27, RPS19, STAT6, TGFB1, TGFB2, TGFB3, TNFAIP3, TYRO3, NR1H2, TNFRSF14, NMI, IL27RA, SOCS5, THOC1, PARP3, NR1H3, TRAFD1, DUSP10, TREX1, TTLL12, SAMHD…	HUWE1, PQBP1, TRIM28, AKAP8, ATP8A1, RBM14, SYNCRIP, CCT2, POLR3G, KHDRBS1, CCT8, IQGAP2, POLR3A, CORO1A, CHUK, RNF166, LEAP2, IRAK1BP1, CRKL, CSK, DDX1, DDX3X, RNF168, DHX9, COCH, EEF1A1, EEF2, EIF2B1, ELF2, PDE12, EP300, PAXIP1, TTLL12, SIRT1, RPL13A, ATP6V0A2, ARMC8, SIN3A, ANKRD17, APPL1, LSM14A, GDI2, CYFIP2, GRB2, SETD2, MSH6, HMGB1, HMGB2, APAF1, HPRT1, HSP90AB1, ILF2, IMPDH2, KIR2DL3, ARR…	77	125	8	0.0412371	0.0792079
GO:0006955	immune response	GO_0006955_2_and_GO:0050778	GO_0006955_2	GO:0050778	positive regulation of immune response	ABL1, ACTB, ACTG1, ADA, ADORA2B, AP1G1, ANXA1, B2M, BAX, CFB, CEACAM1, POLR3D, C1QBP, C1R, C1S, C3, C5, CACNB3, CBFB, CD4, CD40, CD47, CD59, CD74, CD81, CDC42, CHUK, CLU, CREBBP, CRK, CRKL, CSK, CYLD, CD55, DDX1, DHX9, CFD, COCH, DOCK1, DUSP3, EIF2B1, ELF1, ELF2, EP300, EREG, F2RL1, FYN, GATA2, GATA3, GBP1, GPS2, GRB2, RAPGEF1, CFH, UBE2K, HLA-A, HLA-B, HLA-DMB, HLA-DPA1, HLA-DQB1, HLA-DRA, HLA-D…	HUWE1, PQBP1, TRIM28, AKAP8, ATP8A1, RBM14, SYNCRIP, CCT2, POLR3G, KHDRBS1, CCT8, IQGAP2, POLR3A, CORO1A, CHUK, RNF166, LEAP2, IRAK1BP1, CRKL, CSK, DDX1, DDX3X, RNF168, DHX9, COCH, EEF1A1, EEF2, EIF2B1, ELF2, PDE12, EP300, PAXIP1, TTLL12, SIRT1, RPL13A, ATP6V0A2, ARMC8, SIN3A, ANKRD17, APPL1, LSM14A, GDI2, CYFIP2, GRB2, SETD2, MSH6, HMGB1, HMGB2, APAF1, HPRT1, HSP90AB1, ILF2, IMPDH2, KIR2DL3, ARR…	353	125	52	0.122066	0.217573
GO:0006955	immune response	GO_0006955_4_and_GO:0002250	GO_0006955_4	GO:0002250	adaptive immune response	ADA, ADCY7, JAG1, ALCAM, ANXA1, ARG2, B2M, BCL3, BCL6, CEACAM1, PRDM1, C1QBP, C1R, C1S, C3, C5, CD4, CD40, CD70, CD74, CD81, CTSC, CLU, CSK, CTSH, CTSS, CD55, DLG1, EMP2, ERCC1, PTK2B, MTOR, FYN, GATA3, MSH6, HFE, HLA-A, HLA-B, HLA-C, HLA-DMA, HLA-DMB, HLA-DPA1, HLA-DQB1, HLA-DRA, HLA-DRB1, HLA-E, HLA-F, HLA-G, MR1, HLX, HMGB1, HPRT1, HPX, HRAS, ICAM1, CFI, IL1B, IL1R1, IL4R, IL6, IL6ST, IL7R, IL…	TAB1, ADARB1, TRIM35, COMMD3, RAPGEF1, DPP7, IKBKB, LAG3, NFATC1, GOLGA7, PFKL, PPP3CB, PKN1, SPPL2B, STK11, SUPT6H, CUEDC2, PLA2G6, CBL, ARHGEF2	187	20	4	0.0197044	0.0386473
GO:0006955	immune response	GO_0006955_4_and_GO:0002263	GO_0006955_4	GO:0002263	cell activation involved in immune response	A1BG, SERPINA3, ABL1, ABR, ACAA1, ACLY, ADA, ADAM10, ADORA2B, AP2A2, AP1G1, AGA, AGL, ALAD, ALDH3B1, ALDOA, ALDOC, AMPD3, ANPEP, ANXA1, ANXA2, ANXA3, APAF1, APEH, APP, APRT, RHOA, RHOG, ARSB, ASAH1, ATP6V0C, ATP6V0A1, ATP7A, B2M, BCL3, BCL6, BCR, CEACAM1, BST2, C3, CAPN1, CAT, CBL, CD40, CD44, CD47, CD53, CD58, CD59, CD63, CD68, CD74, CD81, CDA, CTSC, CEACAM3, CNN2, COPB1, MAPK14, CSNK2B, CST3, C…	TAB1, ADARB1, TRIM35, COMMD3, RAPGEF1, DPP7, IKBKB, LAG3, NFATC1, GOLGA7, PFKL, PPP3CB, PKN1, SPPL2B, STK11, SUPT6H, CUEDC2, PLA2G6, CBL, ARHGEF2	439	20	6	0.013245	0.0261438
GO:0006955	immune response	GO_0006955_4_and_GO:0002367	GO_0006955_4	GO:0002367	cytokine production involved in immune response	B2M, BCL6, BST2, CD74, CD81, CD55, DDX1, DLG1, F2RL1, GAS6, GATA3, HFE, HLA-A, HLA-E, HLA-F, HLA-G, MR1, HMOX1, IL1B, IL1R1, IL6, IL18, KIT, SMAD7, MIF, PRKCZ, MAP3K7, TGFB1, TGFB2, TGFB3, TLR3, TRAF2, TRAF6, WNT5A, FZD5, SLC7A5, TNFRSF14, BCL10, DDX21, SPON2, MALT1, KDELR1, SIRT1, DDX58, GPRC5B, TRPM4, SPHK2, STARD7, MAVS, CUEDC2, TRIM6, TICAM1, DENND1B, DHX36	TAB1, ADARB1, TRIM35, COMMD3, RAPGEF1, DPP7, IKBKB, LAG3, NFATC1, GOLGA7, PFKL, PPP3CB, PKN1, SPPL2B, STK11, SUPT6H, CUEDC2, PLA2G6, CBL, ARHGEF2	54	20	1	0.0136986	0.027027
GO:0006955	immune response	GO_0006955_4_and_GO:0002437	GO_0006955_4	GO:0002437	inflammatory response to antigenic stimulus	AHCY, C3, CD68, CD81, GATA3, HLA-DRB1, HLA-E, HMGB1, HMGB2, ICAM1, RBPJ, NOTCH1, NOTCH2, PSMA1, PSMB4, NPFF, PNMA1, RASGRP1, TREX1, PARK7, KDM6B	TAB1, ADARB1, TRIM35, COMMD3, RAPGEF1, DPP7, IKBKB, LAG3, NFATC1, GOLGA7, PFKL, PPP3CB, PKN1, SPPL2B, STK11, SUPT6H, CUEDC2, PLA2G6, CBL, ARHGEF2	21	20	0	0	0
[truncated: 1,488 more rows]
