# Supplementary material for: Comparative analyses of gene networks mediating cancer metastatic potentials across lineage types
Source: Brief Bioinform. 2024 Jul 22;25(4):bbae357. doi: 10.1093/bib/bbae357 (PMC11262869; doi:10.1093/bib/bbae357)
Supplement: TableS5_cor_met_bbae357 [file tables5_cor_met_bbae357.xlsx]

## Sheet: old_cor
subgGO_ID	genes	GO_ID	GO_gene_numbers	subGO_gene_numbers	Cluster	BREAST..carcinoma_to_liver	BREAST..carcinoma_to_bone	BREAST..carcinoma_to_brain	BREAST..carcinoma_to_kidney	OESOPHAGUS..carcinoma_to_bone	OESOPHAGUS..carcinoma_to_brain	OESOPHAGUS..carcinoma_to_lung	OESOPHAGUS..carcinoma_to_kidney	OESOPHAGUS..carcinoma_to_liver	ENDOMETRIUM..carcinoma_to_liver	ENDOMETRIUM..carcinoma_to_brain	ENDOMETRIUM..carcinoma_to_kidney	ENDOMETRIUM..carcinoma_to_lung	ENDOMETRIUM..carcinoma_to_bone	PANCREAS..carcinoma_to_brain	PANCREAS..carcinoma_to_bone	LUNG..adenocarcinoma_to_liver	LUNG..adenocarcinoma_to_bone	LUNG..adenocarcinoma_to_lung	LUNG..adenocarcinoma_to_brain	URINARY_TRACT..carcinoma_to_bone	URINARY_TRACT..carcinoma_to_lung	URINARY_TRACT..carcinoma_to_liver	URINARY_TRACT..carcinoma_to_kidney	URINARY_TRACT..carcinoma_to_brain	KIDNEY..carcinoma_to_kidney	KIDNEY..carcinoma_to_liver	KIDNEY..carcinoma_to_brain	KIDNEY..carcinoma_to_lung	KIDNEY..carcinoma_to_bone	LUNG..non_small_cell_carcinoma_to_kidney	LUNG..non_small_cell_carcinoma_to_lung	LUNG..non_small_cell_carcinoma_to_brain	LUNG..large_cell_carcinoma_to_bone	LUNG..large_cell_carcinoma_to_kidney	LUNG..large_cell_carcinoma_to_lung	LUNG..large_cell_carcinoma_to_liver	LUNG..large_cell_carcinoma_to_brain	SKIN..malignant_melanoma_to_lung	SKIN..malignant_melanoma_to_liver	SKIN..malignant_melanoma_to_bone	SKIN..malignant_melanoma_to_kidney	SKIN..malignant_melanoma_to_brain	LARGE_INTESTINE..carcinoma_to_lung
GO_0033554_4	PARP3, DNAJB6, ACTR2, FLOT1, CDC37, TREX1, CARD16, ADD1, TPP1, SIRPA, COMMD1, DCTN1, ERCC1, ERCC2, ETS1, SEC31A, TFIP11, FBXO7, DBNL, BABAM1, GTF2H1, TFPT, NRBF2, HLA-G, ICAM1, IFI16, FAS, ITPR1, RHOA, MEF2C, MAP3K3, MPG, MPV17, SMARCAL1, BFAR, FZR1, TAOK3, PHF1, PIK3C3, ZFYVE1, PML, POLH, PRKACA, PRKCE, MAP2K2, B2M, PSMB8, PSMB9, RELA, RELB, RRAGC, CREB3L2, SP100, TLN1, TNFAIP3, UBA7, NR1H2, TME…	GO:0033554 cellular response to stress	1496	75	1	0.478261	0.465415	0.474308	0.317194	0.31039	0.192208	0.233766	0.251948	0.205195	0.206494	0.214286	0.328571	0.122078	0.0311688	0.251003	-0.138035	0.235468	0.0123153	-0.1	-0.234975	-0.0533597	-0.0592885	-0.006917	-0.240119	-0.256917	-0.15	-0.321429	-0.292857	-0.357143	-0.482143	0.00601504	0.0496241	-0.357895	0.00909091	0.0545455	0.0545455	-0.0272727	-0.0363636	0.248968	0.162664	0.272045	0.282739	0.410131	0.59707
GO_0048870_2	ACTR3, ARPC2, SPRY2, CITED2, SPRED1, ARL13B, ETS1, INPP5F, SWAP70, SATB2, MACF1, GNAI2, ABR, SH3KBP1, ICAM1, IL1B, MSN, PFN1, PML, PRKCE, ZSWIM6, PTPRJ, RAP2B, ACTB, SP100, TGFB1, TNFAIP3, ACTG1, NOG, ITGB1BP1, MAP4K4	GO:0048870 cell motility	872	31	1	0.434783	0.400198	0.238142	0.162055	0.261039	0.546753	0.38961	0.412987	0.193506	0.263636	0.258442	0.206494	0.203896	-0.00909091	0.205548	-0.0678476	0.176847	0.145813	0.0940887	-0.34335	-0.15415	-0.237154	-0.110672	-0.219368	-0.0978261	0.35	-0.025	-0.153571	-0.0964286	-0.171429	0.0421053	0.230075	-0.240602	-0.3	-0.409091	-0.327273	-0.490909	-0.127273	0.186116	0.142026	0.133959	0.360788	0.237711	0.459707
GO_0007155_5	SH2B3, CDK6, BTN2A2, ENG, ETS1, SWAP70, SRGAP2, MACF1, PARVB, HLA-DPA1, HLX, JAK1, JAK2, RHOA, MSN, PRKCE, PAG1, PLEKHA2, ACTB, RSU1, STK10, TGFB1, TLN1, MAD1L1, EMILIN2, UBASH3B, AP3B1, LPXN, MAP4K4, PPM1F, CD70	GO:0007155 cell adhesion	694	31	1	0.373518	0.340909	0.407115	0.15415	-0.0311688	0.0103896	0.167532	0.21039	0.106494	0.305195	0.0532468	-0.0636364	-0.0324675	-0.142857	0.22627	-0.0544786	0.152217	-0.0630542	-0.170936	-0.365517	-0.113636	-0.202569	-0.204545	-0.0286561	-0.175889	0.05	-0.139286	-0.210714	-0.335714	-0.425	0.145865	0.209023	-0.230075	-0.0363636	-0.1	-0.181818	-0.227273	0.190909	0.236023	0.0223265	0.0898687	0.412946	0.393058	0.358974
GO_0007049_2	PDCD6IP, ACTR3, ACTR2, CDK6, CDC37, RASSF1, TREX1, CLIC1, PLK3, CYLD, EPB41L2, EVI2B, TRIM35, CCNDBP1, SND1, GNAI2, GTF2H1, RHOA, TAOK3, CAB39, ARL8B, AVEN, BACH1, STK10, TACC1, TGFB1, UBE2B, VCPIP1, BECN1, RIPK1, CCNH, UBA3, ARHGEF2	GO:0007049 cell cycle	1348	33	1	0.150198	0.158103	-0.00296443	-0.100791	-0.0142857	0.288312	0.135065	0.0532468	0.167532	0.394805	0.42987	0.242857	0.212987	0.266234	0.098262	-0.0584893	0.12069	0.116256	-0.0197044	-0.274877	0.209486	0.0978261	-0.000988142	0.221344	-0.187747	0.00714286	-0.214286	-0.167857	-0.239286	-0.396429	0.132331	0.138346	-0.108271	0.0272727	-0.127273	-0.0909091	-0.209091	0.272727	0.286492	0.124953	0.22758	0.147842	0.196435	0.278999
GO_0051276_1	PARP3, NEK6, DR1, DUSP1, ERCC2, ZNF365, GEM, NR3C1, SERTAD1, ANXA1, IL1B, LIF, LMNA, LOXL2, COPS7A, CPA4, PML, PELO, PRKCA, MAPK1, ZNFX1, POLD4, ACTB, PINK1, SNAI2, SP100, UBE2A, HMGA2, CUL4B, SERTAD2	GO:0051276 chromosome organization	879	30	1	0.368577	0.37253	0.33004	0.0563241	0.0454545	0.151948	0.176623	0.0948052	0.087013	0.506494	0.45974	0.414286	0.166234	0.153247	0.212567	-0.0902406	0.239901	0.0901478	-0.0472906	-0.1867	-0.237154	-0.0306324	-0.146245	-0.267787	-0.264822	0.0678571	-0.182143	-0.325	-0.103571	-0.146429	0.196992	0.115789	-0.087218	0.00909091	-0.0181818	0.0727273	-0.0636364	0.118182	-0.0859287	-0.069606	-0.138086	-0.0461538	0.0589118	0.521368
GO_0009605_8	MICA, ACTR3, CDH13, OPTN, CDKN1A, TUBB3, TUBB4B, CDC42EP2, GPNMB, CREB3, SEMA4F, SEMA3C, CEBPB, ATG7, NPC2, IFITM2, GAS2L1, RRAGA, SERINC3, RAB32, WDR45, FSTL1, DUSP10, LYST, GABARAP, TRIM6, CNN2, CNP, COL1A1, ADH5, COMT, ADM, CD109, ADORA2B, CPS1, CRK, SIRPA, CST3, CCDC80, MOSPD2, DAD1, DAG1, DAPK1, DAPK3, GADD45A, NQO1, HBEGF, DUSP1, DUSP3, LPAR1, EDN1, MEGF8, EGFR, EPHA2, ENG, ETS1, EXT1, F2R,…	GO:0009605 response to external stimulus	1412	291	1	0.392292	0.379447	0.452569	0.181818	0.144156	0.074026	0.232468	0.12987	0.0363636	0.111688	0.303896	0.311688	0.0571429	-0.0493506	0.216243	-0.0207219	0.207389	0.00738916	0.00197044	-0.15665	-0.212451	-0.187747	-0.113636	-0.321146	-0.18083	-0.0607143	0.05	-0.0285714	-0.146429	-0.182143	0.288722	0.218045	0.0842105	-0.218182	-0.109091	-0.190909	-0.263636	-0.136364	0.0181989	-0.00412758	-0.0341463	0.196623	0.203189	0.35348
GO_0006091_4	SLC2A6, TXNRD3, ADH5, AK4, AKR1B1, ZBTB20, GBE1, NUPR1, GLRX, PGM2L1, HIF1A, HK1, AOX1, APP, IL6ST, IRS1, LEPR, LOXL2, ASPH, ACO1, PRKAG2, PFKFB3, PFKP, PGM1, CROT, PPARD, PPP1R3C, PRKAA2, PYGB, PYGL, SEC13, PINK1, BNIP3, BPGM, STAT3, PHLDA2, TXNRD1, UGP2, ACSS3, COQ10B, SH3BGRL3, DEGS1, P4HA2, STBD1, DHRS3, NR1D1, GFPT2	GO:0006091 generation of precursor metabolites and energy	2097	65	1	0.371542	0.33498	0.413043	-0.0306324	0.357143	0.0909091	0.131169	0.225974	0.242857	0.296104	0.432468	0.246753	-0.0207792	0.151948	0.25234	-0.0795455	-0.062069	-0.035468	-0.159113	-0.230542	-0.41502	-0.420949	-0.36166	-0.400198	-0.290514	-0.4	-0.232143	-0.260714	-0.146429	-0.0607143	-0.0631579	0.0631579	0.168421	0.0545455	0.0727273	0.0636364	-0.0636364	0.163636	0.0114447	0.0196998	-0.0767355	0.0234522	0.0448405	0.338828
GO_0001944_1	AKT3, CDH2, GJC1, CDH13, SPRY2, RAMP1, KLF2, SEMA3C, PLK2, COL1A1, COL4A1, COL4A2, COL5A1, ADM, PRICKLE1, CCBE1, CTNNB1, CYP1B1, SPRED1, AP2B1, GADD45A, ECM1, EGR1, ENG, EPAS1, FGF2, FGFR1, EPN2, SASH1, FN1, DDAH1, CLIC4, TIPARP, B9D1, SRPX2, GLI3, ANG, ANPEP, ANXA1, ANXA2, HIF1A, HMOX1, HSPG2, NDST1, IL6, ITGA5, ITGAV, JAK1, JUN, RHOB, LEPR, LIF, LOX, LOXL1, LOXL2, LRP1, LTBP1, SMAD6, SMAD7, MCA…	GO:0001944 vasculature development	350	163	1	0.379447	0.369565	0.387352	0.133399	0.266234	0.148052	0.294805	0.267532	0.0831169	0.109091	0.337662	0.372727	0.209091	-0.0701299	0.299465	0.139706	0.226108	-0.0147783	-0.128571	-0.225616	-0.23419	-0.174901	-0.0642292	-0.286561	-0.159091	0.0607143	-0.0178571	-0.157143	-0.125	-0.257143	0.245113	0.216541	0.0721805	-0.227273	-0.2	-0.263636	-0.345455	-0.00909091	-0.0560976	0.0105066	-0.0514071	0.0669794	0.0714822	0.133089
GO_0001837_1	SPRY2, VASN, COL1A1, GLIPR2, DAB2, SPRED1, ENG, FGFR1, FOXF2, PHLDB1, POFUT2, BAMBI, WWTR1, HIF1A, IL1B, IL6, LOXL2, SMAD3, SMAD7, MSX1, RTN4, SDCBP, SFRP1, SNAI2, TGFB1, TGFB1I1, TGFB2, TGFBR2, TGFBR3, TWIST1, WNT5A, HMGA2, PHLDB2, ACVR1, NOG, CUL7	GO:0001837 epithelial to mesenchymal transition	350	31	1	0.338933	0.363636	0.314229	0.120553	0.118182	0.0948052	0.137662	0.0935065	-0.0688312	0.118182	0.120779	0.128571	0.124675	-0.261039	0.327874	0.0237299	0.187192	-0.082266	-0.0581281	-0.164532	-0.357708	-0.299407	-0.149209	-0.402174	-0.144269	-0.182143	-0.153571	-0.185714	-0.25	-0.267857	0.213534	0.254135	0.0270677	-0.481818	-0.354545	-0.5	-0.536364	-0.218182	0.0322702	0.108255	0.0448405	0.191745	0.173921	0.037851
GO_0048870_12	DLC1, CAP1, CREB3, SEMA3C, CFL2, GIPC1, PLK2, NCKAP1, DSTN, COL1A1, COL5A1, CRK, CCBE1, CTNNA1, DAB2, DAG1, GADD45A, DOCK1, JAG1, HBEGF, DUSP1, DUSP3, ECM1, LPAR1, EDN1, EGFR, EPHA2, CTTN, EPS8, F3, FAT1, RRAS2, FOXC1, PALLD, FLNA, SASH1, FN1, RBFOX2, CORO1C, PLXNB2, FLRT2, KANK2, GAS6, GJA1, SRPX2, GNA12, GPC1, CARD10, ANXA1, HEXB, NRG1, HIF1A, HMOX1, HRH1, IGFBP3, IGFBP6, APP, IL1R1, IL6, ILK, …	GO:0048870 cell motility	872	173	1	0.398221	0.450593	0.413043	0.149209	0.131169	0.214286	0.264935	0.212987	-0.0324675	0.0324675	0.3	0.32987	0.154545	-0.0272727	0.274733	0.105949	0.254187	0.107389	0.0216749	-0.111823	-0.212451	-0.0859684	-0.0583004	-0.365613	-0.0662055	0.217857	0.232143	0.0714286	0.0178571	-0.00714286	0.37594	0.323308	0.150376	-0.190909	-0.209091	-0.181818	-0.290909	-0.0363636	-0.0228893	0.0174484	-0.0054409	0.169981	0.170356	0.186203
GO_0033554_18	MICA, OPTN, SEMA3A, YAP1, CREB3, PRDX4, GAS2L1, CETN2, PLK2, SERINC3, KDELR3, MAN1B1, VASN, FBXO17, ADM, ADORA2B, NACC2, CRK, SRXN1, CRYAB, CTNNA1, CYP1B1, TMTC3, DAG1, GADD45A, NQO1, DUSP1, DUSP3, EDN1, EGFR, EPHA2, EPAS1, RBM24, FKTN, ALDH3B1, ZNF365, DKK1, SASH1, DDAH1, PHLDA3, PPP1R15A, GABARAPL1, ZBTB38, GAS6, GATA6, HSPB8, NUPR1, MYOF, ANKRD1, ERLEC1, SLC25A24, ANXA1, HFE, HIF1A, HMOX1, DNA…	GO:0033554 cellular response to stress	1496	143	1	0.370553	0.350791	0.34585	0.123518	0.133766	0.124675	0.168831	0.296104	0.0220779	0.0272727	0.297403	0.375325	0.136364	-0.0987013	0.162433	0.0538102	0.199507	-0.0655172	-0.130049	-0.0862069	-0.0592885	-0.0671937	0.0434783	-0.243083	-0.117589	0.171429	0.210714	0.0928571	0.0357143	0	0.171429	0.112782	0.112782	0	0.0636364	0.0454545	-0.0727273	0.209091	-0.15272	-0.153846	-0.18818	0.000562852	0.0508443	0.289988
GO_0007165_8	CDH2, TANK, GPC6, TSPAN5, CDH13, OPTN, BCAP31, NAMPT, FAM13A, ATP6AP2, SORBS3, FLOT1, SPRY2, STAM2, RAMP1, ZMPSTE24, CDKN1A, FSTL3, TFG, KLF2, CITED2, SEMA3A, IRF9, TUBB3, DLC1, NDRG1, PIAS3, YAP1, PGRMC2, CDC42EP2, GPNMB, BAIAP2, FST, CAP2, CAP1, CREB3, SEMA4F, SEMA4B, SEMA3C, CIB1, CEBPB, CEBPD, PRDX4, ARL6IP5, ARPC1A, AGPAT2, CDC42EP3, ERLIN1, HEXIM1, RRAGA, NFAT5, GIPC1, AHCYL1, PLK2, NEK6, N…	GO:0007165 signal transduction	3055	861	1	0.34585	0.36166	0.416008	0.144269	0.157143	0.211688	0.151948	0.187013	0.0168831	0.0246753	0.319481	0.345455	0.193506	-0.0142857	0.341578	0.120655	0.269458	0.0758621	0.026601	-0.0423645	-0.218379	-0.163043	-0.103755	-0.439723	-0.0513834	0.0178571	0.135714	0.0107143	-0.228571	-0.182143	0.360902	0.306767	0.22406	-0.181818	-0.118182	-0.1	-0.218182	-0.0818182	-0.080863	-0.0624765	-0.107317	0.0742964	0.0666041	0.28083
GO_0007155_2	CDH2, ARPC2, CDH13, SORBS3, FLOT1, FSTL3, ADAM10, TNIP1, DLC1, MYL9, GPNMB, CIB1, CEBPB, PDLIM5, MYL12A, NFAT5, FERMT2, TRIOBP, CDC42EP1, DUSP10, CLIC1, WHAMM, CNN3, COL1A1, COL5A1, COL6A1, COL6A2, COL7A1, COL12A1, COL16A1, CRK, SIRPA, HAPLN3, CSRP1, CTNNA1, CTNNB1, CCDC80, CYP1B1, CD55, DAG1, DAPK3, DLG1, DOCK1, DPP4, JAG1, DUSP1, DUSP3, EFNA5, EGFR, EPHA2, CTTN, EPHA4, ALCAM, FBLN1, FAT1, FBN1,…	GO:0007155 cell adhesion	694	282	1	0.435771	0.487154	0.470356	0.213439	0.196104	0.241558	0.288312	0.207792	0.0441558	-0.0961039	0.219481	0.255844	0.0545455	-0.101299	0.26504	0.0588235	0.277833	0.0935961	-0.0216749	-0.121675	-0.164032	-0.106719	-0.0998024	-0.392292	-0.0701581	-0.117857	-0.142857	-0.271429	-0.253571	-0.364286	0.439098	0.389474	0.275188	-0.0545455	-0.0454545	-0.00909091	-0.109091	-0.0363636	-0.112946	-0.095122	-0.137523	0.060788	0.0874296	0.257021
GO_0006954_4	CEBPB, DUSP10, MGLL, CLU, SERPINA3, ADM, ADORA2B, SIRPA, ECM1, S1PR3, EGFR, ANO6, EPHA2, F2R, F2RL1, F3, ABCD1, FN1, FOS, PLD3, BACE2, SGMS1, ABHD12, NUPR1, GJA1, METRNL, CXCL1, CXCL2, CXCL3, ABR, ANXA1, HFE, HIF1A, HK1, HMOX1, HRH1, BIRC2, HSPG2, NDST1, IGFBP4, APP, IL1R1, IL1RAP, IL6, IL6ST, IL15, IL18, ITGA2, JUN, LIPA, LRP1, SMAD3, NFE2L1, NFE2L2, NOTCH2, NT5E, SERPINE1, GPRC5B, TOLLIP, PPARD…	GO:0006954 inflammatory response	328	111	1	0.478261	0.498024	0.385375	0.215415	0.127273	0.164935	0.166234	0.0792208	-0.00649351	-0.0597403	0.222078	0.250649	0.132468	-0.136364	0.287767	0.101604	0.314778	0.208867	0.029064	-0.0428571	-0.236166	-0.183794	-0.325099	-0.368577	-0.0879447	0.103571	0.121429	-0.0321429	-0.0535714	-0.0785714	0.0932331	0.0676692	0.0345865	-0.154545	-0.0636364	-0.1	-0.154545	-0.0272727	-0.0311445	-0.0196998	-0.0255159	0.123077	0.164916	0.238095
GO_0007049_7	PARP3, CDH13, OPTN, RBM7, CDK7, CDKN1A, CITED2, GPNMB, CIB1, GAS2L1, RRAGA, CETN2, GIPC1, PLK2, NEK6, TRIOBP, CLTC, DCUN1D3, TPRA1, NACC2, CREBL2, NEK7, CSNK1A1, TOM1L2, KCTD11, CCNYL1, GADD45A, DLG1, DUSP1, DUSP3, EDN1, EGFR, AHR, EPS8, EREG, REEP3, PHLDA1, FOXC1, FLNA, SUN1, PPP1R15A, CNEP1R1, SNX33, ANAPC13, KANK2, GATA6, NUPR1, LATS2, GEM, HBP1, GJA1, GNAI1, GOLGA2, TMOD3, SERTAD1, ANXA1, ANX…	GO:0007049 cell cycle	1348	150	1	0.405138	0.414032	0.385375	0.168972	0.14026	0.24026	0.0922078	0.279221	-0.0480519	-0.0298701	0.251948	0.246753	0.102597	-0.0727273	0.0604947	0.0775401	0.262069	0.151724	0.0768473	-0.126601	-0.26087	-0.184783	-0.155138	-0.418972	-0.153162	0.285714	0.325	0.192857	0.103571	0.2	0.258647	0.174436	0.0285714	-0.281818	-0.327273	-0.281818	-0.436364	-0.118182	-0.148218	-0.134146	-0.142589	-0.027955	-0.012758	0.20696
GO_0007165_4	ARPC1B, ACTR3, ACTR2, ARPC2, CDK6, TCIRG1, TNIP1, TRIM22, BTN3A3, TRIM38, SLC9A6, IFITM2, TNFSF13B, CTSC, MALT1, BTN3A2, BTN3A1, NUDT6, TREX1, TMEM106A, CARD16, CLIC1, PLK3, CNN2, FCRLB, CTSS, DOCK2, DUSP7, TXLNA, DAGLB, SRGAP2, DDX58, LY96, MILR1, NR3C1, GTF2H1, SH3KBP1, HLA-A, HLA-B, HLA-C, HLA-DPA1, HLA-DQB1, HLA-DRA, HLA-DRB1, HLA-E, HLA-F, HLA-G, BIRC3, ICAM1, IFI16, IFI35, IL1B, IL10RB, IL1…	GO:0007165 signal transduction	3055	135	1	0.425889	0.449605	0.350791	0.346838	0.41039	0.420779	0.315584	0.228571	0.296104	0.346753	0.379221	0.209091	0.268831	0.136364	0.280414	-0.0287433	0.292611	0.23399	0.0497537	-0.175862	-0.465415	-0.200593	-0.332016	-0.317194	-0.394269	-0.371429	-0.482143	-0.507143	-0.332143	-0.417857	0.27218	0.257143	0.117293	0.0636364	0.0909091	0.154545	0.0545455	0.0181818	-0.0549719	-0.183677	-0.178612	0.103752	0.0932458	0.148962
GO_0001816_2	ATP6AP2, CEBPB, IGF2BP2, NFAT5, TRIM6, ADORA2B, CCBE1, CYP1B1, CD55, EGR1, EPHA2, ABCA1, EREG, F3, DDX58, KPNA6, PANX1, GAS6, GBP1, NPTN, CD274, ANXA1, HFE, HIF1A, HMOX1, BIRC2, APP, IL1B, IL1R1, IL1RAP, IL6, IL6ST, IL7, IL15, INHBA, ITGAV, LIPA, LTBP3, SMAD3, FURIN, SERPINE1, ERRFI1, DDX60, NPLOC4, TBC1D23, AXL, PRNP, TWSG1, PTGS2, HEG1, PTPRJ, RAC1, BCL3, BCL6, S100A13, SNAI2, SPTBN1, STAT1, ST…	GO:0001816 cytokine production	419	141	1	0.354743	0.332016	0.288538	0.166008	0.383117	0.353247	0.41039	0.409091	0.0649351	0.0623377	0.267532	0.192208	0.106494	-0.0012987	0.309158	0.107955	0.344335	0.176355	0.0945813	-0.0118227	-0.151186	-0.0859684	-0.133399	-0.280632	-0.00889328	0.139286	0.0464286	-0.0964286	-0.171429	-0.228571	0.189474	0.159398	0.254135	-0.145455	-0.109091	-0.0818182	-0.190909	0.00909091	-0.0894934	-0.0564728	-0.0849906	0.147655	0.149343	0.249084
GO_0031399_8	TANK, ATP6AP2, SORBS3, CTDSPL, CDK7, SPRY2, RAMP1, CDKN1A, STUB1, TNIP1, SEMA3A, PIAS3, CIB1, ATG7, ARL6IP5, HEXIM1, RBPMS, DUSP14, MAP4K5, DUSP10, ADCY6, ELFN2, TRIM6, CLU, DCUN1D3, CD109, ADORA2B, CRK, CSNK1D, TICAM1, CCNYL1, DTX3L, SH3RF2, CNKSR3, ADRB2, DAG1, SPRED1, GADD45A, DLG1, HBEGF, DUSP1, DUSP3, DUSP5, DVL1, LPAR1, EDN1, EFNA5, EGFR, EGR1, EPHA2, MLKL, EPHA4, EPHB2, ERBB2, EREG, MECOM,…	GO:0031399 regulation of protein modification process	1157	270	1	0.47332	0.508893	0.521739	0.253953	0.225974	0.45974	0.294805	0.281818	0.0649351	0.111688	0.401299	0.341558	0.262338	0.0701299	0.271725	0.116644	0.252217	0.170443	0.118719	-0.0635468	-0.242095	-0.287549	-0.176877	-0.461462	0	0.267857	0.382143	0.257143	0.0607143	0.110714	0.357895	0.321805	0.168421	-0.0818182	-0.0454545	-0.00909091	-0.118182	0.00909091	0.00150094	-0.030394	-0.0236398	0.067167	0.0634146	0.340659
GO_0012501_4	MFSD10, SEMA3A, DLC1, NDRG1, YAP1, CREB3, CIB1, CEBPB, RBCK1, PLK2, NEK6, NCKAP1, PPP1R13L, KDELR1, SERINC3, DCUN1D3, ADM, NACC2, KRT80, CST3, CTNNA1, CTSB, CTSD, CTSZ, SH3RF2, CYP1B1, DAB2, DAP, GADD45A, NQO1, DOCK1, DUSP1, LPAR1, EDN1, EGFR, EGR1, ANO6, EPHA2, AHR, CTTN, MECOM, F3, ALDH1A3, FHL2, PHLDA1, DKK1, FOXC1, FLNA, CLCF1, PHLDA3, PPP1R15A, SLC7A11, G6PD, SGMS1, GAS6, GATA6, NUPR1, LATS2…	GO:0012501 programmed cell death	1278	210	1	0.339921	0.331028	0.321146	0.0523715	0.128571	0.32987	0.266234	0.222078	0.0246753	-0.0025974	0.18961	0.257143	0.0675325	-0.106494	0.375334	0.212901	0.257635	0.13399	0.138916	-0.044335	-0.0395257	0.0494071	-0.0256917	-0.241107	0.0543478	0.1	0.114286	0.00714286	-0.110714	-0.0607143	0.239098	0.222556	0.126316	0.0818182	0.1	0.172727	0.0636364	0.0545455	-0.0268293	-0.0724203	-0.0908068	0.0600375	0.129644	0.26801
GO_0006955_6	PARP3, TOM1, MICA, ARPC1B, ARPC2, OPTN, CALCOCO2, ADAM10, TCIRG1, TRIM22, IRF9, BTN3A3, SPON2, CDC42EP2, TRIM38, SEMA3C, CEBPB, ATG7, IFI44, NPC2, IFITM2, RBCK1, TNFSF13B, TRAF3IP2, CTSC, SERINC3, IFI44L, CKAP4, RAB31, BTN3A2, BTN3A1, DUSP10, LYST, ERMAP, TRIM6, SLC15A4, CNN2, COL1A1, FCRLB, SERPINA3, COPB1, ADORA2B, HGSNAT, CSTB, TICAM1, CTSB, CTSD, DTX3L, CTSZ, MOSPD2, CD55, DDOST, CYB5R3, DNAS…	GO:0006955 immune response	1054	277	1	0.394269	0.403162	0.363636	0.224308	0.323377	0.232468	0.237662	0.0350649	0.181818	0.114286	0.345455	0.211688	0.227273	0.038961	0.23262	0.0116979	0.341872	0.298522	0.168473	-0.160099	-0.305336	-0.181818	-0.242095	-0.317194	-0.166008	-0.3	-0.196429	-0.282143	-0.353571	-0.278571	0.115789	0.0721805	0.201504	0.0636364	0.0909091	0.163636	0.0454545	0.0454545	-0.056848	-0.155159	-0.0889306	0.0697936	0.0864916	0.0360195
GO_0048870_7	WASF2, LRCH1, IL17RA, SUN2, PYCARD, ITGB2, JAK2, RHOG, ARHGDIB, HDAC7, PTGER4, RAP2C, RAC2, STAT5A, STK10, BST2, IFITM1, GBF1, TNFRSF14, LIMD1, SLC7A7, LPXN, CD74, OXSR1	GO:0048870 cell motility	872	24	1	0.598814	0.491107	0.474308	0.411067	0.12987	0.225974	0.312987	-0.0298701	-0.0012987	0.238961	0.532468	0.214286	0.297403	0.263636	0.295789	0.128676	0.22266	0.0724138	-0.106897	-0.174877	0.282609	0.251976	-0.0187747	0.0948617	0.0671937	-0.0928571	-0.139286	-0.246429	-0.0678571	-0.235714	-0.037594	0.0496241	0.037594	0.254545	0.281818	0.345455	0.263636	0.0909091	0.137711	0.10394	0.0245779	0.284428	0.161914	-0.160562
GO_0001816_4	BTN3A3, BTN2A2, TRIM38, BTN3A2, BTN3A1, BTN2A1, TMEM106A, ADCY7, CARD16, CYLD, SERPINB1, RFTN1, LY96, HLA-A, HLA-B, HLA-DPA1, HLA-E, HLA-F, HLA-G, MR1, BIRC3, IFI16, IRF1, IRF7, JAK2, NFKB2, HDAC7, PIK3CD, SRGN, B2M, PTGER4, RELB, IFIH1, TRIM21, STAT6, TGFB1, TNFAIP3, UBA7, ZFP36, TRIM25, DHX58, GSDMD, TRIM56, CASP1, NLRC5, CASP8, CARD11, RIPK2, NMI, LRRFIP1, UBE2L6, CD40, CD47, IKBKE	GO:0001816 cytokine production	419	33	1	0.329051	0.350791	0.445652	0.312253	0.324675	0.206494	0.232468	0.133766	0.12987	0.125974	0.24026	0.124675	0.211688	-0.0181818	0.201872	-0.0424465	0.373399	0.305911	0.0852217	-0.226601	-0.370553	-0.101779	-0.134387	-0.19664	-0.269763	-0.425	-0.414286	-0.317857	-0.246429	-0.235714	-0.0255639	0.0165414	-0.0796992	0.145455	0.163636	0.218182	0.127273	0.0545455	-0.0748593	-0.193809	-0.215572	-0.088743	-0.0878049	0.023199
GO_0033554_5	CITED2, ATG7, NEK6, DAP, AK4, FOXP1, GRN, SHISA5, PLAGL1, POLD4, BCL3, BCL6, SLC1A1, BMP2, STX4, UBE2E2, TMUB2, TNIP2, PRR5L, CASP4, CREB3L1, ISG15	GO:0033554 cellular response to stress	1496	22	1	0.00988142	-0.000988142	0.0533597	-0.125494	0.215584	0.0753247	-0.0805195	-0.0103896	-0.0103896	-0.0571429	-0.00909091	0.163636	0.0714286	-0.357143	0.198864	0.229947	0.258128	0.1133	-0.145813	-0.404433	0.185771	0.00889328	0.321146	-0.199605	0.113636	-0.0142857	0.178571	0.192857	0.0214286	0.110714	-0.359398	-0.275188	-0.234586	0.0636364	0.0636364	0.145455	0.0181818	0.0363636	0.111069	0.189493	0.0487805	-0.00637899	-0.0159475	0.0586081
GO_0006396_3	MBNL2, ZMPSTE24, AHCYL1, FASTK, RBPMS, AHNAK2, EGFR, RBM24, RBFOX2, PRPF40B, HSPA1A, APP, IL6, LGALS3, SMAD3, SLC38A2, LARP6, RBMS1, RBMS2, ATXN1, BMP4, STAT3, ZFP36L1, TMBIM6, AHNAK, TSEN34, ZC3H12A, NOL3, NCOR2	GO:0006396 RNA processing	424	54	1	0.186759	0.185771	0.315217	0.00592885	0.201299	0.0974026	0.257143	0.128571	-0.0246753	0.0714286	0.311688	0.258442	0.166234	-0.0675325	0.180816	0.240307	0.266502	0.147291	0.0527094	0.0596059	0.0918972	0.161067	0.143281	-0.0859684	0.117589	0.435714	0.464286	0.346429	0.339286	0.428571	0.398496	0.321805	0.240602	-0.263636	-0.145455	-0.209091	-0.290909	-0.245455	0.00956848	-0.0138837	0.0949343	0.0386492	0.0363977	0.391941
GO_0009605_3	NOD1, CTSC, CMTM7, ADCY7, TICAM1, FOXK1, SBNO2, LARP1, HMGA1, IL1B, BLOC1S3, NOTCH1, PAK1, DDX41, RELA, MAPKAPK3, ADIPOR2, GBF1, TRIM41, MAPKAPK2, PIEZO1	GO:0009605 response to external stimulus	1412	21	1	0.392292	0.107708	0.129447	0.0365613	0.074026	0.193506	0.255844	0.237662	0.142857	0.442857	0.561039	0.501299	0.354545	0.0844156	-0.0762032	-0.0875668	0.373892	0.459606	0.293103	-0.055665	0.321146	0.0494071	0.167984	0.0859684	0.181818	0.139286	-0.0821429	-0.0142857	-0.0392857	-0.0607143	0.121805	0.365414	-0.114286	0.581818	0.563636	0.645455	0.590909	0.4	0.393996	0.283114	0.250657	0.234522	0.257411	0.0286935
GO_0006355_8	MAMLD1, CDH13, NAMPT, SORBS3, TRIB1, CDK7, ZMPSTE24, CDKN1A, FSTL3, TNIP1, KLF2, CITED2, IRF9, YAP1, FST, CREB3, CIB1, CEBPB, CEBPD, HTATIP2, DRAP1, ERLIN1, HEXIM1, RBCK1, NFAT5, PPP1R13L, MID2, WWP1, OSR2, TRIM6, CLU, JDP2, COL1A1, KLF6, NCOA7, NACC2, CRABP2, CRYAB, CTBP2, GLIS1, SIK1, DTX3L, DAB2IP, IRX2, CYP1B1, ADRB2, DAB2, DAP, CITED4, GADD45A, GLIS3, DLG1, JAG1, DVL1, ECM1, EDN1, EFNA1, EGF…	GO:0006355 regulation of transcription, DNA-templated	424	37	1	0.328063	0.357708	0.40415	0.110672	0.211688	0.32987	0.188312	0.232468	-0.0220779	0.0311688	0.287013	0.277922	0.225974	0.0233766	0.262701	0.102607	0.36601	0.297044	0.196059	0.108867	-0.0395257	0.0731225	-0.041502	-0.272727	0.177866	0.0821429	0.217857	0.121429	-0.0214286	0.0857143	0.0586466	0.0691729	0.16391	-0.0818182	0.0181818	0.0545455	-0.0636364	-0.118182	-0.0861163	-0.0703565	-0.102814	0.0525328	0.0196998	0.258242
GO_0006355_3	TRIM22, TRIM38, BATF, RGS14, RIPK3, CARD16, ELF1, ELF4, ETV6, PRKD2, PYCARD, HLA-DRB1, ICAM1, IFI16, SP110, IRF1, IRF3, IRF7, ITGB2, RHOG, LGALS9, LYL1, MYD88, NFKB1, NFKB2, NFKBIE, IL23A, HDAC7, PML, PSMB8, PSMB9, PSMB10, LPAR5, PSME1, RELB, SLC39A8, TRIM21, STAT5A, STAT6, TNFAIP3, TRIM25, TSC22D4, TRIM56, NLRC5, CARD11, PARP10, CFLAR, CD40, CD74	GO:0006355 regulation of transcription, DNA-templated	738	33	1	0.339921	0.399209	0.221344	0.325099	0.284416	0.371429	0.337662	0.0753247	0.180519	0.15974	0.333766	0.12987	0.198701	0.0961039	0.332888	0.0481283	0.285714	0.323153	0.183251	-0.167488	-0.263834	-0.0424901	0.136364	-0.48913	-0.183794	-0.278571	-0.207143	-0.142857	-0.303571	-0.175	-0.00300752	0.0496241	0.075188	0.345455	0.327273	0.445455	0.354545	0.127273	0.0131332	0.0159475	0.0500938	0.114259	0.178987	0.142857
GO_0009605_4	TRIM22, TRIM38, BATF, TREX1, TMEM106A, CARD16, SLFN13, CYBA, ELF4, PTK2B, PRKD2, APOBEC3C, CCDC88B, PYCARD, HLA-A, HLA-B, HLA-C, HLA-DQB1, HLA-DRA, HLA-DRB1, HLA-E, HLA-F, HLA-G, MR1, ICAM1, ICAM2, IFI16, IL10RB, IRF1, IRF2, IRF3, IRF7, ISG20, ITGB2, RHOG, LGALS9, LYN, MICB, MX2, MYD88, NCF2, NFKB1, OAS2, IL23A, ERAP1, SERPINB9, PLCG2, PML, XAF1, B2M, ZC3HAV1, PSMB8, PSMB9, PSMB10, PSME1, PTGER4,…	GO:0009605 response to external stimulus	1412	91	1	0.252964	0.297431	0.357708	0.286561	0.37013	0.283117	0.283117	0.0883117	0.238961	0.328571	0.279221	0.0181818	0.235065	0.12987	0.237299	0.0247326	0.325123	0.303941	0.148276	-0.110837	-0.322134	0.013834	-0.0592885	-0.241107	-0.177866	-0.0857143	-0.0357143	0.00357143	-0.210714	0.0571429	-0.0195489	0.0225564	0.0827068	0.190909	0.2	0.290909	0.190909	0.0181818	-0.173546	-0.253096	-0.137711	-0.0277674	-0.0168856	-0.037851
GO_0012501_3	ADAM10, TCIRG1, TRAF3IP2, CTSC, CARD16, PLK3, CSTA, TICAM1, MLKL, ERCC6, RNF144B, GATA3, SH3KBP1, HLA-G, BIRC3, ICAM1, IFI27, IL1B, IRF1, MX1, NFKBIA, SERPINB2, PLSCR1, PML, XAF1, ACER3, PRKAA1, PRKCH, EIF2AK2, DNAJC3, PSEN1, RELA, SP100, TNFAIP3, VDR, ZFP36, GSDMD, ZC3H12A, SGPP1, CASP1, CASP4, CASP7, CARD6, TNFSF10, TNFSF9, RIPK2, CD40, IKBKE	GO:0012501 programmed cell death	1278	48	1	0.307312	0.312253	0.384387	0.3083	0.237662	0.405195	0.263636	0.123377	0.202597	0.268831	0.32987	0.114286	0.248052	0.0961039	0.314171	-0.00300802	0.253202	0.411823	0.324631	0.138916	0.0375494	0.244071	0.0247036	0.000988142	0.0968379	-0.00357143	-0.107143	-0.160714	-0.271429	-0.139286	0.0135338	0.0962406	0.189474	0.0272727	0.0545455	0.163636	0.0454545	-0.0545455	-0.0898687	-0.236585	-0.20788	0.0180113	0.0634146	0.265568
GO_0006954_3	NAMPT, TCIRG1, TNIP1, CTSC, TICAM1, SBNO2, APOL2, GRN, HLA-E, BIRC3, ICAM1, IFNGR1, IL1B, IL4R, IL6R, IL10RB, LDLR, NFKBIA, SERPINA1, PLSCR1, MAP2K3, PSEN1, RELA, RELB, CCL20, NFKBIZ, TNFAIP3, IL1R2, TNIP2, GSDMD, ZC3H12A, CASP1, ITCH, CASP4, AFAP1L2, TRADD, RIPK2, NMI, CD40	GO:0006954 inflammatory response	328	39	1	0.493083	0.44664	0.271739	0.396245	0.345455	0.432468	0.331169	0.211688	-0.0155844	0.180519	0.314286	0.272727	0.242857	0.0103896	0.261698	-0.0367647	0.23202	0.407882	0.4133	0.00837438	0.233202	0.285573	0.149209	0.0780632	0.289526	-0.0642857	-0.360714	-0.417857	-0.278571	-0.357143	0.00601504	0.142857	0.129323	-0.00909091	0.0454545	0.118182	0.0454545	0.0545455	0.0529081	-0.00562852	-0.0742964	0.115385	0.153096	0.267399
GO_0009605_11	NAMPT, ADAM10, TNIP1, SEMA3A, IRF9, IFI44, IFI44L, MGLL, DTX3L, ADRB2, CD55, DAP, DPP4, EFNA5, ANO6, MLKL, ABCA1, EREG, DDX58, OPN3, RAB38, IFIT5, IFI6, SGMS1, GBP1, GBP2, GBP3, GCLM, CD274, CXCL3, CFH, HOXA2, BIRC2, BIRC3, CFI, IFI27, IFI35, IFIT2, IFIT1, IFIT3, IFNGR1, IL1RAP, FAS, IL4R, IL15, LDLR, MGST1, ABCC1, MX1, NFKB2, NFKBIA, OAS1, OAS3, TNFRSF11B, SERPINB2, SH3GLB1, C1RL, PLD1, PLSCR1, …	GO:0009605 response to external stimulus	1412	107	1	0.413043	0.424901	0.3083	0.23419	0.248052	0.274026	0.335065	0.124675	0.106494	0.232468	0.412987	0.297403	0.3	0.151948	0.514037	0.237634	0.32069	0.408374	0.368473	0.00147783	-0.252964	-0.123518	-0.291502	-0.115613	-0.0375494	0.0607143	0.346429	0.346429	-0.253571	-0.00714286	0.0360902	0.0646617	0.326316	0	0.00909091	0.127273	-0.0272727	-0.0272727	-0.0686679	-0.0705441	-0.157036	0.058349	0.027955	0.0824176
GO_0000902_4	DLC1, YAP1, CDC42EP2, CAP2, CAP1, SEMA3C, PDLIM5, NCKAP1, FERMT2, TRIOBP, CDC42EP1, FRMD6, CRK, SH3D19, DAG1, DOCK1, LPAR1, EGFR, EPHA2, CTTN, EPS8, EXT1, ALCAM, FAT1, DKK1, PALLD, FLNA, FLNB, FN1, RBFOX2, CDC42EP4, CORO1C, GBP1, NPTN, GPC1, BCL9L, ANXA1, HEXB, APP, RILPL1, IL7R, ILK, ITGAV, RHOC, RND3, LAMB1, LAMB2, LAMC1, LRP1, MATN2, MET, EIF2AK4, MYH9, MYO10, NEDD4, NOTCH2, TNFRSF12A, PLXNA1,…	GO:0000902 cell morphogenesis	628	94	1	0.471344	0.512846	0.475296	0.216403	0.244156	0.333766	0.381818	0.285714	0.144156	0.111688	0.338961	0.341558	0.150649	0	0.260027	-0.0150401	0.121675	0.0137931	0.00344828	-0.131527	-0.0177866	0.0197628	-0.116601	-0.270751	-0.121542	-0.0571429	-0.0785714	-0.210714	-0.121429	-0.292857	0.452632	0.403008	0.159398	-0.345455	-0.3	-0.309091	-0.409091	-0.209091	-0.0868668	-0.0574109	-0.124765	0.105629	0.127017	0.211844
GO_0006793_8	TMEM106A, DGKA, PYCARD, HLA-DRB1, ICAM1, MEF2C, TAOK3, PSMB8, PSMB9, PTGER4, PTPRE, RNASEL, BNIP2, STAT2, STK10, TNFAIP3, LRRK1, ALPK1, SESN2, NLRC5, CARD11, PARP10, TNFRSF14, CFLAR, STK17B, PIGB, CD40, IKBKE, CD74	GO:0006793 phosphorus metabolic process	2042	29	1	0.251976	0.269763	0.373518	0.262846	0.411688	0.296104	0.254545	0.0896104	0.235065	0.151948	0.224675	0.202597	0.254545	-0.0441558	0.259024	0.15107	0.284236	0.325616	-0.311823	-0.200985	-0.405138	-0.027668	-0.006917	-0.280632	-0.113636	-0.628571	-0.517857	-0.5	-0.475	-0.407143	-0.0345865	-0.0796992	0.180451	0.254545	0.281818	0.354545	0.272727	0.0727273	-0.335272	-0.306942	-0.233021	-0.237148	-0.159287	-0.0842491
GO_0006793_20	CDH2, PIGK, ATP6AP2, FARP1, SORBS3, SPRY2, DLC1, PRDX4, ARL6IP5, SPTLC1, PLK2, NEK6, MTMR11, SERINC3, RBPMS, DUSP14, PTPN21, PLCD3, ALPK2, ADCY9, GNPDA2, CD109, ADORA2B, CRK, SIRPA, CRYAB, DAB2, DAG1, SPRED1, GADD45A, SGMS2, RCAN1, SLC26A2, DUSP1, DUSP3, LPAR1, EDN1, EGFR, PLBD2, EPHA2, AK1, EPHB2, F2R, EFEMP1, FGF2, DOLK, DKK1, SASH1, FN1, CLCF1, ARL2BP, ACOT9, CORO1C, PPP1R15A, PLXNB2, PLA2G15,…	GO:0006793 phosphorus metabolic process	2042	262	1	0.371542	0.420949	0.47332	0.277668	0.154545	0.235065	0.206494	0.212987	0.0987013	0.0948052	0.198701	0.242857	0.137662	-0.151948	0.176805	0.143717	0.1133	-0.0773399	-0.0812808	-0.131034	-0.172925	-0.198617	-0.0583004	-0.434783	-0.0859684	0.167857	0.275	0.132143	-0.025	0.0535714	0.430075	0.311278	0.142857	-0.209091	-0.172727	-0.145455	-0.272727	-0.109091	-0.0652908	-0.030394	-0.0651032	0.116698	0.156285	0.401099
GO_0032879_6	PLIN3, DLC1, CREB3, SEMA3C, GIPC1, PLK2, RAB31, LYPD1, TRIM6, COL1A1, SLC31A2, ADORA2B, CRK, CTNNA1, CTSD, DAB2, DAG1, DOCK1, JAG1, DUSP1, DUSP3, ECM1, LPAR1, EDN1, EGFR, EPHA2, EPHB2, F3, FGF2, RRAS2, ABLIM3, DKK1, FLNA, POFUT2, SASH1, FN1, CORO1C, PLXNB2, SNX33, RAB11FIP5, GAS6, GBP1, GEM, GJA1, NPTN, ANKRD1, ERLEC1, SRPX2, GNA12, GPC1, GSN, CARD10, ANXA1, ANXA2, HFE, EHD2, NRG1, HIF1A, HMOX1, …	GO:0032879 regulation of localization	1485	177	1	0.354743	0.356719	0.364625	0.0859684	0.148052	0.248052	0.24026	0.254545	0.0597403	0.0428571	0.272727	0.344156	0.146753	-0.0285714	0.266711	0.118316	0.188177	0.0497537	-0.0753695	-0.0669951	-0.0968379	-0.020751	0.00592885	-0.331028	0.0256917	0.128571	0.157143	0.0464286	-0.05	-0.0964286	0.345865	0.338346	0.183459	-0.190909	-0.154545	-0.163636	-0.254545	-0.0909091	-0.0485929	-0.00450281	-0.0380863	0.159099	0.172045	0.278388
GO_0032879_13	TRIM22, TRIM38, CTSS, HCLS1, HLA-DRB1, HLA-E, ITGB2, RHOG, ARHGDIB, NFKB1, OAS2, PML, B2M, RAC2, GPSM3, TRIM21, STAT5A, STK10, HVCN1, TNFRSF14, IKBKE, EDEM1, CD74, RABGAP1L	GO:0032879 regulation of localization	1485	24	1	0.349802	0.41502	0.317194	0.401186	0.432468	0.401299	0.461039	0.166234	0.320779	0.333766	0.431169	0.288312	0.402597	0.320779	0.347259	0.0173797	0.225616	0.180788	-0.247783	-0.2133	0.0721344	0.244071	0.175889	-0.134387	0.149209	0.171429	0.15	0.0928571	-0.025	-0.0392857	0.00902256	-0.0736842	0.0781955	0.136364	0.118182	0.218182	0.127273	0.00909091	-0.11651	-0.167917	-0.012758	0.145216	0.150094	-0.0763126
GO_0044281_2	RAD50, ADCY7, NT5C2, SLC35D1, ALOX5AP, TPK1, AMPD3, APOBEC3C, MAT2B, GLRX, GLUD1, NFKB1, CMPK1, PIM1, PSMB8, PSMB9, PSMB10, APOBEC3G, SLC39A8, BNIP2, STAT5A, TGFB1, ADPGK, CARD11, TPST2, PARP10, SLC7A7, CD74	GO:0044281 small molecule metabolic process	1201	28	1	0.517787	0.48913	0.301383	0.418972	0.328571	0.442857	0.487013	0.194805	0.263636	0.371429	0.481818	0.279221	0.384416	0.318182	0.345922	0.100602	0.4	0.270936	-0.259113	-0.0423645	-0.374506	-0.408103	-0.358696	-0.597826	-0.409091	-0.117857	-0.025	-0.0714286	-0.178571	-0.164286	0.18797	0.144361	0.26015	0.4	0.436364	0.5	0.409091	0.2	0.0939962	0.146717	0.0210131	0.0195122	0.0407129	0.0128205
GO_0044281_11	SPTLC1, NPC2, ERLIN1, SERINC3, SLC35D2, PLCD3, MGLL, COMT, ADM, ADORA2B, CRAT, CYP1B1, NAGS, NQO1, EDN1, EPHA2, ALDH1A3, ALDH3B1, PTGR1, MAN2B2, SLC7A11, FUCA2, GALE, MYOF, GLB1, GCLM, GNS, ANXA1, HEXA, HEXB, HRH1, SLC35B2, IGFBP3, IGFBP4, IL15, IRS1, EIF6, NPC1, ACO1, NT5E, PLCE1, PRKAG2, LIMA1, ATP8B1, PON2, PPARD, PPARG, PDP1, RETSAT, LPCAT2, UEVLD, PTGS2, NCEH1, ELOVL1, SLC2A1, SLC9A1, SOX9, …	GO:0044281 small molecule metabolic process	1201	80	1	0.335968	0.464427	0.561265	0.264822	0.212987	0.296104	0.374026	0.192208	-0.0337662	0.0636364	0.37013	0.338961	0.224675	0.124675	0.187834	0.115642	0.273892	0.165025	0.216256	0.0862069	0.153162	0.105731	0.131423	-0.158103	0.173913	0.0428571	-0.15	-0.239286	0.264286	0.0571429	0.278195	0.21203	0.293233	-0.0454545	0.0272727	0.0454545	-0.0454545	0.0636364	-0.0525328	-0.133208	-0.0926829	0.106191	0.261914	0.228938
GO_0051128_1	CDH2, GPC6, UST, CDH13, OPTN, SORBS3, FLOT1, CDKN1A, STUB1, SEMA3A, DLC1, CDC42EP2, BAIAP2, VAT1, SEMA4F, SEMA3C, ARPC1A, CDC42EP3, PDLIM5, GAS2L1, CGRRF1, CFL2, NES, PLK2, NEK6, NCKAP1, WASF3, RAB31, DSTN, TRIOBP, CDC42EP1, ADCY6, SYNPO, AP2S1, CLU, DCUN1D3, COL5A1, COL16A1, DCBLD2, CRK, NEK7, CRYAB, TOM1L2, CST3, CDC42EP5, ADRB2, DAB2, DAG1, DAPK3, AP2B1, DYNC1H1, DPYSL3, HBEGF, DUSP1, DUSP3, D…	GO:0051128 regulation of cellular component organization	1565	330	1	0.355731	0.371542	0.347826	0.083004	0.149351	0.223377	0.188312	0.246753	-0.0272727	0.0467532	0.266234	0.353247	0.127273	-0.11039	0.242981	0.075869	0.17734	-0.0295567	0.0768473	-0.0492611	-0.123518	-0.0681818	-0.006917	-0.407115	-0.0592885	0.00714286	0.0678571	-0.0464286	-0.221429	-0.253571	0.321805	0.254135	0.0781955	-0.254545	-0.109091	-0.163636	-0.254545	-0.145455	-0.0442777	-0.0300188	-0.0195122	0.156848	0.212008	0.395604
GO_0060429_2	CDH2, GPC6, ATP6AP2, CITED2, DLC1, BASP1, FST, SEMA3C, TRIOBP, CTHRC1, AP2M1, AP2S1, FRMD6, CNN3, COL4A1, COL5A1, ADM, CD109, PRICKLE1, CTSB, DAB2, PRICKLE2, S1PR3, FGF2, FGFR1, DKK1, FOXF2, FOXD1, PALLD, FLNA, AKR1B1, GPR161, FOSL2, MAFF, FZD2, CLIC4, WWTR1, KANK2, GJA1, NPHP3, GLI3, ANXA1, NRG1, HIF1A, TNC, RILPL1, IL6ST, ILK, INHBA, ITGA5, JUN, RHOC, LAMB2, LIF, SMAD3, MMP14, MYO5A, NF2, NOTCH…	GO:0060429 epithelium development	705	118	1	0.352767	0.340909	0.354743	0.0879447	0.148052	0.0350649	0.188312	0.188312	-0.0103896	0.0350649	0.281818	0.281818	0.0350649	-0.163636	0.116979	-0.129679	0.251232	-0.0625616	0.0507389	-0.225616	-0.384387	-0.26087	-0.178854	-0.385375	-0.252964	-0.125	-0.1	-0.225	-0.271429	-0.382143	0.333835	0.293233	0.121805	-0.245455	-0.218182	-0.245455	-0.363636	-0.0272727	-0.0446529	0.0358349	-0.0750469	0.10863	0.0909944	0.321734
GO_0048870_10	ADAM10, CIB1, EREG, DDX58, GLG1, GRN, CD274, CXCL1, CXCL2, CXCL3, ABCC1, PLD1, DDIT4, MAP2K3, PTGS2, CCL20, SLC9A1, STX4, TGFBR2, THBD, TSPO, VEGFA, MBOAT7, ZC3H12A, PARP9, TRADD, FADD, TNFRSF10D, TNFRSF10B, SLC16A3, PDLIM1, ARHGAP18, CD58	GO:0048870 cell motility	872	33	2	0.5	0.513834	0.401186	0.333992	0.116883	0.163636	0.127273	-0.0324675	-0.0181818	0.11039	0.388312	0.322078	0.238961	0.135065	0.293783	0.0354278	0.325616	0.393596	0.356158	0.117241	0.194664	0.190711	-0.0395257	0.115613	0.496047	0.114286	0.0428571	-0.0714286	-0.0428571	0.0107143	0.192481	0.22406	0.22406	0.145455	0.190909	0.281818	0.181818	0.290909	0.203189	0.0883677	0.0386492	0.283114	0.294559	0.144078
GO_0044255_6	ZMPSTE24, AGPAT2, SPTLC1, NPC2, ERLIN1, MTMR11, SERINC3, SLC27A4, ABHD2, MGLL, OSBPL10, MBOAT2, CPS1, CRABP2, CRAT, SAMD8, CYP1B1, RDH10, AKR1C1, AKR1C2, SGMS2, EDN1, EGFR, EHHADH, EPHX1, CLN8, ACSL3, ALDH1A3, ALDH3B1, GPC4, DOLK, ATG14, PTGR1, EFR3A, PLA2G15, FUCA1, KDSR, LCLAT1, SGMS1, GATA6, GPC1, ANG, SUMF1, ORMDL2, ANXA1, HEXB, HSPG2, INPP1, INPP5A, IRS1, EIF6, ITGB8, AGRN, ACADVL, LDLR, FAD…	GO:0044255 cellular lipid metabolic process	649	132	2	0.366601	0.495059	0.475296	0.225296	0.149351	0.0376623	0.102597	0.0116883	0.0584416	0.0493506	0.461039	0.318182	0.283117	0.146753	0.219251	0.10127	0.2	0.0635468	0.194089	-0.000985222	0.381423	0.346838	0.115613	0.181818	0.26087	0.107143	0.178571	0.0857143	0.135714	0.0857143	0.425564	0.365414	0.418045	-0.1	0.0545455	0.00909091	-0.0545455	-0.236364	-0.190244	-0.150469	-0.2606	-0.00769231	0.0196998	0.0842491
GO_0006955_1	ABI1, ADA, NOD1, ADAR, IFI30, SEMA4D, BATF, RIPK3, TMC6, ADCY7, RNF19B, CRIP1, RC3H1, CTSS, CYBA, DIAPH1, ELF1, ELF4, PTK2B, NBEAL2, TAB3, PRKD2, GM2A, RGCC, PYCARD, BLNK, PILRB, ACAA1, HLA-DMA, HLA-DMB, HLA-DQB1, HLA-DRA, HLA-DRB1, ICAM2, ICAM3, IRF8, IFNAR2, IRF2, IRF3, IRF7, ISG20, ITGB2, ITGB7, NHLRC3, LCP1, LGALS9, LTB, LY75, LYN, MAN2B1, MBP, MAP3K1, MAP3K5, MICB, MYD88, NCF2, NFKB1, NOTCH1…	GO:0006955 immune response	1054	110	2	0.185771	0.16502	0.203557	0.139328	0.205195	0.222078	0.124675	-0.132468	0.0350649	0.0844156	0.172727	-0.0532468	0.216883	0.1	0.25234	0.127674	0.224138	0.3867	0.303941	0.0551724	0.215415	0.237154	0.250988	-0.13834	0.12253	-0.05	0.142857	0.175	-0.107143	0.110714	0.0616541	0.0902256	0.169925	0.290909	0.372727	0.390909	0.327273	0.00909091	-0.0208255	-0.133208	-0.000187617	0.214634	0.180488	-0.136752
GO_0007165_9	HIPK3, WASF2, ADAM10, ABCA7, IFI30, BATF, ARFGEF2, RBCK1, RIPK3, WWP2, PIK3IP1, ADCY7, ARAP1, MAP3K8, WIPF2, TICAM1, SIK1, DTX3L, CYBA, DGKA, DNM2, MLKL, ELF1, PTK2B, DENND3, RAB21, FOXO1, ARHGAP26, ARHGEF18, PSD4, OPN3, CD2AP, PCSK9, TAB3, PRKD2, OSTF1, DAPP1, GNA15, MKNK2, PYCARD, BLNK, IFNGR1, IL4R, IRF3, IRF7, ISG20, MAST4, LGALS9, LYN, MBP, MYD88, NCF2, NFKBIA, OAS1, P2RX4, INSIG2, ZDHHC3, Z…	GO:0007165 signal transduction	3055	116	2	0.249012	0.23419	0.251976	0.134387	0.201299	0.401299	0.238961	0.112987	-0.0311688	0.246753	0.419481	0.201299	0.427273	0.248052	0.297126	0.238302	0.292611	0.53202	0.388177	0.261084	0.348814	0.317194	0.275692	0.0563241	0.333992	0.3	0.314286	0.332143	0.303571	0.357143	0.153383	0.133835	0.396992	0.327273	0.336364	0.427273	0.327273	0.109091	0.0947467	-0.075985	0.0763602	0.206004	0.150657	-0.117216
GO_0031399_1	ABI1, ABCA7, NOD1, ADAR, RGS14, RIPK3, AKAP13, ADCY7, MARK2, PTK2B, MYCBP2, KDM4C, FOXO1, RAB3GAP2, PRKD2, PDCD4, PYCARD, HCLS1, HLA-DRB1, ITGB2, LGALS9, LYN, MAP3K1, NOTCH1, TAOK3, IL23A, CAB39, PPP2R5A, PRKCD, CCNL1, PTEN, PTPN6, RAC2, SIAH2, TRIM21, SYK, UVRAG, LRRK1, RASSF5, OGT, PARP10, PPP1R15B, PIAS1, TNFRSF14, PER2, NMI, CD74, DAZAP2	GO:0031399 regulation of protein modification process	1157	48	2	0.041502	0.0454545	0.0889328	-0.0306324	0.309091	0.298701	0.202597	-0.0532468	0.228571	0.224675	0.385714	0.220779	0.396104	0.368831	0.196858	0.218249	0.214286	0.451232	0.325123	0.00147783	0.269763	0.391304	0.272727	0.0335968	0.356719	-0.00357143	0.142857	0.0892857	0.0857143	0.239286	0.108271	0.117293	0.275188	0.518182	0.5	0.590909	0.536364	0.281818	0.151782	0.0382739	0.109944	0.16454	-0.00769231	-0.252137
GO_0006955_7	ATP6AP2, WFDC2, BAIAP2, PRDX4, ARPC1A, AGPAT2, HEXIM1, NCKAP1, HPSE, PGRMC1, RAB10, KDELR1, MID2, CLU, CANT1, CRK, WIPF2, CST3, CTSH, CXADR, DAB2IP, DLG1, DNASE1L1, DOCK1, DSP, EGR1, EMP2, F2RL1, F12, ALDOA, RAB18, CYFIP1, FAF2, NCSTN, FOS, CDC42EP4, HEBP2, TRIM29, SERINC5, GALNS, LAMP3, GLB1, TNFRSF21, ANG, GSN, GSTP1, ANXA3, MNX1, HSPA1A, HSPA1B, IDH1, IGF2R, APP, IL18, IRF6, JUN, JUP, TMEM179B…	GO:0006955 immune response	1054	141	2	0.0889328	0.136364	0.108696	-0.0177866	0.17013	0.115584	-0.0519481	-0.153247	-0.0155844	0.1	0.423377	0.354545	0.361039	0.212987	0.278409	0.203209	0.119704	0.423645	0.444335	0.259606	0.475296	0.318182	0.176877	0.254941	0.204545	-0.0214286	0.171429	0.0928571	-0.00357143	0.146429	0.293233	0.305263	0.296241	0.0636364	0.263636	0.218182	0.218182	-0.227273	0.125704	-0.0919325	0.110694	0.193058	0.140713	-0.0897436
GO_0001944_4	PDCD6, PAK4, YAP1, CIB1, HTATIP2, HPSE, TMED2, PLCD3, CTSH, DAB2IP, DAG1, DHCR7, JAG1, EDN1, EFNA1, EFNB2, EPHA2, AHR, EMP2, EPHA1, EPHB2, EPHB3, EPHB4, ERBB2, EREG, AKT1, F3, UNC5B, FGFR2, FOXC1, FOLR1, TSPAN12, FUT1, HECTD1, GATA2, GATA6, GRN, CARD10, ANXA3, HOXA3, HES1, JMJD8, ID1, IL18, ISL1, ITGB8, JUNB, JUP, LDLR, LGALS8, LRP5, MDK, NRARP, NF1, NFE2L2, NSDHL, PCSK5, PDPK1, PIK3C2A, ERRFI1, …	GO:0001944 vasculature development	2097	50	2	0.302372	0.337945	0.307312	0.174901	0.0766234	0.351948	0.272727	0.0558442	-0.0636364	0.025974	0.303896	0.25974	0.264935	0.115584	0.349265	0.214906	0.185714	0.338424	0.334975	0.295074	0.383399	0.337945	0.181818	0.222332	0.329051	0.0142857	0.0392857	0.05	-0.139286	-0.0285714	0.366917	0.345865	0.395489	0.0363636	0.172727	0.163636	0.136364	-0.290909	0.0142589	0.0806754	0.141088	0.0442777	0.09606	0.0628816
GO_0033554_11	SH2D3A, NR1H3, NAMPT, LPCAT3, CDK7, NDRG1, CIB1, CEBPB, AGR2, USP43, MAP3K8, SH3RF2, DLG1, DSC2, MLKL, MECOM, F2RL1, SLC7A11, PCSK9, GORASP2, GFPT1, GJB2, SFN, GPX2, HDGF, AQP3, LCN2, NBR1, HSBP1L1, ASS1, MUC1, MYO6, NFE2L2, NFKBIA, PAWR, SIRT7, DNAJC10, PPARG, DNAJB12, SLC39A4, MAPK13, EIF2AK2, PSEN1, PAK6, PSMD5, SMURF1, BCL2L1, SREBF1, STK3, TMBIM6, KLF10, TPD52L1, TXN, VEGFA, EZR, WNT7B, XDH,…	GO:0033554 cellular response to stress	1496	66	2	0.149209	0.184783	0.220356	0.0237154	0.0948052	0.202597	0.155844	-0.0116883	-0.193506	-0.087013	0.314286	0.167532	0.315584	0.332468	0.292112	0.316176	0.151724	0.317241	0.281281	0.295567	0.204545	0.262846	0.105731	0.226285	0.287549	0.260714	0.0642857	0.0892857	0.507143	0.310714	0.18797	0.251128	0.478195	0.318182	0.372727	0.472727	0.381818	0.227273	0.0515947	0.0756098	-0.0622889	-0.00487805	-0.0350844	0.0299145
GO_0012501_9	NET1, NOD1, VAV3, EDAR, ERP29, RIPK3, AKAP13, OMA1, DRAM2, CRIP1, DEDD2, ETV6, PTK2B, FOXO1, ARHGEF18, SIRT5, MPV17L, TNFAIP8, ZNF385A, GHITM, BBC3, CIDEB, GCLC, MKNK2, RGCC, PYCARD, HMGCR, HPGD, IGBP1, IRF3, IRF7, ITGB2, LGALS9, LYN, PIM3, MAP3K9, MYD88, NFKB1, NOTCH1, ARHGEF3, APH1A, PLAC8, PDE1B, SERPINB9, PIM1, PRKCD, GSDMB, PRKCQ, SPRR2G, TFAP4, TPT1, UCN, TRPV1, ELL3, AXIN1, CASP8, TRAF7, T…	GO:0012501 programmed cell death	1278	67	2	0.383399	0.41502	0.26581	0.255929	0.222078	0.0831169	0.145455	0.00909091	0.105195	0.0922078	0.0714286	0.0545455	0.183117	-0.167532	0.239305	0.324198	0.204433	0.337931	0.203448	0.149261	0.286561	0.232213	0.257905	0.0296443	0.198617	-0.167857	-0.0285714	0.0428571	0.0214286	0.0892857	0.0932331	0.135338	0.47218	0.527273	0.490909	0.6	0.581818	0.2	0.3	0.37167	0.329456	0.254784	0.334709	-0.387057
GO_0001816_1	CDH3, AGPAT2, KDELR1, CLU, F2RL1, DTX4, CD2AP, GATA6, TNFRSF21, ANXA4, HSPA1A, HSPA1B, IL18, INHBB, ITGB8, CD46, MDK, F11R, PCSK5, GPRC5B, TRPM4, LAPTM4B, LGR4, PRKCZ, SULF2, MAPK13, OTUD7B, RAB1A, CEACAM1, TSPAN6, EZR, IL1R2, FZD5, RNF128, NDFIP1, HYAL2, KLF4	GO:0001816 cytokine production	105	36	2	0.170949	0.202569	0.142292	0.146245	0.193506	0.174026	0.0792208	-0.179221	0.198701	-0.0675325	0.231169	0.236364	0.168831	0.18961	0.265709	0.380682	0.0384236	0.32069	0.427586	0.286207	0.0711462	0.242095	0.110672	-0.0494071	0.0918972	0.217857	0.1	0.0392857	0.267857	0.45	0.204511	0.32782	0.393985	0.145455	0.281818	0.245455	0.181818	-0.172727	-0.0157598	-0.20863	-0.0746717	-0.161351	-0.0737336	-0.239316
GO_0044255_3	PIK3IP1, CLPS, NEU4, CYP2A6, CYP2A13, DGKA, PTK2B, PISD, LPCAT4, PRKD2, LYN, ACSL5, TTC7A, PTGS1, PSAPL1, GDPD3, RDH16, B3GALT4, SPTLC2, PITPNM1, CD74	GO:0044255 cellular lipid metabolic process	649	21	2	0.129447	0.205534	0.395257	0.259881	0.437662	0.241558	0.428571	0.112987	0.0948052	-0.122078	0.0961039	0.0324675	0.17013	0.122078	0.178476	0.143717	-0.026601	0.0773399	0.0871921	0.0891626	0.178854	0.269763	0.131423	0.0187747	0.228261	-0.45	-0.0964286	-0.0964286	-0.532143	-0.357143	0.461654	0.390977	0.183459	0.654545	0.636364	0.754545	0.7	0.372727	0.184803	0.190056	0.0851782	0.0968105	0.106191	-0.0775336
GO_0048870_9	NET1, SEMA4D, ADCY3, RIPK3, PDCD10, SPNS2, DIAPH1, MARK2, PTK2B, AVL9, CD2AP, PRKD2, RND1, ITGB7, LCP1, LGALS9, LYN, IRAK4, IL23A, PIK3C2B, PIK3CB, PLCG2, RHOF, NDE1, PRKCD, DUSP22, PTEN, PTPN6, BCR, GPSM3, SEMA4A, SORL1, STK4, SYK, VAV1, FMNL1, ARPC5L, TNFRSF10A, CCRL2, SLC9A3R1	GO:0048870 cell motility	872	40	2	0.221344	0.158103	0.0731225	0.0721344	0.174026	0.462338	0.242857	0.0428571	0.254545	0.163636	0.485714	0.374026	0.441558	0.162338	0.255013	0.218249	0.209852	0.433005	0.289655	0.241872	0.333992	0.352767	0.266798	0.0662055	0.312253	0.139286	-0.0964286	-0.0928571	0.175	0.114286	0.0736842	0.184962	0.225564	0.5	0.481818	0.581818	0.527273	0.181818	0.370169	0.218949	0.331895	0.302251	0.266417	-0.045177
GO_0007049_1	SRA1, KIF20A, PSMD14, CDKN3, TUBB4B, CFL1, TUBGCP2, ECD, DAPK3, DYNC1H1, ECT2, EMD, BIN1, GPSM2, HRAS, HSP90AA1, ARL2, NF2, CDK16, PPME1, ANAPC11, CINP, CEP55, NUDT15, NSFL1C, POLE4, PSMA7, PSMB5, PSMB6, PSMB7, PSMC4, PSMC5, PSMD1, PSMD2, PSMD8, PSMD11, PSMD12, MRPL41, AURKA, TUBG1, FAM83D, TMEM14B, CDCA3, TUBA1C, DYNLL1, TRIP13, KIF23, CDC20, CDC25B	GO:0007049 cell cycle	1348	49	2	-0.0434783	-0.107708	0.102767	-0.113636	0.251948	0.385714	0.333766	0.135065	0.179221	-0.0467532	0.419481	0.357143	0.425974	0.196104	0.314505	0.244318	0.0847291	0.22069	0.228571	0.312315	0.34585	0.18083	0.252964	0.00790514	0.204545	0.489286	0.567857	0.464286	0.567857	0.728571	0.225564	0.288722	0.484211	-0.1	0.0181818	0.0545455	0.0818182	-0.381818	0.0553471	0.0729831	0.159475	0.170356	0.110131	-0.191087
GO_0048870_11	PTPRU, SEMA4B, SPINT2, CLDN4, CLDN3, CLDN7, CTSH, CXADR, SH3RF2, EFNA1, EFNB2, EPHA1, EPHB4, ERBB2, ERBB3, F2RL1, WWC1, FOLR1, FUT1, ARHGEF16, FAM83H, GRB7, RHOD, ANXA3, HES1, ID1, ITGB4, JUP, LAMA5, LAMB3, LAMC2, LRP5, TACSTD2, EPCAM, MST1R, MSX2, CEACAM6, ATP1B1, MINK1, F11R, PEX13, PLD2, PLXNB1, EPB41L4B, PPARG, TRPM4, FERMT1, PRKCZ, LGMN, PSEN1, RAB25, CORO1B, S100A14, PTK6, PTPRF, CXCL16, OV…	GO:0048870 cell motility	872	78	2	0.0395257	0.0592885	0.140316	-0.0217391	0.166234	0.223377	0.227273	0.0428571	-0.0467532	-0.0571429	0.376623	0.188312	0.314286	0.268831	0.268048	0.213904	0.106404	0.374877	0.349261	0.393103	0.400198	0.271739	0.1917	0.130435	0.350791	0.178571	0.435714	0.471429	0.0642857	0.360714	0.356391	0.348872	0.475188	0.2	0.272727	0.3	0.245455	-0.163636	0.0225141	0.140901	0.0131332	0.0384615	0.00225141	-0.123932
GO_0007155_7	CDH3, PTPRU, MPZL2, PAK4, BAIAP2, AGR2, SPINT2, HPSE, RAB10, PKP3, CLDN4, CLDN3, CLDN7, PLEKHA7, CXADR, DLG3, DSC2, DSG2, DSP, EFNA1, EFNB2, EMP2, EPHA1, EPHB3, EPHB4, ERBB2, ERBB3, FOLR1, CD2AP, TRIM29, FUT1, NPNT, LYPD3, TNFRSF21, ANK3, RHOD, FOXA1, HES1, IL18, ITGA6, ITGB4, JAG2, JUP, LAMA5, LAMB3, LAMC2, BCAM, TACSTD2, EPCAM, CD46, NRARP, ASS1, MUC1, CEACAM6, ATP1B1, MINK1, F11R, PKP2, PLXNB1…	GO:0007155 cell adhesion	694	89	2	-0.0879447	-0.0424901	0.0523715	-0.020751	0.279221	0.253247	0.372727	0.0623377	0.038961	-0.0688312	0.354545	0.2	0.293506	0.305195	0.250334	0.190842	0.0630542	0.402956	0.399507	0.305419	0.401186	0.307312	0.197628	0.16996	0.333992	0.260714	0.525	0.535714	0.139286	0.4	0.377444	0.321805	0.454135	0.172727	0.263636	0.263636	0.209091	-0.154545	-0.0378987	-0.00168856	0.101689	0.0440901	0.142589	-0.346154
GO_0009605_12	WFDC2, CDS1, BAIAP2, SEMA4B, HPSE, OCIAD2, CLDN3, SIK1, CMTM8, CXADR, DAB2IP, DSC2, DVL1, EFNA1, EFNA4, EFNB2, EPHA1, EPHB2, EPHB3, EPHB4, NR2F6, ERBB2, F2RL1, F12, FGFR2, CYFIP1, FOLR1, CDC42EP4, TRIM29, PLXNB2, PCSK9, NPNT, SERINC5, GJB2, ARHGEF16, GCLC, GRB7, GSTP1, ANXA3, APP, IL18, AQP3, INHBB, ITGA6, IRF6, JUP, LAMA5, LAMC2, LCN2, LGALS3, LTBR, CD46, MDK, MGST2, ASS1, MST1R, MUC1, F11R, PLX…	GO:0009605 response to external stimulus	1412	116	2	0.0375494	0.062253	0.107708	0.101779	0.227273	0.196104	0.115584	-0.0974026	0.0181818	-0.0779221	0.35974	0.258442	0.297403	0.257143	0.22861	0.213904	0.0926108	0.407389	0.36601	0.297044	0.31917	0.195652	0.187747	0.0197628	0.322134	0.467857	0.575	0.585714	0.296429	0.482143	0.168421	0.193985	0.42406	0.190909	0.309091	0.318182	0.290909	-0.118182	-0.118011	-0.0213884	0.110694	-0.126642	-0.0133208	-0.203297
GO_0012501_14	BCAP31, DHRS2, PAK4, HTATIP2, SPTLC1, BLCAP, PKP3, EGLN3, FGD4, ARHGEF19, CLDN7, SIK1, CTSH, DAB2IP, RASSF6, DHCR24, DSC2, DSG2, DSP, ECT2, EFNA1, ERBB3, EVPL, FGFR3, FGFR2, ARL6IP1, PPP1R13B, PCSK9, MAGI3, LAMP3, ARHGEF16, SFN, GSTP1, FOXA1, HSPA1B, INHBB, ITGA6, ITPK1, JAG2, JUP, KRT19, LCN2, LRP5, EPCAM, MSX2, MUC1, CEACAM6, NR4A2, SIX4, PKP2, POR, PPL, VPS35, PRKCI, PKN2, PRKCZ, PRSS8, PAK6, …	GO:0012501 programmed cell death	1278	88	2	0.149209	0.0444664	0.0128459	-0.11166	0.327273	0.357143	0.322078	0.151948	-0.0298701	-0.0545455	0.348052	0.193506	0.254545	0.216883	0.201203	0.216578	0.0546798	0.305911	0.270443	0.248276	0.529644	0.365613	0.264822	0.261858	0.346838	0.321429	0.296429	0.335714	0.253571	0.389286	0.312782	0.371429	0.503759	0.154545	0.181818	0.3	0.309091	-0.154545	-0.268668	-0.173734	-0.262664	-0.247655	-0.281989	-0.136752
GO_0031399_9	TOM1L1, SH2D3A, PAK4, CCNO, CEBPA, EDAR, SPPL3, JDP2, MAP3K8, NCOA7, CLDN3, PPP1R1C, DAB2IP, DLG3, DUSP8, ECT2, EFNA1, SDR16C5, EMP2, EPHA1, ERBB3, F2RL1, FGFR3, FGFR2, WWC1, CBLC, NPNT, FBXO2, GATA3, INPP5J, GCLC, SFN, RNF149, DOK7, RGCC, HES1, IL18, INHBB, LRP5, MAP3K9, MST1R, MUC1, ATF3, MINK1, SIRT7, NDFIP2, OTUB1, PRR5, STAP2, PKIB, GPRC5C, PRKCZ, PSEN1, PAK6, NDRG2, PTK6, PTPRH, CEACAM1, SO…	GO:0031399 regulation of protein modification process	1157	76	2	-0.0217391	-0.0158103	0.261858	-0.0256917	0.290909	0.264935	0.162338	0.0584416	0.0584416	-0.0909091	0.333766	0.225974	0.306494	0.192208	0.17881	0.216912	0.0960591	0.414778	0.439409	0.260591	0.221344	0.183794	0.18083	0.0612648	0.274704	0.142857	0.328571	0.396429	0.1	0.285714	0.294737	0.297744	0.452632	-0.0363636	0.154545	0.127273	0.136364	-0.363636	-0.133396	-0.100563	-0.000375235	-0.22364	-0.176173	-0.0641026
GO_0006954_2	NR1H3, LPCAT3, CEBPA, DAB2IP, ELF3, F12, GATA3, STK39, GSTP1, ISL1, MDK, MGST2, ASS1, F11R, GAL, ACER3, NLRP2, VPS35, PRKCZ, MAPK13, CTNNBIP1, SIGIRR, BCR, TRPV1, SHARPIN, TNFRSF11A	GO:0006954 inflammatory response	328	26	2	-0.0256917	0.0780632	0.173913	0.106719	0.335065	0.202597	0.246753	-0.0441558	0.0948052	-0.164935	0.301299	-0.0103896	0.157143	0.361039	0.257687	0.159091	0.137438	0.25468	0.212808	0.27734	0.532609	0.378458	0.348814	0.156126	0.397233	0.485714	0.257143	0.175	0.385714	0.417857	0.174436	0.264662	0.333835	0.0727273	0.190909	0.227273	0.290909	-0.3	0.17561	0.0930582	0.0686679	0.0876173	0.0401501	-0.0811966
GO_0007165_10	CDH3, TOM1L1, SH2D3A, NR1H3, PTPRU, TOB1, LPCAT3, CNKSR1, NET1, CDS1, CEBPA, AGR2, STARD10, NMU, ADAP1, DTX2, ARAP2, SPPL3, SPNS2, ARHGEF19, CTBP2, CTSH, CMTM8, DEDD2, RASSF6, CFD, DLG3, EFNA1, EFNA3, EFNA4, ELF3, ARHGAP27, MARK2, EPHA1, ERBB3, ESRRA, RASGEF1A, FGFR3, FGFR2, SHANK2, DTX4, WWC1, PPP1R13B, FOLR1, TSPAN15, CBLC, NPNT, GALNT3, GAS8, PLEK2, ARHGEF16, GCLC, SFN, FAM83H, GRB7, SLC2A8, F…	GO:0007165 signal transduction	3055	142	2	-0.16502	-0.184783	-0.0909091	0.0444664	0.348052	0.457143	0.220779	0.119481	0.155844	-0.0337662	0.335065	0.215584	0.309091	0.245455	0.266377	0.201537	0.0517241	0.347783	0.303941	0.334975	0.383399	0.251976	0.219368	0.131423	0.318182	0.239286	0.432143	0.510714	0.307143	0.55	0.255639	0.263158	0.452632	0.363636	0.4	0.509091	0.545455	0.0727273	0.0324578	0.0945591	0.0953096	-0.0902439	-0.0515947	-0.304029
GO_0044255_4	NR1H3, LPCAT3, CDS1, STARD10, SLC27A2, CHKA, RDH13, ACOT4, SPNS2, SLC44A3, SGPP2, CPT2, SIK1, DAB2IP, CYP2J2, FAAH2, ECI1, ECH1, SDR16C5, LIPH, SLC44A5, EPHX2, FAAH, TYSND1, ALDH3A2, FGFR3, PDXDC1, CERS6, PCSK9, SERINC5, SH3YL1, INPP5J, PGAP2, GSTZ1, CYP2S1, HPGD, IDH1, SERINC2, ACADS, IMPA2, MGST2, ADIPOR1, ACP6, GDE1, PEX13, ACOX1, PIK3C2B, PON3, PPARG, AUH, PLEKHA1, MSMO1, SCD, CEACAM1, SDC1, …	GO:0044255 cellular lipid metabolic process	649	74	2	-0.209486	-0.076087	-0.105731	-0.00790514	0.0714286	0.0311688	-0.205195	-0.220779	-0.0792208	-0.145455	0.314286	0.187013	0.245455	0.250649	0.190842	0.219586	0.00541872	0.217241	0.270443	0.300985	0.309289	0.143281	0.246047	0.0503953	0.218379	0.292857	0.35	0.45	0.478571	0.642857	0.132331	0.159398	0.443609	0.109091	0.163636	0.3	0.245455	-0.236364	-0.1803	-0.150281	-0.340713	-0.392495	-0.538837	-0.305861
GO_0006355_4	ZBTB42, LPCAT3, CDKN1C, CEBPA, RAI1, EGLN3, FOXP4, ZNF488, ZNF816, ZNF440, ZNF57, ZNF664, NFXL1, ZNF600, DEDD2, ZNF114, ZNF467, CELSR2, SDR16C5, ELF3, FGFR2, KDM2A, ZNF629, TRIM29, NPNT, GATA2, EHF, GCLC, ZNF544, TOX3, ZFP41, GRHL1, STRN3, SLC40A1, HDGF, MNX1, HMGB3, FOXA1, MACC1, IRF6, JUP, LRP5, EPCAM, MXD1, ARRB1, MDK, NRARP, NAB1, NFIA, GAL, KLF3, RASD1, ZNF823, TASP1, PRKCH, PRKCI, PRKCZ, PA…	GO:0006355 regulation of transcription, DNA-templated	738	544	2	-0.170949	-0.167984	-0.0592885	-0.254941	0.0493506	0.0649351	-0.0532468	-0.220779	-0.197403	-0.396104	0.0584416	-0.137662	0.0987013	0.11039	0.0945856	0.182821	0.0241379	0.294089	0.302463	0.281773	0.359684	0.176877	0.218379	0.163043	0.209486	0.235714	0.403571	0.482143	0.507143	0.717857	0.145865	0.124812	0.360902	-0.118182	-0.0363636	0.0636364	0.0727273	-0.490909	0.0425891	0.091182	0.019137	-0.227017	-0.217636	-0.333333
GO_0009605_9	NR1H3, LPCAT3, SLC27A4, AP1S1, CFD, EIF4G1, GOT1, GSS, HMGCL, MOV10, P2RX4, ABCF3, PRKAG1, SIGIRR, SREBF1, BSG, SHARPIN, CAMK2G, PICK1, PITPNM1	GO:0009605 response to external stimulus	1412	20	2	0.370553	0.385375	0.155138	0.237154	0.258442	0.106494	-0.132468	-0.161039	0.250649	-0.0324675	0.166234	-0.0532468	0.0506494	0.107792	-0.00735294	0.0925802	0.143842	0.0881773	0.0630542	0.134483	0.54249	0.371542	0.211462	0.585968	0.326087	0.303571	0.0642857	0.171429	0.310714	0.217857	0.374436	0.324812	-0.037594	0.218182	0.309091	0.381818	0.418182	-0.0454545	0.28818	0.215572	0.247092	0.0457786	0.138837	0.234432
GO_0006091_1	GNPDA1, SLC25A13, ME3, CYB561, G6PD, GFPT1, GPD2, GPX2, JMJD8, IDH1, EIF6, ACADVL, ME1, NQO2, DERA, PFKFB2, POR, PPP1R3D, PRKAG1, ACSS2, RPE, RBKS, SRD5A1, TALDO1, TKT, XDH, HKDC1, FAHD1, C15orf48, AIFM2, MTFR1	GO:0006091 generation of precursor metabolites and energy	2097	49	2	0.130435	0.116601	0.0800395	-0.0513834	-0.0441558	0.0519481	-0.119481	-0.438961	0.122078	0.342857	0.58961	0.364935	0.71039	0.551948	0.0614973	0.00401069	0.167488	0.100985	0.164039	0.476355	-0.211462	-0.0118577	0.0108696	-0.143281	-0.0968379	0.207143	-0.203571	-0.110714	0.328571	0.175	0.466165	0.458647	0.568421	0.554545	0.672727	0.654545	0.609091	0.318182	0.129081	0.144278	0.0677298	-0.103752	-0.091182	-0.10989
GO_0033554_12	HDAC6, CDKN1B, BATF, CEBPG, CAMKK2, CHD2, ERP27, JMY, CREB3L4, DNM2, E2F4, PTK2B, KDM2A, KDM6B, SIRT3, SYF2, GCH1, CIDEB, SERP1, POLM, MACROD1, EEF2K, HMGA1, HSF1, IGBP1, IRF3, LGALS9, LYN, NFKB1, ING4, SIRT6, PER1, PIK3C2B, ANKZF1, PSMB10, PSME1, RBL2, MOAP1, STK11, SYK, TFAP4, TP53, TPT1, TRAF2, TRAF3, TRAF6, TRPV1, TRIM25, BTG2, TFEB, FBXO31, ELL3, CDK5RAP3, AXIN1, ASCC2, WDR24, NCOR1, ATG13, …	GO:0033554 cellular response to stress	1496	59	2	0.041502	0.041502	-0.0948617	-0.136364	0.107792	-0.0467532	0.0805195	0.0272727	-0.0779221	-0.0649351	-0.0701299	-0.0025974	0.135065	-0.301299	-0.110963	0.0203877	0.143842	0.381773	0.205911	0.176847	0.438735	0.257905	0.230237	0.1917	0.150198	0.0107143	-0.107143	-0.0642857	0.0107143	-0.025	0.378947	0.284211	0.0195489	0.336364	0.290909	0.436364	0.409091	0.109091	0.422702	0.36379	0.309193	0.113884	0.0626642	-0.186203
GO_0033554_10	DHRS2, PAK4, ZMYND11, EGLN3, CLU, C9orf116, CST3, SIK1, DAB2IP, ECT2, EGR1, EPHA4, ATG14, ANKRD6, KLHDC10, FOLR1, FOS, AQP11, GPX3, GSTM3, POMT2, HSPA1A, HSPA1B, HSPA2, IGF1R, APP, INHBB, RHOB, MGST1, MAP3K9, ATP2A2, NR4A2, PDE8A, GET4, SEMA4C, ARHGEF10L, EXD2, OTUB1, PRKAA2, PSMB5, PTPRF, PTPRS, PLEKHA1, BCL2L2, BMPR1A, STAU1, UBC, PCGF2, OTUB2, EFHD1, NUAK2, FZD4, CHCHD6, SPIRE2, MAP4K3, AKR1C3…	GO:0033554 cellular response to stress	1496	61	2	-0.241107	-0.261858	-0.0306324	-0.343874	-0.163636	-0.0350649	-0.297403	-0.3	0.0350649	-0.0181818	0.224675	0.0688312	0.106494	-0.188312	0.20254	0.222259	0.189163	0.184236	0.219212	0.357143	0.183794	-0.0108696	0.26581	0.0335968	-0.0217391	0.0678571	0.310714	0.207143	0.203571	0.4	0.201504	0.183459	0.124812	-0.0454545	0.0818182	0.109091	0.163636	-0.181818	-0.325704	-0.292683	-0.214634	-0.128893	-0.0774859	0.215507
GO_0006955_4	NR1H3, CEBPG, SH2B2, SLC27A2, SPPL3, SPNS2, CREBBP, RNF187, BTNL9, CYP27B1, CFD, ENPP4, KDM6B, ATP11A, GCA, GCH1, HMGB3, APRT, LTA4H, IP6K2, PRKCQ, RAB6A, BCR, SOS1, TRAF2, C1orf35, LPCAT1, TRIM11, DGKZ, DGAT1, RAB3D	GO:0006955 immune response	1054	31	2	-0.0849802	-0.229249	-0.204545	-0.240119	-0.111688	-0.0168831	-0.0402597	-0.112987	0.0103896	-0.32987	-0.184416	-0.345455	-0.0922078	-0.0883117	0.089238	0.191176	-0.114778	0.130049	0.11133	0.323645	0.472332	0.139328	0.246047	0.136364	0.125494	0.292857	0.453571	0.503571	0.146429	0.257143	0.291729	0.299248	0.162406	0.0636364	0.0181818	0.172727	0.2	-0.227273	0.24728	0.222326	0.15666	0.119325	0.0489681	-0.210623
GO_0033554_8	TANK, CTH, DDIT3, ERP44, FOXO1, UBXN4, UFL1, STK39, DNAJB9, ASNS, ATF3, INSIG2, DDIT4, OXR1, TRIB3, XBP1, RNF103, CHAC1, DERL1, PYROXD1, CPEB4, SETD7, CAMK2D, SESN2, YPEL3, SYVN1, CFLAR, TP53INP1, EIF2AK3, HERPUD1, SEC16A	GO:0033554 cellular response to stress	1496	31	2	-0.0889328	-0.0187747	-0.400198	-0.0652174	-0.0103896	-0.187013	-0.394805	-0.228571	-0.131169	-0.353247	-0.0792208	-0.0519481	0.176623	-0.0493506	0.0554813	0.0725267	0.0669951	0.0871921	0.12266	0.229064	0.0474308	-0.0721344	-0.0958498	-0.0424901	0.201581	-0.167857	-0.35	-0.235714	0.103571	0.0214286	0.279699	0.350376	0.526316	0.272727	0.372727	0.318182	0.309091	0.3	-0.0497186	-0.0217636	-0.117261	-0.0645403	-0.191745	-0.129426
GO_0000902_7	ZMPSTE24, MYL12B, CIB1, RAB10, CLU, SHROOM1, CDC42EP5, CTNNB1, DVL1, CYFIP1, GOLGA4, C1GALT1C1, ANXA7, MINK1, SMURF1, CORO1B, GORASP1, SPTAN1, SPTBN1, VASP, VDR, VEGFA, PICALM, FZD4, IQGAP1, ARHGAP18	GO:0000902 cell morphogenesis	628	26	2	0.255929	0.201581	0.244071	-0.166008	-0.0441558	0.48961	0.253247	0.0922078	-0.0961039	0.0948052	0.241558	0.179221	0.0506494	0.0194805	0.109291	0.183489	0.13202	0.129557	-0.149754	-0.0635468	0.135375	-0.083004	-0.322134	-0.0770751	-0.160079	0.0392857	0.0892857	0.107143	-0.221429	-0.0821429	0.255639	0.369925	0.251128	0.0363636	0.154545	0.109091	0.0636364	-0.127273	0.237711	-0.0470919	0.0932458	0.17955	0.194747	-0.310745
GO_0000902_8	BAIAP2, MERTK, SEMA4B, SPINT2, FGD4, CLDN4, CLDN3, CRABP2, DAB2IP, ECT2, EFNA1, EFNA3, EFNA4, EFNB2, CELSR2, EPHA1, EPHB2, EPHB3, EPHB4, ERBB2, FGFR2, SHANK2, COBL, PLXNB2, FLRT3, ZNF385A, TSKU, TPRN, GRB7, ANK3, RHOD, MNX1, HOXA2, HES1, ID1, LAMA5, LAMB3, LAMC2, TACSTD2, MDK, SLC11A2, NR4A2, F11R, DCDC2, SYT17, PLXNB1, TMEM106B, YTHDF1, PPP1R9A, DOK4, FGD6, PRKCZ, PARD3, PSEN1, PAK6, RAB25, PTK2…	GO:0000902 cell morphogenesis	628	79	2	-0.048419	0.0266798	0.0849802	-0.048419	0.0636364	0.0896104	0.0818182	-0.174026	-0.0558442	-0.14026	0.296104	0.209091	0.314286	0.280519	0.198864	0.245989	0.111823	0.411823	0.0610837	0.309852	0.3083	0.198617	0.156126	0.0316206	0.248024	0.357143	0.492857	0.442857	0.3	0.564286	0.213534	0.252632	0.380451	-0.154545	-0.00909091	0.00909091	0.00909091	-0.545455	0.0474672	0.217824	0.160976	-0.0153846	0.00731707	-0.0189255
GO_0006793_4	SH2D3A, NR1H3, LPCAT3, TRIB1, CCNO, CEBPA, EDAR, CHKA, PTPMT1, SPPL3, SGPP2, CLDN3, PPP1R1C, CTSH, AK8, DLG3, MARK2, ADCK5, EPHA1, EPHX2, RASGEF1A, FGFR3, FGFR2, CBLC, PCSK9, NPNT, NUDT14, SH3YL1, PPA2, INPP5J, GMDS, PPP1R37, DOK7, GSTP1, ACACA, NMNAT3, IMPA2, ITPK1, LIMK2, MAP3K9, MST1R, MYO1D, ACP6, PON3, PPP2R5A, PRR5, GPRC5C, MAPK13, PAK6, NDRG2, PTK6, PTPN3, BCR, SCD, CEACAM1, MCCC2, SMPD2, …	GO:0006793 phosphorus metabolic process	2042	82	2	-0.0998024	-0.143281	-0.0454545	0.0780632	0.314286	0.353247	0.168831	0.0519481	0.127273	0.025974	0.335065	0.114286	0.201299	0.163636	0.105615	0.117981	0.120197	0.347783	0.121675	0.279803	0.371542	0.25	0.299407	0.148221	0.284585	0.117857	0.196429	0.296429	0.346429	0.460714	0.320301	0.308271	0.403008	0.345455	0.381818	0.436364	0.527273	0	0.241088	0.113884	0.226829	0.0238274	0.036773	-0.217949
GO_0006793_17	NAMPT, MAP3K8, RAB38, HMGCL, IL1B, IL6R, ATF3, PLA2G4A, NANS, DDIT4, FGGY, RNLS, PIGV, MAP2K3, DNAJC3, TRIB3, PCTP, ZFP36, MKNK1, RIOK3, KYNU, ZNF622	GO:0006793 phosphorus metabolic process	2042	22	2	0.282609	0.152174	-0.140316	0.179842	0.187013	-0.00519481	-0.212987	-0.174026	-0.11039	-0.167532	0.0701299	0.0701299	0.158442	0.038961	0.052139	0.0999332	0.174877	0.366995	0.286207	0.209852	0.227273	0.152174	0.217391	0.119565	0.26087	0.335714	0.132143	0.0428571	0.146429	0.232143	-0.0661654	0.0601504	0.410526	0.509091	0.536364	0.663636	0.527273	0.381818	0.0902439	0.0420263	-0.0622889	0.0427767	0.0414634	-0.199023
GO_0006793_18	PTPRU, CTDSPL, CDK7, ZMPSTE24, PAK4, TNIP1, SEMA3A, CIB1, HTATIP2, AGPAT2, MAP4K5, ADCY6, ELFN2, OSBPL10, TRIM6, MBOAT2, SAMD8, CSNK1A1, CDC42EP5, CTNNB1, SIK1, CCNYL1, DAB2IP, SH3RF2, ADRB2, NAGS, DLG1, HBEGF, DUSP4, DUSP5, DUSP6, DVL1, ECT2, EGR1, MLKL, EMP2, EPHB3, EPHB4, EREG, MECOM, ACSL3, ATG14, EFR3A, ATP13A2, SLC44A1, SERINC5, SGMS1, GFPT1, GMFB, GPD2, ANG, RNF149, ID1, IDH1, IL18, INHBB,…	GO:0006793 phosphorus metabolic process	2042	128	2	0.329051	0.335968	0.271739	0.134387	0.149351	0.381818	0.280519	0.00779221	0.0571429	0.124675	0.388312	0.15974	0.298701	0.335065	0.296791	0.21357	0.205419	0.374877	0.0187192	0.152217	0.278656	0.232213	-0.0148221	0.231225	0.398221	0.367857	0.357143	0.253571	0.167857	0.1	0.243609	0.245113	0.366917	-0.109091	-0.0545455	0.00909091	-0.1	-0.236364	-0.112758	-0.0863039	-0.289306	0.0322702	-0.150469	-0.0811966
GO_0006793_19	TOM1L1, CDS1, STARD10, SLC44A3, EFNA1, LIPH, ERBB2, ERBB3, F2RL1, WWC1, SFN, HES1, LRP5, PFKFB2, RIPK4, SSH3, STYK1, STAP2, PRKCZ, PLEKHA1, TPD52L1, DDR1, FZD5, PIP4K2C, ARHGEF5, PLBD1, ITPKC, GDF15, GDA	GO:0006793 phosphorus metabolic process	2042	29	2	-0.0316206	-0.0494071	-0.0405138	-0.0266798	0.21039	0.251948	0.106494	0.101299	-0.167532	0.0727273	0.416883	0.24026	0.41039	0.263636	0.179144	0.16611	-0.124138	0.185222	-0.102956	0.276355	0.327075	0.19664	0.272727	0.11166	0.264822	0.296429	0.332143	0.271429	0.228571	0.475	0.258647	0.228571	0.44812	-0.0272727	0.181818	0.127273	0.136364	-0.381818	-0.160413	-0.0412758	0.0444653	-0.137148	-0.0508443	-0.150183
GO_0032879_5	BCAP31, ADAM10, TCIRG1, SEMA4B, CIB1, CEBPB, ARL6IP5, RAB10, LMAN2, COMT, SIK1, DTX3L, SH3RF2, ADRB2, DPP4, HBEGF, DVL1, ERBB2, EREG, F2RL1, CYFIP1, DDX58, GABRE, BIN1, GRN, CD274, PACSIN3, OSGIN1, RHOD, ANXA3, EHD4, HLA-F, ICAM1, IFI27, IL1B, IL4R, IL15, IL15RA, ITPR3, KCNN4, RNF207, LAMA5, LAMP1, LAMC2, ARHGAP1, LEPR, NFKBIA, MINK1, TPCN1, PLD1, FXYD5, PODXL, PPARD, PPARG, TRPM4, PRKAA1, EDEM2,…	GO:0032879 regulation of localization	1485	102	2	0.449605	0.478261	0.507905	0.198617	0.206494	0.341558	0.377922	0.103896	0.0441558	0.109091	0.451948	0.323377	0.346753	0.114286	0.391377	0.1875	0.26601	0.471921	0.000492611	0.270443	0.278656	0.177866	0.0721344	0.117589	0.192688	0.214286	0.214286	0.125	0.0785714	0.167857	0.266165	0.263158	0.240602	0.2	0.245455	0.336364	0.236364	0.0727273	0.127955	-0.0202627	-0.0189493	0.18818	0.152533	0.0854701
GO_0032879_14	PDCD6, NR1H3, PPIF, PREB, LPCAT3, TIRAP, CLCN2, AAMP, CTSH, DBI, TPCN2, GPI, KCNQ1, ARF6, CHCHD10, SIRT7, PIK3CB, DLL4, NSUN2, RNF31, PRKCD, CEACAM1, BID, SLC26A6, SREBF1, BRAF, TFRC, TRAF2, CA2, ORAI1, PPFIA1, HIP1R, REEP6, SLC9A3R1, SCARB1, TRIM14	GO:0032879 regulation of localization	1485	36	2	-0.0266798	-0.0533597	-0.0523715	-0.160079	0.241558	0.376623	0.246753	0.012987	0.361039	0.307792	0.205195	0.181818	0.162338	-0.0415584	0.000334225	-0.0197193	0.183251	0.43202	0.163547	0.178325	0.26087	0.0849802	0.179842	0.132411	0.0849802	0.357143	0.171429	0.142857	0.614286	0.460714	0.366917	0.442105	0.126316	0.309091	0.327273	0.472727	0.472727	-0.0272727	0.392495	0.343152	0.382364	0.29606	0.430582	0.120879
GO_0032879_15	PTPRU, NMU, DAB2IP, DLG1, ECT2, EFNB2, CELSR2, EMP2, SHANK2, ARL6IP1, SYNE2, NEDD4L, FMR1, PPP1R13B, RAB26, GAS8, TSPAN13, ANK3, GPSM2, HSP90AA1, INHBB, ISL1, RAB15, MDK, ATP1B1, SYT17, SIX4, NDFIP2, MCOLN3, SYNJ2BP, LGR4, PPP1R9A, SYBU, PRKCI, PKN2, PARD3, LGMN, JPH1, PTK2, MTUS1, EPB41L5, RYK, SEMA3F, BMP4, SNCG, TCF7L2, YES1, NETO2, CASK, WASL, ACVR1B, LIPG, PICK1	GO:0032879 regulation of localization	1485	53	2	-0.129447	-0.101779	0.055336	0.0375494	0.297403	0.149351	0.0974026	-0.227273	0.184416	-0.198701	0.123377	-0.0194805	0.0493506	-0.15974	0.116644	0.144385	0.0778325	0.371921	0.0413793	0.0916256	0.30336	0.230237	0.16502	0.219368	0.370553	0.307143	0.285714	0.382143	0.325	0.25	0.165414	0.302256	0.449624	-0.1	-0.0454545	0.0272727	0.0454545	-0.472727	-0.176923	0.0196998	-0.10469	-0.130582	-0.213133	-0.220391
GO_0032879_16	ABCA7, SEMA4D, RIPK3, CYBA, DIAPH1, CCDC125, PTK2B, PRKD2, ZDHHC5, GLUD1, PYCARD, IRF3, LGALS9, LYN, MLLT6, ZDHHC3, IL23A, ACSL5, CAB39, GOLPH3L, PPP2R5A, MCTP2, PTPN6, SEMA4A, STXBP2, SYK, ZFP36, SLMAP, CASP8, VAMP8, PER2, KCNK6	GO:0032879 regulation of localization	1485	32	2	0.209486	0.254941	0.273715	0.0820158	0.284416	0.198701	0.0883117	-0.0038961	0.119481	0.201299	0.407792	0.281818	0.472727	0.101299	0.184826	0.111631	0.121182	0.382759	-0.0330049	0.166502	0.396245	0.250988	0.188735	0.034585	0.184783	0.25	0.175	0.275	0.0928571	0.232143	0.0947368	0.245113	0.419549	0.481818	0.436364	0.536364	0.490909	0.209091	0.187054	0.0902439	0.103752	0.140901	0.134897	-0.325397
GO_0032879_17	CDH3, AGR2, SPINT2, CLDN4, CLDN3, CLDN7, TMEM30B, DLG3, DSC2, DSG2, DSP, EFNA1, EPHA1, ERBB3, EXPH5, WWC1, TRIM29, FUT1, PCSK9, ARHGEF16, SFN, FAM83H, GRB7, ANO9, JUP, LLGL2, LRP5, TACSTD2, EPCAM, MYO6, CEACAM6, P2RY2, PFKFB2, PKP2, FXYD3, PLS1, PLXNB1, EPB41L4B, FERMT1, PRKCZ, PRSS8, RAB25, S100A14, PTPN3, CXCL16, FAM110C, RAB17, FZD5, ARHGEF5, RAB11FIP1, CAPN1, PLA2G10, MARVELD3, ATP2C2, FGFBP1…	GO:0032879 regulation of localization	1485	56	2	-0.0513834	-0.0800395	-0.136364	-0.0523715	0.28961	0.368831	0.25974	0.0831169	0.0285714	-0.0922078	0.32987	0.205195	0.279221	0.368831	0.119318	0.0558155	-0.0315271	0.347783	-0.0044335	0.234975	0.314229	0.186759	0.123518	0.182806	0.215415	0.389286	0.521429	0.482143	0.328571	0.603571	0.243609	0.216541	0.484211	0.263636	0.345455	0.318182	0.327273	-0.1	-0.0168856	-0.113321	0.0125704	-0.114071	-0.138274	-0.2442
GO_0044281_7	NR1H3, LPCAT3, CEBPA, RDH13, CLCN2, FAAH2, DHCR7, EPHX2, FAAH, PTK2B, TYSND1, FUT1, PNKD, SERP1, GCLC, ACACA, HPGD, NMNAT3, ACADS, IMPA2, ITPK1, MGST2, PCK2, ACSL5, NADSYN1, ENOSF1, IARS2, PSME1, ACSM3, SCD, SREBF1, SULT1A1, SULT2B1, XBP1, FA2H, AGMAT, PLA2G10, DGAT2, DGAT1	GO:0044281 small molecule metabolic process	1201	39	2	-0.0948617	-0.0642292	-0.158103	-0.0998024	0.202597	-0.061039	-0.137662	-0.118182	-0.131169	0.0298701	0.277922	0.102597	0.227273	0.0454545	0.0979278	0.217914	0.123645	0.279803	0.341379	0.172414	0.189723	0.171937	0.187747	0.0879447	0.0543478	0.0857143	0.0785714	0.171429	0.289286	0.328571	0.476692	0.493233	0.643609	0.209091	0.309091	0.381818	0.409091	-0.154545	0.142402	0.0836773	0.0664165	-0.105629	-0.0333959	-0.19475
GO_0044281_9	AP2A1, ABCD1, LDLRAP1, GMPPB, ACAA1, ACADVL, ZBTB7A, PLA2G4A, PLCD1, PMM2, NANS, DALRD3, PRKAG1, CSGALNACT1, PNPLA2, ST3GAL1, UGP2, VDR, MBTPS1, SUCLG2, CES2	GO:0044281 small molecule metabolic process	1201	21	2	-0.00494071	-0.041502	-0.231225	-0.110672	0.148052	0.245455	0.0480519	-0.109091	0.206494	0.183117	0.187013	0.394805	0.127273	-0.00649351	0.176471	0.0561497	-0.115271	-0.151232	0.317241	0.139901	0.624506	0.490119	0.499012	0.284585	0.231225	0.139286	-0.125	-0.0214286	0.075	0.00357143	0.440602	0.230075	0.239098	0.490909	0.627273	0.590909	0.6	0.181818	0.295122	0.285178	0.345028	0.258349	0.354784	0.199023
GO_0044281_10	B3GNT3, HIBADH, ADCY6, SDSL, GSTO2, ACOT4, CYP2J2, RDH10, AKR1C1, AKR1C2, ECHS1, SDR16C5, EHHADH, LIPH, EPHX1, ALDH3A2, SLC35A3, FUCA1, PCSK9, SERINC5, GFPT1, CYP2S1, IDH1, LRP5, ME1, ASL, OAS1, PCBD1, PCYOX1, SIRT7, GDE1, PEX13, ACOX1, PFKFB2, PON3, POR, PPP1R3D, ECHDC2, ACSS2, AKR1B10, RXRA, CEACAM1, SPR, SULT1A2, TST, UGDH, GDPD3, PPCS, ELOVL7, HKDC1, ACSF2, HSD3B7, ITPKC, PNPLA4, AKR1C3, B4GA…	GO:0044281 small molecule metabolic process	1201	59	2	-0.0583004	-0.0256917	-0.0592885	0.0395257	0.0701299	0.0168831	-0.128571	-0.31039	-0.074026	0.128571	0.433766	0.358442	0.461039	0.174026	0.204211	0.283088	-0.00788177	0.138424	0.346798	0.332512	0.144269	0.0909091	0.108696	-0.0513834	0.12747	0.160714	0.246429	0.228571	0.414286	0.6	0.109774	0.177444	0.523308	0.536364	0.636364	0.709091	0.627273	0.245455	-0.0791745	-0.203189	-0.1803	-0.176923	-0.0615385	-0.326007
GO_0051128_4	ABCA7, AKAP13, OMA1, CISH, ZFYVE27, SPTY2D1, CYBA, DIAPH1, PTK2B, TRAK1, CUL9, KIF13B, GAK, PRKD2, HCLS1, HK2, AMIGO3, LCP1, ARHGDIB, LYN, MTM1, NOTCH1, ITSN2, VILL, SIRT6, PLCG2, INO80, MID1IP1, RAC2, ZNF335, SEMA4A, TMEM135, STK11, UVRAG, CASP8, STK24, CTDP1, CD53	GO:0051128 regulation of cellular component organization	1565	38	2	0.362648	0.3083	0.0998024	0.0266798	0.0025974	0.342857	0.207792	0.116883	-0.123377	0.284416	0.319481	0.123377	0.353247	0.390909	0.323529	0.268382	0.200493	0.542365	0.0334975	0.13399	0.633399	0.476285	0.310277	0.287549	0.529644	0.292857	0.00714286	0.00357143	0.214286	0.0214286	0.112782	0.0977444	0.275188	0.336364	0.354545	0.427273	0.409091	0.109091	0.242214	0.228893	0.357974	0.276923	0.433583	0.136142
GO_0051128_12	TOM1L1, PAK4, SEMA4B, CIB1, CHMP4B, CLDN3, CLDN7, CRABP2, CTSZ, DAB2IP, ECT2, EFNA1, SDR16C5, EPHA1, EPHB3, ERBB2, EREG, F2RL1, SHANK2, COBL, PPP1R13B, CD2AP, PCSK9, PLEK2, SH3YL1, SFN, TMEM14A, TMOD3, GPSM2, RHOD, HSPA1B, ID1, IL4R, LCN2, LDLR, LRP5, TACSTD2, MDK, MSX2, MUC1, F11R, STYXL1, SYT17, SIX4, PLD1, PLS1, PLXNB1, RHOF, PPARG, EPS8L1, FNBP1L, SSH3, SYNJ2BP, LAPTM4B, DNAJA4, PRKCI, PRKCZ,…	GO:0051128 regulation of cellular component organization	1565	100	2	0.0731225	0.136364	0.170949	-0.0365613	0.177922	0.122078	0.0571429	-0.105195	-0.107792	-0.0714286	0.357143	0.241558	0.332468	0.34026	0.302473	0.269385	0.115271	0.392611	-0.0172414	0.249754	0.425889	0.307312	0.193676	0.16502	0.297431	0.525	0.517857	0.510714	0.442857	0.564286	0.177444	0.215038	0.33985	0.136364	0.263636	0.272727	0.2	-0.209091	0.0121951	0.162852	0.13546	0.136398	0.143152	-0.0921856
GO_0060429_3	CDH3, CCNO, SEMA3A, YAP1, AGR2, SPINT2, HPSE, PKP3, CLDN3, KRT80, CST3, CTSH, MARVELD2, DAG1, DLG1, DLG3, DSC2, DSG2, JAG1, DSP, EDN1, EFNB2, EGFR, EPHA2, ELF3, EVPL, F2RL1, FAT1, ALDH1A3, FGFR2, FOXC1, EXPH5, FLNB, COBL, FOLR1, PLXNB2, NPNT, GATA6, EHF, SFN, GRHL1, ANXA4, ANXA7, FOXA1, HES1, ID1, AQP3, IRF6, ITGA2, JAG2, JUP, KRT7, KRT15, KRT17, KRT19, LAMA5, LGALS3, LRP5, TACSTD2, EPCAM, MET, N…	GO:0060429 epithelium development	705	126	2	0.0978261	0.128458	0.212451	0.0217391	0.123377	0.412987	0.364935	0.0675325	0.0155844	-0.025974	0.314286	0.312987	0.293506	0.245455	0.258356	0.200201	0.0891626	0.378325	0.0837438	0.417241	0.380435	0.211462	0.228261	0.0533597	0.310277	0.242857	0.503571	0.503571	0.171429	0.425	0.347368	0.293233	0.500752	0.281818	0.354545	0.390909	0.318182	-0.0272727	-0.141463	0.00243902	-0.0878049	0.0170732	-0.0287054	-0.00854701
GO_0060429_4	SPRY1, ZMPSTE24, RAB10, RDH10, AKR1C1, AKR1C2, DVL1, EREG, ETV4, FLRT3, YIPF6, HOXB5, HOXB7, RNF207, KRT81, RHOB, KRT86, LFNG, MSX2, PLXNA2, LGR4, RARG, RXRA, BFSP1, BMP2, BMP4, TST, VDR, ZFP36, AKR1C3, ARHGAP12, CLOCK	GO:0060429 epithelium development	705	32	2	0.140316	0.163043	0.083004	0.0405138	-0.4	-0.0584416	-0.366234	-0.366234	-0.280519	0.150649	0.305195	0.338961	0.357143	0.0207792	0.533088	0.383021	0.0625616	0.0536946	0.355172	0.323645	-0.0741107	-0.027668	0.104743	-0.309289	0.119565	-0.0392857	0.0964286	0.0428571	0.146429	0.35	0.135338	0.239098	0.515789	0.609091	0.727273	0.718182	0.672727	0.427273	0.0789869	0.144841	-0.0902439	0.0801126	0.0333959	-0.220391
GO_0009605_6	PSME3, CDK4, PSMD14, POLR3G, CDC37, LYPLA2, PARK7, TUSC2, TIRAP, ERCC8, COX4I1, DDX1, POLR3H, EIF2S1, ENO1, CCT5, RRP8, LSM5, MCOLN2, TXN2, FBXL6, FBXO22, GTF2F1, UBE2K, HSPA8, ARF1, MVK, NRAS, PRDX1, GLRX2, PHB, EXOSC4, PAF1, AUP1, NUDT15, PBK, PSMA1, PSMA2, PSMA3, PSMA4, PSMA6, PSMA7, PSMB1, PSMB2, PSMB3, PSMB4, PSMB7, PSMC3, PSMC4, PSMC5, PSMD1, PSMD3, PSMD4, PSMD8, PSMD11, PSMD12, PSMD13, SMP…	GO:0009605 response to external stimulus	1412	68	3	-0.183794	-0.208498	-0.229249	0.00494071	-0.00909091	0.257143	0.292208	0.112987	0.284416	0.377922	0.118182	0.0948052	0.074026	0.0766234	-0.138369	-0.247326	-0.149754	-0.284236	-0.117241	-0.106897	-0.00197628	0.0227273	0.0454545	0.164032	-0.212451	0.275	-0.125	-0.175	0.0857143	-0.075	0.312782	0.270677	-0.215038	0.572727	0.472727	0.472727	0.518182	0.418182	0.418199	0.403189	0.497749	0.375985	0.457411	0.655067
GO_0051276_6	KATNB1, NPM3, CARM1, RUVBL2, BRD8, MSL3, ERCC8, DDX1, ASXL1, CRTC2, ERCC3, TTLL12, RRS1, RRP8, SMG5, TFIP11, NOC2L, KAT2A, DNAJC2, GTF2H4, UBN1, IGHMBP2, IK, NPM1, PARN, LEF1, SIRT6, MBD3, POLD2, PRMT7, ATR, ALKBH4, CHTF8, BANP, NHP2, DMAP1, SPHK2, USP36, ZNF335, SSBP1, TAF9, TAF12, UCN, IPO4, CENPT, PABPC1L, GRWD1, MAD1L1, CDC23, HDAC3, LDB1, AIFM1, CHMP7, RECQL5, RNF40, TELO2	GO:0051276 chromosome organization	879	56	3	0.0839921	-0.0335968	0.0167984	-0.0741107	-0.0402597	0.187013	0.441558	0.214286	0.228571	0.215584	0.101299	0.167532	0.0220779	-0.12987	-0.0177139	-0.0454545	0.129557	0.175369	0.128079	-0.0965517	0.0494071	0.0671937	0.140316	0.0592885	-0.128458	0.325	-0.0285714	-0.0642857	0.332143	0.160714	0.0556391	-0.0180451	-0.46015	0.572727	0.572727	0.681818	0.718182	0.272727	0.375422	0.409944	0.396998	0.202814	0.327392	0.500611
GO_0001816_5	PQBP1, TRAIP, POLR3G, PHB2, TUSC2, DDT, DDX1, DHX9, POLR3H, KAT2A, STOML2, HSF1, HSP90AB1, MIF, NFKBIL1, DDX41, POLR3K, PHB, PIN1, POLR2E, POLR2F, POLR2H, SPHK2, DHX33, GPATCH3, SOD1, C1QBP, TRAF2, RNF26, CLPB, SEH1L, WDR83, DDX21, POLR1C	GO:0001816 cytokine production	419	94	3	0.259881	0.185771	0.1917	0.0602767	-0.125974	0.332468	0.353247	0.0974026	0.228571	0.431169	0.074026	0.0714286	0.0623377	-0.012987	-0.209893	-0.243984	0.0842365	0.0349754	0.114778	-0.0738916	-0.0849802	-0.0988142	-0.00494071	0.130435	-0.222332	0.292857	-0.0285714	-0.0392857	0.396429	0.178571	0.135338	0.160902	-0.269173	0.790909	0.745455	0.736364	0.818182	0.609091	0.403752	0.354597	0.451595	0.235835	0.284803	0.504884
GO_0012501_6	PARP2, PPIF, TRAP1, PSME3, CDK4, NME6, SIGMAR1, HAX1, MYBBP1A, SIVA1, MRPS30, JTB, COPS5, PDCD10, PHB2, PTPMT1, DFFA, DHODH, E2F1, PGAM5, HIGD2A, EIF5A, ENO1, BRAT1, PUF60, TPX2, RRP8, SCRIB, SDF2L1, FXN, BRMS1, NOC2L, FAM162A, AATF, PRELID1, DCPS, SAP30BP, SLC25A5, GSK3A, HINT1, HSF1, DNAJA1, HSPA9, HSP90AB1, BIRC5, IRAK1, KPNB1, CHCHD10, MIF, NBN, NDUFS3, NME1, NPM1, DDX41, TRIAP1, ZC3HC1, MTFP…	GO:0012501 programmed cell death	1278	107	3	0.11166	-0.0780632	-0.181818	-0.076087	0.0181818	0.248052	0.432468	0.34026	0.164935	0.490909	0.193506	0.124675	0.158442	0.0584416	-0.18984	-0.256016	-0.029064	-0.0640394	-0.0044335	-0.113793	0.0494071	0.0632411	0.132411	0.216403	-0.145257	0.2	-0.2	-0.207143	0.192857	-0.0214286	0.209023	0.130827	-0.195489	0.745455	0.736364	0.763636	0.845455	0.545455	0.484053	0.445966	0.47242	0.337336	0.434334	0.552503
GO_0033554_15	PARP2, PPIF, PREB, PSME3, SIGMAR1, ACAA2, MAD2L2, CARM1, RNASEH2A, RGS14, WDR4, RUVBL2, ERP29, PNKP, PARK7, TIRAP, UBE2J2, ZSWIM7, DDX1, DNMT3A, DVL2, E2F1, SCAMP5, ENDOG, ERCC3, FANCC, BRAT1, FH, FKBP4, SCAP, FOXM1, SDF2L1, FUS, POLDIP2, FAM162A, CHORDC1, DNAJC2, APEX2, INO80E, RELL2, GPS1, GSK3A, GTF2H4, GTF2I, HILPDA, STOML2, HSPA8, MIF, MAP3K10, NUDT1, NPM1, NUP88, RNFT1, CHCHD2, UFC1, GTSE1,…	GO:0033554 cellular response to stress	1496	125	3	0.113636	-0.123518	-0.18083	0.0513834	-0.0012987	0.202597	0.331169	0.292208	0.184416	0.341558	0.12987	0.0987013	0.0701299	0.0506494	-0.224599	-0.354947	-0.127586	-0.199015	-0.0699507	0.0571429	0.0681818	0.124506	0.137352	0.131423	-0.185771	0.35	0.00357143	-0.0821429	0.232143	0.0357143	0.230075	0.156391	-0.251128	0.690909	0.754545	0.709091	0.827273	0.472727	0.415197	0.414071	0.490619	0.362101	0.415197	0.619658
GO_0031399_7	CDKN3, UBE2C, STRAP, DBI, EIF4G1, TPX2, FOXM1, BRMS1, GSTP1, UBQLN1, HUS1, IRAK1, PRDX1, PHB, PBK, MAPK9, MAP2K4, VCP, AIMP2, PRR7, VPS25, PSRC1, CCNB1, ATG5, CDC20	GO:0031399 regulation of protein modification process	1157	25	3	0.128458	0.083004	0.0335968	0.0859684	0.172727	0.37013	0.515584	0.375325	0.250649	0.512987	0.24026	0.0844156	0.0532468	0.150649	-0.235628	-0.326203	0.008867	-0.0546798	-0.0231527	0.0216749	0.0286561	0.0770751	-0.0266798	0.299407	-0.18083	0.271429	-0.0857143	-0.15	0.0464286	-0.225	0.219549	0.35188	-0.118797	0.554545	0.727273	0.463636	0.6	0.609091	0.460788	0.431707	0.487242	0.41576	0.569043	0.523199
GO_0051276_5	G3BP1, USP16, COPS5, UBE2C, PARK7, DHX36, CCT5, CENPI, PHF19, INO80E, NSMCE2, HMGA1, ING2, KPNB1, MNAT1, NBN, COPS4, DYNC1LI1, SFMBT1, TRMT112, HJURP, CENPN, HDAC8, UTP3, RBBP7, RPA3, TOP1, UBB, BRCC3, SETD6, THAP7, DPF1, SETD3, BRMS1L, DPY30, RAE1, BANF1, CCNE1, CCT6A, RCCD1, ZW10, PTTG1, GTF3C4, NUP155, RBX1	GO:0051276 chromosome organization	879	45	3	-0.192688	-0.209486	-0.160079	-0.0286561	0.106494	0.364935	0.406494	0.241558	0.292208	0.350649	0.0792208	-0.0818182	0.0363636	0.190909	-0.0845588	-0.190174	-0.229557	-0.372414	-0.170443	0.000492611	0.200593	0.3083	0.143281	0.409091	-0.062253	-0.0178571	-0.392857	-0.360714	-0.0285714	-0.264286	0.138346	-0.0315789	-0.369925	0.454545	0.318182	0.345455	0.409091	0.363636	0.302627	0.409568	0.268668	0.301313	0.349719	0.601954
GO_0031399_5	HDAC6, UBA2, SAE1, DNM1L, HUWE1, PRMT3, CDK4, GDF11, CDK9, AKAP8, CDKN2C, CDKN2D, HMG20B, PRMT5, TAB1, HAX1, MAD2L2, SEMA4D, KAT5, CENPE, CAMKK2, CTCF, RUVBL2, JTB, DBF4, COPS5, WDR5, CHEK1, FAF1, GLMN, PNKP, PHB2, U2AF2, CKS2, ANKRD54, CRKL, MAPK14, ALG10B, CSK, CSNK2B, CTBP1, PPP4R2, CDCA2, DAXX, DDT, UBXN2A, DDX3X, DNMT1, DUSP2, DVL2, DYRK1A, ENSA, AKT2, EZH2, PPP1R35, BRAT1, FKBP1A, MTF2, PPP…	GO:0031399 regulation of protein modification process	1157	246	3	0.402174	0.254941	-0.0237154	0.143281	-0.0948052	0.205195	0.267532	0.181818	0.194805	0.476623	0.222078	0.227273	0.302597	0.125974	-0.254679	-0.267714	-0.0802956	-0.140394	-0.0256158	0.0256158	0.209486	0.187747	0.168972	0.221344	-0.121542	0.103571	-0.25	-0.2	0.0892857	-0.192857	0.228571	0.184962	-0.300752	0.336364	0.309091	0.363636	0.481818	0.0545455	0.527017	0.548405	0.493246	0.389118	0.455535	0.62149
GO_0006396_2	PDCD7, PQBP1, RBM12, SUGP2, RCL1, RBM6, RBM5, ALYREF, MPHOSPH10, MPHOSPH6, DDX39A, HNRNPR, POP7, SRRM1, CDK9, CWC27, SAP18, SMNDC1, SF3A1, NPM3, ADAR, PRMT5, C1D, PPIE, PPIH, SYNCRIP, DDX17, CHERP, NOP56, RPP30, PRPF8, TBL3, IVNS1ABP, KHDRBS1, CELF1, CELF2, USP39, SRSF10, WDR4, RPP40, UTP14A, WDR3, CPSF4, TXNL4A, PAPOLA, TCERG1, RNPS1, SRSF8, POP1, SF3A3, HNRNPA0, CLP1, SF3B2, NUDT21, CPSF6, DDX5…	GO:0006396 RNA processing	424	27	3	0.205534	0.00296443	-0.110672	-0.124506	0.0181818	0.296104	0.397403	0.292208	0.303896	0.480519	0.0831169	0.0350649	0.303896	0.202597	-0.135361	-0.135361	-0.0344828	0.0211823	0.0719212	-0.329557	0.107708	0.0958498	0.0662055	0.370553	-0.048419	0.0928571	-0.267857	-0.303571	0.05	-0.239286	0.162406	0.133835	-0.294737	0.354545	0.1	0.227273	0.281818	0.236364	0.431707	0.487992	0.347842	0.232083	0.242777	0.51221
GO_0009451_1	ADAR, EMG1, WDR4, DUS4L, KTI12, RPUSD1, ADAT3, HENMT1, TRMT61A, FTSJ3, MTFMT, PUSL1, TYW3, TYW5, METTL6, ADAT2, APOBEC3D, TRUB1, BCDIN3D, DKC1, METTL15, FBL, NSUN6, JMJD6, MTO1, THUMPD3, ELP4, TRUB2, TRMT2A, RPUSD2, DIMT1, MOCS3, RPUSD3, DTWD2, ZCCHC4, METTL5, RBM15B, HSD17B10, CTU2, NSUN4, METTL1, NOP2, PARN, TPRKB, TFB1M, TRMT112, LARP7, TRMT6, CDK5RAP1, GAR1, PUS7, ANKRD16, TRIT1, NSUN2, CDKAL…	GO:0009451 RNA modification	122	109	3	-0.00494071	-0.186759	-0.217391	-0.205534	0.025974	0.468831	0.441558	0.297403	0.342857	0.327273	0.206494	0.0480519	0.319481	0.18961	-0.154078	-0.0909091	-0.12266	-0.062069	0.0448276	-0.155172	-0.0296443	-0.0227273	0.0326087	0.284585	-0.139328	0.117857	-0.171429	-0.114286	0.189286	-0.0107143	0.109774	0.0586466	-0.284211	0.536364	0.463636	0.581818	0.636364	0.272727	0.457974	0.515385	0.32364	0.213133	0.205816	0.352259
GO_0006412_1	FARSB, TSFM, LRPPRC, TRAP1, CDK4, HNRNPR, MRPS31, EIF1B, WARS2, EIF3M, SYNCRIP, MRPL28, USP16, KHDRBS1, CELF1, FARS2, HBS1L, MRPS30, COPS5, MRPL3, LARP4, CIRBP, MRPL53, MRPL54, RPL39L, CHCHD1, PSTK, MRPL52, MTFMT, EARS2, MRPL10, MRPL55, RPL10L, RC3H1, LSM14B, DDX1, DDX3X, DHX9, DHX36, DHPS, DPH2, DRG2, EEF1A1, EEF1D, EEF2, EIF2D, EIF1AX, EIF2S1, EIF2B1, EIF2S3, EIF4E, EIF4EBP2, EIF4G2, EIF5, EIF5…	GO:0006412 translation	424	34	3	-0.139328	-0.363636	-0.434783	-0.188735	-0.0623377	0.245455	0.292208	0.122078	0.390909	0.331169	0.205195	0.12987	0.297403	0.21039	-0.210561	-0.172794	-0.0128079	-0.0300493	-0.00147783	-0.126601	0.020751	-0.12747	0.0938735	0.27668	-0.0958498	0.0714286	-0.178571	-0.0857143	0.0892857	-0.0928571	0.162406	0.0827068	-0.222556	0.527273	0.281818	0.436364	0.463636	0.454545	0.464353	0.538462	0.309944	0.277674	0.256285	0.450549
GO_0006091_2	PPIF, TRAP1, MYBBP1A, GLRX3, NUP50, UQCR11, SLC27A5, POLG2, PARK7, PHB2, NDUFA11, NUP35, COX4I1, COX5B, COX6B1, COX6C, COX7A2, COX7B, COX7C, COX8A, COX10, COX11, COX15, CYC1, ADSL, DLAT, DLD, DLST, PDE12, ENO1, AKT2, ETFA, ETFB, ETFDH, ALDH1B1, FDX1, FH, RPIA, AKR7A3, NUP205, PASK, NUP210, NUP160, NUP188, NUP62, FXN, MTOR, GALK1, GAPDH, BLOC1S1, UQCRQ, PRELID1, GPI, SLC25A4, GSK3A, UQCR10, STOML2…	GO:0006091 generation of precursor metabolites and energy	2097	82	3	-0.175889	-0.295455	-0.385375	-0.148221	-0.181818	-0.0376623	0.0857143	-0.135065	0.25974	0.294805	0.15974	0.197403	0.179221	0.127273	-0.199532	-0.271056	-0.164532	-0.119704	-0.0985222	-0.116256	-0.0652174	-0.0859684	-0.00790514	0.173913	-0.197628	0.135714	-0.157143	-0.125	0.1	-0.0178571	0.118797	0.0526316	-0.129323	0.645455	0.627273	0.727273	0.745455	0.372727	0.448405	0.436961	0.387054	0.255722	0.280863	0.336386
GO_0006955_8	ARPC4, G3BP1, PSME3, PSMD14, TUBB4B, MALT1, CDC37, EXOSC6, ROMO1, DAPK3, POLR3H, DYNC1H1, FKBP1A, SAMHD1, GAPDH, PRELID1, GLA, CRCP, GPS2, DBNL, COMMD9, HMOX2, HRAS, HSPA8, IMPDH1, IRAK1, NRAS, PRDX1, MSRB1, PHB, PRKACA, BRK1, PSMA1, PSMA3, PSMA6, PSMA7, PSMB2, PSMB3, PSMB6, NIT2, PSMB7, PSMC3, PSMC4, PSMC5, PSMD1, PSMD2, PSMD3, C12orf4, PSMD8, PSMD9, PSMD11, PSMD12, MCOLN1, PSMD13, PTPN1, BAX, A…	GO:0006955 immune response	1054	65	3	0.203557	0.0938735	-0.109684	-0.129447	0.0831169	0.351948	0.437662	0.274026	0.372727	0.367532	0.188312	0.157143	0.0415584	0.102597	-0.110963	-0.248663	-0.124631	-0.196059	-0.114778	-0.172906	-0.0494071	-0.0128459	0.027668	-0.0197628	-0.299407	0.328571	-0.0535714	-0.107143	0.0285714	-0.103571	0.120301	0.0481203	-0.321805	0.463636	0.527273	0.427273	0.490909	0.418182	0.341839	0.332458	0.391745	0.2606	0.396248	0.681319
GO_0006355_2	PSME3, PSMD14, POLR3C, RUVBL2, PWP1, SNF8, KTI12, ECD, ZNF511, DAPK3, ZNF584, ENO1, ETV4, ZBTB9, FOXM1, JMJD6, RRP8, PRPF6, BRMS1, PHF19, AATF, DNAJC2, SAP30BP, GTF2H1, BIRC5, IRAK1, NPM1, GLRX2, ZNF593, THAP4, CHCHD2, PHB, POLR2L, PAF1, PSMA1, PSMA3, PSMB2, PSMB3, PSMC3, PSMC4, PSMC5, PSMD1, PSMD3, PSMD8, PSMD11, PSMD12, PSMD13, CBX8, RPTOR, MRPL12, RNF25, SUPT4H1, TEAD4, WDR77, ZNF576, ZNF668, …	GO:0006355 regulation of transcription, DNA-templated	2097	307	3	0.0820158	-0.0968379	-0.168972	-0.12747	-0.0519481	0.376623	0.463636	0.257143	0.248052	0.342857	0.0987013	0.102597	-0.0155844	0.0662338	-0.137032	-0.308489	-0.162562	-0.308374	-0.0921182	-0.1867	-0.0118577	0.0464427	0.0909091	0.0701581	-0.214427	0.357143	0.025	-0.0392857	0.142857	0.00357143	0.102256	0.112782	-0.47218	0.754545	0.645455	0.736364	0.718182	0.618182	0.418949	0.408443	0.401876	0.269606	0.43152	0.598901
GO_0006396_1	SF3B4, CD2BP2, EMG1, FARS2, POP4, EBNA1BP2, PUSL1, ZMAT2, JMJD6, FTSJ1, GPKOW, METTL1, CWC15, TRMT112, POLR2C, POLR2I, POLR2J, POLR2L, AURKAIP1, RP9, MRPS11, SUPT4H1, ERI3, RBM42, GEMIN6, URM1, LAGE3, SF3B5, DHX16, LSM10, RRP36, TSR2, IMP4	GO:0006396 RNA processing	424	83	3	-0.0434783	-0.264822	-0.241107	-0.184783	0.0909091	0.390909	0.444156	0.472727	0.224675	0.203896	0.0415584	0.127273	0.103896	-0.14026	-0.12266	-0.27373	-0.0758621	-0.364532	-0.142365	0.0399015	-0.0790514	0.0335968	0.0444664	0.103755	-0.268775	0.117857	-0.228571	-0.3	0.0571429	-0.0964286	0.145865	0.117293	-0.321805	0.754545	0.709091	0.8	0.790909	0.6	0.357598	0.356098	0.403189	0.22045	0.36379	0.558608
GO_0007165_3	PSMD14, PWP1, STRAP, EIF2S1, ENO1, TPX2, FOXM1, PRELID1, GNAI3, GNG5, GPS1, GPS2, UBQLN1, DNAJA1, BIRC5, KPNB1, NRAS, PRDX1, HSPB11, PHB, POLR2C, PAF1, DEF8, DEPDC1, LANCL2, PSMA7, PSMB1, PSMB2, PSMB6, PSMB7, PSMC3, PSMC4, PSMC5, PSMD1, PSMD8, PSMD10, PSMD11, PSMD12, VCP, TTC26, TXNDC17, EIF2B4, EIF2B2, CCNB1, PDCD5, TIMM50, DLGAP5, MELK, MFN2	GO:0007165 signal transduction	3055	49	3	0.253953	0.0909091	-0.0978261	-0.00988142	0.0961039	0.271429	0.44026	0.350649	0.155844	0.309091	0.1	-0.0623377	-0.0987013	0.0883117	0.00668449	-0.135027	-0.0600985	-0.197537	-0.0866995	-0.0295567	0.006917	0.0889328	0.076087	0.126482	-0.109684	0.332143	-0.107143	-0.214286	0.121429	-0.1	0.24812	0.264662	-0.18797	0.290909	0.309091	0.118182	0.227273	0.381818	0.398499	0.395122	0.4394	0.4	0.470732	0.662393
GO_0051276_2	CDK5, HMG20B, COPS6, PWP1, DAPK3, LRWD1, SIRT2, ZZZ3, VPS4A, GPS1, BABAM1, N6AMT1, HUS1, ANAPC11, PHB, PAF1, IWS1, POLE4, RNF4, AURKA, SUPT4H1, TAF6, TUBG1, CHMP6, NAA10, ELOF1, SUPT3H, PSRC1, CCNB1, PRC1, TRIP13, ATG5, KIF23, CDC20	GO:0051276 chromosome organization	879	34	3	0.013834	-0.156126	-0.221344	-0.137352	-0.0298701	0.325974	0.380519	0.368831	0.0454545	0.375325	0.2	0.151948	0.115584	0.0168831	-0.110628	-0.35127	-0.0684729	-0.20936	-0.037931	-0.153202	-0.006917	-0.076087	0.201581	-0.0454545	-0.0731225	0.282143	-0.0642857	-0.0821429	0.139286	-0.05	0.0496241	0.0390977	-0.421053	0.390909	0.609091	0.436364	0.563636	0.272727	0.343715	0.415197	0.43621	0.310507	0.45272	0.501832
GO_0007049_1	SRA1, KIF20A, PSMD14, CDKN3, TUBB4B, CFL1, TUBGCP2, ECD, DAPK3, DYNC1H1, ECT2, EMD, BIN1, GPSM2, HRAS, HSP90AA1, ARL2, NF2, CDK16, PPME1, ANAPC11, CINP, CEP55, NUDT15, NSFL1C, POLE4, PSMA7, PSMB5, PSMB6, PSMB7, PSMC4, PSMC5, PSMD1, PSMD2, PSMD8, PSMD11, PSMD12, MRPL41, AURKA, TUBG1, FAM83D, TMEM14B, CDCA3, TUBA1C, DYNLL1, TRIP13, KIF23, CDC20, CDC25B	GO:0007049 cell cycle	1348	49	3	0.179842	0.0592885	-0.103755	0.083004	0.102597	0.283117	0.472727	0.283117	0.125974	0.419481	0.261039	0.164935	0.0675325	0.133766	-0.168783	-0.280749	-0.160591	-0.265025	-0.102956	-0.0527094	-0.116601	0.0108696	-0.0523715	0.0800395	-0.184783	0.328571	-0.103571	-0.192857	0.125	-0.103571	0.324812	0.347368	-0.21203	0.227273	0.309091	0.163636	0.227273	0.463636	0.35666	0.440901	0.376923	0.369981	0.45122	0.606227
GO_0033554_3	PSMD14, TXNRD2, SEC61B, COPS6, ROMO1, GPS2, UBQLN1, HRAS, SWI5, POLR2L, AP5S1, PSMA7, PSMB6, PSMB7, PSMC5, PSMD1, PSMD2, PSMD11, PSMD12, BAD, PTPN1, RAD23B, AURKA, MAPKAP1, TRIP13	GO:0033554 cellular response to stress	1496	25	3	-0.0375494	0	-0.0612648	-0.152174	-0.0532468	0.127273	0.205195	0.105195	0.287013	0.18961	0.0649351	0.118182	-0.0753247	-0.0883117	-0.105281	-0.213904	-0.0931034	-0.291626	-0.16798	-0.044335	0.0385375	0.0909091	0.0681818	0.184783	-0.189723	0.260714	-0.15	-0.242857	-0.00357143	-0.139286	0.245113	0.15188	-0.186466	0.681818	0.8	0.618182	0.7	0.645455	0.244278	0.382927	0.342214	0.32045	0.393621	0.598291
GO_0007165_6	PSME3, CDK4, CDK5, HAX1, RAB35, PARK7, AGAP3, ANKRD54, ATP6V0E2, DDT, DDX1, DVL2, JMJD6, RHBDD3, SAMHD1, LAMTOR2, HINT1, HSPA8, ITGAE, MIF, CITED1, NRGN, CKLF, CD320, ZC3HC1, PI4KB, PIN1, ATP6V0B, POLR2F, POLR2J, SDHAF2, PBK, PSMA2, PSMB4, PSMD4, PSMD13, BAX, RABIF, RAC3, RBBP7, RPA3, AEN, SOD1, UBB, WDR61, SH3BP5L, TAF15, ATG10, PIP5K1A, WDR54, EIF2B3, ATP6V1F, TGFBRAP1, CDC25C, RBX1	GO:0007165 signal transduction	3055	55	3	-0.0128459	-0.220356	-0.216403	0.115613	0.0883117	-0.00779221	0.0233766	0.0311688	0.246753	0.24026	0.0376623	0.0311688	0.00779221	-0.0337662	-0.176136	-0.335227	-0.0625616	-0.148276	-0.112315	-0.116256	-0.0988142	-0.0227273	0.034585	0.0286561	-0.34585	0.135714	-0.117857	-0.117857	-0.0392857	-0.142857	-0.135338	-0.109774	-0.500752	0.663636	0.618182	0.636364	0.663636	0.536364	0.227017	0.189493	0.362289	0.237711	0.321388	0.533578
GO_0033554_2	CTDSP2, ERLIN1, TOR1A, FLCN, ENO1, ALKBH3, TRIM32, ARNTL, GLRX2, PGK1, EGLN1, PRKAG1, PSMC4, PSMD8, PSMD9, PSMD10, SEC13, MAP2K4, UBE2A, VCP, MANF, MUL1, CUL4B, PRDX6, PSMD6, MFN2	GO:0033554 cellular response to stress	1496	26	3	0.215415	0.117589	0.109684	0.0128459	-0.00519481	-0.136364	0.0298701	-0.00909091	0.175325	0.457143	0.268831	0.111688	0.0987013	0.257143	-0.00969251	-0.129011	-0.0118227	-0.256158	-0.203941	-0.091133	0.013834	0.0355731	-0.0592885	0.131423	-0.302372	0.146429	-0.139286	-0.210714	0.075	-0.0964286	0.440602	0.281203	-0.0406015	0.318182	0.4	0.154545	0.2	0.254545	0.416323	0.417073	0.442777	0.252345	0.278236	0.615995
GO_0033554_6	CDKN1A, KLF2, ARL6IP5, PLK3, CPEB2, CTNNB1, SPRED1, DDB2, SPRED2, ETV5, INPP5F, NEIL2, FBXO22, MDFIC, NUDT2, HUS1, EIF2AK4, MSRA, RRM2B, RPS27L, TOMM7, MAPK1, MAP2K3, BAX, ZMAT3, AEN, XPC, XRCC4, UBXN8, IMMP2L, BECN1, CRADD, TNFRSF10B, CCNH, COPS2, ROCK2, BAG2	GO:0033554 cellular response to stress	1496	37	3	0.200593	0.0741107	-0.034585	0.193676	-0.116883	0.255844	0.0220779	0.222078	0.0168831	0.293506	0.0896104	-0.0142857	0.288312	-0.0155844	-0.0137032	-0.0170455	0.0487685	-0.199015	-0.00541872	-0.0714286	0.0573123	-0.0859684	-0.076087	0.233202	-0.0444664	0.1	0.182143	0.135714	-0.289286	-0.142857	0.323308	0.243609	0.0571429	0.663636	0.563636	0.554545	0.527273	0.836364	-0.0818011	-0.18349	-0.034334	-0.127392	0.0545966	0.354701
GO_0007049_3	CTDSP2, BTN2A2, ADARB1, DCTN6, E2F7, FLCN, ERCC1, TRIM32, LPIN1, GSPT2, GAS1, VPS4A, GNAI3, APC, PRMT2, NEK1, RPS27L, CDK14, PRKACB, PKIA, PSMD9, HECW2, SFRP1, AZI2, ZNF655, CHMP6, CEP63, CDK2AP1, KLHL22, KAT2B, KLHL21, CDC27	GO:0007049 cell cycle	1348	32	3	0.0859684	-0.0800395	-0.113636	-0.0217391	-0.376623	-0.180519	-0.168831	0.0701299	-0.074026	0.293506	0.0103896	0.00779221	-0.0506494	-0.0701299	0.11631	-0.0153743	-0.00492611	-0.275862	-0.0630542	-0.226601	-0.0197628	0.0177866	0.083004	-0.0464427	-0.0444664	0	0.157143	0.0214286	-0.00357143	0.107143	-0.0195489	-0.338346	-0.371429	0.254545	0.0454545	0.0454545	0.0363636	0.518182	0.0606004	-0.0159475	0.0746717	0.156848	0.183114	0.562271
GO_0006412_2	MALSU1, CPEB2, DAPK3, RBM24, HABP4, FTSJ1, GAPDH, DPH3, N6AMT1, EIF2AK4, ACO1, RPS27L, RWDD1, DHX29, EIF5A2, RARS2, MRPL17, MRPL41, CAPRIN2, VIM, MRPL43, QKI, MRPL33, SECISBP2L	GO:0006412 translation	424	98	3	0.102767	0.117589	-0.114625	0.26581	-0.187013	0.122078	0.0038961	0.0272727	-0.155844	0.367532	0.124675	0.00519481	0.161039	-0.0103896	-0.0220588	-0.0394385	-0.0438424	-0.289655	-0.132512	-0.0477833	-0.370553	-0.302372	-0.249012	-0.192688	-0.379447	0.167857	-0.025	-0.135714	-0.1	0.0142857	0.166917	0.129323	-0.117293	0.336364	0.3	0.181818	0.2	0.590909	0.0938086	0.0939962	0.118011	-0.00243902	0.04803	0.454823
GO_0000902_5	ACTR2, ARPC2, TWF2, WDR36, ASXL1, DOK1, RILPL2, PHACTR1, SRGAP2, FRYL, GRB2, PARVB, SLC39A3, SH3KBP1, ITGA4, ITGB2, RHOA, RHOG, MEF2C, RAB8A, MSN, LEF1, TAOK3, TRPV2, PIK3CD, PIK3R1, DOCK10, BIN3, PSMB10, RAC2, ROCK1, SRF, STK4, FMNL1, CASP3, AP3B1, SLC25A46, ARHGEF2, LPXN	GO:0000902 cell morphogenesis	628	39	3	0.411067	0.291502	0.20751	0.159091	0.193506	0.284416	0.227273	-0.103896	0.457143	0.405195	0.238961	0.101299	0.0584416	0.131169	0.28877	-0.118984	0.0566502	-0.0270936	-0.292118	-0.279803	0.109684	0.00592885	0.104743	0.034585	-0.109684	0.025	-0.175	-0.153571	-0.289286	-0.489286	0.195489	0.193985	-0.213534	0.209091	0.145455	0.1	0.0727273	0.472727	0.228143	0.0988743	0.0639775	0.234897	0.27636	0.302198
GO_0006259_4	PSMD14, COPS5, ERCC8, APOBEC3D, PPP4R2, DHX36, KIN, CCT5, RAD54B, SAMHD1, NSMCE2, HUS1, KPNB1, NBN, NPM1, GLRX2, COPS4, CINP, TDP2, POLR2H, POLR2K, OTUD4, GIN1, NUDT15, NOP10, POLE4, UBE2V2, XRCC4, BRCC3, TEFM, CDADC1, CCNH, COPS2	GO:0006259 DNA metabolic process	663	33	3	-0.278656	-0.316206	-0.152174	-0.027668	0.038961	0.437662	0.345455	0.302597	0.277922	0.31039	0.132468	-0.0701299	0.215584	0.331169	-0.188168	-0.124666	-0.322167	-0.412808	-0.0541872	-0.0758621	-0.0928854	0.113636	0.0533597	0.155138	-0.0494071	0.0142857	-0.278571	-0.242857	-0.178571	-0.203571	0.138346	-0.00902256	-0.219549	0.436364	0.254545	0.309091	0.345455	0.3	0.250281	0.271482	-0.0208255	0.0966229	0.120263	0.583639
GO_0006259_5	RUVBL2, COPS6, DDX1, DFFA, LRWD1, FOXM1, RNASEH1, FUS, POLDIP2, DNAJC2, APEX2, GPS1, GTF2H4, NUDT1, NME1, ORC5, PHB, POLD2, POLR2C, POLR2E, POLR2F, POLR2J, EXOSC4, ALKBH4, NHP2, HDAC8, RPA3, TK1, PTTG1, TRIP13, TELO2	GO:0006259 DNA metabolic process	663	31	3	0.0563241	-0.123518	-0.267787	-0.185771	-0.151948	0.236364	0.264935	0.175325	0.0376623	0.394805	0.111688	0.225974	0.144156	-0.0194805	-0.239973	-0.379345	0.035468	-0.104433	-0.0630542	0.0310345	-0.0810277	-0.106719	0.006917	0.0632411	-0.247036	0.453571	0.178571	0.135714	0.271429	0.121429	-0.0977444	0	-0.42406	0.581818	0.636364	0.645455	0.736364	0.454545	0.331332	0.374859	0.393996	0.185741	0.321201	0.568376
GO_0006793_2	CTDSP2, PSMD14, BCKDK, CFL1, PWP1, SLC2A6, ACOT7, FITM2, DAPK3, DVL2, ALDOA, INPP5F, SMG6, GAPDH, GNAI3, GRK5, GPS2, PHPT1, HUS1, ARF3, NRAS, PCYT1A, LAMTOR1, PRKACA, PRKAG1, PSMB6, PSMB7, PSMC3, PSMC4, PSMC5, PSMD1, PSMD8, PSMD9, SCYL1, PTPN1, SEC13, TPI1, MAPKAP1, MUL1, CHMP6, DHDDS, HGS, TIMM50, ITGB1BP1, FXR2	GO:0006793 phosphorus metabolic process	2042	45	3	0.212451	0.0652174	-0.121542	-0.145257	0.22987	0.402597	0.611688	0.441558	0.388312	0.424675	0.251948	0.192208	0.0441558	0.0246753	-0.0909091	-0.177139	-0.0172414	-0.221182	-0.0679803	-0.0689655	-0.0355731	0.00790514	0.0583004	0.0286561	-0.266798	0.460714	0.1	-0.0214286	0.164286	0.05	0.21203	0.222556	-0.24812	0.409091	0.481818	0.236364	0.290909	0.272727	0.392495	0.358349	0.468668	0.322702	0.459475	0.620879
GO_0006793_5	SLC25A13, PEMT, CLN3, PIGU, COX4I1, COX5B, COX8A, CYC1, DBI, DPAGT1, PPP1R35, BRAT1, SMUG1, GPI, RELL2, NT5C, JMJD8, APRT, IRAK1, ITPA, CHCHD10, MAP3K11, NDUFB9, NDUFS8, UCKL1, PNPO, VAC14, PRKAR1B, COQ9, PCYT2, DDRGK1, TALDO1, TK1, TKT, COASY, TRPT1, PIGO, STK16, NFS1, ADCK2, SCARB1	GO:0006793 phosphorus metabolic process	2042	41	3	-0.055336	-0.251976	-0.26087	-0.155138	0.233766	0.233766	0.292208	0.148052	0.142857	0.211688	0.323377	0.314286	0.242857	0.0324675	-0.176136	-0.166778	0.0418719	0.121182	0.261576	0.165517	0.177866	0.0454545	0.179842	0.117589	-0.150198	0.314286	-0.0892857	-0.00714286	0.325	0.228571	0.556391	0.566917	0.12782	0.545455	0.581818	0.718182	0.718182	0.272727	0.476173	0.425328	0.483114	0.350469	0.479737	0.297924
GO_0006793_7	CD2BP2, TADA3, CDC37, PNKP, TIRAP, AKT1, ABCD1, SIRT2, FKBP8, MOCS3, GSK3A, ARAF, ARF1, RHOA, MVD, MVK, NAB2, OGDH, PDK2, PIK3R2, PI4KB, PPP1R7, PPP2R1A, PPP4C, PRKAR2A, MAPK3, MAP2K2, PSKH1, BAX, SLC25A1, UQCRC1, SH3BP5L, CALM3, RIPK1, UNC119, MAPKAPK2, TAOK2	GO:0006793 phosphorus metabolic process	2042	37	3	-0.013834	-0.166008	-0.267787	-0.282609	0.116883	0.0220779	0.0675325	0.0298701	0.0896104	0.0545455	-0.00779221	0.296104	-0.0688312	-0.144156	-0.102273	-0.220588	0.0679803	0.00788177	0.131034	-0.0320197	0.259881	0.130435	0.236166	0.0681818	-0.166008	0.117857	-0.146429	-0.0964286	-0.117857	-0.135714	0.484211	0.415038	-0.0105263	0.354545	0.372727	0.4	0.454545	0.145455	0.412195	0.366229	0.484803	0.406567	0.530394	0.368132
GO_0006793_14	PRMT5, CLP1, NUDT5, EIF2S1, TPX2, CHORDC1, SSU72, STOML2, HSF1, HSP90AA1, MNAT1, MTHFD1, NDUFA9, NDUFS6, NPM1, CDK5RAP1, APTX, PPP1CA, NDUFA12, PSMA6, PSMB2, RPS6KB2, SHMT1, TRAF2, UMPS, NUP37, ZGPAT, RAE1, PKMYT1, NUP155, TELO2	GO:0006793 phosphorus metabolic process	2042	31	3	-0.0197628	-0.100791	-0.1917	-0.0998024	0.0935065	0.232468	0.433766	0.28961	0.166234	0.314286	0.14026	0.0311688	0.127273	0.11039	-0.0558155	-0.260027	0.091133	-0.0935961	-0.149754	0.124138	0.0217391	0.149209	0.0385375	0.228261	-0.131423	0.296429	-0.0357143	-0.0928571	0.121429	-0.0928571	0.135338	0.100752	-0.075188	0.663636	0.690909	0.663636	0.781818	0.409091	0.459475	0.504878	0.338837	0.200563	0.315385	0.467033
GO_0006793_15	PPIF, PSME3, CDK4, CDK5, CDKN3, UQCR11, STRAP, PARK7, CKS2, NDUFA11, ANKRD54, NUP35, DDT, DGUOK, DLST, DTYMK, PGAM5, ENO1, FKBP1A, CAMTA1, SAMHD1, UQCRQ, PGP, PIGW, GPS1, GTF2H4, UQCR10, HINT1, DNAJA1, HSP90AB1, MIF, NUDT1, NDUFA4, NDUFA6, NDUFA8, NDUFB2, NDUFB3, NDUFB6, NDUFB7, NDUFB10, NDUFC1, NDUFS5, NDUFV3, NME1, PHB, PIN1, SDHAF2, NUDT15, RFK, PBK, PRPS1, PSMA2, PSMA3, PSMB1, PSMB3, PSMB4, P…	GO:0006793 phosphorus metabolic process	2042	75	3	-0.0592885	-0.141304	-0.166008	0.161067	-0.0350649	0.123377	0.148052	0.0493506	0.228571	0.258442	0.0792208	0.0649351	0.0454545	0.142857	-0.137366	-0.34492	-0.182759	-0.346305	0.00492611	-0.2	-0.105731	-0.0642292	0.0148221	0.0583004	-0.275692	0.296429	0.0142857	0.0321429	0.1	-0.0392857	0.209023	0.109774	-0.215038	0.754545	0.690909	0.727273	0.754545	0.627273	0.333208	0.344278	0.414634	0.260225	0.31182	0.618437
GO_0032879_18	VTI1B, PACSIN2, FITM2, AP2B1, DYNC1H1, EMD, G6PD, PRELID1, SNX12, HRAS, ARL2, TACO1, CDK16, LAMTOR1, NSFL1C, BAD, RAB5C, RANGAP1, DDRGK1, MKKS, HYAL2, FADD	GO:0032879 regulation of localization	1485	22	3	-0.0642292	-0.0286561	0.0523715	-0.0424901	0.153247	0.371429	0.385714	0.311688	0.311688	0.193506	0.223377	0.194805	0.0441558	-0.0038961	0.121658	-0.113971	0.121675	-0.100493	0.0788177	-0.000492611	0.201581	0.237154	0.187747	0.0711462	-0.041502	0.0285714	-0.0964286	-0.192857	0.0321429	-0.153571	0.395489	0.350376	0.00451128	0.409091	0.463636	0.518182	0.609091	0.145455	0.345028	0.253471	0.278049	0.208443	0.324765	0.534188
GO_0044281_1	PSMD14, ECI2, ACOT7, CREM, ENO1, ALDH1B1, GAPDH, KPNB1, PGK1, PRPS1, PSMA1, PSMA7, PSMB2, PSMB5, PSMB6, PSMB7, PSMC3, PSMC4, PSMC5, PSMD1, PSMD8, PSMD9, PSMD11, PSMD12, PSMD13, TPI1, VCP	GO:0044281 small molecule metabolic process	1201	27	3	0.110672	0.048419	-0.194664	-0.0820158	0.0792208	0.0545455	0.246753	0.0233766	0.237662	0.422078	0.202597	0.0857143	-0.0688312	0.161039	-0.0367647	-0.235628	-0.117241	-0.251724	-0.0990148	-0.142857	-0.104743	-0.0573123	-0.0652174	0.0741107	-0.291502	0.335714	-0.0714286	-0.157143	0.0392857	-0.0964286	0.135338	0.148872	-0.320301	0.318182	0.309091	0.145455	0.209091	0.227273	0.35272	0.370919	0.385741	0.325704	0.369606	0.574481
GO_0044281_3	FARSB, SLC25A15, ACAA2, PAICS, PMVK, PTGES3, NUP50, SLC27A5, WDR5, NUDT5, DUSP12, CLK2, AFMID, COX11, PARP1, DHRS13, ADSL, DCK, DHODH, DLAT, DUT, ENO3, EP300, AK2, ERH, AKT2, ETFA, FARSA, FDFT1, FDPS, SEPHS1, RPIA, KDM1A, NUP205, PASK, NUP210, NUP160, SIRT1, NUP188, PDSS1, NUP62, FXN, SLC37A4, MMACHC, GART, AMD1, GCDH, KAT2A, GK, MCAT, ZADH2, UBIAD1, HADH, STOML2, HPRT1, MMAB, NAT8L, IDI1, NUP43,…	GO:0044281 small molecule metabolic process	1201	154	3	0.0711462	-0.13834	-0.174901	0	-0.179221	0.148052	0.150649	0.0974026	0.175325	0.65974	0.318182	0.144156	0.316883	0.335065	-0.270053	-0.202206	-0.0990148	0.01133	0.0428571	-0.00935961	0.120553	0.110672	0.0899209	0.339921	-0.0652174	0.0785714	-0.167857	-0.160714	0.107143	-0.185714	0.100752	0.142857	-0.308271	0.445455	0.372727	0.418182	0.509091	0.218182	0.499812	0.463602	0.423827	0.290619	0.281051	0.39072
GO_0044281_5	PSME3, COQ7, EBP, PNKP, LYPLA2, EARS2, NUP35, COX5B, SLC25A10, CYC1, DBI, DGUOK, DPAGT1, DTYMK, AHCY, ETFB, BRAT1, FH, SCAP, GCAT, FPGS, TXN2, GALK1, GOT1, GOT2, GPI, PGP, ACAD9, HSD17B10, NT5C, HINT1, IDH3B, IDH3G, APRT, ITPA, MDH1, MIF, MPI, MPST, NUDT1, MVD, MVK, NDUFA9, NDUFS6, NME1, OGDH, THAP4, MECR, COQ4, CD320, SIRT6, PDHA1, PNPO, ACOT13, PSMA2, PSMB1, PSMB3, PSMB4, NIT2, COQ9, PSMD3, PSM…	GO:0044281 small molecule metabolic process	1201	81	3	-0.0701581	-0.211462	-0.293478	-0.0128459	-0.0220779	0.0415584	0.0883117	0.0103896	0.251948	0.396104	0.346753	0.385714	0.233766	0.061039	-0.327874	-0.317179	-0.0226601	-0.0719212	0.150246	0.152709	-0.0424901	-0.136364	-0.0602767	0.109684	-0.352767	0.192857	-0.114286	-0.0607143	0.228571	0.0714286	0.398496	0.427068	0.183459	0.681818	0.7	0.772727	0.827273	0.436364	0.387617	0.376923	0.452345	0.243527	0.337336	0.401709
GO_0051128_6	SAE1, PPIF, PREB, NME6, PRMT5, MAD2L2, CARM1, CCT7, CCT4, CCT2, RUVBL2, RCC1, FAF1, CEP250, PARK7, CNTROB, UBE2J2, DFFA, DGUOK, DVL2, EIF5A, ENO1, TUBB, BRAT1, FKBP4, MAPRE1, POC1A, PHF19, NOC2L, PRELID1, HTRA2, GRB2, RANGRF, SLC25A5, GTF2H4, SNX12, HMGA1, HSF1, HSPA8, ING2, NUBP1, DRG1, NME1, NPM1, DYNC1LI1, FZR1, PFDN2, PHB, PIN1, PLK1, EXOSC10, EXOSC4, DDX56, PAF1, ALKBH4, AURKAIP1, ATAD3A, IW…	GO:0051128 regulation of cellular component organization	1565	90	3	0.171937	0.0306324	-0.0217391	-0.0523715	0.0363636	0.406494	0.450649	0.383117	0.225974	0.415584	0.0909091	0.0545455	0.106494	0.0844156	-0.12266	-0.330214	-0.103941	-0.28867	-0.17931	-0.044335	0.174901	0.198617	0.215415	0.237154	-0.0988142	0.3	-0.146429	-0.182143	0.242857	0.0428571	0.2	0.112782	-0.401504	0.636364	0.718182	0.663636	0.781818	0.390909	0.405816	0.438274	0.429456	0.281051	0.390619	0.673382
GO_0051128_9	PARP3, DNAJB6, ARPC5, ARPC4, ARPC1B, ACTR3, ACTR2, ARPC2, TADA3, EHD1, CCDC85B, CDC37, RASSF1, TWF2, CYLD, AP2A1, ERCC2, ETS1, C6orf89, FER, INPP5F, SWAP70, PLEKHM2, RHOBTB2, SMG6, FAM98A, DBNL, FHOD1, GTF2H1, RHOA, RHOG, ARHGDIA, LIMS1, MEF2C, MPV17, TBC1D25, TRPV2, RAB8B, PFN1, PHF1, PIP4K2A, PML, ARHGAP17, PPP3CC, SRGN, PRKACA, PRKCE, BRK1, BIN3, MAP2K2, NCLN, SLAIN2, VPS18, BAX, NR1H2, VASP, …	GO:0051128 regulation of cellular component organization	1565	70	3	0.423913	0.315217	0.0899209	0.0247036	0.0207792	0.322078	0.296104	0.172727	0.179221	0.463636	0.366234	0.42987	0.18961	0.0948052	0.103944	-0.179144	0.0551724	-0.138424	-0.0512315	-0.284236	0.130435	0.0217391	0.150198	-0.121542	-0.181818	0.0857143	-0.207143	-0.257143	-0.239286	-0.457143	0.297744	0.207519	-0.227068	0.172727	0.209091	0.136364	0.0636364	0.163636	0.445966	0.280675	0.391557	0.50788	0.627955	0.616606
GO_0060429_6	PSME3, PSMD14, CSNK2B, AP2B1, NSDHL, PSMA1, PSMA2, PSMA7, PSMB1, PSMB2, PSMB3, PSMB4, PSMB6, PSMB7, PSMC3, PSMC4, PSMC5, PSMD1, PSMD3, PSMD4, PSMD8, PSMD11, PSMD12, PSMD13, FKBPL, SOD1, WDR77, AIMP2, MKKS, PIP5K1A	GO:0060429 epithelium development	705	30	3	-0.11166	-0.119565	0.0316206	-0.118577	0.197403	0.268831	0.401299	0.225974	0.301299	0.137662	0.0961039	0.0103896	-0.122078	-0.00779221	-0.215575	-0.255013	-0.158621	-0.33202	0.0236453	-0.169458	-0.0978261	0	-0.00494071	0.0839921	-0.335968	0.360714	-0.0392857	-0.0892857	0.0714286	-0.0464286	0.207519	0.0992481	-0.36391	0.127273	0.154545	0.0363636	0.154545	-0.00909091	0.418949	0.373921	0.551032	0.387054	0.466792	0.60928
GO_0007155_4	TROAP, MAD2L2, FAF1, GLMN, SSX2IP, ITGB3BP, GTPBP4, NPHP4, LAG3, WDPCP, PDE3B, YTHDF2, METTL3, PREX1, ROCK1, SOX12, SRF, C1QBP, CBLL1, CHST10, KIF14, CDC42	GO:0007155 cell adhesion	694	22	4	0.076087	-0.0563241	-0.26581	0.034585	0.157143	0.0324675	0.246753	0.0831169	0.344156	0.461039	0.232468	0.307792	0.238961	0.00649351	0.0287433	-0.0962567	-0.25665	-0.325123	-0.141379	-0.188177	0.141304	0.108696	0.027668	0.41502	-0.0859684	0.235714	-0.146429	-0.257143	0.289286	0	-0.112782	-0.0466165	-0.473684	0.0636364	0.00909091	-0.0181818	0.0363636	0.127273	0.318011	0.395497	0.240338	0.19531	0.207505	0.543956
GO_0006355_6	CDK5, POLR3F, CENPF, ZNF268, STRAP, KRBA2, CRK, CRY1, NKX2-5, SAMD11, EID2, CAMTA1, HEY1, CBX6, PRAME, ZNF283, MAMSTR, GPS2, HOXC4, HOXC6, HOXC8, HOXC9, HOXC10, HRAS, HSBP1, ID3, ID4, MLF1, CITED1, TRIM37, NEDD8, MYEF2, MED31, CDK16, ZNF771, PRRX2, TAF9B, DEPDC1, ZFP64, LANCL2, MAPK11, PSMA7, PSMB4, PSMB5, PSMB6, PSMB7, STOX2, PSMD2, SALL2, SMO, TAF6, TP53BP1, UBB, ZNF35, ZSCAN21, MLF2, DPF1, BRM…	GO:0006355 regulation of transcription, DNA-templated	458	334	4	-0.228261	-0.118577	-0.076087	-0.0790514	-0.0987013	-0.225974	-0.0220779	0.138961	-0.0246753	0.219481	0.0025974	0.0012987	0.0376623	-0.174026	-0.278075	-0.393048	-0.0738916	-0.180788	-0.00246305	-0.0950739	-0.242095	-0.0741107	-0.125494	0	-0.258893	0.475	0.364286	0.342857	0.264286	0.203571	-0.114286	-0.12782	-0.386466	-0.172727	-0.2	-0.327273	-0.227273	-0.218182	0.27636	0.526829	0.336398	0.287805	0.189869	0.541514
GO_0048870_4	HDAC6, DDT, TMEM201, AKT2, PPIL2, MTOR, NPHP4, GPI, GRB2, GSK3A, MIF, ABHD6, MIIP, FBXO31, NUP85, JAGN1, DGKZ, LDB1, SLC7A6, TPGS1, MTA2, TAOK2, SCARB1	GO:0048870 cell motility	872	23	4	-0.0988142	-0.200593	0.0395257	-0.258893	0.0519481	0.0766234	0.227273	0.231169	0.197403	0.0805195	0.142857	0.102597	-0.102597	-0.198701	0.0501337	-0.0768717	-0.00985222	-0.214778	-0.269458	-0.161084	0.313241	0.222332	0.202569	0.133399	-0.0849802	0.0464286	-0.239286	-0.314286	0.196429	-0.110714	0.407519	0.42406	-0.203008	0.172727	0.272727	0.290909	0.372727	-0.0454545	0.378799	0.334334	0.384991	0.370544	0.407505	0.471917
GO_0007049_4	BCL2L11, CHAF1A, SMC4, CDK2, PSME3, CDK4, NME6, AKAP8, STAG1, KATNB1, CDKN2C, CDKN2D, TUBA1B, ANAPC10, NDC80, PRMT5, TUBGCP3, RBM14, MAD2L2, TACC3, MYBBP1A, CENPA, SMC2, USP16, SPAG5, CENPE, CENPF, KHDRBS1, CTCF, CETN3, USP39, POLD3, NUDC, PLK4, STAG2, USP19, TXNL4A, SUGT1, EHMT2, DBF4, MAPRE2, KIF2C, TLK2, RAB35, PIM2, RCC1, CNTRL, UBE2C, TOPBP1, KATNA1, CIT, CHEK1, ZWINT, WDHD1, CEP250, PMF1, C…	GO:0007049 cell cycle	1348	560	4	0.326087	0.288538	0.0859684	0.275692	0.0012987	0.22987	0.303896	0.190909	0.207792	0.594805	0.302597	0.172727	0.216883	0.305195	-0.237299	-0.235628	-0.208867	-0.255172	-0.0689655	-0.131527	0.213439	0.230237	0.0899209	0.37747	-0.0681818	0.0392857	-0.321429	-0.342857	0.0678571	-0.260714	0.0736842	0.0466165	-0.43609	0.172727	0.118182	0.0181818	0.163636	0.218182	0.483302	0.515947	0.418199	0.401313	0.354221	0.522589
GO_0032200_1	CCT7, CCT4, CCT2, CCT8, POLD3, PTGES3, PARP1, DCP2, DKC1, DNA2, FEN1, POLA2, GNL3, HNRNPA1, HNRNPC, HNRNPD, HNRNPU, APEX1, HSP90AB1, NEK2, PCNA, EXOSC10, POLE3, POLA1, POLD1, POLD2, POLE, POLE2, GAR1, GNL3L, PINX1, WRAP53, RIF1, NAT10, PRIM1, PRIM2, NHP2, HDAC8, PRKDC, YLPM1, RAD51, RAD51C, RAD51D, RFC1, RFC2, RFC3, RFC4, RFC5, RPA1, RPA2, RPA3, BLM, DCLRE1C, DCLRE1B, ACD, BRCA2, TCP1, CCT3, WRN,…	GO:0032200 telomere organization	129	74	4	0.362648	0.171937	-0.0197628	0.0592885	-0.0155844	0.219481	0.277922	0.150649	0.266234	0.538961	0.183117	0.0779221	0.176623	0.335065	-0.164104	-0.200869	-0.109852	-0.133498	-0.00541872	-0.0847291	0.100791	0.0859684	0.0583004	0.336957	-0.214427	0.139286	-0.189286	-0.203571	0.0142857	-0.282143	0.206015	0.150376	-0.306767	0.236364	0.218182	0.145455	0.290909	0.163636	0.371857	0.414822	0.383677	0.304315	0.324578	0.510379
GO_0033554_17	BCL2L11, CHAF1A, HUWE1, TRAP1, TRIM28, CDK9, CDKN2D, MCRS1, PPIE, TAB1, MYBBP1A, KAT5, RAD51AP1, NPRL2, POLD3, POLQ, PTGES3, NUP50, USP19, EHMT2, TLK2, TOPBP1, CHEK1, WDHD1, SUPT16H, POLG2, CDCA5, PHB2, CBX3, RMI2, KLHDC3, ALKBH2, SWSAP1, NUP35, PPARGC1B, CRKL, PARP1, MAPK14, EME1, ESCO2, DAXX, DDB1, RNF168, DHX9, DDX11, DNA2, DYRK1A, EEF2, ARID2, FBXO45, SLC29A1, EYA3, EZH2, FANCA, FANCD2, FANCE…	GO:0033554 cellular response to stress	1496	334	4	0.179842	0.0612648	-0.0978261	-0.055336	-0.0038961	0.251948	0.327273	0.216883	0.232468	0.601299	0.275325	0.180519	0.298701	0.306494	-0.263369	-0.162433	-0.0665025	-0.0768473	0.0261084	-0.100985	0.325099	0.272727	0.160079	0.467391	0.0177866	0.075	-0.25	-0.253571	0.1	-0.192857	0.0857143	0.0345865	-0.372932	0.127273	0.0363636	0.0454545	0.172727	-0.0272727	0.461538	0.50788	0.373734	0.330769	0.296248	0.467643
GO_0051276_7	CHAF1A, SMC4, TRIM28, CDK2, AKAP8, STAG1, NDC80, PRMT5, RBM14, MCRS1, MAD2L2, TACC3, KAT5, ANP32B, CCT7, CCT4, CCT2, CENPA, SMC2, SPAG5, TAF6L, CENPE, CENPF, CTCF, CCT8, POLD3, POLQ, PTGES3, STAG2, EHMT2, KIF2C, CHD1, CHD4, WDR5, CHEK1, ZWINT, NUDT5, BAZ1A, SUPT16H, CDCA5, PHB2, CBX3, OIP5, HELQ, ESCO1, RMI2, TADA1, LEO1, INO80C, DIS3L2, PARP1, ESCO2, DAXX, DDB1, DDX3X, RNF168, DHX9, DDX11, DCP2,…	GO:0051276 chromosome organization	879	365	4	0.256917	0.120553	-0.0602767	0.0375494	-0.00649351	0.216883	0.301299	0.174026	0.232468	0.571429	0.206494	0.111688	0.185714	0.285714	-0.153075	-0.0942513	-0.131034	-0.139409	-0.0167488	-0.0325123	0.395257	0.313241	0.179842	0.444664	0.0583004	0.157143	-0.210714	-0.225	0.121429	-0.196429	0.0766917	0.0661654	-0.308271	0.0727273	-0.0181818	-0.0727273	0.0545455	0.118182	0.407129	0.488931	0.326829	0.335647	0.263977	0.481074
GO_0006955_2	HUWE1, PQBP1, TRIM28, AKAP8, ATP8A1, RBM14, SYNCRIP, CCT2, POLR3G, KHDRBS1, CCT8, IQGAP2, POLR3A, CORO1A, CHUK, RNF166, LEAP2, IRAK1BP1, CRKL, CSK, DDX1, DDX3X, RNF168, DHX9, COCH, EEF1A1, EEF2, EIF2B1, ELF2, PDE12, EP300, PAXIP1, TTLL12, SIRT1, RPL13A, ATP6V0A2, ARMC8, SIN3A, ANKRD17, APPL1, LSM14A, GDI2, CYFIP2, GRB2, SETD2, MSH6, HMGB1, HMGB2, APAF1, HPRT1, HSP90AB1, ILF2, IMPDH2, KIR2DL3, ARR…	GO:0006955 immune response	1054	125	4	0.0444664	-0.0602767	-0.0889328	-0.136364	-0.18961	0.249351	0.115584	0.0532468	0.248052	0.458442	0.255844	0.154545	0.220779	0.397403	-0.242313	-0.148396	0.149261	0.118719	0.0108374	-0.125616	0.284585	0.0998024	0.0286561	0.504941	-0.006917	0.0678571	-0.232143	-0.185714	-0.0535714	-0.314286	0.21203	0.157895	-0.0496241	0.127273	-0.0272727	-0.0272727	0.0909091	0	0.344278	0.394559	0.258724	0.210319	0.10788	0.321734
GO_0009605_5	DNM1L, MYBBP1A, IPO7, PRPF8, RALBP1, ADORA2A, CREB1, MTOR, APPL1, CCDC66, GRB2, SETD2, CNOT7, HTT, APAF1, LAG3, MBD1, MLH1, OGG1, PIK3R1, PPP2R3C, AKIRIN2, WRNIP1, RB1, BCKDHB, ISL2, SRF, TP53, SUMO1, WRN, MCPH1, CASP3, BRIP1, PRKRA, CBL, URI1, USP14, AIMP1, USP15, CDC42	GO:0009605 response to external stimulus	1412	40	4	-0.0335968	-0.006917	-0.0978261	0.0731225	0.0116883	0.233766	0.237662	0.109091	0.285714	0.593506	0.441558	0.337662	0.377922	0.276623	-0.10361	0.0237299	-0.216256	-0.248276	-0.0812808	-0.284729	0.125494	0.055336	-0.006917	0.18083	-0.156126	-0.192857	-0.392857	-0.321429	-0.275	-0.539286	-0.0977444	-0.087218	-0.287218	-0.0454545	-0.218182	-0.227273	-0.2	0.190909	0.193996	0.237711	-0.05197	0.0534709	-0.226266	0.28083
GO_0001944_2	WARS2, GLMN, MAPK14, SETD2, GTF2I, HHEX, MDM2, MEF2C, LEF1, AGGF1, SPHK2, ROCK1, FKBPL, SRF, STK4, UBP1, NAA15, NPRL3, DCTN5, KRIT1, AIMP1, CDC42	GO:0001944 vasculature development	350	29	4	0.0642292	0.0474308	-0.0770751	-0.0928854	-0.0987013	0.324675	0.18961	0.138961	0.394805	0.571429	0.398701	0.262338	0.375325	0.514286	-0.0571524	-0.0718583	0.0211823	-0.0261084	0.217734	-0.2	0.248024	0.150198	0.133399	0.342885	-0.112648	0.0892857	-0.00357143	-0.0821429	0.242857	0.110714	0.135338	0.0270677	-0.219549	-0.372727	-0.472727	-0.554545	-0.454545	-0.272727	0.139212	0.14334	0.0322702	-0.021576	0.0771107	0.281441
GO_0033554_16	HSPH1, PDCD10, DHX36, EIF2S1, PSME4, PIK3R4, DNAJA1, HSP90AA1, MNAT1, POLB, ATR, WDR70, NUDT15, USP28, PTPN2, BRAF, VRK2, BRCC3, UBA5, TMX1, EIF2A, ACTL6A, USP14, HELB, BAG4, NUP155	GO:0033554 cellular response to stress	1496	26	4	-0.15415	-0.16996	-0.199605	0.0869565	-0.206494	-0.00519481	0.0363636	-0.0350649	0.0207792	0.214286	0.0714286	0.0532468	0.314286	0.214286	-0.235628	-0.230281	0.107389	0.0891626	0.0438424	-0.0660099	0.192688	0.166008	0.0810277	0.326087	0	-0.0821429	-0.1	-0.0785714	-0.267857	-0.339286	-0.195489	-0.0917293	-0.26015	-0.0454545	-0.0727273	-0.1	0.0181818	-0.290909	0.146529	0.24803	0.0529081	0.0108818	-0.0457786	0.166056
GO_0006259_1	CHAF1A, PARP2, HUWE1, TRIM28, CDK2, ALYREF, PRMT5, MCRS1, MAD2L2, KAT5, RNASEH2A, CEBPG, CCT7, CCT4, CCT2, RAD51AP1, CTCF, CCT8, POLD3, POLQ, PTGES3, EHMT2, TOPBP1, CHEK1, WDHD1, SUPT16H, POLG2, CDCA5, RMI2, KLHDC3, EXOSC6, ALKBH2, SWSAP1, PARP1, EME1, ESCO2, DDB1, DHX9, DDX11, DCP2, DFFB, DKC1, DNA2, DNMT1, ARID2, TET3, PLD6, ERCC3, EYA3, EZH2, FANCA, FANCC, FANCD2, FANCE, FANCB, FANCF, FANCG, F…	GO:0006259 DNA metabolic process	663	281	4	0.18083	0.0563241	-0.0711462	-0.123518	0.00909091	0.241558	0.324675	0.203896	0.238961	0.615584	0.242857	0.138961	0.241558	0.292208	-0.237634	-0.207219	-0.100493	-0.157635	-0.159113	-0.0630542	0.257905	0.202569	0.128458	0.434783	-0.00395257	0.0714286	-0.196429	-0.210714	0.0571429	-0.228571	0.12782	0.0796992	-0.350376	0.245455	0.172727	0.163636	0.290909	0.209091	0.414071	0.453659	0.346341	0.30863	0.285741	0.455433
GO_0006793_16	TRIM28, CDK2, MPHOSPH10, CDK8, AKAP8, ABCA7, TAB1, HAX1, MAD2L2, SEMA4D, PAICS, CENPE, NPRL2, PMVK, PTGES3, PLK4, NUP50, JTB, DBF4, PRDX3, PIM2, CHEK1, FAF1, GLMN, DUSP12, PHB2, CHUK, PSTK, CLK2, AFMID, TAMM41, PPARGC1B, COX6B1, COX7C, COX11, ADORA2A, CREB1, CRKL, PARP1, MAPK14, CSK, CSNK1G2, CSNK2A1, CSNK2B, PDIK1L, CDCA2, ADSL, PPTC7, DAXX, DCK, DDX3X, ABHD3, DHODH, DLAT, DLD, DUSP2, DUT, PLD6,…	GO:0006793 phosphorus metabolic process	2042	290	4	0.186759	0.0454545	-0.197628	0.0177866	-0.138961	0.124675	0.168831	0.0220779	0.211688	0.548052	0.218182	0.12987	0.3	0.27013	-0.297126	-0.27139	-0.064532	0.00788177	-0.0541872	-0.0950739	0.243083	0.151186	0.0978261	0.373518	-0.100791	0.0571429	-0.232143	-0.228571	0.0535714	-0.228571	0.105263	0.115789	-0.389474	0.372727	0.281818	0.327273	0.436364	0.145455	0.47636	0.467542	0.38818	0.30788	0.285553	0.384005
GO_0032879_8	NDC80, SPAG5, GLMN, E2F1, DNAJA1, NVL, GTSE1, NUP54, EXOSC10, CENPQ, PTPN2, BARD1, TPR, SNX4, CCNE1, CCNE2, HMGN3, KIF20B, KIAA0586, CDK1, KIF14	GO:0032879 regulation of localization	1485	21	4	0.3083	0.209486	-0.0701581	0.561265	0.0532468	0.198701	0.228571	0.151948	0.166234	0.18961	0.0922078	0.0818182	0.171429	0.177922	-0.0110294	-0.175802	-0.264532	-0.314778	-0.107389	-0.0339901	0.157115	0.378458	0.00395257	0.170949	0.0405138	0.025	-0.235714	-0.239286	-0.00714286	-0.260714	-0.26015	-0.192481	-0.190977	-0.0363636	-0.0181818	-0.145455	-0.0545455	0.0909091	0.133583	0.221201	0.228518	0.382364	0.281801	0.471306
GO_0032879_9	SAE1, TRIM28, MCRS1, CHERP, ANP32B, CCT7, CCT4, CCT2, KHDRBS1, CCT8, RUVBL2, CPSF6, CORO1A, CDCA5, PHB2, PARP1, MAPK14, CSK, CSNK2B, DHX9, DCP2, DKC1, ARID2, ENSA, EPB41, KDM1A, PASK, GTPBP4, NUP62, POLR1A, SIN3A, GNL3, AKAP8L, SCAI, SLC25A5, HADH, HMGB1, HNRNPU, APEX1, HSPA8, HSP90AB1, ARHGAP4, LETM1, ARRB2, MAZ, MYB, PCNT, CTDSPL2, PLK1, GNL3L, PPID, PINX1, PPP1CC, WRAP53, CHD7, LYAR, NHP2, RBM…	GO:0032879 regulation of localization	1485	96	4	0.342885	0.110672	-0.0256917	-0.0385375	-0.0987013	0.157143	0.225974	0.124675	0.184416	0.564935	0.131169	0.0987013	0.228571	0.284416	-0.222259	-0.252005	0.00689655	-0.00492611	-0.0305419	-0.153202	0.23913	0.203557	0.182806	0.394269	-0.0721344	0.103571	-0.114286	-0.185714	0.175	-0.153571	0.218045	0.233083	-0.320301	0.318182	0.290909	0.218182	0.354545	0.0909091	0.509756	0.488555	0.453659	0.333396	0.390994	0.421856
GO_0051128_5	PARP2, DNM1L, NDC80, CENPE, CENPF, UBE2C, TPX2, CHORDC1, HSP90AA1, MNAT1, NEK2, HJURP, STIL, AURKA, TOP2A, TTK, KIF18A, CCNB1, PTTG1, TRIP13, DLGAP5, CDC20, KIF14, CDC25C	GO:0051128 regulation of cellular component organization	1565	24	4	0.561265	0.520751	0.398221	0.721344	0.132468	0.180519	0.4	0.158442	0.232468	0.292208	0.271429	0.0896104	0.116883	0.274026	-0.119652	-0.227273	-0.165517	-0.291626	-0.0768473	0.00246305	0.195652	0.257905	-0.0444664	0.395257	0.11166	0.0142857	-0.4	-0.442857	-0.114286	-0.367857	-0.0270677	-0.108271	-0.33985	0.181818	0.163636	0.0727273	0.163636	0.372727	0.459662	0.474296	0.332458	0.457598	0.377674	0.43956
GO_0051128_7	BCL2L11, PQBP1, TRIM28, AKAP8, KATNB1, CDKN2C, ARIH2, RBM14, ACAA2, TACC3, SPAG5, NPRL2, CTCF, CCT8, PLK4, MAPRE2, TLK2, CNTRL, WDR5, CHEK1, CORO1A, CDCA5, PHB2, RMI2, WDR36, UBXN2B, CREB1, PARP1, MAPK14, PAQR3, CAMSAP1, DDX3X, DDX11, DCP2, DHODH, DKC1, DNMT1, E2F1, CENPV, PLD6, ENO3, NAIF1, EZH2, SKA1, SKA3, FEN1, MTF2, ADNP2, PAXIP1, CNOT1, KDM1A, CLASP2, SMC5, RTF1, EXOSC2, SIRT1, RPL13A, NUP6…	GO:0051128 regulation of cellular component organization	1565	237	4	0.254941	0.0899209	-0.195652	0.0296443	-0.151948	0.146753	0.193506	0.125974	0.127273	0.545455	0.224675	0.119481	0.294805	0.322078	-0.204545	-0.0919118	-0.0832512	-0.0901478	-0.0310345	-0.1133	0.289526	0.212451	0.12253	0.442688	-0.0296443	0.139286	-0.164286	-0.171429	0.0892857	-0.225	0.0390977	-0.00451128	-0.354887	0.3	0.181818	0.145455	0.263636	0.209091	0.42833	0.454034	0.316135	0.279362	0.215572	0.409646
GO_0007165_7	ZBTB33, TMEM170B, HDAC6, BCL2L11, FRAT1, PARP2, HMGXB4, PPIF, PREB, TRAP1, TRIM28, CDK2, DENND4A, AKAP8, UBE4B, TRAIP, ADAR, PRMT5, RBM14, ACAA2, TAB1, MAD2L2, PIBF1, SEMA4D, MYBBP1A, DDX17, CHERP, KAT5, IPO8, SIVA1, SH2B2, NPRL2, CAMKK2, KHDRBS1, GNA13, PTGES3, HBS1L, IQGAP2, RUVBL2, USP20, EHMT2, ERP29, METAP2, TLK2, PIM2, RCC1, TOPBP1, DIDO1, CHD4, CHEK1, FAF1, GLMN, CORO1A, PTP4A3, SUPT16H, P…	GO:0007165 signal transduction	3055	582	5	-0.0355731	-0.113636	-0.120553	-0.210474	-0.150649	0.115584	0.196104	0.0662338	0.235065	0.538961	0.271429	0.238961	0.412987	0.248052	-0.240976	-0.110628	0.064532	0.212808	0.0704434	-0.129557	0.41996	0.284585	0.147233	0.421937	0.0454545	0.0642857	-0.160714	-0.157143	0.2	-0.0928571	0.106767	0.0736842	-0.347368	0.136364	-0.0363636	0.0363636	0.118182	-0.181818	0.512946	0.484428	0.363602	0.260976	0.218386	0.398046
GO_0012501_5	HDAC6, BCL2L11, PDCD7, SMNDC1, TRAIP, CDKN2D, ADAR, SEMA4D, ANP32B, RNPS1, PRDX3, PIM2, DIDO1, CHEK1, FAF1, CAPN10, CORO1A, DDX20, CREB1, CREBBP, CRKL, PARP1, MAPK14, CSNK2A1, ZNF420, DAXX, DDB1, DDX3X, DDX5, DHX9, DFFB, DNMT1, E2F2, E2F3, NAIF1, ERCC3, EYA3, FHIT, SNW1, ACIN1, KDM1A, RRP1B, GRAMD4, PHLPP1, ADNP, SIRT1, ITGB3BP, TARDBP, ZNF346, NUP62, MTOR, SIN3A, APPL1, SERBP1, RSL1D1, CKAP2, CY…	GO:0012501 programmed cell death	1278	217	5	0.391304	0.206522	0.000988142	0.048419	-0.141558	0.133766	0.235065	0.0766234	0.198701	0.453247	0.225974	0.132468	0.309091	0.368831	-0.227273	-0.0638369	0.0768473	0.253695	0.314778	-0.219212	0.339921	0.199605	0.0948617	0.344862	0.0217391	0.0964286	-0.175	-0.157143	0.110714	-0.203571	0.0481203	-0.0421053	-0.359398	0.145455	0.00909091	0.0272727	0.145455	-0.00909091	0.445591	0.466604	0.343152	0.269231	0.213508	0.394994
GO_0006954_1	HNRNPA0, LIAS, CHUK, C1QTNF3, PIK3AP1, ADORA2A, MAPK14, DHX9, FANCA, FANCD2, ABCF1, APPL1, PDCD4, DROSHA, HMGB1, HMGB2, NFATC3, NFRKB, NFX1, POLB, FEM1A, PSMA1, PSMA6, STARD7, CAMK1D, SCYL3, PTPN2, RPS19, STAT5B, CXCR4, MCPH1, AKNA, SEH1L, WDR83, SNX4, RPS6KA5, AIMP1, MFHAS1, PLAA	GO:0006954 inflammatory response	328	39	5	-0.347826	-0.354743	-0.315217	-0.168972	-0.396104	-0.0675325	-0.131169	-0.0831169	0.0675325	0.3	0.0142857	-0.133766	0.0792208	0.193506	-0.346591	-0.25	-0.0931034	-0.0216749	-0.100985	-0.185714	-0.0316206	-0.158103	-0.162055	0.200593	-0.205534	-0.114286	-0.182143	-0.0535714	0.142857	-0.171429	-0.0721805	-0.171429	-0.264662	0.263636	0.245455	0.163636	0.327273	0.0181818	0.262852	0.345403	0.142402	0.146717	0.0737336	0.139805
GO_0006355_7	ZBTB33, HDAC6, HDAC5, ZNF587B, SAP25, PQBP1, TSFM, ZNF263, YAF2, CEBPZ, TRIM28, ZNF256, CDK2, ALYREF, RNF41, TSHZ1, TRIM13, TOPORS, CDK8, CDK9, DENND4A, CDKN1B, TRAIP, APBB3, ZNF267, PCGF3, HMG20A, SCML2, PRMT5, RBM14, C1D, N4BP2L2, MCRS1, PPIE, TAB1, HAX1, MAD2L2, NCOA2, SEMA4D, MYBBP1A, DDX17, DEAF1, USP16, POLR3G, TAF6L, CAMKK2, KHDRBS1, CTCF, GMEB1, MAP3K2, SRSF10, ZBTB6, ZNF266, ZNF273, ZNF2…	GO:0006355 regulation of transcription, DNA-templated	458	24	5	-0.258893	-0.342885	-0.321146	-0.323123	-0.387013	0.0025974	-0.0207792	-0.0025974	0.0207792	0.398701	0.0363636	0.0454545	0.238961	0.0987013	-0.249666	-0.159759	-0.0743842	-0.0881773	0.0344828	-0.265025	0.251976	0.152174	0.116601	0.277668	-0.00395257	0.00714286	-0.203571	-0.117857	0.107143	-0.135714	-0.0781955	-0.126316	-0.484211	-0.0272727	-0.281818	-0.154545	-0.136364	-0.181818	0.332083	0.389869	0.162664	0.0337711	-0.0726079	0.416361
GO_0048870_8	HDAC5, ATP8A1, GNA13, MAPRE2, CORO1A, PTP4A3, NISCH, PHB2, MYSM1, SLC9B2, CRKL, ARID2, FBXO45, CENPV, CCDC125, PHACTR1, RUFY3, PAXIP1, PDS5B, ZNF609, CLASP2, CLASP1, SIRT1, GTPBP4, NIPBL, AUTS2, APPL1, FBXO5, SCAI, SETD2, HMGB1, HMGB2, APEX1, IDH2, INPP5B, INSR, KIF2A, ARHGAP4, ARRB2, MAZ, ATM, WDPCP, PCM1, LEF1, EVL, PIK3R1, PPIA, ELP3, TBCCD1, DNAAF2, FBXW7, AP1AR, PRPF40A, CCAR1, DEPDC1B, PKN1…	GO:0048870 cell motility	872	85	5	-0.287549	-0.350791	-0.462451	-0.26087	-0.263636	-0.0883117	-0.301299	-0.0467532	0.0636364	0.212987	0.146753	-0.0467532	0.245455	0.305195	-0.159759	-0.0213904	-0.0472906	-0.118227	-0.118227	0.00591133	0.0928854	-0.0266798	-0.0928854	0.216403	-0.0533597	0.128571	0.0714286	0.114286	0.182143	0.0392857	-0.0300752	-0.0120301	-0.267669	-0.227273	-0.345455	-0.409091	-0.309091	-0.190909	0.173358	0.330582	0.0298311	0.0170732	-0.158537	0.0225885
GO_0001944_3	TAB1, ANP32B, GNA13, ATF2, CRKL, DNMT1, E2F2, ARID2, HIPK1, PAXIP1, SIRT1, ANKRD17, PDCD4, FLVCR1, NCL, NFATC3, PDE3B, MED1, FBXW7, CHD7, MAP2K5, PRKX, PTEN, MIB1, RBM15, SOS1, SP1, BRCA1, CXCR4, E2F8, VASH2, ARID1A, ACVR2B	GO:0001944 vasculature development	350	47	5	-0.0217391	-0.103755	-0.120553	-0.230237	-0.250649	-0.102597	-0.158442	-0.262338	0.0038961	0.414286	0.187013	0.177922	0.218182	0.283117	-0.0367647	0.119987	0.0315271	0.206404	0.119704	0.0423645	0.179842	0.100791	-0.06917	0.508893	-0.0642292	-0.0964286	0.0285714	0.135714	0.0928571	-0.0928571	-0.0135338	0.00451128	-0.237594	-0.154545	-0.263636	-0.327273	-0.2	-0.136364	0.0437148	0.118386	0.000750469	-0.0166979	-0.125141	0.201465
GO_0044255_7	BPNT1, LYPLA1, ACAA2, VAV3, SLC25A17, PMVK, SLC27A5, LIAS, PHB2, CISH, ABHD15, DNAJC19, TAMM41, AASDH, MAPK14, ALG10B, CSNK1G2, CSNK2A1, CSNK2A2, CSNK2B, DHRS13, DECR1, MMAA, ABHD3, DLD, PIKFYVE, PLD6, AKT2, ETFA, ETFDH, FDFT1, FDPS, SACM1L, SCAP, GPD1L, SIRT3, SIRT1, PIGN, PDSS1, HACL1, GCDH, GK, NAAA, MCAT, HTRA2, NUDT7, GDPD1, ZADH2, FAM126B, ALG6, HADHA, HADH, SOCS7, STOML2, HMGCR, HMGCS1, ID…	GO:0044255 cellular lipid metabolic process	649	125	5	-0.253953	-0.397233	-0.351779	-0.164032	-0.148052	-0.0363636	-0.17013	-0.155844	0.118182	0.349351	0.262338	0.188312	0.358442	0.112987	-0.183489	0.0190508	-0.142857	0.139409	0.0600985	-0.172906	0.0918972	-0.00889328	-0.0128459	0.261858	-0.0306324	0.0142857	0.00357143	0.157143	0.235714	0.153571	-0.0842105	-0.0466165	-0.296241	0.336364	0.145455	0.327273	0.318182	0.0818182	0.260976	0.170919	0.108818	0.103377	-0.0136961	-0.047619
GO_0012501_7	DNM1L, SAP18, MAEA, C1D, YME1L1, PARK7, DDX42, MTCH2, HIGD1A, GLO1, UBE2K, ING2, KRAS, NDUFS1, CYCS, POLB, RPS6KB1, XPA, CUL5, CUL2, PRKRA, BAG4	GO:0012501 programmed cell death	1278	22	5	-0.368577	-0.1917	-0.254941	-0.0375494	-0.34026	-0.0597403	-0.390909	-0.331169	0.0766234	0.432468	0.109091	-0.0506494	0.168831	0.467532	-0.0407754	0.0902406	-0.181281	-0.194581	0.161084	0.079803	0.381423	0.12253	0.36166	0.3083	0.16502	0.0821429	-0.0285714	-0.075	0	-0.0214286	-0.147368	-0.22406	-0.184962	-0.0727273	-0.190909	-0.227273	-0.181818	0.2	-0.0277674	-0.0193246	-0.21182	-0.202814	-0.0934334	0.26801
GO_0009605_13	PQBP1, TRIM28, AKAP8, RBM14, VAV3, TAB1, SYNCRIP, SEMA4D, CEBPA, DDX17, CEBPG, NPRL2, EHMT2, AFG3L2, HNRNPA0, METAP2, LIAS, RIPK3, PIM2, HNRNPUL1, CHEK1, POLR3A, KPTN, CORO1A, PHB2, SLC25A25, C1QTNF3, RNF166, LEAP2, PIK3AP1, LYG1, CRKL, CRY2, MAPK14, CYP27B1, DHX9, COCH, DHX36, DHODH, DNMT3A, DNMT3B, AGL, ABAT, AHCY, EEF2, EFNA3, CELSR3, ENDOG, ENSA, EP300, FANCA, FANCD2, ENPP4, FKBP5, SNW1, RRP1…	GO:0009605 response to external stimulus	1412	217	5	-0.0938735	-0.248024	-0.296443	-0.200593	-0.412987	-0.0792208	-0.12987	-0.196104	-0.0623377	0.331169	0.125974	0.0402597	0.263636	0.21039	-0.147727	-0.065508	0.0684729	0.224631	0.154187	0.110837	0.480237	0.332016	0.254941	0.432806	0.174901	0.0964286	-0.0642857	0.0321429	0.203571	-0.00357143	0.171429	0.2	-0.168421	0.127273	0.0818182	0.154545	0.254545	-0.218182	0.457974	0.461914	0.328705	0.212195	0.206942	0.164835
GO_0051276_4	HDAC6, HDAC5, HUWE1, CDK9, PCGF3, HMG20A, PIBF1, TLK2, CHD2, BAZ2A, MYSM1, TOP1MT, AEBP2, ATF2, CREBBP, CDAN1, PHF13, CTBP1, DNMT3A, DNMT3B, ELK4, EP300, ERCC4, EZH1, BPTF, JMJD1C, KDM1B, MORC2, ZBTB1, BAHD1, SCMH1, ACIN1, KDM2A, KDM4B, SMG1, SETX, KDM4C, KDM6B, RCOR1, PSME4, UBR2, USP22, FMR1, MAU2, SIRT1, RYBP, BRD4, KAT6B, CABIN1, SYCE2, NIPBL, PRKD2, ZNF451, SS18L1, AUTS2, TINF2, AKAP8L, CHMP…	GO:0051276 chromosome organization	879	181	5	-0.00889328	-0.0464427	-0.0790514	-0.262846	-0.103896	-0.184416	-0.251948	0.0103896	-0.154545	0.237662	0.146753	0.135065	0.137662	-0.00519481	-0.0678476	0.0772059	0.181281	0.299507	0.136946	-0.0566502	0.425889	0.290514	0.0444664	0.403162	0.16502	-0.189286	-0.0928571	-0.0535714	-0.0285714	-0.0357143	-0.276692	-0.294737	-0.493233	-0.218182	-0.445455	-0.318182	-0.327273	-0.4	0.0793621	0.139212	-0.0305816	-0.0193246	-0.22439	0.0769231
GO_0031399_2	RANBP9, HIPK3, RNF41, TOPORS, HMG20A, ARFGEF1, IVNS1ABP, ARPP19, CCNI, SOCS4, C9orf72, CCNY, PHACTR1, SNW1, TAB2, ANKLE2, PLCL2, SIRT1, TARDBP, NNT, RICTOR, NIPBL, ZNF451, TIPRL, GSK3B, JARID2, ARNT, SMAD4, MAP3K4, ATM, PAK2, PIK3CA, TERF2IP, CCNJ, PHIP, PPP1R2, WDR70, DCUN1D2, SETD5, PPP2R5C, PPP6R3, FBXW7, KDM3A, MAP2K5, ZNF304, WDR48, PTPN11, RAF1, KDM5A, SENP2, WNK1, MAP3K7, TRAF6, UBE3A, GGN…	GO:0031399 regulation of protein modification process	1157	69	5	0.00197628	0.108696	0.182806	-0.0395257	-0.245455	-0.151948	-0.228571	-0.18961	-0.231169	0.0935065	0.197403	0.0987013	0.264935	0.309091	0.0127005	0.0344251	0.0507389	0.0926108	0.00640394	-0.128571	0.192688	-0.0652174	-0.216403	0.262846	-0.0701581	-0.0785714	-0.0821429	0.0107143	-0.139286	-0.189286	-0.299248	-0.275188	-0.183459	-0.209091	-0.472727	-0.345455	-0.372727	-0.1	-0.0977486	0.00825516	-0.145779	-0.0643527	-0.261538	0.105617
GO_0033554_13	RASGRP1, CDK2, TRIM13, TOPORS, UBE4B, MAP3K2, FOXN3, ZNF277, INO80C, ATF2, CREBBP, DDX3X, DDX5, ARID3A, EP300, HIPK1, MORC2, ZBTB1, SNW1, SMG1, NCOA6, SETX, SMC5, SIRT1, CBX5, RNF169, NIPBL, GIGYF2, EPC2, TIPRL, SESN1, PDCD4, MCTS1, GSK3B, HDAC2, HMGCR, APAF1, HNRNPK, IKBKB, INSIG1, SUMO4, LIG4, ARNT, MDM2, MAP3K4, ATXN3, MSH3, MTR, ATM, CNOT2, CNOT4, OPA1, PAK2, HP1BP3, IRAK4, WAC, REV1, UBE2J1,…	GO:0033554 cellular response to stress	1496	111	5	-0.315217	-0.291502	-0.29249	-0.329051	-0.293506	-0.344156	-0.52987	-0.390909	-0.174026	0.183117	0.214286	0.118182	0.297403	0.215584	-0.0467914	0.175134	0.0394089	0.12069	0.0394089	-0.0729064	0.200593	0.0899209	-0.113636	0.411067	-0.0217391	-0.392857	-0.221429	-0.160714	-0.367857	-0.335714	-0.266165	-0.263158	-0.087218	-0.390909	-0.645455	-0.509091	-0.527273	-0.145455	-0.146717	-0.139775	-0.222139	-0.177674	-0.234522	-0.0927961
GO_0007049_5	YAF2, CDK8, PIBF1, UHRF2, MITD1, ATF2, CSNK2A1, CEP120, ZNF318, SYF2, SENP6, GIGYF2, TIPRL, GSPT1, APAF1, LIG4, MSH3, ATM, CNOT4, TUBE1, PGGT1B, PLRG1, THAP1, RCBTB1, PPP6C, RIOK2, PCNP, PTPN11, RB1, RNF2, YTHDC2, UBE2E1, CASP3, SETDB2, CUL4A, CDK13, ANGEL2, NCOR1, TLK1	GO:0007049 cell cycle	1348	39	5	0.205534	0.162055	0.0256917	0.170949	-0.151948	-0.0623377	-0.123377	0.11039	0.0545455	0.192208	0.184416	0.225974	0.384416	0.164935	0.0741979	0.193516	-0.1133	-0.141872	-0.079803	-0.252709	0.034585	-0.0286561	-0.230237	0.27668	-0.0909091	-0.189286	-0.153571	-0.1	-0.396429	-0.364286	-0.308271	-0.296241	-0.0526316	-0.145455	-0.390909	-0.318182	-0.381818	0.154545	0.169231	0.137523	0.0234522	0.0502814	-0.109944	-0.147741
GO_0006091_3	AKR1A1, AGL, ENO3, EP300, FECH, NNT, PHGDH, GLDC, IDH2, FOXK2, INSR, IREB2, ARNT, NDUFB4, OXCT1, CYB5R4, DHTKD1, OGDHL, RANBP2, TP53, TPR, HSD17B6, PPP1R3E, COX7A2L, COQ10A, NCOR1, HDAC4, EPM2AIP1, NUP153	GO:0006091 generation of precursor metabolites and energy	2097	82	5	-0.152174	-0.0810277	-0.192688	-0.153162	-0.0831169	-0.448052	-0.605195	-0.2	-0.0805195	0.328571	0.4	0.355844	0.445455	0.303896	-0.104612	0.00768717	0.0246305	-0.0591133	-0.0743842	-0.00640394	0.173913	0.131423	-0.0424901	0.257905	-0.156126	-0.182143	-0.0428571	-0.025	0.0607143	-0.0321429	-0.487218	-0.416541	-0.166917	-0.236364	-0.281818	-0.381818	-0.281818	-0.236364	0.0864916	0.254034	0.0424015	0.109193	0.0360225	-0.192308
GO_0012501_11	HIPK3, TOPORS, UBE4B, EXOC5, EIF2S1, ANKLE2, DICER1, GSK3B, MNAT1, NF1, PAK2, TAF9B, PIK3CA, PPP2CA, PPP3R1, G2E3, SUDS3, SOS2, ADAM17, TIAM1, TRAF6, YWHAE, YWHAZ, BAG5	GO:0012501 programmed cell death	1278	24	5	0.006917	0.0424901	0.0681818	-0.220356	-0.0922078	-0.00519481	0.128571	0.111688	-0.0220779	0.0220779	0.246753	0.138961	0.184416	0.258442	0.0638369	0.14873	0.0778325	0.0408867	-0.240394	-0.168966	0.393281	0.153162	-0.0978261	0.478261	0.0395257	0.1	0.0678571	0.0785714	-0.0571429	-0.05	0.0766917	-0.183459	0.00451128	-0.290909	-0.518182	-0.445455	-0.454545	-0.0818182	-0.00956848	0.0763602	-0.165478	0.00525328	-0.155159	0.176435
GO_0007165_5	ABI1, RANBP9, TOPORS, ARFGEF1, MAP3K2, AKAP13, AKAP10, JMY, ASB7, SMCR8, SLC38A9, DENND1B, EPS15, CCNY, SETX, UBR2, RICTOR, MFSD8, APAF1, IKBKB, IRF2, MTM1, ATM, PIK3CA, PIM1, CSNK1G1, ZRANB1, KLHL24, SNRK, PPM1A, PPP3CB, BIRC6, MIER1, RASA2, RBL2, SOS2, STRN, MAP3K7, TRAF6, TBL1XR1, TNKS2, SHOC2, RAB33B, TRIM52, LIMD1, USP8, NCOR1	GO:0007165 signal transduction	3055	47	5	-0.083004	0.0543478	0.0434783	-0.0741107	-0.142857	-0.0974026	-0.233766	-0.0519481	-0.137662	0.0194805	0.0688312	0.0415584	0.258442	0.0857143	0.0518048	0.233623	0.155665	0.264039	0.0985222	0.0182266	0.247036	0.151186	-0.140316	0.256917	-0.0671937	-0.503571	-0.367857	-0.314286	-0.453571	-0.353571	-0.0661654	-0.166917	0.0541353	-0.181818	-0.390909	-0.290909	-0.409091	-0.118182	-0.107692	-0.0923077	-0.250844	-0.0433396	-0.31182	-0.339438
GO_0000902_1	ABI1, HDAC6, SEMA4D, GNA13, B3GNT2, CORO1A, ARHGAP33, ADORA2A, CREB1, CRKL, CAMSAP1, COCH, FBXO45, MARK2, C9orf72, EP300, EPB41, PTK2B, MYCBP2, NBEAL2, ADNP, DICER1, BRWD3, SIN3A, SS18L1, AUTS2, CYFIP2, RND1, ANAPC2, ITGB7, ARHGAP4, CAPRIN1, CCDC88C, OPA1, ITSN2, PAK2, YTHDF2, BCL11A, BRWD1, MED1, PHIP, TBCCD1, AP1AR, PRPF40A, PRKDC, RCC2, METTL3, PARP6, CDC42SE2, THOC2, PTEN, PTPN6, ZNF335, SEMA…	GO:0000902 cell morphogenesis	628	76	5	-0.0167984	0.00889328	-0.0790514	-0.126482	-0.17013	-0.0467532	-0.0103896	-0.0467532	-0.114286	0.332468	0.477922	0.3	0.645455	0.415584	-0.125	0.0137032	0.0916256	0.449261	-0.115271	-0.0980296	0.373518	0.205534	0.0681818	0.279644	0.245059	-0.15	-0.282143	-0.257143	-0.0214286	-0.210714	0.0466165	0.0255639	-0.219549	-0.127273	-0.327273	-0.227273	-0.172727	-0.381818	0.11182	0.189493	-0.0159475	-0.0302064	-0.154221	0.015873
GO_0006259_3	SUB1, POLI, HELQ, UHRF2, KRBA2, JMY, RNF168, EP300, ERCC4, KDM1B, ZBTB1, FAN1, SMG1, SETX, SMC5, UBR2, DICER1, SIRT1, RNF169, NIPBL, POT1, EPC2, SETD2, APAF1, LIG4, ST20, MBD1, MAP3K4, ATXN3, MLH1, MSH3, ATM, REV1, PIK3CA, TERF2IP, XRN1, MPHOSPH8, RNF111, TET2, INO80D, WDR70, SMARCAD1, WDR48, USP28, RAD17, RAD51D, REV3L, RLF, METTL4, INTS3, UBE2D3, ZNF711, ZNF91, BTG2, DEK, HMBOX1, TET1, TNKS2, Z…	GO:0006259 DNA metabolic process	663	70	5	-0.227273	-0.136364	-0.226285	-0.149209	-0.261039	-0.294805	-0.398701	-0.109091	-0.127273	0.0935065	0.150649	0.0454545	0.344156	0.250649	-0.108289	0.040107	-0.0600985	-0.00197044	-0.157143	-0.23399	0.219368	0.263834	-0.0711462	0.376482	-0.000988142	-0.289286	0.075	0.210714	-0.153571	-0.00357143	-0.293233	-0.345865	-0.231579	-0.0363636	-0.236364	-0.227273	-0.263636	-0.0818182	-0.0309568	0.0339587	-0.137336	-0.0712946	-0.273171	-0.177045
GO_0006793_12	CEPT1, CLK1, SOCS4, PPM1K, DYRK1A, PIKFYVE, C9orf72, EP300, HIPK1, SMG1, SETX, ADNP, FAM126B, INPP4A, ARNT, MARK3, ATM, OPA1, NLK, PIK3CA, SNRK, PPM1A, PPM1B, PPP2R5C, FBXW7, MAP2K5, CCNL1, BIRC6, RASA2, SOS1, GGNBP2, PPP1R15B, SSH2, CDK13, CCNT2, NEK9, TLK1	GO:0006793 phosphorus metabolic process	2042	37	5	-0.206522	-0.159091	-0.200593	-0.333004	-0.290909	-0.0792208	-0.371429	-0.180519	-0.157143	0.0714286	0.0337662	-0.0103896	0.320779	0.0818182	0.0768717	0.0842246	0.23202	0.238424	-0.0793103	-0.129064	0.135375	0.06917	-0.253953	0.336957	0.0770751	-0.367857	-0.15	-0.025	-0.260714	-0.192857	-0.237594	-0.32782	-0.189474	-0.418182	-0.554545	-0.527273	-0.518182	-0.409091	-0.184428	-0.107505	-0.257223	-0.237148	-0.376923	-0.327839
GO_0032879_7	HDAC6, HUWE1, ATP8A1, ARPP19, MYSM1, C1QTNF3, UBXN2B, CRKL, CRY2, ALG10B, ZNF609, MYCBP2, SIRT1, TARDBP, RSL1D1, HNRNPK, IDH2, INSR, SUMO4, NUMA1, UBR5, FBXW7, MAP2K5, GRIPAP1, THOC2, PTEN, MIB1, STIM2, PTPN11, SREBF2, TFDP2, UBE2D3, CDK5RAP3, PLA2G6, DGKD, ARHGEF7, KRIT1, HPS4, AIMP1, C2CD2L, LRIG2	GO:0032879 regulation of localization	1485	41	5	0.00790514	-0.0405138	-0.160079	0.00988142	-0.131169	-0.132468	-0.0480519	0.0311688	-0.0974026	-0.0428571	0.1	0.0025974	0.135065	0.128571	-0.022393	0.301805	0.13202	0.183251	-0.0753695	-0.218719	0.243083	0.0770751	-0.120553	0.310277	-0.0118577	0.0178571	0.128571	0.135714	0.139286	0.135714	-0.172932	-0.206015	-0.291729	-0.0727273	-0.327273	-0.154545	-0.190909	-0.190909	-0.0212008	0.0198874	-0.122139	-0.167355	-0.298124	0.0946276
GO_0051128_2	HDAC6, HUWE1, WASF2, CDK9, CDKN2D, CAMKK2, DOCK11, CRKL, CSNK2A1, CTBP1, DDB1, ATF5, DDHD2, CLASP1, BRD4, MTOR, SH2B1, NPHP4, RAPGEF1, GSK3B, EEF2K, HTT, HNRNPK, IKBKB, INSIG1, SMAD4, MKLN1, NUMA1, PAK2, PARN, NDUFA13, PHF2, PPP1R10, MAP1S, PPP3CB, PPP3R1, SPHK2, GRIPAP1, KIDINS220, TBC1D14, MIB1, RAF1, SMARCA2, TBCD, TERF1, TP53BP2, UCN, XRCC1, NAA40, BAP1, PIP4K2B, DGKD, TNKS, PYGO2, ARHGEF2, H…	GO:0051128 regulation of cellular component organization	1565	58	5	0.302372	0.229249	0.0365613	-0.0988142	-0.383117	-0.235065	-0.228571	-0.158442	-0.0519481	0.25974	0.350649	0.3	0.248052	0.12987	-0.101939	0.115307	0.131527	0.070936	-0.166995	-0.160591	0.146245	0.0434783	-0.12253	0.343874	-0.211462	-0.121429	-0.264286	-0.146429	-0.0214286	-0.225	0.100752	0.117293	-0.209023	-0.218182	-0.309091	-0.163636	-0.163636	-0.254545	0.207692	0.168856	0.127017	0.242964	0.075985	0.295482
GO_0051128_3	RNF41, CDKN1B, ATP8A1, SEMA4D, IQGAP2, JMY, CEP120, DYRK1A, PIKFYVE, MARK2, TAPT1, C9orf72, EP300, SCAF8, SNW1, STK38L, SMG1, SETX, MYCBP2, KDM4C, CLEC16A, ADNP, CNOT6L, PAN3, RAB3GAP2, NIPBL, POT1, ZNF451, SS18L1, CYFIP2, MYLIP, ANAPC2, INSR, JARID2, ST20, MDM2, MAP3K4, MLLT3, MLLT6, MTHFR, ATM, CNOT2, OPA1, CRBN, UBR5, PIK3R1, XRN1, MPHOSPH8, VPS13C, PPM1A, SETD5, RHOT1, FBXW7, KDM3A, MAP2K5, P…	GO:0051128 regulation of cellular component organization	1565	94	5	-0.182806	-0.142292	-0.230237	-0.0948617	-0.135065	-0.275325	-0.406494	-0.128571	-0.12987	0.0558442	0.264935	0.125974	0.392208	0.223377	-0.0855615	0.165775	0.121675	0.333498	-0.183744	-0.0931034	0.181818	0.0296443	-0.083004	0.229249	0.120553	-0.142857	0.214286	0.275	0.1	0.225	-0.335338	-0.366917	-0.0631579	-0.145455	-0.390909	-0.272727	-0.263636	-0.263636	-0.0679174	0.0114447	-0.133771	-0.109193	-0.27242	-0.39072
GO_0060429_1	TRIM28, GNA13, PLK4, LIAS, GLMN, PHB2, MYSM1, CREB1, CRYGS, CYP27B1, EZH2, CEP152, CLASP2, KAT2A, GRB2, SETD2, HDAC2, APAF1, HNRNPH3, ACAT1, SMAD2, SMAD4, ARRB2, MEN1, CCDC88C, MTHFD1, MYC, ATM, NUMA1, PARD6A, PCNA, PPHLN1, NLE1, MED1, MKS1, PIH1D1, AMBRA1, CHD7, NUP133, PRKDC, PRKX, BCCIP, PSMA4, MIB1, RBBP6, BRD2, ROCK1, SRSF6, NOM1, RBM15, STIL, SRF, BRCA2, STAT5B, STK4, TYMS, XRCC2, CXCR4, PA…	GO:0060429 epithelium development	705	73	5	-0.0385375	-0.0988142	-0.0177866	-0.142292	-0.154545	0.277922	0.176623	0.0311688	0.193506	0.528571	0.263636	0.125974	0.279221	0.120779	-0.128008	0.0130348	-0.017734	0.117734	-0.26798	-0.19064	0.351779	0.33004	0.0780632	0.433794	0.027668	0.0285714	-0.0285714	0.0285714	0.0571429	-0.189286	-0.0947368	-0.075188	-0.445113	-0.0545455	-0.0909091	-0.154545	-0.0272727	-0.2	0.365666	0.421013	0.26454	0.249531	0.215197	0.440781
GO_0006955_5	ARPC5, ACTR3, ACTR2, BTN2A2, MAD2L2, POLR3C, TREX1, PARK7, TMEM106A, DOCK11, CYLD, AGA, DOCK2, TUBB, ETS1, SWAP70, RFTN1, PLCL2, LY96, APOBEC3C, CNOT7, HLA-DPA1, IFI16, IFNAR1, ITGA4, JAK2, RHOA, RHOG, MEF2C, MLH1, DYNC1LI1, PIK3CD, EXOSC9, PPP2R3C, AKIRIN2, DOCK10, RAB27A, APOBEC3G, ROCK1, POLR3D, STK10, VAMP7, TCF12, TGFB1, WIPF1, PLEKHO2, HVCN1, SNAP23, EIF2B3, AP1M1, LPXN, CD70, PJA2, CLEC2B,…	GO:0006955 immune response	1054	55	6	0.363636	0.344862	0.201581	0.177866	-0.0766234	0.0103896	0.128571	0.0467532	0.0636364	0.335065	0.128571	0.153247	0.22987	0.0285714	0.218917	-0.129011	0.142365	-0.129064	-0.334483	-0.231527	-0.12253	-0.0790514	-0.0731225	-0.148221	-0.280632	0.135714	-0.121429	-0.210714	-0.107143	-0.392857	0.0165414	0.0165414	-0.21203	-0.318182	-0.245455	-0.472727	-0.490909	-0.181818	0.151595	0.0347092	0.000187617	0.249343	0.206004	0.577534
GO_0048870_6	ADARB1, SRGAP2, FYN, GYPC, ANXA6, ITGA4, MEF2C, MAP3K3, MPP1, PLEKHO1, PDE4B, GTSE1, PIK3CD, PIN1, DOCK10, CCDC88A, BIN3, PREX1, ELMO2, ARHGEF2	GO:0048870 cell motility	872	20	6	0.37253	0.468379	0.341897	0.156126	0.116883	-0.0844156	0.025974	0.0636364	0.202597	0.0415584	-0.105195	-0.00779221	-0.106494	-0.287013	0.0370989	-0.203877	-0.0221675	-0.232512	-0.365025	-0.412808	-0.0958498	-0.0790514	-0.190711	0.0681818	-0.157115	0.0607143	-0.185714	-0.257143	-0.146429	-0.45	0.0406015	0.043609	-0.293233	0.0818182	0.0545455	-0.0636364	-0.0909091	0.372727	0.0866792	-0.0575985	0.0549719	0.196248	0.212758	0.139194
GO_0001816_3	FLOT1, KLF2, GPNMB, MALT1, SIRPA, S1PR3, F2R, FGFR1, TRIM32, MAPKBP1, GAPDH, ZBTB20, ANGPT1, HRAS, LTBP1, LUM, SMAD7, LURAP1, POLR2L, RNF216, MAPK11, SEC14L1, TWIST1, WNT5A, ADAMTS3, SOCS5, CD81	GO:0001816 cytokine production	419	22	6	0.194664	0.249012	0.3083	0.118577	0.0168831	0.0454545	-0.0571429	0.0311688	0.171429	-0.0272727	0.0025974	0.124675	-0.198701	-0.358442	-0.0808824	-0.23262	0.229064	-0.272906	-0.271921	-0.0940887	-0.255929	-0.166008	-0.0869565	-0.139328	-0.226285	-0.0357143	-0.00357143	-0.0321429	-0.182143	-0.307143	0.0616541	0.157895	-0.490226	-0.245455	-0.218182	-0.436364	-0.354545	-0.227273	0.309381	0.11651	0.307505	0.255535	0.188931	0.273504
GO_0012501_12	DNAJB6, MALT1, CYLD, PRUNE2, KIFAP3, AKR1B1, LY96, FYN, KLHL20, GNAI2, GNB1, MAGEH1, ANXA6, IFI16, RRM2B, RPS27L, BFAR, RNF216, SRGN, PRKCE, BAX, ZMAT3, MICAL1, BNIP3L, TGFB1, MAP3K12, APH1B, C19orf12, DYRK3, MAP4K4, PPM1F	GO:0012501 programmed cell death	1278	31	6	0.171937	0.243083	0.245059	0.105731	-0.0363636	-0.211688	-0.196104	0.0441558	-0.0636364	0.115584	0.142857	-0.0142857	0.0909091	-0.116883	0.243984	-0.120655	0.127094	-0.19064	-0.189655	-0.173892	-0.0296443	0.006917	-0.0217391	-0.148221	-0.174901	-0.142857	-0.0285714	-0.132143	-0.317857	-0.339286	-0.242105	-0.258647	-0.521805	-0.0818182	-0.2	-0.227273	-0.309091	0.236364	-0.00262664	-0.0358349	0.088743	0.167167	0.227392	0.310745
GO_0012501_2	CDKN1A, CITED2, ATG7, RRAGA, PNMA2, NES, CHM, GABARAP, ALPK2, CRYAB, DAPK3, DLX1, ERCC2, EYA4, F2R, FGD1, FGFR1, TRIM32, ERC1, KIF1B, KAZN, BACE1, CADM1, MTCH1, DSTYK, KANK2, GAS1, TIAM2, GJA1, GLI3, GNAI3, ANGPT1, HIPK2, NR3C1, HIF1A, HIP1, HRAS, PRMT2, APLP1, SH3RF3, IL7, IL7R, KCNMA1, LOX, EIF2AK4, ATOX1, NTF3, G0S2, CALHM2, PPP2R2B, TNFRSF19, PRKAA2, PRKD1, BCAP29, MAPK7, AVEN, BAD, PTN, BCL6…	GO:0012501 programmed cell death	1278	96	6	0.205534	0.173913	0.243083	-0.0405138	0.0961039	-0.166234	-0.0506494	0.0155844	0.0571429	-0.248052	-0.176623	-0.162338	-0.293506	-0.25974	0.0782086	-0.202874	0.142365	-0.142857	-0.184236	-0.192118	-0.296443	-0.134387	-0.0820158	-0.167984	-0.217391	-0.2	0.0285714	-0.0285714	-0.346429	-0.307143	-0.132331	-0.145865	-0.371429	-0.281818	-0.263636	-0.409091	-0.463636	-0.145455	-0.152158	-0.106754	-0.0701689	-0.00806754	-0.0257036	0.260684
GO_0006955_9	CAP1, GLIPR1, BTN2A1, CMTM3, SIRPA, A1BG, ERCC1, GEM, HK1, HLX, IL7R, LGALS1, ARSB, CD99, MME, PDE4B, ENPP2, PRKACB, PRKCE, PRKD1, PTX3, TRAPPC1, ELMO2, SLC2A3, THY1, VIM, WNT5A, PXDN, LOXL3, STX8, SOCS5	GO:0006955 immune response	1054	31	6	0.296443	0.250988	0.175889	0.0879447	0.0753247	-0.146753	-0.074026	0.0727273	0.0337662	-0.0506494	-0.112987	-0.0571429	-0.146753	-0.0818182	0.337901	-0.0307487	-0.029064	-0.421182	-0.365025	0.0995074	-0.290514	-0.314229	-0.229249	-0.264822	-0.261858	-0.103571	-0.121429	-0.25	-0.278571	-0.296429	-0.0270677	-0.0255639	-0.323308	-0.3	-0.309091	-0.472727	-0.481818	0.0363636	-0.0065666	-0.0420263	-0.174859	0.157786	0.181801	0.355922
GO_0044255_5	PIGK, GPC6, ST3GAL6, ECI2, AGPAT1, PNPLA6, ACOT7, CYP2U1, OSBPL5, CPT1C, ADH5, TTC7B, CCDC71L, PLBD2, FGF2, AKR1B1, ESYT1, PIP5K1C, CNEP1R1, B4GALNT1, GPX4, ST6GALNAC6, SLC27A1, MYO5A, ENPP2, PLCG1, PRKD1, AGPAT4, SERINC1, SDC2, PLEKHA3, SMPD1, SOAT1, ELOVL4, TGFB1, TWIST1, NR1H2, DHDDS, PTDSS2, ACOX3, FAM126A, DEGS1, ST3GAL5, CERS5, QKI, PRDX6, SOCS5, CD81	GO:0044255 cellular lipid metabolic process	649	48	6	0.469368	0.418972	0.182806	0.202569	-0.00909091	-0.387013	-0.0987013	-0.0662338	0.0506494	-0.0649351	0	0.0233766	-0.0454545	-0.171429	0.0721925	-0.0858957	0.109852	-0.161576	-0.170443	-0.315271	-0.147233	-0.12747	-0.220356	-0.112648	-0.205534	-0.125	-0.246429	-0.135714	-0.225	-0.360714	-0.21203	-0.281203	-0.398496	-0.527273	-0.345455	-0.590909	-0.572727	-0.318182	0.069606	0.0525328	0.153096	0.075985	0.0195122	0.443834
GO_0031399_6	CDH2, DLC1, CRTAP, STK25, COPS8, PKIG, ADCY9, SIRPA, COMMD1, GLIPR2, DAB2, RCAN1, ENG, F2R, FGF2, FGFR1, FKBP1B, FOXF2, ARL2BP, CORO1C, EID1, DSTYK, ABL1, ANGPT1, MDFIC, ILK, ITGA5, SLC27A1, EIF2AK4, DDR2, ATP2B4, DACT1, ENPP2, PKD2, TNFRSF19, PRKD1, PTN, ALS2, RGS4, ROBO1, CCL2, SFRP1, SKI, CAPRIN2, BMPR2, SMPD1, SNTA1, TGFBR1, THY1, TIMP3, TWIST1, WNT5A, MAP3K12, CDK2AP1, FZD1, CAMK1, DOCK7, SP…	GO:0031399 regulation of protein modification process	1157	67	6	0.346838	0.354743	0.356719	0.166996	-0.258442	-0.301299	-0.32987	-0.123377	-0.150649	-0.061039	-0.0558442	0.0350649	-0.127273	-0.211688	0.0274064	-0.123329	0.0802956	-0.224631	-0.177833	-0.0837438	-0.382411	-0.304348	-0.302372	-0.268775	-0.332016	-0.05	0.0821429	-0.0571429	-0.253571	-0.235714	-0.108271	-0.115789	-0.43609	-0.454545	-0.427273	-0.618182	-0.609091	-0.181818	-0.25122	-0.242214	-0.150469	-0.0806754	-0.0714822	0.0311355
GO_0048870_1	AKT3, CDH2, GPC6, CDH13, GPNMB, SEMA4F, FMNL2, CTHRC1, SIRPA, GLIPR2, AMOTL1, DPYSL3, ENG, F2R, FGF2, FGFR1, RHOQ, CLIC4, GLI3, ABL2, ANGPT1, LRP12, HSPA5, ARSB, MAP1B, MCAM, MCC, CD99, DDR2, ATP2B4, ENPP2, PFN2, ENAH, PRKD1, PROS1, PTN, PTPRG, ROBO1, CCL2, SDC2, SFRP1, SPARC, TUBB2A, TWIST1, WNT5A, SCG2, PEAK1, WNT5B, NDEL1, CD99L2, RECK, ATRN, DOCK7, NAV1, NEXN, DNER, SLIT2, AKAP12, PPM1F, DOCK…	GO:0048870 cell motility	872	61	6	0.381423	0.335968	0.224308	0.149209	-0.114286	-0.362338	-0.309091	-0.0961039	-0.174026	-0.227273	-0.0727273	-0.157143	-0.338961	-0.0194805	0.0995989	-0.192848	0.0433498	-0.158621	-0.159606	-0.0970443	-0.429842	-0.279644	-0.392292	-0.231225	-0.362648	0.225	0.182143	0.0857143	0.0571429	-0.0642857	0.0526316	0.00601504	-0.0556391	-0.309091	-0.245455	-0.454545	-0.481818	-0.145455	-0.218199	-0.186867	-0.0287054	0.0120075	0.034334	0.155067
GO_0006355_5	ZSCAN30, BASP1, MORF4L1, MLLT11, PKIG, KLF12, EID2B, HDX, E2F7, CYLD, AEBP1, DLX1, DLX2, EBF1, PHC2, THAP8, ENG, ERCC1, ETV1, ETV5, ZNF25, JAZF1, FGFR1, ZHX3, CAND2, ERC1, LPIN1, SATB2, RHOQ, EID1, DNAJB5, HCFC2, HLX, HOXD8, PRMT2, RBPJ, SMAD9, PPP1R12A, DDR2, PBX3, DACT1, MBTPS2, CDK14, PKD2, BNC2, BATF3, PKIA, PRKAR1A, BEX1, PRKD1, MAPK7, NAT14, ZMIZ1, AHRR, TSHZ3, SHOX2, CAPRIN2, TRAK2, SMARCD…	GO:0006355 regulation of transcription, DNA-templated	738	29	6	0.314229	0.390316	0.329051	0.11166	-0.172727	-0.324675	-0.331169	-0.0961039	-0.125974	-0.106494	-0.038961	0.0961039	-0.0480519	-0.232468	-0.00167112	-0.242313	0.0369458	-0.299015	-0.253695	-0.178325	-0.20751	-0.120553	-0.0839921	-0.0148221	-0.132411	-0.0857143	0.146429	0.0142857	-0.0392857	-0.0785714	-0.17594	-0.215038	-0.479699	-0.627273	-0.663636	-0.718182	-0.790909	-0.372727	-0.0553471	-0.165478	-0.109568	0.0330206	-0.00375234	0.429182
GO_0033554_1	AKT3, RRAGA, COPS8, GABARAP, DNAJC18, STX2, EYA4, EXTL2, EXTL3, SH3RF3, DACT1, SGTB, MAPK7, PCBP4, RCN3, PTN, SFRP1, BNIP3, STAC, THY1, TWIST1, WNT5A, MAP3K12, FZD1, JAM3, MAP1LC3A, FXR2	GO:0033554 cellular response to stress	1496	27	6	0.378458	0.432806	0.436759	0.394269	0.025974	-0.431169	-0.194805	0.0324675	0.101299	-0.142857	-0.111688	-0.0974026	-0.323377	-0.17013	-0.0294118	-0.156083	-0.225616	-0.506404	-0.473892	-0.243842	-0.254941	-0.204545	-0.161067	-0.150198	-0.349802	-0.0964286	-0.0678571	-0.128571	-0.117857	-0.167857	-0.0406015	-0.0706767	-0.287218	-0.518182	-0.445455	-0.681818	-0.572727	-0.181818	-0.0986867	0.0210131	-0.10469	0.0630394	0.0266417	0.132479
GO_0007155_6	GPC6, CDH11, COL6A3, VCAN, EFNB3, NLGN1, KIFAP3, OBSL1, SPECC1L, CADM1, FYN, PCDHB5, ANGPT1, APLP1, MCAM, MYH10, NID1, DDR2, PCDH9, MAPK7, PCDHB14, PCDHB10, PCDHB2, PTN, PCDHB16, PTPRS, ROBO1, ELMO2, ROBO3, SFRP1, STXBP1, THY1, FAT4, PEAK1, TMEM47, CD99L2, JAM3, LOXL3, CNTNAP1, ADAM23, FEZ1	GO:0007155 cell adhesion	694	41	6	0.263834	0.224308	0.184783	0.130435	-0.232468	-0.390909	-0.319481	-0.145455	-0.311688	-0.116883	-0.0467532	0.0415584	-0.176623	-0.107792	0.0832219	-0.161765	0.0270936	-0.128079	-0.191626	-0.194089	-0.296443	-0.251976	-0.238142	-0.224308	-0.291502	0.207143	0.267857	0.171429	-0.0107143	0.0678571	-0.144361	-0.162406	-0.296241	-0.527273	-0.5	-0.645455	-0.563636	-0.509091	-0.142214	-0.109944	-0.0232645	-0.0260788	-0.0217636	0.106838
GO_0007165_1	AKT3, ABI2, OLFM1, COPS8, MLLT11, PKIG, CHN1, ARHGEF25, SOGA1, DACT3, NKX2-5, GLIPR2, AMOT, DLX1, DLX2, DNM1, EFNB3, SAMD14, STX2, EYA4, EXTL2, EXTL3, BEND6, FGF13, NLGN1, ANKRD6, KLHDC10, PEG10, RGL1, RHOQ, HEY1, NPTXR, PRAME, STXBP4, SHC2, CNRIP1, GAS1, RGS17, GDI1, STK36, PCSK1N, ANK2, IFT81, PHPT1, NENF, HIP1, APLP1, RBPMS2, APOE, LRP4, ARL3, LRPAP1, SMAD9, MPP2, NDN, DDR2, PALM, STMN3, TBC1D…	GO:0007165 signal transduction	3055	97	6	0.321146	0.25	0.0335968	0.261858	-0.174026	-0.474026	-0.42987	-0.166234	-0.14026	-0.172727	-0.112987	-0.0103896	-0.158442	-0.203896	0.00467914	-0.26738	-0.0975369	-0.366995	-0.358128	-0.197537	-0.416996	-0.408103	-0.245059	-0.137352	-0.297431	-0.0214286	0.253571	0.228571	-0.267857	-0.110714	-0.168421	-0.168421	-0.445113	-0.445455	-0.427273	-0.572727	-0.445455	-0.327273	-0.222326	-0.0547842	0.0277674	0.00393996	-0.000187617	0.311966
GO_0009605_1	HDAC5, SH2B3, RANBP9, ACTR2, ADA, RRAGB, CDKN2D, ADARB1, CMTM3, CYLD, ADSL, DOCK2, DOK1, DPYSL2, FLCN, TUBB, ERCC1, FER, CHSY1, INPP5F, CARD8, MAPKBP1, TRIM35, CDK19, CLASP1, NNT, LY96, FYN, SESN1, GNAI2, GNB1, HLA-DPA1, IFNAR2, RBPJ, IKBKB, ITGA4, JAK2, RHOA, ACAT1, STMN1, SMAD4, ARSB, MDM2, MEF2C, MPP1, NUDT1, ATM, NMT1, NUCB2, OXCT1, LEF1, PDE4B, EVL, SIRT6, ENPP2, PIK3C3, PIK3CD, ZFYVE1, MBD3…	GO:0009605 response to external stimulus	1412	97	6	0.337945	0.451581	0.271739	0.244071	-0.0155844	-0.309091	-0.123377	-0.0220779	0.00649351	0.237662	0.0727273	0.111688	0.125974	-0.177922	-0.14004	-0.129345	0.141872	-0.202463	-0.174877	-0.17734	-0.0533597	-0.0918972	-0.144269	-0.000988142	-0.287549	0.210714	0.242857	0.210714	0.15	-0.107143	-0.115789	-0.129323	-0.437594	-0.363636	-0.472727	-0.563636	-0.545455	-0.127273	-0.0420263	-0.0624765	-0.0393996	0.106004	0.139212	0.58486
GO_0051276_3	TADA3, DCTN2, COPS8, MORF4L1, FLCN, ERCC1, EYA4, C6orf89, JMJD6, TSPYL4, SMG6, SIN3B, SATB2, CBX6, EID1, NAP1L5, HCFC2, APC, PRMT2, TRIM37, NAP1L3, SMARCAL1, PHF1, MIER2, PRKD1, ZMIZ1, HECW2, RECQL, RING1, SNCA, TWIST1, MAP3K12, CHD9, FAM172A, KAT2B, PPM1F, CDC27	GO:0051276 chromosome organization	879	37	6	-0.11166	-0.20751	-0.176877	-0.27668	-0.21039	-0.279221	-0.355844	-0.177922	-0.0298701	0.0493506	0.115584	0.154545	0.0467532	-0.109091	-0.125668	-0.174131	-0.0793103	-0.289655	-0.234975	-0.240394	-0.0671937	0.0217391	-0.0573123	0.0711462	-0.00197628	-0.482143	-0.228571	-0.339286	-0.364286	-0.303571	-0.16391	-0.314286	-0.640602	0.0727273	-0.0818182	-0.127273	-0.118182	0.127273	-0.00787992	-0.0658537	-0.114634	0.079925	0.0990619	0.462149
GO_0000902_3	FARP1, STK25, SEMA4F, CDC42EP3, NES, WASF3, FMNL2, CNP, DBN1, ETV1, FAM171A1, ZNF365, FOXD1, MACF1, FLRT2, ABL1, TANC2, GDI1, GJA1, GLI3, GNA12, NRG1, SSH1, ALS2, ZSWIM6, PTPRM, ROBO1, SCN1B, CCL2, SGK1, CAPRIN2, TRAK2, SPP1, STC1, STXBP1, VLDLR, WNT5A, DOCK7, NRP2, MAP4K4, RHOBTB1	GO:0000902 cell morphogenesis	628	41	6	0.266798	0.206522	0.0592885	0.0563241	-0.154545	-0.177922	-0.312987	-0.0831169	-0.0402597	-0.292208	-0.103896	-0.187013	-0.275325	-0.148052	0.0698529	-0.18984	0.0965517	-0.162069	-0.0635468	-0.130542	-0.20751	-0.261858	-0.0978261	-0.0948617	-0.0958498	0.0392857	0.246429	0.210714	-0.1	-0.128571	-0.369925	-0.169925	-0.520301	-0.236364	-0.254545	-0.281818	-0.372727	0.1	-0.176548	-0.173358	-0.179737	0.041651	-0.0163227	0.136752
GO_0006259_2	ZMPSTE24, CDKN1A, STUB1, CETN2, GADD45A, DNASE1L1, EYA4, FGF2, ZNF365, PLD3, GJA1, N6AMT1, SWI5, LOX, EID3, COPS7A, POLR2L, FIGN, AP5S1, NPLOC4, SPIRE1, SMARCA1, BMPR2, TWIST1, UBC, MORF4L2	GO:0006259 DNA metabolic process	663	26	6	0.279644	0.142292	-0.108696	0.020751	0.0623377	0.0350649	0.12987	0.316883	0.0467532	-0.272727	0.22987	0.414286	-0.0688312	0.0649351	0.178142	-0.258356	0.131034	-0.189163	-0.0133005	-0.12069	-0.333004	-0.244071	-0.369565	-0.0810277	-0.386364	0.217857	0.292857	0.228571	-0.00357143	0.00714286	0.0421053	-0.136842	-0.221053	-0.254545	-0.218182	-0.145455	-0.290909	-0.0363636	-0.0125704	-0.192871	0.0816135	0.000562852	-0.00619137	0.562271
GO_0006793_1	AKT3, SH2B3, AASS, FLOT1, GDF11, CDKN2C, BTN2A2, STK25, ADARB1, AGPAT1, PKIG, CNP, PPM1M, CSNK1E, TTC7B, GLIPR2, CYLD, ENG, ENO2, EXTL2, FGFR1, RASA3, ERC1, CDK19, LPIN1, RHOQ, PRKD3, FYN, DSTYK, ABL1, AK5, RPS6KC1, AMPD2, GNAI2, ANGPT1, TRIB2, MDFIC, APC, SH3RF3, INPPL1, MECP2, MAP3K3, MLLT1, MPP1, NEK1, ACLY, DDR2, CDKL3, DACT1, PDE4B, ENPP2, PIK3C3, PIK3CD, PIP4K2A, NUDT11, PPP3CC, STK32B, PRK…	GO:0006793 phosphorus metabolic process	2042	100	6	0.362648	0.321146	0.305336	0.249012	-0.0935065	-0.457143	-0.324675	-0.0220779	-0.0571429	0.0116883	-0.0480519	-0.0831169	-0.124675	-0.196104	0.205548	-0.0798797	0.0960591	-0.122167	-0.1133	-0.372414	-0.146245	-0.119565	-0.166008	-0.0602767	-0.192688	-0.139286	-0.0357143	-0.0571429	-0.264286	-0.332143	-0.206015	-0.245113	-0.46015	-0.181818	-0.4	-0.354545	-0.463636	-0.0454545	-0.0949343	-0.121951	-0.0651032	0.111445	0.0324578	0.496947
GO_0006793_9	CDK6, OSBPL8, WDFY2, DUSP7, CCNY, SWAP70, SLC35D1, SIK2, MORC3, GTF2H1, NRBF2, JAK1, JAK2, PPP3CB, RAP2B, PLEKHA2, SHOC2, ZFP91, TPST2, TRIM5, CCND3, MOB1B, OXSR1	GO:0006793 phosphorus metabolic process	2042	23	6	0.452569	0.465415	0.409091	0.264822	-0.114286	0.0714286	-0.106494	-0.137662	0.218182	0.34026	0.4	0.320779	0.293506	0.171429	0.38369	0.192179	0.0960591	0.0142857	-0.392611	-0.149754	0.0326087	-0.0167984	-0.263834	0.155138	-0.25	-0.0785714	-0.303571	-0.378571	-0.0714286	-0.267857	0.0315789	-0.204511	0.15188	-0.236364	-0.481818	-0.318182	-0.454545	0.0181818	0.0409006	-0.095122	-0.108818	-0.0525328	-0.201126	0.277778
GO_0032879_3	CDH2, GPC6, DPYSL3, F2R, FGFR1, FHL1, NCS1, BACE1, CLIC4, ABL2, KCNMA1, MAP1B, MFGE8, RAB23, PFN2, PKD2, PRKD1, RGS4, CCL2, ITSN1, BMPR2, SPARC, TRPC1, DOCK7, NEXN, AKAP12	GO:0032879 regulation of localization	1485	26	6	0.203557	0.182806	0.119565	0.146245	-0.0727273	-0.220779	-0.0844156	-0.0207792	-0.192208	-0.180519	-0.179221	-0.194805	-0.458442	-0.277922	0.0284091	-0.0942513	-0.0236453	-0.257635	-0.1	-0.117734	-0.426877	-0.381423	-0.349802	-0.219368	-0.289526	0.403571	0.532143	0.410714	0.235714	0.410714	-0.209023	-0.311278	-0.413534	-0.436364	-0.345455	-0.545455	-0.581818	-0.218182	-0.0996248	-0.0437148	-0.00750469	0.0906191	0.0562852	0.311966
GO_0032879_4	CDH13, SEMA3A, GPNMB, SEMA4F, STON1, SIRPA, CRYAB, CCBE1, AMOTL1, GADD45A, ANO6, ABCA1, ENG, FBLN1, NLGN1, MACF1, FLRT2, PANX1, ABL1, GAS1, GDI1, GLI3, ANGPT1, MDFIC, EHD3, HSPA5, IRS1, KCNG1, MCAM, MCC, CD99, MYO5A, ATP2B4, OXTR, PRCP, FRMD4A, PTN, ZSWIM6, TP53INP2, RAB3B, RDX, ROBO1, SCN1B, SFRP1, SCG5, SIX1, SNTA1, BNIP3L, SPP1, STAC, STC1, STXBP1, TGFBR1, ACTG1, TWIST1, WNT5A, YWHAH, WNT5B, N…	GO:0032879 regulation of localization	1485	67	6	0.326087	0.400198	0.51087	0.290514	-0.00779221	-0.227273	-0.196104	0.0103896	-0.212987	-0.0415584	0.136364	0.0428571	-0.166234	-0.0324675	0.156751	-0.15742	-0.0502463	-0.218719	-0.133005	-0.248276	-0.0879447	0.006917	-0.109684	-0.0928854	-0.0385375	0.075	0	-0.114286	-0.0535714	-0.207143	-0.13985	-0.126316	-0.27218	-0.4	-0.309091	-0.463636	-0.518182	-0.209091	-0.0776735	0.0771107	-0.032833	0.166229	0.0703565	0.273504
GO_0044281_12	AASS, BCKDK, CHST14, CYP2U1, OSBPL1A, OSBPL6, ADCY9, CLTC, CNP, ADH5, GNPDA2, CPS1, SOGA1, VCAN, PRUNE2, DCTD, CYB5R3, DPYD, SLC26A2, ABCA1, AK1, EXTL2, FAH, FGF2, FGFR1, ALDOA, AKR1B1, POFUT2, RHOQ, SLC39A14, ACOT9, PLA2G15, GALNS, REXO2, MOXD1, ZBTB20, AK5, NUPR1, GHR, DKK3, GMPR, ANGPT1, N6AMT1, NME7, DSE, HDLBP, HIF1A, HK1, AOX1, NDST1, SLC27A1, FADS3, LUM, ARSB, MGAT1, MME, MSRA, MYO5A, NFE2…	GO:0044281 small molecule metabolic process	1201	119	6	0.397233	0.432806	0.33004	0.235178	0.158442	-0.206494	-0.125974	0.0415584	0.114286	0.0792208	0.212987	0.301299	-0.0675325	-0.0324675	-0.0514706	-0.191511	0.053202	-0.299507	0.0931034	-0.201478	-0.208498	-0.141304	-0.227273	-0.0820158	-0.313241	-0.160714	-0.157143	-0.167857	-0.271429	-0.439286	-0.0225564	-0.0842105	-0.282707	-0.0272727	0.0545455	0	-0.118182	0.00909091	-0.0180113	-0.103189	0.0489681	0.151032	0.202064	0.493895
GO_0051128_10	ADD1, DACT3, TTL, DBN1, DCTN1, ERCC1, FGFR1, FHL1, SYT11, DENND5A, RHOQ, MACF1, EID1, CLIC4, SACS, ABL2, ANGPT1, ARSB, MAP4, MSN, DDR2, ASAP1, DACT1, ENPP2, RGS4, SPARC, TGFB1, THY1, ACTG1, VIM, YWHAH, TUBA1A, PEAK1, JAM3, CAMK1, DIXDC1, NEXN, MAP4K4, PPM1F	GO:0051128 regulation of cellular component organization	1565	39	6	0.294466	0.254941	0.171937	0.0642292	-0.192208	-0.394805	-0.319481	-0.0324675	-0.180519	0.0662338	-0.102597	-0.180519	-0.216883	-0.18961	0.135361	-0.148061	0.0477833	-0.203941	-0.0399015	-0.378325	-0.283597	-0.222332	-0.268775	-0.0434783	-0.231225	0.132143	-0.0178571	-0.0785714	-0.0178571	-0.217857	-0.22406	-0.215038	-0.548872	-0.572727	-0.581818	-0.754545	-0.727273	-0.354545	-0.0756098	-0.1197	0.0849906	0.0992495	0.0268293	0.482295
GO_0060429_5	ABI2, ZNF358, NKX2-5, ANKRD6, HEY1, ID4, LRP4, CITED1, MSX1, SEMA4C, TNFRSF19, VANGL2, RHEB, ROBO1, SALL2, NDRG4, SMO, TIAM1, ALX1, LHX2, MAGI2	GO:0060429 epithelium development	705	21	6	0.318182	0.381423	0.170949	0.204545	-0.114286	-0.48961	-0.398701	-0.262338	-0.249351	-0.0337662	-0.0753247	0.158442	-0.0428571	-0.136364	-0.141377	-0.310495	0.166995	0.0187192	0.0660099	0.0438424	-0.299407	-0.269763	-0.0355731	-0.130435	-0.318182	-0.292857	-0.0285714	0.107143	-0.367857	-0.296429	-0.0466165	-0.0932331	-0.354887	-0.418182	-0.409091	-0.572727	-0.436364	-0.263636	0.0615385	0.108443	0.230582	0.000562852	-0.0724203	0.0103785
GO_0012501_10	RBM5, GNA13, NISCH, ATF2, HIPK1, EVI2B, CARD8, SETX, TRIM35, ARHGEF9, NNT, C3orf38, APAF1, APC, IKBKB, ITGA4, ITPKB, ITPR1, MEF2C, ATM, LEF1, PIK3CD, PIK3R1, PPP3CC, RAF1, RB1, BNIP2, MAP3K7, UBE2D3, CASP3, NSMAF, RABEP1, ARHGEF2, STK17B, ARHGEF6, RASSF2	GO:0012501 programmed cell death	1278	36	7	0.0355731	0.163043	0.115613	0.224308	0.2	-0.0844156	-0.233766	-0.21039	0.224675	0.481818	0.255844	0.205195	0.296104	0.087013	0.206885	0.153743	-0.0906404	-0.2	-0.32069	-0.295074	0.0167984	0.0434783	-0.37747	0.162055	-0.182806	-0.303571	-0.292857	-0.132143	-0.489286	-0.510714	-0.156391	-0.210526	-0.249624	0.0363636	-0.190909	-0.172727	-0.254545	0.127273	0.102251	-0.00675422	-0.0140713	0.0559099	-0.0121951	-0.00854701
GO_0044255_8	PIBF1, OSBPL8, SOCS4, CREM, LPIN1, PRKD3, ALOX5AP, IMPA1, PAFAH1B1, PIK3C3, PIK3CD, PIP4K2A, MTMR10, PRKAR2B, ECHDC1, GPCPD1, BDH2, PTPN11, CERK, ST3GAL2, MTMR9, ALG13, NSMAF, PIGY, SYNJ1, MTMR6, B4GALT6, PLAA, ORMDL1	GO:0044255 cellular lipid metabolic process	649	29	7	-0.0602767	0.006917	-0.168972	-0.0988142	-0.101299	-0.0779221	-0.14026	0.0558442	-0.00779221	0.18961	0.0961039	-0.0961039	0.264935	0.180519	0.0691845	0.17246	-0.106404	-0.259113	-0.153695	-0.436946	-0.123518	-0.148221	-0.262846	0.151186	-0.125494	0.264286	0.232143	0.15	-0.160714	-0.103571	-0.251128	-0.183459	-0.321805	0.0454545	-0.1	-0.145455	-0.2	0.336364	0.0547842	0.0553471	-0.0729831	0.072045	0.0356473	0.282662
GO_0007165_2	GDF11, RRAGB, NISCH, AKAP11, CREM, CTSK, PAQR3, UBR1, KCTD6, FER, RAB11FIP2, KIFAP3, ZDHHC17, PRKD3, GABBR1, DSTYK, WSB1, RPS6KC1, GHR, GNB1, NKIRAS1, TRIB2, APC, IFNAR1, ANKDD1A, IL11RA, IMPA1, MEF2A, MYO9A, RRM2B, PAFAH1B1, WDPCP, ASB3, FAM13B, ATP6V1B2, RNF111, AHI1, BBS7, UFSP2, PRKACB, PRKAR1A, MBD5, PRKAR2B, POGLUT1, HACE1, WDR19, BBS4, RAP2A, ELMO2, TSPYL2, AZI2, CRTC3, PLEKHG2, TGFBR1, TS…	GO:0007165 signal transduction	3055	69	7	-0.211462	-0.0750988	-0.109684	0.153162	-0.379221	-0.368831	-0.496104	-0.101299	-0.111688	0.148052	0.106494	0.0207792	0.261039	0.180519	0.0310829	0.0544786	-0.174877	-0.197537	-0.0152709	-0.42069	0.0365613	0.0375494	-0.148221	0.0839921	-0.00197628	-0.425	-0.110714	-0.210714	-0.385714	-0.310714	-0.419549	-0.463158	-0.509774	-0.181818	-0.381818	-0.363636	-0.381818	0.1	-0.333021	-0.354034	-0.376173	-0.182364	-0.313696	0.148962
GO_0012501_13	ARMCX5-GPRASP2, CDK5, LANCL1, OLFM1, STK25, MLLT11, NKX2-5, ABL1, ID3, APOE, USP27X, CITED1, MSX1, PLCG1, GPAM, MARK4, ELMO2, PLEKHG2, SMO, TAF6, TGFB3, UBB, CDC34	GO:0012501 programmed cell death	1278	23	7	0.0247036	-0.0573123	-0.22332	-0.0296443	-0.153247	-0.188312	-0.168831	-0.249351	0.272727	-0.0727273	-0.294805	-0.144156	-0.197403	-0.335065	-0.151738	-0.384693	0.00147783	-0.20936	-0.106404	-0.0926108	-0.186759	-0.194664	-0.164032	-0.255929	-0.238142	-0.242857	-0.264286	-0.232143	-0.0857143	-0.278571	-0.204511	-0.278195	-0.581955	-0.0545455	-0.00909091	-0.1	0	-0.236364	-0.104503	-0.0155722	-0.0288931	-0.0277674	-0.0733583	0.333944
GO_0009605_7	CDK5, UNC13B, POLR3F, KIF3A, CHN1, CRMP1, CRY1, AMOT, EFNB3, EIF4EBP1, ETV1, WDR47, SARM1, SYT11, CADM1, STXBP4, FBXO9, GGT7, TNRC6A, PCSK1N, NENF, ID2, TUBB2B, IGFBP2, APOE, TRIM23, KIF5C, KIT, FADS1, MEIS2, CITED1, MYH10, NEO1, NRCAM, IL17D, PLCG1, BCAS3, SEMA4C, STOX2, WDR35, SEMA6A, GPAM, BBS4, ROBO1, USP46, SLC7A2, SMO, SNCA, ELOVL4, STXBP1, SCG2, PDGFD, JAM3, SHANK3, CBS, LHX2, NRXN3, DOCK4	GO:0009605 response to external stimulus	1412	58	7	-0.37747	-0.392292	-0.393281	-0.392292	-0.0779221	-0.377922	-0.346753	-0.244156	-0.0376623	-0.275325	-0.196104	-0.136364	-0.163636	-0.197403	-0.188503	-0.173463	-0.224138	-0.44532	-0.257143	-0.0241379	-0.128458	-0.178854	-0.0395257	-0.105731	-0.134387	0.0785714	0.403571	0.307143	0.107143	0.332143	-0.305263	-0.317293	-0.580451	-0.227273	-0.218182	-0.363636	-0.263636	-0.272727	-0.0557223	0.0108818	0.0594747	0.0393996	-0.041651	0.224664
GO_0048870_5	ABI2, CDK5, TMSB15A, AMOT, MEGF8, FGF13, PLXND1, TMSB15B, PHPT1, TUBB2B, APOE, MYH10, PLCG1, SEMA4C, BEX4, BBS4, SMO, PDGFD, ALX1, USP9X, JAM3, DIXDC1	GO:0048870 cell motility	872	22	7	-0.0424901	0.06917	0.0820158	0.123518	0.0844156	-0.211688	-0.297403	-0.176623	0.0207792	-0.314286	-0.245455	-0.0402597	-0.241558	-0.215584	-0.112634	-0.0718583	-0.143842	-0.478325	-0.466502	-0.0950739	-0.129447	-0.173913	0.0839921	-0.0632411	-0.163043	-0.0607143	0.125	0.0357143	0.00714286	0.0857143	-0.0631579	-0.206015	-0.36391	-0.381818	-0.390909	-0.490909	-0.409091	-0.4	-0.0153846	0.0517824	0.141463	0.0589118	0.0954972	-0.124542
GO_0033554_7	SLU7, MORF4L1, ASCC3, POLI, CYLD, ERCC4, FER, FYN, ABL1, GNB1, GPX7, APC, RBPJ, JAK2, NEK1, PAFAH1B1, RWDD1, POLK, PKD2, RNF111, BACH1, RECQL, BNIP3L, HSPA13, UBE2B, FTO, DNAJB14, CEP63, RHBDD1, MAP4K4, FNIP1, PJA2	GO:0033554 cellular response to stress	1496	32	7	-0.0681818	0.113636	0.204545	0.132411	-0.148052	-0.177922	-0.149351	-0.0727273	0.0285714	0.202597	0.348052	0.137662	0.458442	0.305195	0.13369	0.0939171	-0.00246305	-0.0325123	0.0118227	-0.352217	-0.0533597	0.0375494	-0.298419	0.238142	-0.0197628	-0.378571	-0.128571	-0.0714286	-0.464286	-0.346429	-0.37594	-0.396992	-0.240602	-0.109091	-0.272727	-0.272727	-0.381818	0.154545	-0.13621	-0.181238	-0.310694	-0.179362	-0.311069	0.212454
GO_0033554_14	LANCL1, RRAGB, CLGN, CRY1, CSNK1E, USP33, RWDD3, TNRC6A, UBQLN2, FADS1, MYEF2, TAF9B, ETAA1, ATRX, TP53BP1, PDGFD, FXR1, PRKRA, CBS, XPR1	GO:0033554 cellular response to stress	1496	20	7	-0.147233	-0.0750988	-0.0375494	0.0642292	-0.187013	-0.0909091	-0.276623	-0.128571	0.164935	-0.0155844	0.0298701	0.0454545	0.133766	-0.0597403	-0.0648396	-0.0170455	-0.00344828	-0.08867	0.0334975	-0.117241	0.0365613	0.00494071	-0.281621	0.132411	-0.0632411	-0.0928571	0.1	0.00357143	0.0392857	0.25	-0.263158	-0.216541	-0.172932	-0.0636364	-0.127273	-0.190909	-0.163636	-0.0818182	0.10863	0.175797	-0.0778612	0.0572233	-0.218574	0.423687
GO_0001944_5	GPNMB, AMOT, AMOTL1, MEGF8, PLXND1, ANGPT1, APOE, KIT, MEIS1, MYH10, ENPP2, SERPINF1, PLCG1, ROBO1, SMO, TBX3, TGFBR1, THY1, SCG2, PDGFD, JAM3	GO:0001944 vasculature development	2097	66	7	0.167984	0.0869565	-0.00296443	0.0405138	-0.112987	-0.451948	-0.372727	-0.0779221	-0.00519481	-0.406494	-0.224675	-0.0961039	-0.228571	-0.0909091	-0.376003	-0.301136	-0.212808	-0.418227	-0.3867	0.0729064	-0.0523715	0.0424901	-0.0217391	0.0405138	-0.0731225	-0.460714	-0.232143	-0.107143	-0.239286	-0.289286	0.174436	0.0225564	-0.254135	-0.372727	-0.372727	-0.436364	-0.363636	-0.636364	0.230206	0.139212	0.303189	0.281051	0.312008	0.013431
GO_0031399_4	DVL3, FYN, AUTS2, TRIB2, KIT, MECP2, PPP2R2B, PKIA, PRKAR1A, CHFR, PRKAR2B, RNF20, BEX4, PELI2, ZMIZ1, VANGL2, KIDINS220, TAOK1, SNCA, TIAM1, YWHAG, TSPYL5, CBLB, CCNA1, HDAC4	GO:0031399 regulation of protein modification process	1157	25	7	0.166008	0.213439	0.104743	-0.177866	-0.249351	-0.385714	-0.238961	-0.0779221	-0.297403	-0.316883	-0.141558	0.0220779	-0.181818	-0.0181818	0.0698529	-0.131684	0.310837	0.171429	-0.008867	-0.101478	0.0128459	-0.0177866	0.328063	-0.0217391	0.160079	-0.246429	-0.0464286	0.0464286	-0.103571	-0.0285714	-0.290226	-0.225564	-0.00150376	-0.0909091	-0.245455	-0.254545	-0.281818	-0.0636364	-0.177486	-0.348593	-0.0285178	-0.0966229	-0.181426	-0.157509
GO_0000902_6	ADARB1, KIF3A, C12orf57, DPYSL2, RUFY3, USP33, FYN, STMN1, SMAD4, PAFAH1B1, WDPCP, PLEKHO1, NIN, CDKL3, EVL, PPP3CB, KIDINS220, PREX1, WDR19, RAP2A, WASF1, ZMYM4, CDC42	GO:0000902 cell morphogenesis	628	23	7	0.158103	0.0365613	-0.0583004	0.106719	-0.141558	-0.588312	-0.306494	-0.257143	-0.0636364	-0.157143	-0.150649	-0.361039	-0.290909	-0.038961	0.0885695	0.0745321	-0.137931	-0.101478	-0.140394	-0.424138	0.0731225	0.123518	-0.125494	0.0889328	-0.0958498	0.282143	0.478571	0.357143	0.257143	0.364286	-0.332331	-0.126316	-0.221053	-0.327273	-0.427273	-0.472727	-0.481818	-0.236364	0.0212008	0.034334	-0.137336	0.14409	-0.200188	0.308303
GO_0006793_3	ABI2, CDIPT, GPNMB, COPS8, CREBL2, CNKSR3, EYA4, FGF13, FKBP1B, ANKRD6, KLHDC10, CDK20, GHR, STK36, AADAT, PFN2, PLCB4, PLCG1, TNFRSF19, ALS2, PTPRS, ROBO1, ELOVL4, TGFB3, UCHL1, SCG2, PSRC1, SH3BP5, MINPP1, ULK2, MAGI2	GO:0006793 phosphorus metabolic process	2042	31	7	-0.149209	-0.230237	-0.263834	-0.458498	-0.279221	-0.309091	-0.484416	-0.211688	-0.124675	-0.167532	-0.0181818	0.0805195	-0.0597403	0.038961	-0.222594	-0.372995	-0.113793	-0.199507	0.0241379	-0.0788177	-0.4417	-0.517787	-0.272727	-0.286561	-0.198617	-0.0178571	0.110714	0.110714	0.239286	0.375	-0.0902256	-0.159398	-0.487218	-0.0454545	-0.0818182	-0.209091	-0.0818182	-0.0181818	0.0771107	0.0356473	0.138274	0.0769231	0.0945591	0.18254
GO_0006793_11	HDAC6, RANBP9, AKR1A1, CDKN2D, TESK2, CCNI, TLK2, UPRT, PHACTR1, KCTD20, PLCL2, PPIP5K2, BRD4, CABIN1, NNT, FBXO7, PPP2R3B, IDH2, INSR, SMAD2, SMAD4, MAP3K4, NDUFB4, PDK3, PER1, PI4KA, TERF2IP, PPP2R3C, BMP2K, PKN1, INPP5E, NT5M, CAMK1D, RAF1, ROCK1, SBF1, UCN, DCAKD, NUP214, CASP3, MBD4, ARHGEF2, STRADA, RPS6KA5, PPP6R2, RASSF2, CDC42	GO:0006793 phosphorus metabolic process	2042	47	7	0.0701581	0.148221	-0.132411	0.0958498	-0.149351	-0.205195	-0.274026	-0.0831169	-0.14026	0.25974	0.305195	0.193506	0.17013	0.212987	0.00668449	-0.0203877	0.0477833	-0.0472906	0.0635468	-0.037931	0.118577	-0.0494071	0.00494071	-0.00494071	-0.0869565	-0.0357143	-0.192857	-0.0821429	0.135714	-0.121429	-0.252632	-0.189474	-0.536842	-0.281818	-0.272727	-0.409091	-0.309091	-0.345455	0.403189	0.323452	0.250657	0.318386	0.22364	0.394383
GO_0032879_1	AKT3, ZNF268, TMSB15A, PKIG, OSBPL6, SSX2IP, CRY1, TTL, GLIPR2, DBN1, RAB11FIP2, RUFY3, RHOQ, CNPY4, DPH3, TMSB15B, ANK2, APBA2, TUBB2B, ARSB, MYH10, DDR2, REEP2, ENPP2, PLCG1, AHI1, PKIA, BEX4, HACE1, GPAM, BBS4, USP46, SNAP25, THY1, SUMO1, CEP290, FUZ, CD99L2, JAM3, WDR54, RECK, EFCAB7, CAMK1, CCT6A, USP6, MAGED1, SV2A	GO:0032879 regulation of localization	1485	47	7	0.131423	0.250988	0.125494	0.298419	-0.224675	-0.368831	-0.411688	-0.0727273	-0.107792	-0.155844	-0.151948	-0.264935	-0.248052	-0.0792208	0.0280749	-0.22861	-0.29803	-0.438916	-0.0507389	-0.330542	-0.181818	-0.215415	-0.0968379	-0.139328	-0.232213	-0.075	0.135714	0.160714	-0.075	-0.142857	-0.362406	-0.360902	-0.502256	-0.536364	-0.545455	-0.672727	-0.572727	-0.372727	-0.339587	-0.0557223	-0.202064	-0.10863	-0.245966	0.462759
GO_0032879_2	HDAC5, BTN2A2, ARIH2, ADARB1, GNA13, MAPRE2, NISCH, OSBPL8, SLC9B2, CREB1, CSNK1E, CEP120, CNST, DOCK2, ETS1, PHACTR1, RASA3, CLASP2, SYT11, TBC1D1, CLASP1, LEPROTL1, FYN, APPL1, FBXO5, HTRA2, GNAI2, CCDC66, SETD2, RANGRF, ANXA6, APC, ITGA4, ITPR1, KIF2A, IPO5, STMN1, SMAD4, MEF2C, MAP3K3, MPP1, MSN, ATM, OAZ1, OXCT1, WDPCP, PCM1, ZNF580, LEF1, CRBN, TRPV2, PDE4B, UBE2J1, EVL, LARP7, RAB8B, PIK3C…	GO:0032879 regulation of localization	1485	87	7	0.26581	0.190711	0.0948617	0.206522	-0.154545	-0.0025974	-0.162338	0.0675325	0.107792	0.294805	0.132468	0.0142857	0.0636364	0.038961	0.119987	-0.100267	-0.0187192	-0.268966	-0.241872	-0.341379	-0.0227273	-0.0335968	-0.0405138	0.0681818	-0.151186	0.05	0.0964286	0.128571	-0.0214286	-0.253571	-0.16391	-0.174436	-0.428571	0.0272727	-0.0727273	-0.2	-0.209091	0.109091	0.19137	0.121576	0.0694184	0.241276	0.111445	0.43956
GO_0051128_11	ARMCX5-GPRASP2, ABI2, OLFM1, MLLT11, TMSB15A, STON1, CHN1, DNM1, DPYSL2, EFNB3, ENO2, EXTL3, FKBP1B, SARM1, FYN, TMSB15B, HIP1, TUBB2B, LRP4, MAP2, MSX1, SEMA4C, NDRG4, SNAP25, SYT1, TGFB3, FSD1, BHLHB9, PSRC1, KLHL22, FXR2, ULK2	GO:0051128 regulation of cellular component organization	1565	32	7	0.0701581	-0.0296443	0.0503953	-0.0474308	-0.131169	-0.288312	-0.233766	-0.125974	-0.0194805	-0.258442	-0.203896	-0.125974	-0.284416	-0.262338	0.0671791	-0.203877	0.0665025	-0.286207	-0.026601	-0.017734	-0.313241	-0.37253	-0.250988	-0.251976	-0.286561	-0.0857143	-0.0285714	-0.0892857	-0.0607143	-0.164286	-0.162406	-0.0827068	-0.284211	-0.0454545	-0.0363636	-0.236364	-0.1	-0.118182	-0.116886	0.0251407	-0.11257	0.0707317	-0.0242026	0.242979
[truncated: 24 more columns]
