# Supplementary material for: Comparative analyses of gene networks mediating cancer metastatic potentials across lineage types
Source: Brief Bioinform. 2024 Jul 22;25(4):bbae357. doi: 10.1093/bib/bbae357 (PMC11262869; doi:10.1093/bib/bbae357)
Supplement: TableS6_random_forest_bbae357 [file tables6_random_forest_bbae357.xlsx]

## Sheet: Supplementary Table S3
Metastatic route	Pearson_r	P-value
BONE--sarcoma_to_bone	0.882767	0.00014279
BONE--sarcoma_to_brain	0.921756	2.02e-05
BONE--sarcoma_to_liver	0.736079	0.00634454
BONE--sarcoma_to_lung	0.902755	5.81e-05
BREAST--carcinoma_to_bone	0.976262	1.97e-15
BREAST--carcinoma_to_brain	0.878838	3.45e-08
BREAST--carcinoma_to_kidney	0.927737	1.89e-10
BREAST--carcinoma_to_liver	0.950592	3.87e-12
ENDOMETRIUM--carcinoma_to_bone	0.954949	1.78e-11
ENDOMETRIUM--carcinoma_to_brain	0.956227	1.36e-11
ENDOMETRIUM--carcinoma_to_kidney	0.972823	1.57e-13
ENDOMETRIUM--carcinoma_to_liver	0.91936	3.91e-09
ENDOMETRIUM--carcinoma_to_lung	0.975742	5.4e-14
KIDNEY--carcinoma_to_bone	0.980853	1.28e-10
KIDNEY--carcinoma_to_brain	0.968154	3.39e-09
KIDNEY--carcinoma_to_kidney	0.91272	2.08e-06
KIDNEY--carcinoma_to_liver	0.903517	3.89e-06
KIDNEY--carcinoma_to_lung	0.894454	6.82e-06
LARGE_INTESTINE--carcinoma_to_bone	0.926476	4.16e-12
LARGE_INTESTINE--carcinoma_to_brain	0.965323	4.28e-16
LARGE_INTESTINE--carcinoma_to_kidney	0.911054	4.13e-11
LARGE_INTESTINE--carcinoma_to_liver	0.97359	1.49e-17
LARGE_INTESTINE--carcinoma_to_lung	0.955257	9.8e-15
LIVER--carcinoma_to_bone	0.951249	1.54e-08
LIVER--carcinoma_to_brain	0.962219	2.67e-09
LIVER--carcinoma_to_kidney	0.93547	1.05e-07
LIVER--carcinoma_to_liver	0.872055	1.07e-05
LIVER--carcinoma_to_lung	0.901409	1.86e-06
LUNG--adenocarcinoma_to_bone	0.929777	3.11e-13
LUNG--adenocarcinoma_to_brain	0.956332	5.98e-16
LUNG--adenocarcinoma_to_liver	0.946264	9.27e-15
LUNG--adenocarcinoma_to_lung	0.904267	1.75e-11
LUNG--large_cell_carcinoma_to_bone	0.975089	3.43e-07
LUNG--large_cell_carcinoma_to_brain	0.81873	0.00205678
LUNG--large_cell_carcinoma_to_kidney	0.769084	0.0056603
LUNG--large_cell_carcinoma_to_liver	0.89251	0.000218957
LUNG--large_cell_carcinoma_to_lung	0.848164	0.000969186
LUNG--non_small_cell_carcinoma_to_brain	0.966899	4.02e-12
LUNG--non_small_cell_carcinoma_to_kidney	0.98969	1.2e-16
LUNG--non_small_cell_carcinoma_to_lung	0.844432	2.84e-06
LUNG--squamous_cell_carcinoma_to_bone	0.911303	5.82e-08
LUNG--squamous_cell_carcinoma_to_brain	0.906311	9.1e-08
LUNG--squamous_cell_carcinoma_to_kidney	0.89836	1.77e-07
LUNG--squamous_cell_carcinoma_to_liver	0.953534	2.76e-10
LUNG--squamous_cell_carcinoma_to_lung	0.909589	6.8e-08
OESOPHAGUS--carcinoma_to_bone	0.826509	3.88e-06
OESOPHAGUS--carcinoma_to_brain	0.940928	2.21e-10
OESOPHAGUS--carcinoma_to_kidney	0.931434	8.78e-10
OESOPHAGUS--carcinoma_to_liver	0.88524	9.73e-08
OESOPHAGUS--carcinoma_to_lung	0.839114	2e-06
OVARY--carcinoma_to_bone	0.925172	9.94e-14
OVARY--carcinoma_to_brain	0.406	0.0233
OVARY--carcinoma_to_kidney	0.872219	1.64e-10
OVARY--carcinoma_to_liver	0.938051	6.98e-15
OVARY--carcinoma_to_lung	0.967282	8.05e-19
PANCREAS--carcinoma_to_bone	0.816329	6.99e-09
PANCREAS--carcinoma_to_brain	0.722051	2.1e-06
PANCREAS--carcinoma_to_liver	0.795504	1.49e-07
SKIN--malignant_melanoma_to_bone	0.924118	1.84e-17
SKIN--malignant_melanoma_to_brain	0.977787	2.14e-27
SKIN--malignant_melanoma_to_kidney	0.912595	2.44e-16
SKIN--malignant_melanoma_to_liver	0.877601	1.07e-13
SKIN--malignant_melanoma_to_lung	0.90314	1.58e-15
URINARY_TRACT--carcinoma_to_bone	0.966324	7.4e-14
URINARY_TRACT--carcinoma_to_brain	0.936291	5.24e-11
URINARY_TRACT--carcinoma_to_kidney	0.959589	4.87e-13
URINARY_TRACT--carcinoma_to_liver	0.937509	4.3e-11
URINARY_TRACT--carcinoma_to_lung	0.799513	4.72e-06
