# Supplementary material for: Comparative analyses of gene networks mediating cancer metastatic potentials across lineage types
Source: Brief Bioinform. 2024 Jul 22;25(4):bbae357. doi: 10.1093/bib/bbae357 (PMC11262869; doi:10.1093/bib/bbae357)
Supplement: TableS7_network_bbae357 [file tables7_network_bbae357.xlsx]

## Sheet: Network_1
source_node	source_cluster	target_node	target_cluster	edge_values	edge_type
ADRB2	1	LDLR	1	0.213545	Within cluster
ADRB2	1	PICALM	1	0.15352	Within cluster
ADRB2	1	DAB2	1	0.17714	Within cluster
ADRB2	1	AP2M1	1	0.160146	Within cluster
ADRB2	1	AP2S1	1	0.0661463	Within cluster
ADRB2	1	HGS	1	0.162915	Within cluster
ADRB2	1	AP2B1	1	0.137172	Within cluster
ADRB2	1	CLTC	1	-0.0247815	Within cluster
ADRB2	1	NEDD4	1	0.267042	Within cluster
AJUBA	1	PSMD5	1	0.341212	Within cluster
AJUBA	1	PSMB9	1	0.0363082	Within cluster
AJUBA	1	PSMB10	1	-0.114919	Within cluster
AJUBA	1	PSME1	1	0.0386963	Within cluster
AJUBA	1	PSMD2	1	0.317487	Within cluster
AJUBA	1	PSMB8	1	-0.0224349	Within cluster
AJUBA	1	PSMB5	1	0.300114	Within cluster
AJUBA	1	UBC	1	0.256402	Within cluster
AJUBA	1	SQSTM1	1	0.396582	Within cluster
AJUBA	1	EPAS1	1	0.489346	Within cluster
AJUBA	1	HIF1A	1	0.377633	Within cluster
AJUBA	1	LIMD1	1	-0.132499	Within cluster
ANAPC13	1	FZR1	1	-0.0955696	Within cluster
ANAPC13	1	MAD1L1	1	-0.0859292	Within cluster
ANAPC13	1	UBC	1	0.237957	Within cluster
ANAPC13	1	CUL7	1	0.138829	Within cluster
AP2B1	1	EHD2	1	0.207848	Within cluster
AP2B1	1	STAM2	1	0.0293071	Within cluster
AP2B1	1	ADRB2	1	0.137172	Within cluster
AP2B1	1	DAB2	1	0.0825634	Within cluster
AP2B1	1	HGS	1	0.358685	Within cluster
AP2B1	1	MYO6	1	0.176443	Within cluster
AP2B1	1	STAM	1	0.168934	Within cluster
AP2B1	1	PICALM	1	0.257689	Within cluster
AP2B1	1	AP2M1	1	0.24523	Within cluster
AP2B1	1	UBC	1	0.306207	Within cluster
AP2B1	1	LDLR	1	0.189585	Within cluster
AP2B1	1	AP2S1	1	0.18952	Within cluster
AP2B1	1	CLTC	1	0.183783	Within cluster
AP2M1	1	STAM2	1	0.160618	Within cluster
AP2M1	1	ADRB2	1	0.160146	Within cluster
AP2M1	1	DAB2	1	0.328881	Within cluster
AP2M1	1	HGS	1	0.392517	Within cluster
AP2M1	1	MYO6	1	-0.0396679	Within cluster
AP2M1	1	STAM	1	0.207356	Within cluster
AP2M1	1	PICALM	1	0.252682	Within cluster
AP2M1	1	LDLR	1	0.0712859	Within cluster
AP2M1	1	UBC	1	0.278852	Within cluster
AP2M1	1	CLTC	1	0.101569	Within cluster
AP2M1	1	AP2B1	1	0.24523	Within cluster
AP2M1	1	AP2S1	1	0.458428	Within cluster
AP2S1	1	EHD2	1	0.390797	Within cluster
AP2S1	1	STAM2	1	0.14447	Within cluster
AP2S1	1	ADRB2	1	0.0661463	Within cluster
AP2S1	1	DAB2	1	0.397458	Within cluster
AP2S1	1	HGS	1	0.249717	Within cluster
AP2S1	1	STAM	1	0.280155	Within cluster
AP2S1	1	PICALM	1	0.124391	Within cluster
AP2S1	1	AP2M1	1	0.458428	Within cluster
AP2S1	1	UBC	1	0.146849	Within cluster
AP2S1	1	LDLR	1	0.0379778	Within cluster
AP2S1	1	CLTC	1	0.118826	Within cluster
AP2S1	1	AP2B1	1	0.18952	Within cluster
ATG7	1	UBE2B	1	0.0523784	Within cluster
ATG7	1	UBE2L6	1	0.0597348	Within cluster
ATG7	1	GABARAP	1	-0.0495854	Within cluster
ATG7	1	UBA7	1	0.175054	Within cluster
ATG7	1	UBE2A	1	0.109579	Within cluster
ATG7	1	UBC	1	0.188987	Within cluster
ATG7	1	MAP1LC3A	1	0.0931284	Within cluster
ATG7	1	MAP1LC3B	1	0.132546	Within cluster
ATG7	1	GABARAPL1	1	0.0387063	Within cluster
AURKA	1	PSMD5	1	0.190455	Within cluster
AURKA	1	PSME1	1	-0.0606921	Within cluster
AURKA	1	PSMB9	1	0.0476871	Within cluster
AURKA	1	PSMB10	1	-0.0591707	Within cluster
AURKA	1	PSMB8	1	-0.0312712	Within cluster
AURKA	1	PSMD2	1	0.378945	Within cluster
AURKA	1	OPTN	1	-0.0369525	Within cluster
AURKA	1	PSMB5	1	0.228003	Within cluster
AURKA	1	UBC	1	0.0213987	Within cluster
AURKA	1	BIRC3	1	0.0898531	Within cluster
AURKA	1	BIRC2	1	0.0970321	Within cluster
AURKA	1	OTUD7B	1	0.126342	Within cluster
AURKA	1	FZR1	1	0.0991169	Within cluster
BCL10	1	NFKBIA	1	0.173979	Within cluster
BCL10	1	CSNK1A1	1	0.304914	Within cluster
BCL10	1	BIRC3	1	0.341711	Within cluster
BCL10	1	NFKBIE	1	0.0429425	Within cluster
BCL10	1	RBCK1	1	0.174068	Within cluster
BCL10	1	CASP8	1	0.194094	Within cluster
BCL10	1	TAB2	1	0.139244	Within cluster
BCL10	1	CARD11	1	0.108829	Within cluster
BCL10	1	CARD10	1	0.375525	Within cluster
BCL10	1	UBC	1	0.227021	Within cluster
BCL10	1	BIRC2	1	0.302439	Within cluster
BCL10	1	TNFAIP3	1	0.281781	Within cluster
BCL10	1	MALT1	1	0.08921	Within cluster
BIRC2	1	TNFRSF1A	1	0.304731	Within cluster
BIRC2	1	PSMD5	1	0.0780704	Within cluster
BIRC2	1	RIPK3	1	-0.144701	Within cluster
BIRC2	1	AURKA	1	0.0970321	Within cluster
BIRC2	1	NOD1	1	-0.0955305	Within cluster
BIRC2	1	LTBR	1	0.191003	Within cluster
BIRC2	1	TICAM1	1	0.186244	Within cluster
BIRC2	1	TANK	1	0.221715	Within cluster
BIRC2	1	RIPK1	1	0.17173	Within cluster
BIRC2	1	BIRC3	1	0.488797	Within cluster
BIRC2	1	TLR3	1	0.307404	Within cluster
BIRC2	1	FADD	1	0.250691	Within cluster
BIRC2	1	PSMD2	1	0.241131	Within cluster
BIRC2	1	TRADD	1	0.222428	Within cluster
BIRC2	1	RBCK1	1	0.0719515	Within cluster
BIRC2	1	CASP8	1	0.0268373	Within cluster
BIRC2	1	PSMB10	1	-0.0328985	Within cluster
BIRC2	1	PSMB5	1	-0.00963467	Within cluster
BIRC2	1	TAB2	1	0.0530909	Within cluster
BIRC2	1	PSMB9	1	0.177769	Within cluster
BIRC2	1	PSMB8	1	0.047737	Within cluster
BIRC2	1	OPTN	1	0.465608	Within cluster
BIRC2	1	PSME1	1	-0.1243	Within cluster
BIRC2	1	TAX1BP1	1	0.21998	Within cluster
BIRC2	1	CYLD	1	0.135099	Within cluster
BIRC2	1	UBC	1	0.252365	Within cluster
BIRC2	1	OTUD7B	1	0.0956081	Within cluster
BIRC2	1	IKBKE	1	0.0820286	Within cluster
BIRC2	1	ITCH	1	0.173626	Within cluster
BIRC2	1	BCL10	1	0.302439	Within cluster
BIRC2	1	MAP3K14	1	0.28562	Within cluster
BIRC2	1	MYD88	1	-0.0394062	Within cluster
BIRC2	1	TNFAIP3	1	0.202983	Within cluster
BIRC3	1	TNFRSF1A	1	0.171375	Within cluster
BIRC3	1	PSMD5	1	0.0668685	Within cluster
BIRC3	1	RIPK3	1	0.109498	Within cluster
BIRC3	1	AURKA	1	0.0898531	Within cluster
BIRC3	1	NOD1	1	0.082421	Within cluster
BIRC3	1	LTBR	1	0.179638	Within cluster
BIRC3	1	TICAM1	1	0.410798	Within cluster
BIRC3	1	RIPK1	1	0.0683699	Within cluster
BIRC3	1	PSMD2	1	0.0363303	Within cluster
BIRC3	1	PSMB10	1	0.329177	Within cluster
BIRC3	1	PSME1	1	0.276356	Within cluster
BIRC3	1	PSMB5	1	-0.159434	Within cluster
BIRC3	1	OTUD7B	1	-0.0591313	Within cluster
BIRC3	1	PSMB8	1	0.391667	Within cluster
BIRC3	1	PSMB9	1	0.468624	Within cluster
BIRC3	1	ITCH	1	0.282425	Within cluster
BIRC3	1	OPTN	1	0.401159	Within cluster
BIRC3	1	TLR3	1	0.326472	Within cluster
BIRC3	1	MAP3K14	1	0.493645	Within cluster
BIRC3	1	TAX1BP1	1	0.121902	Within cluster
BIRC3	1	IKBKE	1	0.40867	Within cluster
BIRC3	1	TAB2	1	0.0527927	Within cluster
BIRC3	1	UBC	1	0.241429	Within cluster
BIRC3	1	CFLAR	1	0.406047	Within cluster
BIRC3	1	MALT1	1	0.270864	Within cluster
BIRC3	1	TNFAIP3	1	0.477574	Within cluster
BIRC3	1	CASP8	1	0.392844	Within cluster
BIRC3	1	MYD88	1	0.16603	Within cluster
BIRC3	1	BCL10	1	0.341711	Within cluster
BIRC3	1	RBCK1	1	0.200966	Within cluster
BIRC3	1	CYLD	1	0.126002	Within cluster
BIRC3	1	FADD	1	0.200162	Within cluster
BIRC3	1	BIRC2	1	0.488797	Within cluster
BIRC3	1	TRADD	1	0.406435	Within cluster
BNIP3	1	GABARAP	1	0.23387	Within cluster
BNIP3	1	BNIP3L	1	0.433654	Within cluster
BNIP3	1	GABARAPL1	1	0.20343	Within cluster
BNIP3L	1	GABARAP	1	0.289375	Within cluster
BNIP3L	1	BNIP3	1	0.433654	Within cluster
BNIP3L	1	MAP1LC3A	1	0.146542	Within cluster
BNIP3L	1	MAP1LC3B	1	0.255071	Within cluster
BNIP3L	1	GABARAPL1	1	0.187545	Within cluster
CARD10	1	CARD11	1	0.0801628	Within cluster
CARD10	1	BCL10	1	0.375525	Within cluster
CARD10	1	MALT1	1	0.0575568	Within cluster
CARD11	1	NFKBIA	1	0.24003	Within cluster
CARD11	1	CSNK1A1	1	0.0317535	Within cluster
CARD11	1	NFKBIE	1	0.229726	Within cluster
CARD11	1	RBCK1	1	0.0968295	Within cluster
CARD11	1	TAB2	1	-0.0417441	Within cluster
CARD11	1	CARD10	1	0.0801628	Within cluster
CARD11	1	BCL10	1	0.108829	Within cluster
CARD11	1	MALT1	1	0.0640122	Within cluster
CASP8	1	TNFRSF1A	1	0.106023	Within cluster
CASP8	1	RIPK3	1	0.228554	Within cluster
CASP8	1	NOD1	1	0.191792	Within cluster
CASP8	1	TNFSF10	1	0.284196	Within cluster
CASP8	1	TICAM1	1	0.207683	Within cluster
CASP8	1	RIPK1	1	0.112633	Within cluster
CASP8	1	BIRC3	1	0.392844	Within cluster
CASP8	1	TNFRSF10B	1	0.162477	Within cluster
CASP8	1	TLR3	1	0.215881	Within cluster
CASP8	1	FADD	1	0.10081	Within cluster
CASP8	1	CFLAR	1	0.468634	Within cluster
CASP8	1	TRIM25	1	0.399528	Within cluster
CASP8	1	RNF135	1	0.23819	Within cluster
CASP8	1	TRADD	1	0.217765	Within cluster
CASP8	1	OPTN	1	0.102112	Within cluster
CASP8	1	MAP3K14	1	0.190568	Within cluster
CASP8	1	IFIH1	1	0.36068	Within cluster
CASP8	1	TNFAIP3	1	0.298159	Within cluster
CASP8	1	MAVS	1	0.131265	Within cluster
CASP8	1	DDX58	1	0.242348	Within cluster
CASP8	1	BIRC2	1	0.0268373	Within cluster
CASP8	1	CYLD	1	0.0151095	Within cluster
CASP8	1	SQSTM1	1	0.184071	Within cluster
CASP8	1	BCL10	1	0.194094	Within cluster
CASP8	1	MALT1	1	0.0751405	Within cluster
CASP8	1	FAS	1	0.181071	Within cluster
CCND1	1	PSMD5	1	0.210775	Within cluster
CCND1	1	PSME1	1	-0.189897	Within cluster
CCND1	1	PSMB10	1	-0.209594	Within cluster
CCND1	1	PSMD2	1	0.256793	Within cluster
CCND1	1	PSMB8	1	-0.212136	Within cluster
CCND1	1	PSMB9	1	-0.16514	Within cluster
CCND1	1	PSMB5	1	0.280078	Within cluster
CCND1	1	UBC	1	0.210975	Within cluster
CCND1	1	HIF1A	1	0.295799	Within cluster
CCND1	1	CCND3	1	-0.245319	Within cluster
CCND1	1	CDK6	1	-0.110661	Within cluster
CCND1	1	CDKN1A	1	0.252937	Within cluster
CCND3	1	CCND1	1	-0.245319	Within cluster
CCND3	1	CDK6	1	0.0950862	Within cluster
CCND3	1	CDKN1A	1	-0.0342659	Within cluster
CDC37	1	RIPK3	1	0.0610569	Within cluster
CDC37	1	STUB1	1	0.270285	Within cluster
CDC37	1	IRAK1	1	0.173379	Within cluster
CDC37	1	MAP3K14	1	0.0157925	Within cluster
CDC37	1	HGS	1	0.187159	Within cluster
CDC37	1	UBC	1	-0.130759	Within cluster
CDC37	1	MLKL	1	0.178766	Within cluster
CDC37	1	IKBKE	1	0.194588	Within cluster
CDC37	1	CDK6	1	0.0573098	Within cluster
CDC37	1	PINK1	1	0.0795994	Within cluster
CDK6	1	CDC37	1	0.0573098	Within cluster
CDK6	1	CCND1	1	-0.110661	Within cluster
CDK6	1	FZR1	1	0.0355131	Within cluster
CDK6	1	CCND3	1	0.0950862	Within cluster
CDK6	1	CDKN1A	1	-0.0185725	Within cluster
CDKN1A	1	PSMD5	1	-0.0360028	Within cluster
CDKN1A	1	CCND1	1	0.252937	Within cluster
CDKN1A	1	CDK6	1	-0.0185725	Within cluster
CDKN1A	1	PSMD2	1	0.0167145	Within cluster
CDKN1A	1	PSMB10	1	-0.0322153	Within cluster
CDKN1A	1	PSMB5	1	0.0509718	Within cluster
CDKN1A	1	CCND3	1	-0.0342659	Within cluster
CDKN1A	1	PSMB9	1	0.0407184	Within cluster
CDKN1A	1	PSMB8	1	0.0504234	Within cluster
CDKN1A	1	PSME1	1	-0.0260148	Within cluster
CDKN1A	1	FZR1	1	0.045036	Within cluster
CDKN1A	1	NFE2L2	1	0.202652	Within cluster
CDKN1A	1	UBC	1	0.210878	Within cluster
CETN2	1	OPTN	1	0.258454	Within cluster
CETN2	1	UBC	1	0.284055	Within cluster
CETN2	1	MAD1L1	1	-0.192149	Within cluster
CFLAR	1	RIPK3	1	0.177354	Within cluster
CFLAR	1	TNFSF10	1	0.277294	Within cluster
CFLAR	1	TICAM1	1	0.292857	Within cluster
CFLAR	1	RIPK1	1	0.183826	Within cluster
CFLAR	1	BIRC3	1	0.406047	Within cluster
CFLAR	1	TNFRSF10B	1	0.122812	Within cluster
CFLAR	1	FADD	1	0.0328911	Within cluster
CFLAR	1	UBC	1	0.169019	Within cluster
CFLAR	1	RBCK1	1	0.195047	Within cluster
CFLAR	1	ITCH	1	0.0601426	Within cluster
CFLAR	1	FAS	1	0.28748	Within cluster
CFLAR	1	CASP8	1	0.468634	Within cluster
CFLAR	1	TRADD	1	0.242191	Within cluster
CHMP5	1	UBC	1	0.17642	Within cluster
CHMP5	1	PDCD6IP	1	-0.0672065	Within cluster
CHMP5	1	MLKL	1	-0.0296634	Within cluster
CHMP5	1	CHMP6	1	-0.134611	Within cluster
CHMP6	1	CHMP5	1	-0.134611	Within cluster
CHMP6	1	STAM2	1	0.161552	Within cluster
CHMP6	1	GABARAP	1	0.0513697	Within cluster
CHMP6	1	MLKL	1	0.00528834	Within cluster
CHMP6	1	MAP1LC3B	1	0.0515394	Within cluster
CHMP6	1	MAP1LC3A	1	0.109866	Within cluster
CHMP6	1	GABARAPL1	1	0.0905726	Within cluster
CHMP6	1	UBC	1	0.147562	Within cluster
CHMP6	1	PDCD6IP	1	0.0147374	Within cluster
CHMP6	1	STAM	1	0.133129	Within cluster
CHMP6	1	HGS	1	0.378374	Within cluster
CLTC	1	EHD2	1	0.161079	Within cluster
CLTC	1	STAM2	1	0.197456	Within cluster
CLTC	1	FTH1	1	0.198818	Within cluster
CLTC	1	ADRB2	1	-0.0247815	Within cluster
CLTC	1	DAB2	1	0.243969	Within cluster
CLTC	1	TOLLIP	1	0.0873342	Within cluster
CLTC	1	HGS	1	0.233983	Within cluster
CLTC	1	MYO6	1	0.0663963	Within cluster
CLTC	1	MAP1LC3A	1	0.113934	Within cluster
CLTC	1	FTL	1	0.142224	Within cluster
CLTC	1	STAM	1	0.167674	Within cluster
CLTC	1	SQSTM1	1	0.32661	Within cluster
CLTC	1	PICALM	1	0.0748462	Within cluster
CLTC	1	AP2M1	1	0.101569	Within cluster
CLTC	1	TOM1	1	0.0764888	Within cluster
CLTC	1	UBC	1	0.201424	Within cluster
CLTC	1	LDLR	1	0.0428052	Within cluster
CLTC	1	AP2S1	1	0.118826	Within cluster
CLTC	1	AP2B1	1	0.183783	Within cluster
CSNK1A1	1	UBC	1	0.182693	Within cluster
CSNK1A1	1	CARD11	1	0.0317535	Within cluster
CSNK1A1	1	MALT1	1	-0.0912163	Within cluster
CSNK1A1	1	BCL10	1	0.304914	Within cluster
CUL7	1	TICAM1	1	0.0399155	Within cluster
CUL7	1	FZR1	1	0.102964	Within cluster
CUL7	1	OBSL1	1	0.249914	Within cluster
CUL7	1	ANAPC13	1	0.138829	Within cluster
CUL7	1	ISG15	1	0.0239199	Within cluster
CUL7	1	UBC	1	0.0867213	Within cluster
CYLD	1	TNFRSF1A	1	6.94073e-06	Within cluster
CYLD	1	NOD1	1	0.0566059	Within cluster
CYLD	1	RIPK1	1	0.100607	Within cluster
CYLD	1	BIRC3	1	0.126002	Within cluster
CYLD	1	FADD	1	-0.192166	Within cluster
CYLD	1	TRADD	1	0.127123	Within cluster
CYLD	1	RBCK1	1	0.112014	Within cluster
CYLD	1	CASP8	1	0.0151095	Within cluster
CYLD	1	TAB2	1	0.197588	Within cluster
CYLD	1	OPTN	1	0.267409	Within cluster
CYLD	1	DDX58	1	0.0915992	Within cluster
CYLD	1	SQSTM1	1	-0.0374499	Within cluster
CYLD	1	MAVS	1	0.048588	Within cluster
CYLD	1	BIRC2	1	0.135099	Within cluster
CYLD	1	IKBKE	1	0.121077	Within cluster
CYLD	1	UBC	1	-0.0808053	Within cluster
DAB2	1	STAM2	1	0.350538	Within cluster
DAB2	1	ADRB2	1	0.17714	Within cluster
DAB2	1	UBC	1	0.12618	Within cluster
DAB2	1	STAM	1	0.326975	Within cluster
DAB2	1	AP2S1	1	0.397458	Within cluster
DAB2	1	HGS	1	0.231322	Within cluster
DAB2	1	AP2M1	1	0.328881	Within cluster
DAB2	1	CLTC	1	0.243969	Within cluster
DAB2	1	PICALM	1	0.302765	Within cluster
DAB2	1	AP2B1	1	0.0825634	Within cluster
DAB2	1	LDLR	1	0.056753	Within cluster
DAB2	1	MYO6	1	-0.1247	Within cluster
DDX58	1	NFKBIA	1	0.325861	Within cluster
DDX58	1	EIF2AK2	1	0.40108	Within cluster
DDX58	1	TNFSF10	1	0.361784	Within cluster
DDX58	1	DHX58	1	0.414112	Within cluster
DDX58	1	TRIM21	1	0.426807	Within cluster
DDX58	1	TANK	1	0.179676	Within cluster
DDX58	1	RIPK1	1	0.154159	Within cluster
DDX58	1	UBE2L6	1	0.359992	Within cluster
DDX58	1	FADD	1	0.177454	Within cluster
DDX58	1	TRIM25	1	0.316729	Within cluster
DDX58	1	RNF135	1	0.124283	Within cluster
DDX58	1	UBA7	1	0.349237	Within cluster
DDX58	1	CASP8	1	0.242348	Within cluster
DDX58	1	NFKB2	1	0.235137	Within cluster
DDX58	1	IFIT1	1	0.60369	Within cluster
DDX58	1	IFIT3	1	0.61862	Within cluster
DDX58	1	ITCH	1	0.192874	Within cluster
DDX58	1	SQSTM1	1	0.180687	Within cluster
DDX58	1	IRF9	1	0.519646	Within cluster
DDX58	1	NLRX1	1	0.186784	Within cluster
DDX58	1	IFIH1	1	0.451462	Within cluster
DDX58	1	UBC	1	0.177845	Within cluster
DDX58	1	IKBKE	1	0.243538	Within cluster
DDX58	1	CYLD	1	0.0915992	Within cluster
DDX58	1	IRF3	1	0.0647887	Within cluster
DDX58	1	IRF7	1	0.370111	Within cluster
DDX58	1	MAVS	1	0.0287788	Within cluster
DDX58	1	ISG15	1	0.578601	Within cluster
DERL2	1	UBC	1	0.12986	Within cluster
DERL2	1	ERLIN2	1	0.0954099	Within cluster
DERL2	1	ERLIN1	1	0.184323	Within cluster
DERL2	1	NPLOC4	1	0.136479	Within cluster
DERL2	1	ERLEC1	1	0.382532	Within cluster
DHX58	1	EIF2AK2	1	0.254857	Within cluster
DHX58	1	UBA7	1	0.562319	Within cluster
DHX58	1	IRF9	1	0.460419	Within cluster
DHX58	1	IFIT3	1	0.514432	Within cluster
DHX58	1	IFIT1	1	0.428255	Within cluster
DHX58	1	RNF135	1	0.309786	Within cluster
DHX58	1	TRIM25	1	0.440257	Within cluster
DHX58	1	IRF7	1	0.421751	Within cluster
DHX58	1	ISG15	1	0.409882	Within cluster
DHX58	1	DDX58	1	0.414112	Within cluster
DHX58	1	IFIH1	1	0.431639	Within cluster
EHD2	1	AP2S1	1	0.390797	Within cluster
EHD2	1	AP2B1	1	0.207848	Within cluster
EHD2	1	CLTC	1	0.161079	Within cluster
EIF2AK2	1	TRIM21	1	0.1902	Within cluster
EIF2AK2	1	UBE2L6	1	0.270077	Within cluster
EIF2AK2	1	TRIM25	1	0.135486	Within cluster
EIF2AK2	1	DHX58	1	0.254857	Within cluster
EIF2AK2	1	IRF7	1	0.167479	Within cluster
EIF2AK2	1	MAVS	1	-0.00672203	Within cluster
EIF2AK2	1	NFE2L2	1	0.0855249	Within cluster
EIF2AK2	1	IFIT3	1	0.464471	Within cluster
EIF2AK2	1	FADD	1	0.0521408	Within cluster
EIF2AK2	1	IFIH1	1	0.404258	Within cluster
EIF2AK2	1	RIPK1	1	-0.0111311	Within cluster
EIF2AK2	1	DDX58	1	0.40108	Within cluster
EIF2AK2	1	ISG15	1	0.418879	Within cluster
EIF2AK2	1	IFIT1	1	0.501783	Within cluster
EPAS1	1	PSMD5	1	0.182155	Within cluster
EPAS1	1	NR3C1	1	0.245934	Within cluster
EPAS1	1	AJUBA	1	0.489346	Within cluster
EPAS1	1	PSMB9	1	0.0352258	Within cluster
EPAS1	1	PSMB10	1	-0.0883616	Within cluster
EPAS1	1	PSMB5	1	0.103545	Within cluster
EPAS1	1	PSME1	1	-0.036978	Within cluster
EPAS1	1	PSMD2	1	0.155872	Within cluster
EPAS1	1	PSMB8	1	0.0091087	Within cluster
EPAS1	1	LIMD1	1	-0.134075	Within cluster
EPAS1	1	UBC	1	0.295907	Within cluster
EPAS1	1	NBR1	1	0.274719	Within cluster
EPAS1	1	HIF1A	1	0.383288	Within cluster
ERLEC1	1	DERL2	1	0.382532	Within cluster
ERLEC1	1	UBC	1	0.236315	Within cluster
ERLEC1	1	ERLIN1	1	0.130909	Within cluster
ERLEC1	1	ERLIN2	1	0.161235	Within cluster
ERLIN1	1	DERL2	1	0.184323	Within cluster
ERLIN1	1	ERLEC1	1	0.130909	Within cluster
ERLIN1	1	UBC	1	0.178836	Within cluster
ERLIN1	1	ERLIN2	1	0.173501	Within cluster
ERLIN2	1	DERL2	1	0.0954099	Within cluster
ERLIN2	1	ERLEC1	1	0.161235	Within cluster
ERLIN2	1	ERLIN1	1	0.173501	Within cluster
ERLIN2	1	UBC	1	0.040155	Within cluster
FADD	1	TNFRSF1A	1	0.300353	Within cluster
FADD	1	RIPK3	1	0.0653604	Within cluster
FADD	1	EIF2AK2	1	0.0521408	Within cluster
FADD	1	TNFSF10	1	0.084117	Within cluster
FADD	1	TICAM1	1	0.169081	Within cluster
FADD	1	RIPK1	1	0.076105	Within cluster
FADD	1	BIRC3	1	0.200162	Within cluster
FADD	1	TNFRSF10B	1	0.212559	Within cluster
FADD	1	TLR3	1	0.24038	Within cluster
FADD	1	OTUD7B	1	0.114399	Within cluster
FADD	1	RNF135	1	0.136896	Within cluster
FADD	1	TRIM25	1	0.0834997	Within cluster
FADD	1	IFIH1	1	0.0896921	Within cluster
FADD	1	DDX58	1	0.177454	Within cluster
FADD	1	TNFAIP3	1	0.176792	Within cluster
FADD	1	CYLD	1	-0.192166	Within cluster
FADD	1	MAVS	1	0.049314	Within cluster
FADD	1	BIRC2	1	0.250691	Within cluster
FADD	1	MYD88	1	0.13346	Within cluster
FADD	1	CASP8	1	0.10081	Within cluster
FADD	1	TRADD	1	0.337082	Within cluster
FADD	1	CFLAR	1	0.0328911	Within cluster
FADD	1	FAS	1	0.134535	Within cluster
FAS	1	TNFRSF1A	1	0.269258	Within cluster
FAS	1	RIPK3	1	0.0527012	Within cluster
FAS	1	TNFSF10	1	0.160365	Within cluster
FAS	1	RIPK1	1	0.0789015	Within cluster
FAS	1	TNFRSF10B	1	0.412713	Within cluster
FAS	1	FADD	1	0.134535	Within cluster
FAS	1	CFLAR	1	0.28748	Within cluster
FAS	1	TRADD	1	0.332498	Within cluster
FAS	1	CASP8	1	0.181071	Within cluster
FTH1	1	PICALM	1	0.117447	Within cluster
FTH1	1	CLTC	1	0.198818	Within cluster
FTH1	1	FTL	1	0.286404	Within cluster
FTL	1	FTH1	1	0.286404	Within cluster
FTL	1	PICALM	1	0.158403	Within cluster
FTL	1	CLTC	1	0.142224	Within cluster
FTL	1	UBC	1	0.103528	Within cluster
FZR1	1	PSMD5	1	0.0145107	Within cluster
FZR1	1	AURKA	1	0.0991169	Within cluster
FZR1	1	CDK6	1	0.0355131	Within cluster
FZR1	1	PSMD2	1	0.0939143	Within cluster
FZR1	1	PSMB10	1	0.126975	Within cluster
FZR1	1	PSMB5	1	0.0628323	Within cluster
FZR1	1	PSMB9	1	0.0781925	Within cluster
FZR1	1	PSMB8	1	0.112946	Within cluster
FZR1	1	PSME1	1	0.0651271	Within cluster
FZR1	1	CDKN1A	1	0.045036	Within cluster
FZR1	1	CUL7	1	0.102964	Within cluster
FZR1	1	UBC	1	-0.0992763	Within cluster
FZR1	1	MAD1L1	1	0.215041	Within cluster
FZR1	1	ANAPC13	1	-0.0955696	Within cluster
GABARAP	1	CHMP6	1	0.0513697	Within cluster
GABARAP	1	NEDD4	1	-0.0239134	Within cluster
GABARAP	1	MAP1LC3B	1	0.23488	Within cluster
GABARAP	1	MAP1LC3A	1	0.325965	Within cluster
GABARAP	1	GABARAPL1	1	0.122096	Within cluster
GABARAP	1	TAX1BP1	1	0.112397	Within cluster
GABARAP	1	OPTN	1	0.135126	Within cluster
GABARAP	1	BNIP3L	1	0.289375	Within cluster
GABARAP	1	BNIP3	1	0.23387	Within cluster
GABARAP	1	SQSTM1	1	0.0437911	Within cluster
GABARAP	1	ATG7	1	-0.0495854	Within cluster
GABARAP	1	NBR1	1	0.136639	Within cluster
GABARAPL1	1	GABARAP	1	0.122096	Within cluster
GABARAPL1	1	CHMP6	1	0.0905726	Within cluster
GABARAPL1	1	NBR1	1	0.320142	Within cluster
GABARAPL1	1	ATG7	1	0.0387063	Within cluster
GABARAPL1	1	BNIP3	1	0.20343	Within cluster
GABARAPL1	1	MAP1LC3A	1	0.101129	Within cluster
GABARAPL1	1	OPTN	1	0.353936	Within cluster
GABARAPL1	1	BNIP3L	1	0.187545	Within cluster
GABARAPL1	1	SQSTM1	1	0.390715	Within cluster
GABARAPL1	1	TAX1BP1	1	0.344794	Within cluster
GABARAPL1	1	NEDD4	1	0.224958	Within cluster
GABARAPL1	1	MAP1LC3B	1	0.252083	Within cluster
GIPC1	1	MYO6	1	0.394417	Within cluster
HGS	1	CDC37	1	0.187159	Within cluster
HGS	1	LTBR	1	0.281706	Within cluster
HGS	1	STAM2	1	0.056237	Within cluster
HGS	1	ADRB2	1	0.162915	Within cluster
HGS	1	DAB2	1	0.231322	Within cluster
HGS	1	CHMP6	1	0.378374	Within cluster
HGS	1	LDLR	1	0.141749	Within cluster
HGS	1	PICALM	1	0.255371	Within cluster
HGS	1	AP2M1	1	0.392517	Within cluster
HGS	1	AP2S1	1	0.249717	Within cluster
HGS	1	AP2B1	1	0.358685	Within cluster
HGS	1	ITCH	1	0.0940264	Within cluster
HGS	1	NEDD4	1	0.147488	Within cluster
HGS	1	CLTC	1	0.233983	Within cluster
HGS	1	UBC	1	0.217114	Within cluster
HGS	1	STAM	1	0.178813	Within cluster
HIF1A	1	PSMD5	1	0.126351	Within cluster
HIF1A	1	STUB1	1	0.0947096	Within cluster
HIF1A	1	CCND1	1	0.295799	Within cluster
HIF1A	1	NR3C1	1	0.226356	Within cluster
HIF1A	1	AJUBA	1	0.377633	Within cluster
HIF1A	1	EPAS1	1	0.383288	Within cluster
HIF1A	1	LIMD1	1	-0.186667	Within cluster
HIF1A	1	PSMD2	1	0.25438	Within cluster
HIF1A	1	PSMB10	1	-0.23567	Within cluster
HIF1A	1	PSMB5	1	0.248579	Within cluster
HIF1A	1	PSMB9	1	-0.00817608	Within cluster
HIF1A	1	PSMB8	1	-0.0910043	Within cluster
HIF1A	1	PSME1	1	-0.124366	Within cluster
HIF1A	1	UBC	1	0.114447	Within cluster
IFIH1	1	NFKBIA	1	0.344405	Within cluster
IFIH1	1	EIF2AK2	1	0.404258	Within cluster
IFIH1	1	DHX58	1	0.431639	Within cluster
IFIH1	1	TRIM21	1	0.426623	Within cluster
IFIH1	1	TANK	1	0.233469	Within cluster
IFIH1	1	RIPK1	1	0.0832965	Within cluster
IFIH1	1	UBE2L6	1	0.435749	Within cluster
IFIH1	1	FADD	1	0.0896921	Within cluster
IFIH1	1	TRIM25	1	0.407181	Within cluster
IFIH1	1	RNF135	1	0.18295	Within cluster
IFIH1	1	CASP8	1	0.36068	Within cluster
IFIH1	1	NFKB2	1	0.331942	Within cluster
IFIH1	1	IFIT1	1	0.371609	Within cluster
IFIH1	1	IFIT3	1	0.447293	Within cluster
IFIH1	1	DDX58	1	0.451462	Within cluster
IFIH1	1	IRF9	1	0.438337	Within cluster
IFIH1	1	IRF7	1	0.430914	Within cluster
IFIH1	1	NLRX1	1	0.144955	Within cluster
IFIH1	1	MAVS	1	7.14196e-05	Within cluster
IFIH1	1	UBC	1	0.175026	Within cluster
IFIH1	1	IKBKE	1	0.24182	Within cluster
IFIH1	1	IRF3	1	0.240136	Within cluster
IFIH1	1	ISG15	1	0.441023	Within cluster
IFIH1	1	ITCH	1	0.182164	Within cluster
IFIT1	1	EIF2AK2	1	0.501783	Within cluster
IFIT1	1	DHX58	1	0.428255	Within cluster
IFIT1	1	UBE2L6	1	0.366352	Within cluster
IFIT1	1	TRIM25	1	0.191353	Within cluster
IFIT1	1	IRF9	1	0.61249	Within cluster
IFIT1	1	IRF7	1	0.234953	Within cluster
IFIT1	1	IFIH1	1	0.371609	Within cluster
IFIT1	1	ISG15	1	0.644649	Within cluster
IFIT1	1	DDX58	1	0.60369	Within cluster
IFIT1	1	IFIT3	1	0.82696	Within cluster
IFIT3	1	EIF2AK2	1	0.464471	Within cluster
IFIT3	1	DHX58	1	0.514432	Within cluster
IFIT3	1	TRIM21	1	0.462652	Within cluster
IFIT3	1	UBE2L6	1	0.489795	Within cluster
IFIT3	1	IFIT1	1	0.82696	Within cluster
IFIT3	1	IRF7	1	0.308709	Within cluster
IFIT3	1	IRF9	1	0.608583	Within cluster
IFIT3	1	DDX58	1	0.61862	Within cluster
IFIT3	1	IFIH1	1	0.447293	Within cluster
IFIT3	1	ISG15	1	0.58402	Within cluster
IKBKE	1	TNFRSF1A	1	0.175618	Within cluster
IKBKE	1	NFKBIA	1	0.300647	Within cluster
IKBKE	1	CDC37	1	0.194588	Within cluster
IKBKE	1	TICAM1	1	0.307117	Within cluster
IKBKE	1	TANK	1	0.182664	Within cluster
IKBKE	1	RIPK1	1	0.0954624	Within cluster
IKBKE	1	BIRC3	1	0.40867	Within cluster
IKBKE	1	TLR3	1	0.154069	Within cluster
IKBKE	1	TRIM25	1	0.345282	Within cluster
IKBKE	1	RNF135	1	0.180839	Within cluster
IKBKE	1	TRADD	1	0.313435	Within cluster
IKBKE	1	RBCK1	1	0.14745	Within cluster
IKBKE	1	DDX58	1	0.243538	Within cluster
IKBKE	1	TAX1BP1	1	-0.0556338	Within cluster
IKBKE	1	IRF7	1	0.202297	Within cluster
IKBKE	1	CYLD	1	0.121077	Within cluster
IKBKE	1	MAVS	1	0.122756	Within cluster
IKBKE	1	UBC	1	0.0328148	Within cluster
IKBKE	1	BIRC2	1	0.0820286	Within cluster
IKBKE	1	TNFAIP3	1	0.437339	Within cluster
IKBKE	1	IFIH1	1	0.24182	Within cluster
IKBKE	1	IRF3	1	0.314145	Within cluster
IRAK1	1	NFKBIA	1	0.0874145	Within cluster
IRAK1	1	CDC37	1	0.173379	Within cluster
IRAK1	1	NOD1	1	-0.0218625	Within cluster
IRAK1	1	TICAM1	1	0.182634	Within cluster
IRAK1	1	TOLLIP	1	0.122393	Within cluster
IRAK1	1	TAB2	1	-0.0644948	Within cluster
IRAK1	1	UBC	1	0.160941	Within cluster
IRAK1	1	SQSTM1	1	0.287616	Within cluster
IRAK1	1	MAVS	1	0.117215	Within cluster
IRAK1	1	IRF7	1	0.117721	Within cluster
IRAK1	1	MYD88	1	0.131585	Within cluster
IRF3	1	TICAM1	1	0.131276	Within cluster
IRF3	1	TRIM21	1	0.19625	Within cluster
IRF3	1	TANK	1	-0.00457352	Within cluster
IRF3	1	UBE2L6	1	0.146253	Within cluster
IRF3	1	TLR3	1	-0.00217541	Within cluster
IRF3	1	TRIM25	1	0.224446	Within cluster
IRF3	1	RNF135	1	0.0669605	Within cluster
IRF3	1	DDX58	1	0.0647887	Within cluster
IRF3	1	SQSTM1	1	-0.0223964	Within cluster
IRF3	1	IRF9	1	0.133181	Within cluster
IRF3	1	IRF7	1	0.167762	Within cluster
IRF3	1	MAVS	1	0.19339	Within cluster
IRF3	1	UBC	1	-0.00872883	Within cluster
IRF3	1	IKBKE	1	0.314145	Within cluster
IRF3	1	IFIH1	1	0.240136	Within cluster
IRF3	1	ISG15	1	0.218657	Within cluster
IRF7	1	EIF2AK2	1	0.167479	Within cluster
IRF7	1	TICAM1	1	0.210488	Within cluster
IRF7	1	DHX58	1	0.421751	Within cluster
IRF7	1	TRIM21	1	0.381588	Within cluster
IRF7	1	TANK	1	0.110065	Within cluster
IRF7	1	UBE2L6	1	0.331587	Within cluster
IRF7	1	TLR3	1	0.152067	Within cluster
IRF7	1	TRIM25	1	0.3337	Within cluster
IRF7	1	RNF135	1	0.195447	Within cluster
IRF7	1	IRAK1	1	0.117721	Within cluster
IRF7	1	IFIT1	1	0.234953	Within cluster
IRF7	1	IFIT3	1	0.308709	Within cluster
IRF7	1	DDX58	1	0.370111	Within cluster
IRF7	1	IRF9	1	0.41793	Within cluster
IRF7	1	MAVS	1	0.0590559	Within cluster
IRF7	1	ISG15	1	0.404015	Within cluster
IRF7	1	IFIH1	1	0.430914	Within cluster
IRF7	1	IKBKE	1	0.202297	Within cluster
IRF7	1	MYD88	1	0.251255	Within cluster
IRF7	1	IRF3	1	0.167762	Within cluster
IRF9	1	DHX58	1	0.460419	Within cluster
IRF9	1	TRIM21	1	0.391676	Within cluster
IRF9	1	UBE2L6	1	0.428616	Within cluster
IRF9	1	IFIT1	1	0.61249	Within cluster
IRF9	1	IFIT3	1	0.608583	Within cluster
IRF9	1	PSMB8	1	0.328838	Within cluster
IRF9	1	DDX58	1	0.519646	Within cluster
IRF9	1	IRF3	1	0.133181	Within cluster
IRF9	1	IFIH1	1	0.438337	Within cluster
IRF9	1	IRF7	1	0.41793	Within cluster
IRF9	1	ISG15	1	0.55375	Within cluster
ISG15	1	EIF2AK2	1	0.418879	Within cluster
ISG15	1	DHX58	1	0.409882	Within cluster
ISG15	1	TRIM21	1	0.371695	Within cluster
ISG15	1	UBE2L6	1	0.35932	Within cluster
ISG15	1	PSMD2	1	0.0564507	Within cluster
ISG15	1	TRIM25	1	0.284635	Within cluster
ISG15	1	UBA7	1	0.303836	Within cluster
ISG15	1	IFIT1	1	0.644649	Within cluster
ISG15	1	IFIT3	1	0.58402	Within cluster
ISG15	1	POLH	1	-0.0780087	Within cluster
ISG15	1	DDX58	1	0.578601	Within cluster
ISG15	1	SQSTM1	1	0.159137	Within cluster
ISG15	1	IRF9	1	0.55375	Within cluster
ISG15	1	IRF7	1	0.404015	Within cluster
ISG15	1	NEDD4	1	0.0742431	Within cluster
ISG15	1	CUL7	1	0.0239199	Within cluster
ISG15	1	UBC	1	0.149118	Within cluster
ISG15	1	IRF3	1	0.218657	Within cluster
ISG15	1	IFIH1	1	0.441023	Within cluster
ITCH	1	PSMD5	1	0.193585	Within cluster
ITCH	1	NOD1	1	0.00818909	Within cluster
ITCH	1	BIRC3	1	0.282425	Within cluster
ITCH	1	MLKL	1	0.141443	Within cluster
ITCH	1	PSMD2	1	0.140946	Within cluster
ITCH	1	CFLAR	1	0.0601426	Within cluster
ITCH	1	TRIM25	1	0.135126	Within cluster
ITCH	1	RNF135	1	-0.0144354	Within cluster
ITCH	1	HGS	1	0.0940264	Within cluster
ITCH	1	PSMB10	1	0.0370527	Within cluster
ITCH	1	PSMB5	1	0.143932	Within cluster
ITCH	1	PSMB9	1	0.107397	Within cluster
ITCH	1	PSMB8	1	0.0131124	Within cluster
ITCH	1	STAM	1	-0.00519998	Within cluster
ITCH	1	DDX58	1	0.192874	Within cluster
ITCH	1	PSME1	1	0.0888623	Within cluster
ITCH	1	TAX1BP1	1	0.164081	Within cluster
ITCH	1	MAVS	1	0.110453	Within cluster
ITCH	1	WWP1	1	0.223343	Within cluster
ITCH	1	UBC	1	0.161202	Within cluster
ITCH	1	BIRC2	1	0.173626	Within cluster
ITCH	1	IFIH1	1	0.182164	Within cluster
LDLR	1	STAM2	1	0.0604956	Within cluster
LDLR	1	ADRB2	1	0.213545	Within cluster
LDLR	1	DAB2	1	0.056753	Within cluster
LDLR	1	HGS	1	0.141749	Within cluster
LDLR	1	STAM	1	0.0189765	Within cluster
LDLR	1	PICALM	1	0.0643741	Within cluster
LDLR	1	AP2M1	1	0.0712859	Within cluster
LDLR	1	UBC	1	0.117881	Within cluster
LDLR	1	AP2B1	1	0.189585	Within cluster
LDLR	1	AP2S1	1	0.0379778	Within cluster
LDLR	1	CLTC	1	0.0428052	Within cluster
LIMD1	1	PSMD5	1	-0.0172559	Within cluster
LIMD1	1	AJUBA	1	-0.132499	Within cluster
LIMD1	1	EPAS1	1	-0.134075	Within cluster
LIMD1	1	PSME1	1	0.132032	Within cluster
LIMD1	1	PSMD2	1	-0.216011	Within cluster
LIMD1	1	PSMB10	1	0.162694	Within cluster
LIMD1	1	PSMB9	1	0.0790269	Within cluster
LIMD1	1	PSMB8	1	0.115243	Within cluster
LIMD1	1	PSMB5	1	-0.0666279	Within cluster
LIMD1	1	UBC	1	-0.195926	Within cluster
LIMD1	1	HIF1A	1	-0.186667	Within cluster
LTBR	1	TNFRSF1A	1	0.598597	Within cluster
LTBR	1	PSMD5	1	0.252325	Within cluster
LTBR	1	PSMD2	1	0.176388	Within cluster
LTBR	1	PSME1	1	-0.028693	Within cluster
LTBR	1	PSMB5	1	0.0941765	Within cluster
LTBR	1	HGS	1	0.281706	Within cluster
LTBR	1	PSMB10	1	-0.0592043	Within cluster
LTBR	1	PSMB9	1	-0.0845578	Within cluster
LTBR	1	PSMB8	1	-0.0385682	Within cluster
LTBR	1	RBCK1	1	0.258243	Within cluster
LTBR	1	BIRC2	1	0.191003	Within cluster
LTBR	1	BIRC3	1	0.179638	Within cluster
LTBR	1	MAP3K14	1	0.0375791	Within cluster
MAD1L1	1	CETN2	1	-0.192149	Within cluster
MAD1L1	1	FZR1	1	0.215041	Within cluster
MAD1L1	1	ANAPC13	1	-0.0859292	Within cluster
MALT1	1	NFKBIA	1	0.0899855	Within cluster
MALT1	1	RELB	1	0.274398	Within cluster
MALT1	1	CSNK1A1	1	-0.0912163	Within cluster
MALT1	1	BIRC3	1	0.270864	Within cluster
MALT1	1	NFKBIE	1	0.302259	Within cluster
MALT1	1	RBCK1	1	0.0598809	Within cluster
MALT1	1	CASP8	1	0.0751405	Within cluster
MALT1	1	TAB2	1	0.0136003	Within cluster
MALT1	1	CARD11	1	0.0640122	Within cluster
MALT1	1	CARD10	1	0.0575568	Within cluster
MALT1	1	BCL10	1	0.08921	Within cluster
MAP1LC3A	1	TRIM21	1	-0.0565365	Within cluster
MAP1LC3A	1	GABARAP	1	0.325965	Within cluster
MAP1LC3A	1	TOLLIP	1	0.176377	Within cluster
MAP1LC3A	1	CHMP6	1	0.109866	Within cluster
MAP1LC3A	1	TNIP1	1	-0.0951651	Within cluster
MAP1LC3A	1	NBR1	1	0.125671	Within cluster
MAP1LC3A	1	ATG7	1	0.0931284	Within cluster
MAP1LC3A	1	CLTC	1	0.113934	Within cluster
MAP1LC3A	1	MAVS	1	-0.019282	Within cluster
MAP1LC3A	1	UBC	1	0.0908772	Within cluster
MAP1LC3A	1	OPTN	1	0.127176	Within cluster
MAP1LC3A	1	BNIP3L	1	0.146542	Within cluster
MAP1LC3A	1	MAP1LC3B	1	0.208442	Within cluster
MAP1LC3A	1	GABARAPL1	1	0.101129	Within cluster
MAP1LC3A	1	SQSTM1	1	0.0791236	Within cluster
MAP1LC3B	1	TRIM21	1	0.068779	Within cluster
MAP1LC3B	1	GABARAP	1	0.23488	Within cluster
MAP1LC3B	1	CHMP6	1	0.0515394	Within cluster
MAP1LC3B	1	NBR1	1	0.288829	Within cluster
MAP1LC3B	1	ATG7	1	0.132546	Within cluster
MAP1LC3B	1	MAP1LC3A	1	0.208442	Within cluster
MAP1LC3B	1	PINK1	1	0.247856	Within cluster
MAP1LC3B	1	OPTN	1	0.370422	Within cluster
MAP1LC3B	1	BNIP3L	1	0.255071	Within cluster
MAP1LC3B	1	SQSTM1	1	0.22967	Within cluster
MAP1LC3B	1	TAX1BP1	1	0.143132	Within cluster
MAP1LC3B	1	GABARAPL1	1	0.252083	Within cluster
MAP1LC3B	1	NEDD4	1	0.214626	Within cluster
MAP1LC3B	1	UBC	1	0.151832	Within cluster
MAP3K14	1	PSMD5	1	0.111182	Within cluster
MAP3K14	1	RELB	1	0.42524	Within cluster
MAP3K14	1	CDC37	1	0.0157925	Within cluster
MAP3K14	1	LTBR	1	0.0375791	Within cluster
MAP3K14	1	RIPK1	1	0.052449	Within cluster
MAP3K14	1	BIRC3	1	0.493645	Within cluster
MAP3K14	1	PSMD2	1	0.228042	Within cluster
MAP3K14	1	CASP8	1	0.190568	Within cluster
MAP3K14	1	PSMB10	1	0.230947	Within cluster
MAP3K14	1	PSMB5	1	-0.0817102	Within cluster
MAP3K14	1	TAB2	1	0.113531	Within cluster
MAP3K14	1	NFKB2	1	0.442535	Within cluster
MAP3K14	1	PSMB9	1	0.373171	Within cluster
MAP3K14	1	PSMB8	1	0.247859	Within cluster
MAP3K14	1	PSME1	1	0.140087	Within cluster
MAP3K14	1	UBC	1	0.159855	Within cluster
MAP3K14	1	BIRC2	1	0.28562	Within cluster
MAVS	1	NFKBIA	1	0.00456811	Within cluster
MAVS	1	EIF2AK2	1	-0.00672203	Within cluster
MAVS	1	TANK	1	-0.0304596	Within cluster
MAVS	1	RIPK1	1	0.125025	Within cluster
MAVS	1	FADD	1	0.049314	Within cluster
MAVS	1	TRIM25	1	0.141295	Within cluster
MAVS	1	RNF135	1	0.0295377	Within cluster
MAVS	1	TRADD	1	0.120004	Within cluster
MAVS	1	CASP8	1	0.131265	Within cluster
MAVS	1	TAB2	1	0.0594727	Within cluster
MAVS	1	NFKB2	1	-0.0254284	Within cluster
MAVS	1	IRAK1	1	0.117215	Within cluster
MAVS	1	MAP1LC3A	1	-0.019282	Within cluster
MAVS	1	OPTN	1	0.0116418	Within cluster
MAVS	1	DDX58	1	0.0287788	Within cluster
MAVS	1	SQSTM1	1	0.0566334	Within cluster
MAVS	1	IRF7	1	0.0590559	Within cluster
MAVS	1	NLRX1	1	0.118743	Within cluster
MAVS	1	CYLD	1	0.048588	Within cluster
MAVS	1	ITCH	1	0.110453	Within cluster
MAVS	1	UBC	1	-0.0104347	Within cluster
MAVS	1	IRF3	1	0.19339	Within cluster
MAVS	1	IFIH1	1	7.14196e-05	Within cluster
MAVS	1	IKBKE	1	0.122756	Within cluster
MLKL	1	RIPK3	1	0.228636	Within cluster
MLKL	1	CDC37	1	0.178766	Within cluster
MLKL	1	CHMP5	1	-0.0296634	Within cluster
MLKL	1	RIPK1	1	0.0744117	Within cluster
MLKL	1	UBC	1	0.0838647	Within cluster
MLKL	1	ITCH	1	0.141443	Within cluster
MLKL	1	CHMP6	1	0.00528834	Within cluster
MYD88	1	NFKBIA	1	0.156639	Within cluster
MYD88	1	TRIM21	1	0.39107	Within cluster
MYD88	1	BIRC3	1	0.16603	Within cluster
MYD88	1	TLR3	1	0.126888	Within cluster
MYD88	1	FADD	1	0.13346	Within cluster
MYD88	1	TOLLIP	1	0.135044	Within cluster
MYD88	1	TNIP1	1	0.186489	Within cluster
MYD88	1	TAB2	1	0.0500478	Within cluster
MYD88	1	NFKB2	1	0.0829044	Within cluster
MYD88	1	IRAK1	1	0.131585	Within cluster
MYD88	1	SQSTM1	1	-0.0414875	Within cluster
MYD88	1	IRF7	1	0.251255	Within cluster
MYD88	1	BIRC2	1	-0.0394062	Within cluster
MYO6	1	DAB2	1	-0.1247	Within cluster
MYO6	1	TOLLIP	1	-0.0120343	Within cluster
MYO6	1	AP2B1	1	0.176443	Within cluster
MYO6	1	PICALM	1	0.0421299	Within cluster
MYO6	1	AP2M1	1	-0.0396679	Within cluster
MYO6	1	CLTC	1	0.0663963	Within cluster
MYO6	1	TAX1BP1	1	0.235893	Within cluster
MYO6	1	OPTN	1	0.164953	Within cluster
MYO6	1	UBC	1	0.278351	Within cluster
MYO6	1	TOM1	1	-0.0732147	Within cluster
MYO6	1	GIPC1	1	0.394417	Within cluster
NBR1	1	EPAS1	1	0.274719	Within cluster
NBR1	1	GABARAP	1	0.136639	Within cluster
NBR1	1	TAX1BP1	1	0.308652	Within cluster
NBR1	1	MAP1LC3A	1	0.125671	Within cluster
NBR1	1	UBC	1	0.321423	Within cluster
NBR1	1	GABARAPL1	1	0.320142	Within cluster
NBR1	1	MAP1LC3B	1	0.288829	Within cluster
NBR1	1	SQSTM1	1	0.350829	Within cluster
NEDD4	1	ADRB2	1	0.267042	Within cluster
NEDD4	1	GABARAP	1	-0.0239134	Within cluster
NEDD4	1	HGS	1	0.147488	Within cluster
NEDD4	1	SQSTM1	1	0.303608	Within cluster
NEDD4	1	GABARAPL1	1	0.224958	Within cluster
NEDD4	1	MAP1LC3B	1	0.214626	Within cluster
NEDD4	1	ISG15	1	0.0742431	Within cluster
NEDD4	1	UBC	1	0.115812	Within cluster
NFE2L2	1	PSMD5	1	0.0583496	Within cluster
NFE2L2	1	EIF2AK2	1	0.0855249	Within cluster
NFE2L2	1	PSMD2	1	0.0704612	Within cluster
NFE2L2	1	NPLOC4	1	0.0564107	Within cluster
NFE2L2	1	PSMB10	1	-0.0993492	Within cluster
NFE2L2	1	PSMB5	1	0.0446028	Within cluster
NFE2L2	1	PSMB9	1	-0.0466982	Within cluster
NFE2L2	1	PSMB8	1	-0.0655269	Within cluster
NFE2L2	1	PSME1	1	-0.140247	Within cluster
NFE2L2	1	SQSTM1	1	0.412698	Within cluster
NFE2L2	1	UBC	1	0.250545	Within cluster
NFE2L2	1	CDKN1A	1	0.202652	Within cluster
NFKB2	1	PSMD5	1	0.0569912	Within cluster
NFKB2	1	RIPK3	1	0.101267	Within cluster
NFKB2	1	NFKBIA	1	0.452978	Within cluster
NFKB2	1	RELB	1	0.748011	Within cluster
NFKB2	1	RIPK1	1	0.0638668	Within cluster
NFKB2	1	NFKBIE	1	0.474671	Within cluster
NFKB2	1	PSMD2	1	0.0350467	Within cluster
NFKB2	1	TNIP1	1	0.545532	Within cluster
NFKB2	1	TNIP2	1	0.301333	Within cluster
NFKB2	1	TRIM25	1	0.335602	Within cluster
NFKB2	1	RNF135	1	0.187342	Within cluster
NFKB2	1	PSMB10	1	0.293877	Within cluster
NFKB2	1	PSMB5	1	-0.165068	Within cluster
NFKB2	1	PSME1	1	0.304367	Within cluster
NFKB2	1	UBC	1	0.181461	Within cluster
NFKB2	1	PSMB9	1	0.338086	Within cluster
NFKB2	1	PSMB8	1	0.266404	Within cluster
NFKB2	1	MAVS	1	-0.0254284	Within cluster
NFKB2	1	IFIH1	1	0.331942	Within cluster
NFKB2	1	DDX58	1	0.235137	Within cluster
NFKB2	1	MYD88	1	0.0829044	Within cluster
NFKB2	1	TNFAIP3	1	0.434583	Within cluster
NFKB2	1	MAP3K14	1	0.442535	Within cluster
NFKBIA	1	PSMD5	1	0.114374	Within cluster
NFKBIA	1	RIPK3	1	0.0896825	Within cluster
NFKBIA	1	PSMD2	1	0.0783701	Within cluster
NFKBIA	1	PSME1	1	0.40565	Within cluster
NFKBIA	1	PSMB5	1	0.0404641	Within cluster
NFKBIA	1	RNF135	1	0.166582	Within cluster
NFKBIA	1	PSMB10	1	0.17776	Within cluster
NFKBIA	1	PSMB9	1	0.241252	Within cluster
NFKBIA	1	PSMB8	1	0.179076	Within cluster
NFKBIA	1	TRIM25	1	0.190973	Within cluster
NFKBIA	1	IFIH1	1	0.344405	Within cluster
NFKBIA	1	TAB2	1	0.114859	Within cluster
NFKBIA	1	DDX58	1	0.325861	Within cluster
NFKBIA	1	RIPK1	1	0.0128363	Within cluster
NFKBIA	1	SQSTM1	1	0.182519	Within cluster
NFKBIA	1	MAVS	1	0.00456811	Within cluster
NFKBIA	1	IKBKE	1	0.300647	Within cluster
NFKBIA	1	CARD11	1	0.24003	Within cluster
NFKBIA	1	TNFAIP3	1	0.392244	Within cluster
NFKBIA	1	BCL10	1	0.173979	Within cluster
NFKBIA	1	MALT1	1	0.0899855	Within cluster
NFKBIA	1	MYD88	1	0.156639	Within cluster
NFKBIA	1	IRAK1	1	0.0874145	Within cluster
NFKBIA	1	UBC	1	0.258843	Within cluster
NFKBIA	1	NFKBIE	1	0.242548	Within cluster
NFKBIA	1	NFKB2	1	0.452978	Within cluster
NFKBIA	1	RELB	1	0.462114	Within cluster
NFKBIE	1	PSMD5	1	-0.13227	Within cluster
NFKBIE	1	NFKBIA	1	0.242548	Within cluster
NFKBIE	1	RELB	1	0.569819	Within cluster
NFKBIE	1	PSMB5	1	-0.18319	Within cluster
NFKBIE	1	PSMD2	1	0.061149	Within cluster
NFKBIE	1	PSMB9	1	0.414392	Within cluster
NFKBIE	1	PSME1	1	0.216386	Within cluster
NFKBIE	1	PSMB10	1	0.34872	Within cluster
NFKBIE	1	PSMB8	1	0.381525	Within cluster
NFKBIE	1	UBC	1	0.0964958	Within cluster
NFKBIE	1	BCL10	1	0.0429425	Within cluster
NFKBIE	1	MALT1	1	0.302259	Within cluster
NFKBIE	1	CARD11	1	0.229726	Within cluster
NFKBIE	1	NFKB2	1	0.474671	Within cluster
NLRX1	1	TRIM25	1	0.242139	Within cluster
NLRX1	1	RNF135	1	0.354398	Within cluster
NLRX1	1	DDX58	1	0.186784	Within cluster
NLRX1	1	IFIH1	1	0.144955	Within cluster
NLRX1	1	MAVS	1	0.118743	Within cluster
NOD1	1	ITCH	1	0.00818909	Within cluster
NOD1	1	CYLD	1	0.0566059	Within cluster
NOD1	1	TNFAIP3	1	0.210201	Within cluster
NOD1	1	TAB2	1	0.07177	Within cluster
NOD1	1	IRAK1	1	-0.0218625	Within cluster
NOD1	1	BIRC3	1	0.082421	Within cluster
NOD1	1	CASP8	1	0.191792	Within cluster
NOD1	1	BIRC2	1	-0.0955305	Within cluster
NOD1	1	UBC	1	-0.13589	Within cluster
NPLOC4	1	DERL2	1	0.136479	Within cluster
NPLOC4	1	PSMD5	1	0.114381	Within cluster
NPLOC4	1	VCPIP1	1	-0.0923913	Within cluster
NPLOC4	1	PSMD2	1	0.313333	Within cluster
NPLOC4	1	PSMB9	1	0.0149354	Within cluster
NPLOC4	1	PSME1	1	-0.132064	Within cluster
NPLOC4	1	NFE2L2	1	0.0564107	Within cluster
NPLOC4	1	PSMB8	1	-0.0271025	Within cluster
NPLOC4	1	POLH	1	-0.0851689	Within cluster
NPLOC4	1	PSMB10	1	-0.00437653	Within cluster
NPLOC4	1	PSMB5	1	0.185726	Within cluster
NPLOC4	1	UBC	1	0.129592	Within cluster
NR3C1	1	STUB1	1	-0.0270513	Within cluster
NR3C1	1	WWP1	1	-0.0413079	Within cluster
NR3C1	1	EPAS1	1	0.245934	Within cluster
NR3C1	1	HIF1A	1	0.226356	Within cluster
NSMAF	1	TNFRSF1A	1	-0.00352846	Within cluster
OBSL1	1	TANK	1	-0.116423	Within cluster
OBSL1	1	UBC	1	0.0808315	Within cluster
OBSL1	1	CUL7	1	0.249914	Within cluster
OPTN	1	TNFRSF1A	1	0.336186	Within cluster
OPTN	1	AURKA	1	-0.0369525	Within cluster
OPTN	1	TANK	1	0.190752	Within cluster
OPTN	1	RIPK1	1	0.183412	Within cluster
OPTN	1	BIRC3	1	0.401159	Within cluster
OPTN	1	GABARAP	1	0.135126	Within cluster
OPTN	1	TNIP1	1	0.479615	Within cluster
OPTN	1	TRADD	1	0.362954	Within cluster
OPTN	1	RBCK1	1	0.276245	Within cluster
OPTN	1	CASP8	1	0.102112	Within cluster
OPTN	1	MYO6	1	0.164953	Within cluster
OPTN	1	CETN2	1	0.258454	Within cluster
OPTN	1	MAP1LC3A	1	0.127176	Within cluster
OPTN	1	MAVS	1	0.0116418	Within cluster
OPTN	1	BIRC2	1	0.465608	Within cluster
OPTN	1	CYLD	1	0.267409	Within cluster
OPTN	1	SQSTM1	1	0.43883	Within cluster
OPTN	1	UBC	1	0.314894	Within cluster
OPTN	1	GABARAPL1	1	0.353936	Within cluster
OPTN	1	MAP1LC3B	1	0.370422	Within cluster
OTUB2	1	UBC	1	0.214746	Within cluster
OTUD7B	1	TNFRSF1A	1	0.155223	Within cluster
OTUD7B	1	AURKA	1	0.126342	Within cluster
OTUD7B	1	RIPK1	1	0.139615	Within cluster
OTUD7B	1	BIRC3	1	-0.0591313	Within cluster
OTUD7B	1	FADD	1	0.114399	Within cluster
OTUD7B	1	TNIP2	1	0.0596402	Within cluster
OTUD7B	1	TRADD	1	0.125343	Within cluster
OTUD7B	1	RBCK1	1	-0.0585742	Within cluster
OTUD7B	1	TAB2	1	-0.0487327	Within cluster
OTUD7B	1	SQSTM1	1	0.309047	Within cluster
OTUD7B	1	UBC	1	0.225083	Within cluster
OTUD7B	1	TNFAIP3	1	-0.119949	Within cluster
OTUD7B	1	BIRC2	1	0.0956081	Within cluster
PDCD6IP	1	CHMP5	1	-0.0672065	Within cluster
PDCD6IP	1	CHMP6	1	0.0147374	Within cluster
PDCD6IP	1	UBC	1	-0.0699563	Within cluster
PICALM	1	STAM2	1	0.226103	Within cluster
PICALM	1	FTH1	1	0.117447	Within cluster
PICALM	1	ADRB2	1	0.15352	Within cluster
PICALM	1	DAB2	1	0.302765	Within cluster
PICALM	1	HGS	1	0.255371	Within cluster
PICALM	1	MYO6	1	0.0421299	Within cluster
PICALM	1	FTL	1	0.158403	Within cluster
PICALM	1	STAM	1	0.237257	Within cluster
PICALM	1	LDLR	1	0.0643741	Within cluster
PICALM	1	AP2S1	1	0.124391	Within cluster
PICALM	1	AP2B1	1	0.257689	Within cluster
PICALM	1	AP2M1	1	0.252682	Within cluster
PICALM	1	UBC	1	0.203815	Within cluster
PICALM	1	CLTC	1	0.0748462	Within cluster
PINK1	1	CDC37	1	0.0795994	Within cluster
PINK1	1	MAP1LC3B	1	0.247856	Within cluster
PINK1	1	SQSTM1	1	0.302669	Within cluster
PINK1	1	UBC	1	0.268106	Within cluster
POLH	1	UBE2L6	1	0.148691	Within cluster
POLH	1	TRIM25	1	0.0282803	Within cluster
POLH	1	NPLOC4	1	-0.0851689	Within cluster
POLH	1	UBA7	1	0.224305	Within cluster
POLH	1	ISG15	1	-0.0780087	Within cluster
POLH	1	UBC	1	-0.103319	Within cluster
PRICKLE1	1	PSMD5	1	0.00548861	Within cluster
PRICKLE1	1	PSMD2	1	0.110206	Within cluster
PRICKLE1	1	PSMB9	1	0.0828455	Within cluster
PRICKLE1	1	PSMB10	1	0.0753325	Within cluster
PRICKLE1	1	PSME1	1	-0.0195457	Within cluster
PRICKLE1	1	PSMB8	1	0.0462855	Within cluster
PRICKLE1	1	PSMB5	1	-0.0717083	Within cluster
PRICKLE1	1	UBC	1	-0.00825464	Within cluster
PSMB10	1	PSMD5	1	-0.0747113	Within cluster
PSMB10	1	NFKBIA	1	0.17776	Within cluster
PSMB10	1	AURKA	1	-0.0591707	Within cluster
PSMB10	1	RELB	1	0.383096	Within cluster
PSMB10	1	CCND1	1	-0.209594	Within cluster
PSMB10	1	LTBR	1	-0.0592043	Within cluster
PSMB10	1	AJUBA	1	-0.114919	Within cluster
PSMB10	1	BIRC3	1	0.329177	Within cluster
PSMB10	1	EPAS1	1	-0.0883616	Within cluster
PSMB10	1	LIMD1	1	0.162694	Within cluster
PSMB10	1	NFKBIE	1	0.34872	Within cluster
PSMB10	1	UBE2L6	1	0.479664	Within cluster
PSMB10	1	PSMD2	1	-0.194671	Within cluster
PSMB10	1	NPLOC4	1	-0.00437653	Within cluster
PSMB10	1	PRICKLE1	1	0.0753325	Within cluster
PSMB10	1	FZR1	1	0.126975	Within cluster
PSMB10	1	ROBO3	1	-0.0968441	Within cluster
PSMB10	1	ITCH	1	0.0370527	Within cluster
PSMB10	1	BIRC2	1	-0.0328985	Within cluster
PSMB10	1	MAP3K14	1	0.230947	Within cluster
PSMB10	1	WWP1	1	-0.0563812	Within cluster
PSMB10	1	HIF1A	1	-0.23567	Within cluster
PSMB10	1	CDKN1A	1	-0.0322153	Within cluster
PSMB10	1	NFKB2	1	0.293877	Within cluster
PSMB10	1	NFE2L2	1	-0.0993492	Within cluster
PSMB10	1	UBC	1	-0.0625767	Within cluster
PSMB10	1	PSME1	1	0.556051	Within cluster
PSMB10	1	PSMB5	1	-0.323481	Within cluster
PSMB10	1	PSMB8	1	0.691364	Within cluster
PSMB10	1	PSMB9	1	0.655168	Within cluster
PSMB5	1	PSMD5	1	0.27208	Within cluster
PSMB5	1	NFKBIA	1	0.0404641	Within cluster
PSMB5	1	AURKA	1	0.228003	Within cluster
PSMB5	1	RELB	1	-0.186563	Within cluster
PSMB5	1	CCND1	1	0.280078	Within cluster
PSMB5	1	LTBR	1	0.0941765	Within cluster
PSMB5	1	AJUBA	1	0.300114	Within cluster
PSMB5	1	BIRC3	1	-0.159434	Within cluster
PSMB5	1	EPAS1	1	0.103545	Within cluster
PSMB5	1	LIMD1	1	-0.0666279	Within cluster
PSMB5	1	NFKBIE	1	-0.18319	Within cluster
PSMB5	1	PSMD2	1	0.284755	Within cluster
PSMB5	1	NPLOC4	1	0.185726	Within cluster
PSMB5	1	PRICKLE1	1	-0.0717083	Within cluster
PSMB5	1	PSMB10	1	-0.323481	Within cluster
PSMB5	1	ROBO3	1	0.0536854	Within cluster
PSMB5	1	WWP1	1	0.0079421	Within cluster
PSMB5	1	ITCH	1	0.143932	Within cluster
PSMB5	1	MAP3K14	1	-0.0817102	Within cluster
PSMB5	1	BIRC2	1	-0.00963467	Within cluster
PSMB5	1	FZR1	1	0.0628323	Within cluster
PSMB5	1	HIF1A	1	0.248579	Within cluster
PSMB5	1	CDKN1A	1	0.0509718	Within cluster
PSMB5	1	NFKB2	1	-0.165068	Within cluster
PSMB5	1	NFE2L2	1	0.0446028	Within cluster
PSMB5	1	UBC	1	-0.0185116	Within cluster
PSMB5	1	PSMB8	1	-0.348766	Within cluster
PSMB5	1	PSME1	1	-0.143359	Within cluster
PSMB5	1	PSMB9	1	-0.337943	Within cluster
PSMB8	1	PSMD5	1	-0.100927	Within cluster
PSMB8	1	NFKBIA	1	0.179076	Within cluster
PSMB8	1	AURKA	1	-0.0312712	Within cluster
PSMB8	1	RELB	1	0.351452	Within cluster
PSMB8	1	CCND1	1	-0.212136	Within cluster
PSMB8	1	LTBR	1	-0.0385682	Within cluster
PSMB8	1	AJUBA	1	-0.0224349	Within cluster
PSMB8	1	BIRC3	1	0.391667	Within cluster
PSMB8	1	EPAS1	1	0.0091087	Within cluster
PSMB8	1	LIMD1	1	0.115243	Within cluster
PSMB8	1	NFKBIE	1	0.381525	Within cluster
PSMB8	1	UBE2L6	1	0.59512	Within cluster
PSMB8	1	PSMD2	1	-0.12094	Within cluster
PSMB8	1	NPLOC4	1	-0.0271025	Within cluster
PSMB8	1	PRICKLE1	1	0.0462855	Within cluster
PSMB8	1	PSMB10	1	0.691364	Within cluster
PSMB8	1	PSMB5	1	-0.348766	Within cluster
PSMB8	1	NFKB2	1	0.266404	Within cluster
PSMB8	1	PSMB9	1	0.87515	Within cluster
PSMB8	1	ROBO3	1	-0.00264274	Within cluster
PSMB8	1	ITCH	1	0.0131124	Within cluster
PSMB8	1	WWP1	1	-0.0884172	Within cluster
PSMB8	1	MAP3K14	1	0.247859	Within cluster
PSMB8	1	FZR1	1	0.112946	Within cluster
PSMB8	1	BIRC2	1	0.047737	Within cluster
PSMB8	1	HIF1A	1	-0.0910043	Within cluster
PSMB8	1	NFE2L2	1	-0.0655269	Within cluster
PSMB8	1	CDKN1A	1	0.0504234	Within cluster
PSMB8	1	UBC	1	0.0155218	Within cluster
PSMB8	1	IRF9	1	0.328838	Within cluster
PSMB8	1	PSME1	1	0.569242	Within cluster
PSMB9	1	PSMD5	1	-0.0736397	Within cluster
PSMB9	1	NFKBIA	1	0.241252	Within cluster
PSMB9	1	AURKA	1	0.0476871	Within cluster
PSMB9	1	RELB	1	0.416592	Within cluster
PSMB9	1	CCND1	1	-0.16514	Within cluster
PSMB9	1	LTBR	1	-0.0845578	Within cluster
PSMB9	1	AJUBA	1	0.0363082	Within cluster
PSMB9	1	BIRC3	1	0.468624	Within cluster
PSMB9	1	EPAS1	1	0.0352258	Within cluster
PSMB9	1	LIMD1	1	0.0790269	Within cluster
PSMB9	1	NFKBIE	1	0.414392	Within cluster
PSMB9	1	UBE2L6	1	0.676275	Within cluster
PSMB9	1	PSMD2	1	-0.0170779	Within cluster
PSMB9	1	NPLOC4	1	0.0149354	Within cluster
PSMB9	1	PRICKLE1	1	0.0828455	Within cluster
PSMB9	1	PSMB10	1	0.655168	Within cluster
PSMB9	1	PSMB5	1	-0.337943	Within cluster
PSMB9	1	NFKB2	1	0.338086	Within cluster
PSMB9	1	ROBO3	1	0.112354	Within cluster
PSMB9	1	FZR1	1	0.0781925	Within cluster
PSMB9	1	WWP1	1	-0.0999728	Within cluster
PSMB9	1	ITCH	1	0.107397	Within cluster
PSMB9	1	MAP3K14	1	0.373171	Within cluster
PSMB9	1	BIRC2	1	0.177769	Within cluster
PSMB9	1	HIF1A	1	-0.00817608	Within cluster
PSMB9	1	CDKN1A	1	0.0407184	Within cluster
PSMB9	1	NFE2L2	1	-0.0466982	Within cluster
PSMB9	1	UBC	1	0.060674	Within cluster
PSMB9	1	PSME1	1	0.555244	Within cluster
PSMB9	1	PSMB8	1	0.87515	Within cluster
PSMD2	1	TNFRSF1A	1	0.247005	Within cluster
PSMD2	1	PSMD5	1	0.252064	Within cluster
PSMD2	1	NFKBIA	1	0.0783701	Within cluster
PSMD2	1	AURKA	1	0.378945	Within cluster
PSMD2	1	RELB	1	0.00446437	Within cluster
PSMD2	1	CCND1	1	0.256793	Within cluster
PSMD2	1	LTBR	1	0.176388	Within cluster
PSMD2	1	AJUBA	1	0.317487	Within cluster
PSMD2	1	BIRC3	1	0.0363303	Within cluster
PSMD2	1	EPAS1	1	0.155872	Within cluster
PSMD2	1	LIMD1	1	-0.216011	Within cluster
PSMD2	1	NFKBIE	1	0.061149	Within cluster
PSMD2	1	PRICKLE1	1	0.110206	Within cluster
PSMD2	1	MAP3K14	1	0.228042	Within cluster
PSMD2	1	ROBO3	1	0.19326	Within cluster
PSMD2	1	FZR1	1	0.0939143	Within cluster
PSMD2	1	BIRC2	1	0.241131	Within cluster
PSMD2	1	WWP1	1	0.0806076	Within cluster
PSMD2	1	HIF1A	1	0.25438	Within cluster
PSMD2	1	ITCH	1	0.140946	Within cluster
PSMD2	1	ISG15	1	0.0564507	Within cluster
PSMD2	1	NFE2L2	1	0.0704612	Within cluster
PSMD2	1	NFKB2	1	0.0350467	Within cluster
PSMD2	1	PSME1	1	-0.193282	Within cluster
PSMD2	1	CDKN1A	1	0.0167145	Within cluster
PSMD2	1	NPLOC4	1	0.313333	Within cluster
PSMD2	1	PSMB10	1	-0.194671	Within cluster
PSMD2	1	PSMB8	1	-0.12094	Within cluster
PSMD2	1	PSMB9	1	-0.0170779	Within cluster
PSMD2	1	UBC	1	0.229038	Within cluster
PSMD2	1	PSMB5	1	0.284755	Within cluster
PSMD5	1	MAP3K14	1	0.111182	Within cluster
PSMD5	1	ROBO3	1	-0.0834702	Within cluster
PSMD5	1	RELB	1	0.0138066	Within cluster
PSMD5	1	CDKN1A	1	-0.0360028	Within cluster
PSMD5	1	AJUBA	1	0.341212	Within cluster
PSMD5	1	LTBR	1	0.252325	Within cluster
PSMD5	1	NFKBIA	1	0.114374	Within cluster
PSMD5	1	EPAS1	1	0.182155	Within cluster
PSMD5	1	PRICKLE1	1	0.00548861	Within cluster
PSMD5	1	HIF1A	1	0.126351	Within cluster
PSMD5	1	LIMD1	1	-0.0172559	Within cluster
PSMD5	1	NFKB2	1	0.0569912	Within cluster
PSMD5	1	ITCH	1	0.193585	Within cluster
PSMD5	1	WWP1	1	0.193757	Within cluster
PSMD5	1	CCND1	1	0.210775	Within cluster
PSMD5	1	NFKBIE	1	-0.13227	Within cluster
PSMD5	1	BIRC2	1	0.0780704	Within cluster
PSMD5	1	BIRC3	1	0.0668685	Within cluster
PSMD5	1	FZR1	1	0.0145107	Within cluster
PSMD5	1	AURKA	1	0.190455	Within cluster
PSMD5	1	NFE2L2	1	0.0583496	Within cluster
PSMD5	1	NPLOC4	1	0.114381	Within cluster
PSMD5	1	PSME1	1	-0.0191881	Within cluster
PSMD5	1	PSMB10	1	-0.0747113	Within cluster
PSMD5	1	PSMB8	1	-0.100927	Within cluster
PSMD5	1	PSMB9	1	-0.0736397	Within cluster
PSMD5	1	UBC	1	0.100455	Within cluster
PSMD5	1	PSMB5	1	0.27208	Within cluster
PSMD5	1	PSMD2	1	0.252064	Within cluster
PSME1	1	PSMD5	1	-0.0191881	Within cluster
PSME1	1	NFKBIA	1	0.40565	Within cluster
PSME1	1	AURKA	1	-0.0606921	Within cluster
PSME1	1	RELB	1	0.329557	Within cluster
PSME1	1	CCND1	1	-0.189897	Within cluster
PSME1	1	LTBR	1	-0.028693	Within cluster
PSME1	1	AJUBA	1	0.0386963	Within cluster
PSME1	1	BIRC3	1	0.276356	Within cluster
PSME1	1	EPAS1	1	-0.036978	Within cluster
PSME1	1	LIMD1	1	0.132032	Within cluster
PSME1	1	NFKBIE	1	0.216386	Within cluster
PSME1	1	UBE2L6	1	0.529262	Within cluster
PSME1	1	PSMD2	1	-0.193282	Within cluster
PSME1	1	NPLOC4	1	-0.132064	Within cluster
PSME1	1	PRICKLE1	1	-0.0195457	Within cluster
PSME1	1	PSMB10	1	0.556051	Within cluster
PSME1	1	PSMB5	1	-0.143359	Within cluster
PSME1	1	NFKB2	1	0.304367	Within cluster
PSME1	1	PSMB9	1	0.555244	Within cluster
PSME1	1	PSMB8	1	0.569242	Within cluster
PSME1	1	FZR1	1	0.0651271	Within cluster
PSME1	1	ITCH	1	0.0888623	Within cluster
PSME1	1	WWP1	1	-0.00191468	Within cluster
PSME1	1	ROBO3	1	-0.173546	Within cluster
PSME1	1	MAP3K14	1	0.140087	Within cluster
PSME1	1	BIRC2	1	-0.1243	Within cluster
PSME1	1	CDKN1A	1	-0.0260148	Within cluster
PSME1	1	HIF1A	1	-0.124366	Within cluster
PSME1	1	NFE2L2	1	-0.140247	Within cluster
PSME1	1	UBC	1	0.0272491	Within cluster
RBCK1	1	TNFRSF1A	1	0.213361	Within cluster
RBCK1	1	LTBR	1	0.258243	Within cluster
RBCK1	1	RIPK1	1	0.103597	Within cluster
RBCK1	1	BIRC3	1	0.200966	Within cluster
RBCK1	1	UBE2L6	1	0.183682	Within cluster
RBCK1	1	CFLAR	1	0.195047	Within cluster
RBCK1	1	TRADD	1	0.268155	Within cluster
RBCK1	1	OTUD7B	1	-0.0585742	Within cluster
RBCK1	1	IKBKE	1	0.14745	Within cluster
RBCK1	1	CARD11	1	0.0968295	Within cluster
RBCK1	1	OPTN	1	0.276245	Within cluster
RBCK1	1	BCL10	1	0.174068	Within cluster
RBCK1	1	TNFAIP3	1	0.20297	Within cluster
RBCK1	1	MALT1	1	0.0598809	Within cluster
RBCK1	1	TAB2	1	0.0394785	Within cluster
RBCK1	1	CYLD	1	0.112014	Within cluster
RBCK1	1	BIRC2	1	0.0719515	Within cluster
RBCK1	1	UBC	1	0.155575	Within cluster
RELB	1	PSMD5	1	0.0138066	Within cluster
RELB	1	NFKBIA	1	0.462114	Within cluster
RELB	1	PSMD2	1	0.00446437	Within cluster
RELB	1	PSME1	1	0.329557	Within cluster
RELB	1	PSMB5	1	-0.186563	Within cluster
RELB	1	UBC	1	0.119046	Within cluster
RELB	1	PSMB10	1	0.383096	Within cluster
RELB	1	PSMB9	1	0.416592	Within cluster
RELB	1	PSMB8	1	0.351452	Within cluster
RELB	1	TNIP2	1	0.293558	Within cluster
RELB	1	MALT1	1	0.274398	Within cluster
RELB	1	MAP3K14	1	0.42524	Within cluster
RELB	1	NFKBIE	1	0.569819	Within cluster
RELB	1	NFKB2	1	0.748011	Within cluster
RIPK1	1	TNFRSF1A	1	0.102495	Within cluster
RIPK1	1	RIPK3	1	0.0201525	Within cluster
RIPK1	1	NFKBIA	1	0.0128363	Within cluster
RIPK1	1	STUB1	1	0.0804983	Within cluster
RIPK1	1	EIF2AK2	1	-0.0111311	Within cluster
RIPK1	1	TNFSF10	1	0.059879	Within cluster
RIPK1	1	TICAM1	1	0.11867	Within cluster
RIPK1	1	RNF135	1	0.0944402	Within cluster
RIPK1	1	MAP3K14	1	0.052449	Within cluster
RIPK1	1	OTUD7B	1	0.139615	Within cluster
RIPK1	1	TRIM25	1	0.0709788	Within cluster
RIPK1	1	IFIH1	1	0.0832965	Within cluster
RIPK1	1	IKBKE	1	0.0954624	Within cluster
RIPK1	1	NFKB2	1	0.0638668	Within cluster
RIPK1	1	UBC	1	0.133222	Within cluster
RIPK1	1	TAX1BP1	1	0.100169	Within cluster
RIPK1	1	DDX58	1	0.154159	Within cluster
RIPK1	1	FAS	1	0.0789015	Within cluster
RIPK1	1	OPTN	1	0.183412	Within cluster
RIPK1	1	MAVS	1	0.125025	Within cluster
RIPK1	1	RBCK1	1	0.103597	Within cluster
RIPK1	1	TNFAIP3	1	0.111274	Within cluster
RIPK1	1	TNFRSF10B	1	0.0806419	Within cluster
RIPK1	1	MLKL	1	0.0744117	Within cluster
RIPK1	1	SQSTM1	1	0.188403	Within cluster
RIPK1	1	TLR3	1	0.0907719	Within cluster
RIPK1	1	CFLAR	1	0.183826	Within cluster
RIPK1	1	BIRC3	1	0.0683699	Within cluster
RIPK1	1	FADD	1	0.076105	Within cluster
RIPK1	1	BIRC2	1	0.17173	Within cluster
RIPK1	1	CASP8	1	0.112633	Within cluster
RIPK1	1	TAB2	1	0.226764	Within cluster
RIPK1	1	CYLD	1	0.100607	Within cluster
RIPK1	1	TRADD	1	0.0871913	Within cluster
RIPK3	1	UBC	1	-0.00685949	Within cluster
RIPK3	1	TNFRSF10B	1	-0.0178382	Within cluster
RIPK3	1	NFKB2	1	0.101267	Within cluster
RIPK3	1	FAS	1	0.0527012	Within cluster
RIPK3	1	TNFSF10	1	0.22055	Within cluster
RIPK3	1	NFKBIA	1	0.0896825	Within cluster
RIPK3	1	STUB1	1	-0.0110964	Within cluster
RIPK3	1	CDC37	1	0.0610569	Within cluster
RIPK3	1	TNFAIP3	1	0.121531	Within cluster
RIPK3	1	BIRC3	1	0.109498	Within cluster
RIPK3	1	TLR3	1	0.0121138	Within cluster
RIPK3	1	BIRC2	1	-0.144701	Within cluster
RIPK3	1	TICAM1	1	0.177972	Within cluster
RIPK3	1	CFLAR	1	0.177354	Within cluster
RIPK3	1	TRADD	1	0.13787	Within cluster
RIPK3	1	RIPK1	1	0.0201525	Within cluster
RIPK3	1	MLKL	1	0.228636	Within cluster
RIPK3	1	CASP8	1	0.228554	Within cluster
RIPK3	1	FADD	1	0.0653604	Within cluster
RNF135	1	NFKBIA	1	0.166582	Within cluster
RNF135	1	DHX58	1	0.309786	Within cluster
RNF135	1	TANK	1	0.139945	Within cluster
RNF135	1	RIPK1	1	0.0944402	Within cluster
RNF135	1	FADD	1	0.136896	Within cluster
RNF135	1	TRIM25	1	0.252326	Within cluster
RNF135	1	NFKB2	1	0.187342	Within cluster
RNF135	1	CASP8	1	0.23819	Within cluster
RNF135	1	ITCH	1	-0.0144354	Within cluster
RNF135	1	NLRX1	1	0.354398	Within cluster
RNF135	1	IRF7	1	0.195447	Within cluster
RNF135	1	IKBKE	1	0.180839	Within cluster
RNF135	1	IRF3	1	0.0669605	Within cluster
RNF135	1	MAVS	1	0.0295377	Within cluster
RNF135	1	IFIH1	1	0.18295	Within cluster
RNF135	1	DDX58	1	0.124283	Within cluster
ROBO3	1	PSMD5	1	-0.0834702	Within cluster
ROBO3	1	PSMD2	1	0.19326	Within cluster
ROBO3	1	PSMB10	1	-0.0968441	Within cluster
ROBO3	1	PSMB5	1	0.0536854	Within cluster
ROBO3	1	PSMB9	1	0.112354	Within cluster
ROBO3	1	PSMB8	1	-0.00264274	Within cluster
ROBO3	1	PSME1	1	-0.173546	Within cluster
ROBO3	1	UBC	1	-0.0287753	Within cluster
SQSTM1	1	NFKBIA	1	0.182519	Within cluster
SQSTM1	1	TRIM21	1	0.141316	Within cluster
SQSTM1	1	TANK	1	0.189425	Within cluster
SQSTM1	1	RIPK1	1	0.188403	Within cluster
SQSTM1	1	AJUBA	1	0.396582	Within cluster
SQSTM1	1	GABARAP	1	0.0437911	Within cluster
SQSTM1	1	TOLLIP	1	0.317738	Within cluster
SQSTM1	1	TRIM25	1	0.107657	Within cluster
SQSTM1	1	NBR1	1	0.350829	Within cluster
SQSTM1	1	CASP8	1	0.184071	Within cluster
SQSTM1	1	IRAK1	1	0.287616	Within cluster
SQSTM1	1	MAP1LC3A	1	0.0791236	Within cluster
SQSTM1	1	PINK1	1	0.302669	Within cluster
SQSTM1	1	OPTN	1	0.43883	Within cluster
SQSTM1	1	DDX58	1	0.180687	Within cluster
SQSTM1	1	OTUD7B	1	0.309047	Within cluster
SQSTM1	1	CLTC	1	0.32661	Within cluster
SQSTM1	1	IRF3	1	-0.0223964	Within cluster
SQSTM1	1	MYD88	1	-0.0414875	Within cluster
SQSTM1	1	MAVS	1	0.0566334	Within cluster
SQSTM1	1	NEDD4	1	0.303608	Within cluster
SQSTM1	1	ISG15	1	0.159137	Within cluster
SQSTM1	1	TAX1BP1	1	0.33533	Within cluster
SQSTM1	1	NFE2L2	1	0.412698	Within cluster
SQSTM1	1	CYLD	1	-0.0374499	Within cluster
SQSTM1	1	MAP1LC3B	1	0.22967	Within cluster
SQSTM1	1	UBC	1	0.421792	Within cluster
SQSTM1	1	GABARAPL1	1	0.390715	Within cluster
STAM	1	STAM2	1	0.151441	Within cluster
STAM	1	DAB2	1	0.326975	Within cluster
STAM	1	CHMP6	1	0.133129	Within cluster
STAM	1	HGS	1	0.178813	Within cluster
STAM	1	LDLR	1	0.0189765	Within cluster
STAM	1	AP2S1	1	0.280155	Within cluster
STAM	1	AP2M1	1	0.207356	Within cluster
STAM	1	PICALM	1	0.237257	Within cluster
STAM	1	AP2B1	1	0.168934	Within cluster
STAM	1	ITCH	1	-0.00519998	Within cluster
STAM	1	CLTC	1	0.167674	Within cluster
STAM	1	UBC	1	0.104118	Within cluster
STAM2	1	LDLR	1	0.0604956	Within cluster
STAM2	1	AP2S1	1	0.14447	Within cluster
STAM2	1	AP2M1	1	0.160618	Within cluster
STAM2	1	AP2B1	1	0.0293071	Within cluster
STAM2	1	PICALM	1	0.226103	Within cluster
STAM2	1	DAB2	1	0.350538	Within cluster
STAM2	1	CLTC	1	0.197456	Within cluster
STAM2	1	CHMP6	1	0.161552	Within cluster
STAM2	1	STAM	1	0.151441	Within cluster
STAM2	1	UBC	1	0.236368	Within cluster
STAM2	1	HGS	1	0.056237	Within cluster
STUB1	1	RIPK3	1	-0.0110964	Within cluster
STUB1	1	RIPK1	1	0.0804983	Within cluster
STUB1	1	HIF1A	1	0.0947096	Within cluster
STUB1	1	CDC37	1	0.270285	Within cluster
STUB1	1	UBC	1	0.199504	Within cluster
STUB1	1	NR3C1	1	-0.0270513	Within cluster
STUB1	1	UBE2B	1	0.0185127	Within cluster
STUB1	1	UBE2A	1	0.0638987	Within cluster
TAB2	1	TNFRSF1A	1	0.0485702	Within cluster
TAB2	1	NFKBIA	1	0.114859	Within cluster
TAB2	1	NOD1	1	0.07177	Within cluster
TAB2	1	TICAM1	1	-0.0866334	Within cluster
TAB2	1	TANK	1	0.0486549	Within cluster
TAB2	1	RIPK1	1	0.226764	Within cluster
TAB2	1	BIRC3	1	0.0527927	Within cluster
TAB2	1	TLR3	1	0.0365831	Within cluster
TAB2	1	TRADD	1	-0.0670531	Within cluster
TAB2	1	RBCK1	1	0.0394785	Within cluster
TAB2	1	OTUD7B	1	-0.0487327	Within cluster
TAB2	1	TNFAIP3	1	0.156769	Within cluster
TAB2	1	CARD11	1	-0.0417441	Within cluster
TAB2	1	BCL10	1	0.139244	Within cluster
TAB2	1	CYLD	1	0.197588	Within cluster
TAB2	1	BIRC2	1	0.0530909	Within cluster
TAB2	1	MALT1	1	0.0136003	Within cluster
TAB2	1	MAP3K14	1	0.113531	Within cluster
TAB2	1	MAVS	1	0.0594727	Within cluster
TAB2	1	MYD88	1	0.0500478	Within cluster
TAB2	1	UBC	1	0.031096	Within cluster
TAB2	1	IRAK1	1	-0.0644948	Within cluster
TANK	1	TNFRSF1A	1	0.0903952	Within cluster
TANK	1	TICAM1	1	0.183462	Within cluster
TANK	1	OBSL1	1	-0.116423	Within cluster
TANK	1	UBC	1	0.175512	Within cluster
TANK	1	TNIP2	1	0.177811	Within cluster
TANK	1	RNF135	1	0.139945	Within cluster
TANK	1	TRIM25	1	0.0457967	Within cluster
TANK	1	TAB2	1	0.0486549	Within cluster
TANK	1	TLR3	1	0.170914	Within cluster
TANK	1	DDX58	1	0.179676	Within cluster
TANK	1	IFIH1	1	0.233469	Within cluster
TANK	1	IRF7	1	0.110065	Within cluster
TANK	1	SQSTM1	1	0.189425	Within cluster
TANK	1	BIRC2	1	0.221715	Within cluster
TANK	1	OPTN	1	0.190752	Within cluster
TANK	1	IRF3	1	-0.00457352	Within cluster
TANK	1	MAVS	1	-0.0304596	Within cluster
TANK	1	TRADD	1	0.223402	Within cluster
TANK	1	IKBKE	1	0.182664	Within cluster
TAX1BP1	1	TNFRSF1A	1	0.241883	Within cluster
TAX1BP1	1	RIPK1	1	0.100169	Within cluster
TAX1BP1	1	BIRC3	1	0.121902	Within cluster
TAX1BP1	1	GABARAP	1	0.112397	Within cluster
TAX1BP1	1	TNIP1	1	0.0545533	Within cluster
TAX1BP1	1	TRADD	1	0.214976	Within cluster
TAX1BP1	1	NBR1	1	0.308652	Within cluster
TAX1BP1	1	MYO6	1	0.235893	Within cluster
TAX1BP1	1	SQSTM1	1	0.33533	Within cluster
TAX1BP1	1	MAP1LC3B	1	0.143132	Within cluster
TAX1BP1	1	IKBKE	1	-0.0556338	Within cluster
TAX1BP1	1	UBC	1	0.31434	Within cluster
TAX1BP1	1	BIRC2	1	0.21998	Within cluster
TAX1BP1	1	ITCH	1	0.164081	Within cluster
TAX1BP1	1	GABARAPL1	1	0.344794	Within cluster
TAX1BP1	1	TNFAIP3	1	0.0774665	Within cluster
TICAM1	1	RIPK3	1	0.177972	Within cluster
TICAM1	1	CUL7	1	0.0399155	Within cluster
TICAM1	1	BIRC2	1	0.186244	Within cluster
TICAM1	1	UBC	1	0.19775	Within cluster
TICAM1	1	BIRC3	1	0.410798	Within cluster
TICAM1	1	TNFAIP3	1	0.29635	Within cluster
TICAM1	1	TAB2	1	-0.0866334	Within cluster
TICAM1	1	TANK	1	0.183462	Within cluster
TICAM1	1	IKBKE	1	0.307117	Within cluster
TICAM1	1	CFLAR	1	0.292857	Within cluster
TICAM1	1	IRAK1	1	0.182634	Within cluster
TICAM1	1	FADD	1	0.169081	Within cluster
TICAM1	1	CASP8	1	0.207683	Within cluster
TICAM1	1	IRF7	1	0.210488	Within cluster
TICAM1	1	IRF3	1	0.131276	Within cluster
TICAM1	1	RIPK1	1	0.11867	Within cluster
TICAM1	1	TLR3	1	0.147162	Within cluster
TLR3	1	RIPK3	1	0.0121138	Within cluster
TLR3	1	TICAM1	1	0.147162	Within cluster
TLR3	1	TANK	1	0.170914	Within cluster
TLR3	1	RIPK1	1	0.0907719	Within cluster
TLR3	1	BIRC3	1	0.326472	Within cluster
TLR3	1	UBC	1	0.252869	Within cluster
TLR3	1	BIRC2	1	0.307404	Within cluster
TLR3	1	FADD	1	0.24038	Within cluster
TLR3	1	CASP8	1	0.215881	Within cluster
TLR3	1	IRF7	1	0.152067	Within cluster
TLR3	1	IRF3	1	-0.00217541	Within cluster
TLR3	1	IKBKE	1	0.154069	Within cluster
TLR3	1	TAB2	1	0.0365831	Within cluster
TLR3	1	MYD88	1	0.126888	Within cluster
TNFAIP3	1	TNFRSF1A	1	0.174951	Within cluster
TNFAIP3	1	RIPK3	1	0.121531	Within cluster
TNFAIP3	1	NFKBIA	1	0.392244	Within cluster
TNFAIP3	1	NOD1	1	0.210201	Within cluster
TNFAIP3	1	TICAM1	1	0.29635	Within cluster
TNFAIP3	1	RIPK1	1	0.111274	Within cluster
TNFAIP3	1	BIRC3	1	0.477574	Within cluster
TNFAIP3	1	FADD	1	0.176792	Within cluster
TNFAIP3	1	TNIP1	1	0.535594	Within cluster
TNFAIP3	1	TNIP2	1	0.177308	Within cluster
TNFAIP3	1	TRADD	1	0.261095	Within cluster
TNFAIP3	1	RBCK1	1	0.20297	Within cluster
TNFAIP3	1	CASP8	1	0.298159	Within cluster
TNFAIP3	1	TAB2	1	0.156769	Within cluster
TNFAIP3	1	NFKB2	1	0.434583	Within cluster
TNFAIP3	1	TAX1BP1	1	0.0774665	Within cluster
TNFAIP3	1	UBC	1	0.0895392	Within cluster
TNFAIP3	1	OTUD7B	1	-0.119949	Within cluster
TNFAIP3	1	IKBKE	1	0.437339	Within cluster
TNFAIP3	1	BIRC2	1	0.202983	Within cluster
TNFAIP3	1	BCL10	1	0.281781	Within cluster
TNFRSF10B	1	TNFRSF1A	1	0.303218	Within cluster
TNFRSF10B	1	RIPK3	1	-0.0178382	Within cluster
TNFRSF10B	1	TNFSF10	1	-0.0373718	Within cluster
TNFRSF10B	1	RIPK1	1	0.0806419	Within cluster
TNFRSF10B	1	FAS	1	0.412713	Within cluster
TNFRSF10B	1	TNFRSF10D	1	0.434216	Within cluster
TNFRSF10B	1	TRADD	1	0.22984	Within cluster
TNFRSF10B	1	CFLAR	1	0.122812	Within cluster
TNFRSF10B	1	FADD	1	0.212559	Within cluster
TNFRSF10B	1	CASP8	1	0.162477	Within cluster
TNFRSF10D	1	TNFSF10	1	0.0551899	Within cluster
TNFRSF10D	1	TNFRSF10B	1	0.434216	Within cluster
TNFRSF1A	1	PSMD2	1	0.247005	Within cluster
TNFRSF1A	1	OTUD7B	1	0.155223	Within cluster
TNFRSF1A	1	OPTN	1	0.336186	Within cluster
TNFRSF1A	1	UBC	1	0.210591	Within cluster
TNFRSF1A	1	TAX1BP1	1	0.241883	Within cluster
TNFRSF1A	1	LTBR	1	0.598597	Within cluster
TNFRSF1A	1	TNFRSF10B	1	0.303218	Within cluster
TNFRSF1A	1	NSMAF	1	-0.00352846	Within cluster
TNFRSF1A	1	TNIP1	1	0.318568	Within cluster
TNFRSF1A	1	TNIP2	1	0.282673	Within cluster
TNFRSF1A	1	TANK	1	0.0903952	Within cluster
TNFRSF1A	1	CASP8	1	0.106023	Within cluster
TNFRSF1A	1	TAB2	1	0.0485702	Within cluster
TNFRSF1A	1	RBCK1	1	0.213361	Within cluster
TNFRSF1A	1	TNFAIP3	1	0.174951	Within cluster
TNFRSF1A	1	IKBKE	1	0.175618	Within cluster
TNFRSF1A	1	BIRC2	1	0.304731	Within cluster
TNFRSF1A	1	CYLD	1	6.94073e-06	Within cluster
TNFRSF1A	1	TRADD	1	0.3256	Within cluster
TNFRSF1A	1	RIPK1	1	0.102495	Within cluster
TNFRSF1A	1	BIRC3	1	0.171375	Within cluster
TNFRSF1A	1	FAS	1	0.269258	Within cluster
TNFRSF1A	1	FADD	1	0.300353	Within cluster
TNFSF10	1	RIPK3	1	0.22055	Within cluster
TNFSF10	1	DDX58	1	0.361784	Within cluster
TNFSF10	1	TRADD	1	0.277387	Within cluster
TNFSF10	1	RIPK1	1	0.059879	Within cluster
TNFSF10	1	CFLAR	1	0.277294	Within cluster
TNFSF10	1	CASP8	1	0.284196	Within cluster
TNFSF10	1	FADD	1	0.084117	Within cluster
TNFSF10	1	FAS	1	0.160365	Within cluster
TNFSF10	1	TNFRSF10D	1	0.0551899	Within cluster
TNFSF10	1	TNFRSF10B	1	-0.0373718	Within cluster
TNIP1	1	TNFRSF1A	1	0.318568	Within cluster
TNIP1	1	MAP1LC3A	1	-0.0951651	Within cluster
TNIP1	1	NFKB2	1	0.545532	Within cluster
TNIP1	1	MYD88	1	0.186489	Within cluster
TNIP1	1	TAX1BP1	1	0.0545533	Within cluster
TNIP1	1	OPTN	1	0.479615	Within cluster
TNIP1	1	UBC	1	0.183404	Within cluster
TNIP1	1	TNFAIP3	1	0.535594	Within cluster
TNIP2	1	TNFRSF1A	1	0.282673	Within cluster
TNIP2	1	RELB	1	0.293558	Within cluster
TNIP2	1	TANK	1	0.177811	Within cluster
TNIP2	1	OTUD7B	1	0.0596402	Within cluster
TNIP2	1	NFKB2	1	0.301333	Within cluster
TNIP2	1	UBC	1	0.143501	Within cluster
TNIP2	1	TNFAIP3	1	0.177308	Within cluster
TOLLIP	1	MYO6	1	-0.0120343	Within cluster
TOLLIP	1	CLTC	1	0.0873342	Within cluster
TOLLIP	1	MAP1LC3A	1	0.176377	Within cluster
TOLLIP	1	UBC	1	0.138283	Within cluster
TOLLIP	1	SQSTM1	1	0.317738	Within cluster
TOLLIP	1	MYD88	1	0.135044	Within cluster
TOLLIP	1	TOM1	1	0.356477	Within cluster
TOLLIP	1	IRAK1	1	0.122393	Within cluster
TOM1	1	TOLLIP	1	0.356477	Within cluster
TOM1	1	MYO6	1	-0.0732147	Within cluster
TOM1	1	CLTC	1	0.0764888	Within cluster
TOM1	1	UBC	1	0.162919	Within cluster
TRADD	1	TNFRSF1A	1	0.3256	Within cluster
TRADD	1	RIPK3	1	0.13787	Within cluster
TRADD	1	TNFSF10	1	0.277387	Within cluster
TRADD	1	TANK	1	0.223402	Within cluster
TRADD	1	RIPK1	1	0.0871913	Within cluster
TRADD	1	BIRC3	1	0.406435	Within cluster
TRADD	1	TNFRSF10B	1	0.22984	Within cluster
TRADD	1	FADD	1	0.337082	Within cluster
TRADD	1	CFLAR	1	0.242191	Within cluster
TRADD	1	OTUD7B	1	0.125343	Within cluster
TRADD	1	UBC	1	0.274495	Within cluster
TRADD	1	TAX1BP1	1	0.214976	Within cluster
TRADD	1	OPTN	1	0.362954	Within cluster
TRADD	1	TNFAIP3	1	0.261095	Within cluster
TRADD	1	RBCK1	1	0.268155	Within cluster
TRADD	1	IKBKE	1	0.313435	Within cluster
TRADD	1	TAB2	1	-0.0670531	Within cluster
TRADD	1	FAS	1	0.332498	Within cluster
TRADD	1	CYLD	1	0.127123	Within cluster
TRADD	1	MAVS	1	0.120004	Within cluster
TRADD	1	BIRC2	1	0.222428	Within cluster
TRADD	1	CASP8	1	0.217765	Within cluster
TRIM21	1	EIF2AK2	1	0.1902	Within cluster
TRIM21	1	MAP1LC3A	1	-0.0565365	Within cluster
TRIM21	1	MAP1LC3B	1	0.068779	Within cluster
TRIM21	1	UBE2L6	1	0.510726	Within cluster
TRIM21	1	IFIT3	1	0.462652	Within cluster
TRIM21	1	MYD88	1	0.39107	Within cluster
TRIM21	1	IRF9	1	0.391676	Within cluster
TRIM21	1	DDX58	1	0.426807	Within cluster
TRIM21	1	IFIH1	1	0.426623	Within cluster
TRIM21	1	IRF7	1	0.381588	Within cluster
TRIM21	1	ISG15	1	0.371695	Within cluster
TRIM21	1	SQSTM1	1	0.141316	Within cluster
TRIM21	1	UBC	1	0.0590515	Within cluster
TRIM21	1	IRF3	1	0.19625	Within cluster
TRIM25	1	NFKBIA	1	0.190973	Within cluster
TRIM25	1	EIF2AK2	1	0.135486	Within cluster
TRIM25	1	DHX58	1	0.440257	Within cluster
TRIM25	1	TANK	1	0.0457967	Within cluster
TRIM25	1	RIPK1	1	0.0709788	Within cluster
TRIM25	1	UBE2L6	1	0.291576	Within cluster
TRIM25	1	FADD	1	0.0834997	Within cluster
TRIM25	1	POLH	1	0.0282803	Within cluster
TRIM25	1	NFKB2	1	0.335602	Within cluster
TRIM25	1	CASP8	1	0.399528	Within cluster
TRIM25	1	ITCH	1	0.135126	Within cluster
TRIM25	1	NLRX1	1	0.242139	Within cluster
TRIM25	1	SQSTM1	1	0.107657	Within cluster
TRIM25	1	IFIT1	1	0.191353	Within cluster
TRIM25	1	RNF135	1	0.252326	Within cluster
TRIM25	1	IKBKE	1	0.345282	Within cluster
TRIM25	1	UBA7	1	0.299705	Within cluster
TRIM25	1	IRF3	1	0.224446	Within cluster
TRIM25	1	IRF7	1	0.3337	Within cluster
TRIM25	1	ISG15	1	0.284635	Within cluster
TRIM25	1	UBC	1	-0.000461462	Within cluster
TRIM25	1	IFIH1	1	0.407181	Within cluster
TRIM25	1	MAVS	1	0.141295	Within cluster
TRIM25	1	DDX58	1	0.316729	Within cluster
UBA7	1	DHX58	1	0.562319	Within cluster
UBA7	1	UBE2B	1	0.095224	Within cluster
UBA7	1	UBE2L6	1	0.559246	Within cluster
UBA7	1	TRIM25	1	0.299705	Within cluster
UBA7	1	POLH	1	0.224305	Within cluster
UBA7	1	ATG7	1	0.175054	Within cluster
UBA7	1	DDX58	1	0.349237	Within cluster
UBA7	1	UBE2A	1	0.157446	Within cluster
UBA7	1	UBC	1	-0.0359467	Within cluster
UBA7	1	ISG15	1	0.303836	Within cluster
UBC	1	DERL2	1	0.12986	Within cluster
UBC	1	TNFRSF1A	1	0.210591	Within cluster
UBC	1	ERLEC1	1	0.236315	Within cluster
UBC	1	OTUB2	1	0.214746	Within cluster
UBC	1	PSMD5	1	0.100455	Within cluster
UBC	1	RIPK3	1	-0.00685949	Within cluster
UBC	1	NFKBIA	1	0.258843	Within cluster
UBC	1	AURKA	1	0.0213987	Within cluster
UBC	1	STUB1	1	0.199504	Within cluster
UBC	1	RELB	1	0.119046	Within cluster
UBC	1	CDC37	1	-0.130759	Within cluster
UBC	1	NOD1	1	-0.13589	Within cluster
UBC	1	CHMP5	1	0.17642	Within cluster
UBC	1	CCND1	1	0.210975	Within cluster
UBC	1	TICAM1	1	0.19775	Within cluster
UBC	1	TRIM21	1	0.0590515	Within cluster
UBC	1	TANK	1	0.175512	Within cluster
UBC	1	RIPK1	1	0.133222	Within cluster
UBC	1	CSNK1A1	1	0.182693	Within cluster
UBC	1	AJUBA	1	0.256402	Within cluster
UBC	1	BIRC3	1	0.241429	Within cluster
UBC	1	EPAS1	1	0.295907	Within cluster
UBC	1	STAM2	1	0.236368	Within cluster
UBC	1	UBE2B	1	-0.00803563	Within cluster
UBC	1	LIMD1	1	-0.195926	Within cluster
UBC	1	NFKBIE	1	0.0964958	Within cluster
UBC	1	UBE2L6	1	0.0375759	Within cluster
UBC	1	TLR3	1	0.252869	Within cluster
UBC	1	MLKL	1	0.0838647	Within cluster
UBC	1	VCPIP1	1	-0.0361908	Within cluster
UBC	1	PSMD2	1	0.229038	Within cluster
UBC	1	CFLAR	1	0.169019	Within cluster
UBC	1	DAB2	1	0.12618	Within cluster
UBC	1	TOLLIP	1	0.138283	Within cluster
UBC	1	CHMP6	1	0.147562	Within cluster
UBC	1	TNIP1	1	0.183404	Within cluster
UBC	1	TNIP2	1	0.143501	Within cluster
UBC	1	TRIM25	1	-0.000461462	Within cluster
UBC	1	HGS	1	0.217114	Within cluster
UBC	1	NPLOC4	1	0.129592	Within cluster
UBC	1	UBA7	1	-0.0359467	Within cluster
UBC	1	TRADD	1	0.274495	Within cluster
UBC	1	NBR1	1	0.321423	Within cluster
UBC	1	PRICKLE1	1	-0.00825464	Within cluster
UBC	1	ATG7	1	0.188987	Within cluster
UBC	1	RBCK1	1	0.155575	Within cluster
UBC	1	PSMB10	1	-0.0625767	Within cluster
UBC	1	PSMB5	1	-0.0185116	Within cluster
UBC	1	TAB2	1	0.031096	Within cluster
UBC	1	NFKB2	1	0.181461	Within cluster
UBC	1	MYO6	1	0.278351	Within cluster
UBC	1	IRAK1	1	0.160941	Within cluster
UBC	1	CETN2	1	0.284055	Within cluster
UBC	1	UBE2A	1	0.0681761	Within cluster
UBC	1	POLH	1	-0.103319	Within cluster
UBC	1	MAP1LC3A	1	0.0908772	Within cluster
UBC	1	PSMB9	1	0.060674	Within cluster
UBC	1	PSMB8	1	0.0155218	Within cluster
UBC	1	PINK1	1	0.268106	Within cluster
UBC	1	FTL	1	0.103528	Within cluster
UBC	1	STAM	1	0.104118	Within cluster
UBC	1	OPTN	1	0.314894	Within cluster
UBC	1	DDX58	1	0.177845	Within cluster
UBC	1	PSME1	1	0.0272491	Within cluster
UBC	1	SQSTM1	1	0.421792	Within cluster
UBC	1	PICALM	1	0.203815	Within cluster
UBC	1	FZR1	1	-0.0992763	Within cluster
UBC	1	TAX1BP1	1	0.31434	Within cluster
UBC	1	NFE2L2	1	0.250545	Within cluster
UBC	1	ROBO3	1	-0.0287753	Within cluster
UBC	1	CDKN1A	1	0.210878	Within cluster
UBC	1	OBSL1	1	0.0808315	Within cluster
UBC	1	CYLD	1	-0.0808053	Within cluster
UBC	1	MAVS	1	-0.0104347	Within cluster
UBC	1	AP2M1	1	0.278852	Within cluster
UBC	1	ERLIN1	1	0.178836	Within cluster
UBC	1	PDCD6IP	1	-0.0699563	Within cluster
UBC	1	TOM1	1	0.162919	Within cluster
UBC	1	ANAPC13	1	0.237957	Within cluster
UBC	1	NEDD4	1	0.115812	Within cluster
UBC	1	WWP1	1	0.180113	Within cluster
UBC	1	ERLIN2	1	0.040155	Within cluster
UBC	1	HIF1A	1	0.114447	Within cluster
UBC	1	CUL7	1	0.0867213	Within cluster
UBC	1	LDLR	1	0.117881	Within cluster
UBC	1	BCL10	1	0.227021	Within cluster
UBC	1	CLTC	1	0.201424	Within cluster
UBC	1	AP2S1	1	0.146849	Within cluster
UBC	1	MAP3K14	1	0.159855	Within cluster
UBC	1	ISG15	1	0.149118	Within cluster
UBC	1	IRF3	1	-0.00872883	Within cluster
UBC	1	AP2B1	1	0.306207	Within cluster
UBC	1	MAP1LC3B	1	0.151832	Within cluster
UBC	1	IKBKE	1	0.0328148	Within cluster
UBC	1	IFIH1	1	0.175026	Within cluster
UBC	1	BIRC2	1	0.252365	Within cluster
UBC	1	ITCH	1	0.161202	Within cluster
UBC	1	OTUD7B	1	0.225083	Within cluster
UBC	1	TNFAIP3	1	0.0895392	Within cluster
UBE2A	1	STUB1	1	0.0638987	Within cluster
UBE2A	1	UBE2B	1	0.14915	Within cluster
UBE2A	1	UBA7	1	0.157446	Within cluster
UBE2A	1	ATG7	1	0.109579	Within cluster
UBE2A	1	UBC	1	0.0681761	Within cluster
UBE2B	1	STUB1	1	0.0185127	Within cluster
UBE2B	1	ATG7	1	0.0523784	Within cluster
UBE2B	1	UBC	1	-0.00803563	Within cluster
UBE2B	1	UBA7	1	0.095224	Within cluster
UBE2B	1	UBE2A	1	0.14915	Within cluster
UBE2L6	1	EIF2AK2	1	0.270077	Within cluster
UBE2L6	1	TRIM21	1	0.510726	Within cluster
UBE2L6	1	POLH	1	0.148691	Within cluster
UBE2L6	1	IRF3	1	0.146253	Within cluster
UBE2L6	1	ATG7	1	0.0597348	Within cluster
UBE2L6	1	RBCK1	1	0.183682	Within cluster
UBE2L6	1	IRF7	1	0.331587	Within cluster
UBE2L6	1	IRF9	1	0.428616	Within cluster
UBE2L6	1	PSMB10	1	0.479664	Within cluster
UBE2L6	1	PSME1	1	0.529262	Within cluster
UBE2L6	1	IFIT1	1	0.366352	Within cluster
UBE2L6	1	IFIT3	1	0.489795	Within cluster
UBE2L6	1	PSMB9	1	0.676275	Within cluster
UBE2L6	1	IFIH1	1	0.435749	Within cluster
UBE2L6	1	PSMB8	1	0.59512	Within cluster
UBE2L6	1	DDX58	1	0.359992	Within cluster
UBE2L6	1	TRIM25	1	0.291576	Within cluster
UBE2L6	1	UBC	1	0.0375759	Within cluster
UBE2L6	1	ISG15	1	0.35932	Within cluster
UBE2L6	1	UBA7	1	0.559246	Within cluster
VCPIP1	1	UBC	1	-0.0361908	Within cluster
VCPIP1	1	NPLOC4	1	-0.0923913	Within cluster
WWP1	1	PSMD5	1	0.193757	Within cluster
WWP1	1	NR3C1	1	-0.0413079	Within cluster
WWP1	1	PSMD2	1	0.0806076	Within cluster
WWP1	1	PSMB10	1	-0.0563812	Within cluster
WWP1	1	PSMB5	1	0.0079421	Within cluster
WWP1	1	PSMB9	1	-0.0999728	Within cluster
WWP1	1	PSMB8	1	-0.0884172	Within cluster
WWP1	1	PSME1	1	-0.00191468	Within cluster
WWP1	1	ITCH	1	0.223343	Within cluster
WWP1	1	UBC	1	0.180113	Within cluster
ACTA2	2	VCL	2	0.39343	Within cluster
ACTA2	2	MYH9	2	0.347819	Within cluster
ACTA2	2	ACTR2	2	0.0819133	Within cluster
ACTA2	2	PXN	2	0.198275	Within cluster
ACTA2	2	TLN1	2	0.253838	Within cluster
ACTA2	2	MYL12A	2	0.256611	Within cluster
ACTA2	2	MYLK	2	0.339618	Within cluster
ACTA2	2	MYL9	2	0.330378	Within cluster
ACTB	2	VCL	2	0.305197	Within cluster
ACTB	2	MYH9	2	0.412452	Within cluster
ACTB	2	WASL	2	-0.145513	Within cluster
ACTB	2	PFN1	2	0.620703	Within cluster
ACTB	2	VASP	2	0.273351	Within cluster
ACTB	2	ACTN4	2	0.31826	Within cluster
ACTB	2	ARPC1A	2	0.0234828	Within cluster
ACTB	2	ACTR3	2	0.375484	Within cluster
ACTB	2	MYL9	2	0.219635	Within cluster
ACTB	2	WHAMM	2	-0.104435	Within cluster
ACTB	2	ARPC2	2	0.320365	Within cluster
ACTB	2	CFL2	2	0.156526	Within cluster
ACTB	2	SSH1	2	0.170895	Within cluster
ACTB	2	TLN1	2	0.350918	Within cluster
ACTB	2	BAIAP2	2	0.0143388	Within cluster
ACTB	2	HCLS1	2	0.0262949	Within cluster
ACTB	2	ZYX	2	0.387954	Within cluster
ACTB	2	PARVA	2	0.192605	Within cluster
ACTB	2	WASF3	2	-0.036924	Within cluster
ACTB	2	MSN	2	0.410021	Within cluster
ACTB	2	NCKAP1	2	-0.129395	Within cluster
ACTB	2	ENAH	2	-0.113422	Within cluster
ACTB	2	GSN	2	0.13552	Within cluster
ACTB	2	ACTR2	2	0.406687	Within cluster
ACTB	2	SYNPO	2	0.143199	Within cluster
ACTB	2	ACTN1	2	0.322956	Within cluster
ACTB	2	ILK	2	0.380025	Within cluster
ACTB	2	PARVB	2	0.135408	Within cluster
ACTB	2	ARPC1B	2	0.25768	Within cluster
ACTB	2	MYO10	2	-0.00575806	Within cluster
ACTB	2	TLN2	2	0.068501	Within cluster
ACTB	2	ACTG1	2	0.255203	Within cluster
ACTB	2	MYL12A	2	0.114608	Within cluster
ACTB	2	CYFIP1	2	-0.04687	Within cluster
ACTB	2	WASF2	2	0.191692	Within cluster
ACTB	2	RDX	2	0.135236	Within cluster
ACTB	2	MYO1C	2	0.281493	Within cluster
ACTG1	2	VCL	2	0.312991	Within cluster
ACTG1	2	MYH9	2	0.412485	Within cluster
ACTG1	2	WASL	2	-0.0120967	Within cluster
ACTG1	2	PFN1	2	0.259577	Within cluster
ACTG1	2	VASP	2	0.0959374	Within cluster
ACTG1	2	ACTN4	2	0.222031	Within cluster
ACTG1	2	ARPC1A	2	0.0973629	Within cluster
ACTG1	2	ACTR3	2	0.266083	Within cluster
ACTG1	2	MYL9	2	0.224001	Within cluster
ACTG1	2	WHAMM	2	-0.0596129	Within cluster
ACTG1	2	ARPC2	2	0.160367	Within cluster
ACTG1	2	CFL2	2	0.217252	Within cluster
ACTG1	2	TLN1	2	0.180738	Within cluster
ACTG1	2	BAIAP2	2	0.158907	Within cluster
ACTG1	2	HCLS1	2	-0.111778	Within cluster
ACTG1	2	ZYX	2	0.284899	Within cluster
ACTG1	2	PARVA	2	0.238875	Within cluster
ACTG1	2	WASF3	2	0.0497073	Within cluster
ACTG1	2	MSN	2	0.291202	Within cluster
ACTG1	2	NCKAP1	2	0.0925915	Within cluster
ACTG1	2	ENAH	2	0.130769	Within cluster
ACTG1	2	ACTR2	2	0.181751	Within cluster
ACTG1	2	SYNPO	2	0.111007	Within cluster
ACTG1	2	ACTN1	2	0.334652	Within cluster
ACTG1	2	ILK	2	0.215051	Within cluster
ACTG1	2	PARVB	2	-0.0428482	Within cluster
ACTG1	2	ARPC1B	2	0.00349756	Within cluster
ACTG1	2	MYO10	2	0.153788	Within cluster
ACTG1	2	TLN2	2	0.133017	Within cluster
ACTG1	2	CYFIP1	2	0.165858	Within cluster
ACTG1	2	MYO1C	2	0.259913	Within cluster
ACTG1	2	RDX	2	0.114919	Within cluster
ACTG1	2	MYL12A	2	0.20828	Within cluster
ACTG1	2	WASF2	2	0.0887249	Within cluster
ACTG1	2	ACTB	2	0.255203	Within cluster
ACTN1	2	VCL	2	0.635276	Within cluster
ACTN1	2	MYH9	2	0.636395	Within cluster
ACTN1	2	ACTN4	2	0.586369	Within cluster
ACTN1	2	ANLN	2	0.584459	Within cluster
ACTN1	2	MICALL2	2	0.400827	Within cluster
ACTN1	2	ZYX	2	0.617452	Within cluster
ACTN1	2	SPTBN1	2	0.327742	Within cluster
ACTN1	2	LMO7	2	0.269378	Within cluster
ACTN1	2	SYNPO	2	0.391796	Within cluster
ACTN1	2	SPTAN1	2	0.290799	Within cluster
ACTN1	2	PARVB	2	0.0903626	Within cluster
ACTN1	2	ACTG1	2	0.334652	Within cluster
ACTN1	2	ACTB	2	0.322956	Within cluster
ACTN4	2	VCL	2	0.518137	Within cluster
ACTN4	2	MYH9	2	0.505151	Within cluster
ACTN4	2	SPTBN1	2	0.244377	Within cluster
ACTN4	2	SPTAN1	2	0.288546	Within cluster
ACTN4	2	ANLN	2	0.497026	Within cluster
ACTN4	2	LMO7	2	0.337023	Within cluster
ACTN4	2	MICALL2	2	0.397618	Within cluster
ACTN4	2	ACTG1	2	0.222031	Within cluster
ACTN4	2	ACTB	2	0.31826	Within cluster
ACTN4	2	ZYX	2	0.504726	Within cluster
ACTN4	2	ACTN1	2	0.586369	Within cluster
ACTR2	2	MYH9	2	0.213356	Within cluster
ACTR2	2	WASL	2	-0.291449	Within cluster
ACTR2	2	ACTA2	2	0.0819133	Within cluster
ACTR2	2	PFN1	2	0.363938	Within cluster
ACTR2	2	ARPC1A	2	-0.147508	Within cluster
ACTR2	2	ACTR3	2	0.506198	Within cluster
ACTR2	2	ANLN	2	-0.0195512	Within cluster
ACTR2	2	WHAMM	2	0.0239724	Within cluster
ACTR2	2	ARPC2	2	0.401431	Within cluster
ACTR2	2	BAIAP2	2	-0.208828	Within cluster
ACTR2	2	HCLS1	2	0.301116	Within cluster
ACTR2	2	WASF3	2	-0.0385159	Within cluster
ACTR2	2	NCKAP1	2	-0.230954	Within cluster
ACTR2	2	GSN	2	-0.00773886	Within cluster
ACTR2	2	MYO10	2	-0.115991	Within cluster
ACTR2	2	MYO1C	2	0.0305443	Within cluster
ACTR2	2	CYFIP1	2	-0.109991	Within cluster
ACTR2	2	ACTG1	2	0.181751	Within cluster
ACTR2	2	ACTB	2	0.406687	Within cluster
ACTR2	2	WASF2	2	0.204566	Within cluster
ACTR2	2	ARPC1B	2	0.268531	Within cluster
ACTR3	2	MYH9	2	0.382239	Within cluster
ACTR3	2	WASL	2	-0.212833	Within cluster
ACTR3	2	ARPC1A	2	-0.0645585	Within cluster
ACTR3	2	ANLN	2	0.169949	Within cluster
ACTR3	2	MYO10	2	0.0543166	Within cluster
ACTR3	2	MYO1C	2	0.139171	Within cluster
ACTR3	2	NCKAP1	2	0.0812735	Within cluster
ACTR3	2	WASF3	2	-0.0941408	Within cluster
ACTR3	2	CYFIP1	2	-0.0530828	Within cluster
ACTR3	2	BAIAP2	2	-0.120534	Within cluster
ACTR3	2	WHAMM	2	0.120483	Within cluster
ACTR3	2	ACTG1	2	0.266083	Within cluster
ACTR3	2	WASF2	2	0.197135	Within cluster
ACTR3	2	ACTB	2	0.375484	Within cluster
ACTR3	2	HCLS1	2	0.202074	Within cluster
ACTR3	2	ARPC2	2	0.492372	Within cluster
ACTR3	2	ARPC1B	2	0.308607	Within cluster
ACTR3	2	ACTR2	2	0.506198	Within cluster
ANLN	2	MYH9	2	0.413541	Within cluster
ANLN	2	ACTN4	2	0.497026	Within cluster
ANLN	2	ACTR3	2	0.169949	Within cluster
ANLN	2	ARPC2	2	0.149608	Within cluster
ANLN	2	SPTAN1	2	0.242516	Within cluster
ANLN	2	LMO7	2	0.268179	Within cluster
ANLN	2	ACTN1	2	0.584459	Within cluster
ANLN	2	MYO1C	2	0.494783	Within cluster
ANLN	2	SPTBN1	2	0.291022	Within cluster
ANLN	2	ACTR2	2	-0.0195512	Within cluster
ANLN	2	SYNPO	2	0.282087	Within cluster
ARPC1A	2	MYH9	2	0.126725	Within cluster
ARPC1A	2	WASL	2	0.544038	Within cluster
ARPC1A	2	BCAR1	2	0.344188	Within cluster
ARPC1A	2	MYO10	2	0.399324	Within cluster
ARPC1A	2	MYO1C	2	0.316393	Within cluster
ARPC1A	2	BAIAP2	2	0.255962	Within cluster
ARPC1A	2	CYFIP1	2	0.178378	Within cluster
ARPC1A	2	WASF3	2	0.197468	Within cluster
ARPC1A	2	NCKAP1	2	0.304707	Within cluster
ARPC1A	2	WASF2	2	-0.164687	Within cluster
ARPC1A	2	HCLS1	2	-0.390129	Within cluster
ARPC1A	2	ACTG1	2	0.0973629	Within cluster
ARPC1A	2	ACTB	2	0.0234828	Within cluster
ARPC1A	2	ARPC1B	2	0.272329	Within cluster
ARPC1A	2	ACTR2	2	-0.147508	Within cluster
ARPC1A	2	ACTR3	2	-0.0645585	Within cluster
ARPC1A	2	ARPC2	2	-0.0341678	Within cluster
ARPC1B	2	MYH9	2	0.18831	Within cluster
ARPC1B	2	WASL	2	0.0616045	Within cluster
ARPC1B	2	ARPC1A	2	0.272329	Within cluster
ARPC1B	2	ACTR3	2	0.308607	Within cluster
ARPC1B	2	ARPC2	2	0.434797	Within cluster
ARPC1B	2	BAIAP2	2	0.0487628	Within cluster
ARPC1B	2	HCLS1	2	0.121089	Within cluster
ARPC1B	2	WASF3	2	-0.158059	Within cluster
ARPC1B	2	NCKAP1	2	-0.0613113	Within cluster
ARPC1B	2	ACTR2	2	0.268531	Within cluster
ARPC1B	2	MYO10	2	0.116364	Within cluster
ARPC1B	2	MYO1C	2	0.210755	Within cluster
ARPC1B	2	CYFIP1	2	0.00317355	Within cluster
ARPC1B	2	WASF2	2	0.106554	Within cluster
[truncated: 77,264 more rows]

## Sheet: Network_2
source_node	source_cluster	target_node	target_cluster	edge_values	edge_type
AAMP	1	EGFR	1	0.0407275	Within cluster
BLNK	1	ERBB2	1	0.132183	Within cluster
BLNK	1	YES1	1	-0.130624	Within cluster
BLNK	1	PIK3CB	1	0.0674184	Within cluster
BLNK	1	PTPN6	1	0.510827	Within cluster
BLNK	1	SOS1	1	0.115776	Within cluster
BLNK	1	LYN	1	0.257822	Within cluster
BLNK	1	SYK	1	0.46287	Within cluster
BRAF	1	CRK	1	-0.190162	Within cluster
BRAF	1	YWHAZ	1	0.0833068	Within cluster
CBLC	1	ERBB3	1	0.514434	Within cluster
CBLC	1	ERBB2	1	0.489884	Within cluster
CBLC	1	EGFR	1	0.369294	Within cluster
CBLC	1	CRK	1	0.0523953	Within cluster
CBLC	1	MET	1	0.311733	Within cluster
CBLC	1	FGFR3	1	0.374994	Within cluster
CBLC	1	FGFR2	1	0.389203	Within cluster
CBLC	1	YES1	1	0.221101	Within cluster
CBLC	1	IGF1R	1	0.0595981	Within cluster
CRK	1	ITGB4	1	0.100657	Within cluster
CRK	1	ITGB8	1	0.17349	Within cluster
CRK	1	ITGB7	1	-0.291756	Within cluster
CRK	1	EGFR	1	0.319839	Within cluster
CRK	1	ITGA2	1	0.268842	Within cluster
CRK	1	BRAF	1	-0.190162	Within cluster
CRK	1	YES1	1	0.380493	Within cluster
CRK	1	PTK6	1	-0.0936532	Within cluster
CRK	1	ITGA6	1	0.282139	Within cluster
CRK	1	LYN	1	-0.183595	Within cluster
CRK	1	FGFR3	1	0.0958858	Within cluster
CRK	1	FGFR2	1	0.0345278	Within cluster
CRK	1	CBLC	1	0.0523953	Within cluster
CRK	1	PIK3CB	1	-0.0457236	Within cluster
CRK	1	SYK	1	-0.335969	Within cluster
CRK	1	EPHA2	1	0.383635	Within cluster
CRK	1	IGF1R	1	0.0406483	Within cluster
CRK	1	MET	1	0.305513	Within cluster
CRK	1	SOS1	1	-0.108721	Within cluster
CRK	1	PTK2B	1	-0.317476	Within cluster
CRK	1	PTK2	1	0.218684	Within cluster
EFNA1	1	ERBB3	1	0.582416	Within cluster
EFNA1	1	ERBB2	1	0.554353	Within cluster
EFNA1	1	RASA1	1	-0.039978	Within cluster
EFNA1	1	EGFR	1	0.399817	Within cluster
EFNA1	1	EPHA4	1	0.0921611	Within cluster
EFNA1	1	MET	1	0.35666	Within cluster
EFNA1	1	EPHB3	1	0.403772	Within cluster
EFNA1	1	FGFR3	1	0.461112	Within cluster
EFNA1	1	EPHB4	1	0.467911	Within cluster
EFNA1	1	EPHA2	1	0.403077	Within cluster
EFNA1	1	FGFR2	1	0.437465	Within cluster
EFNA1	1	IGF1R	1	0.235822	Within cluster
EFNA1	1	EFNB2	1	0.347157	Within cluster
EFNA1	1	EPHB2	1	0.331357	Within cluster
EFNB2	1	EPHA4	1	0.292537	Within cluster
EFNB2	1	EPHB3	1	0.28323	Within cluster
EFNB2	1	EPHB4	1	0.377966	Within cluster
EFNB2	1	EPHA2	1	0.503799	Within cluster
EFNB2	1	EFNA1	1	0.347157	Within cluster
EFNB2	1	EPHB2	1	0.446647	Within cluster
EGFR	1	HBEGF	1	0.476975	Within cluster
EGFR	1	EREG	1	0.437048	Within cluster
EGFR	1	ERBB3	1	0.163117	Within cluster
EGFR	1	ERBB2	1	0.461706	Within cluster
EGFR	1	RASA1	1	0.349212	Within cluster
EGFR	1	SYK	1	-0.134076	Within cluster
EGFR	1	LDLRAP1	1	0.0223125	Within cluster
EGFR	1	LDLR	1	0.313608	Within cluster
EGFR	1	IRS2	1	0.0900079	Within cluster
EGFR	1	STAP2	1	0.407972	Within cluster
EGFR	1	EFNA1	1	0.399817	Within cluster
EGFR	1	PTK2B	1	-0.0610404	Within cluster
EGFR	1	LYN	1	0.0367673	Within cluster
EGFR	1	EPHA2	1	0.660964	Within cluster
EGFR	1	YES1	1	0.348105	Within cluster
EGFR	1	AAMP	1	0.0407275	Within cluster
EGFR	1	PTPN6	1	-0.0898344	Within cluster
EGFR	1	YWHAZ	1	0.101524	Within cluster
EGFR	1	IRS1	1	0.36729	Within cluster
EGFR	1	PTK6	1	0.3182	Within cluster
EGFR	1	IGF1R	1	0.135877	Within cluster
EGFR	1	PIK3CB	1	0.0369641	Within cluster
EGFR	1	ERRFI1	1	0.569478	Within cluster
EGFR	1	MET	1	0.671216	Within cluster
EGFR	1	CRK	1	0.319839	Within cluster
EGFR	1	CBLC	1	0.369294	Within cluster
EGFR	1	TGFA	1	0.501247	Within cluster
EGFR	1	SOS1	1	-0.232274	Within cluster
EGFR	1	PTK2	1	0.287698	Within cluster
EPHA2	1	EREG	1	0.427872	Within cluster
EPHA2	1	ERBB2	1	0.529825	Within cluster
EPHA2	1	RASA1	1	0.324875	Within cluster
EPHA2	1	EGFR	1	0.660964	Within cluster
EPHA2	1	EPHA4	1	0.211503	Within cluster
EPHA2	1	CRK	1	0.383635	Within cluster
EPHA2	1	IRS1	1	0.431908	Within cluster
EPHA2	1	EPHB3	1	0.132824	Within cluster
EPHA2	1	EPHB4	1	0.490403	Within cluster
EPHA2	1	TGFA	1	0.54641	Within cluster
EPHA2	1	EPHB2	1	0.5449	Within cluster
EPHA2	1	EFNB2	1	0.503799	Within cluster
EPHA2	1	EFNA1	1	0.403077	Within cluster
EPHA4	1	ERBB2	1	0.0886089	Within cluster
EPHA4	1	RASA1	1	0.105172	Within cluster
EPHA4	1	EPHB3	1	0.183849	Within cluster
EPHA4	1	EPHB4	1	0.129056	Within cluster
EPHA4	1	EPHA2	1	0.211503	Within cluster
EPHA4	1	EPHB2	1	0.226006	Within cluster
EPHA4	1	EFNA1	1	0.0921611	Within cluster
EPHA4	1	EFNB2	1	0.292537	Within cluster
EPHB2	1	ERBB2	1	0.340808	Within cluster
EPHB2	1	RASA1	1	0.29005	Within cluster
EPHB2	1	EPHA4	1	0.226006	Within cluster
EPHB2	1	EPHB3	1	0.187216	Within cluster
EPHB2	1	EPHB4	1	0.307193	Within cluster
EPHB2	1	EPHA2	1	0.5449	Within cluster
EPHB2	1	EFNA1	1	0.331357	Within cluster
EPHB2	1	EFNB2	1	0.446647	Within cluster
EPHB3	1	ERBB2	1	0.417049	Within cluster
EPHB3	1	RASA1	1	-0.0572803	Within cluster
EPHB3	1	EPHA4	1	0.183849	Within cluster
EPHB3	1	EPHB4	1	0.322294	Within cluster
EPHB3	1	EPHB2	1	0.187216	Within cluster
EPHB3	1	EPHA2	1	0.132824	Within cluster
EPHB3	1	EFNA1	1	0.403772	Within cluster
EPHB3	1	EFNB2	1	0.28323	Within cluster
EPHB4	1	RASA1	1	0.0846197	Within cluster
EPHB4	1	EPHA4	1	0.129056	Within cluster
EPHB4	1	EPHB3	1	0.322294	Within cluster
EPHB4	1	EPHA2	1	0.490403	Within cluster
EPHB4	1	EPHB2	1	0.307193	Within cluster
EPHB4	1	EFNA1	1	0.467911	Within cluster
EPHB4	1	EFNB2	1	0.377966	Within cluster
ERBB2	1	BLNK	1	0.132183	Within cluster
ERBB2	1	HBEGF	1	0.18867	Within cluster
ERBB2	1	EREG	1	0.298489	Within cluster
ERBB2	1	ERBB3	1	0.540756	Within cluster
ERBB2	1	SYK	1	0.0194408	Within cluster
ERBB2	1	PTPN6	1	0.034226	Within cluster
ERBB2	1	CBLC	1	0.489884	Within cluster
ERBB2	1	EPHA4	1	0.0886089	Within cluster
ERBB2	1	EPHB2	1	0.340808	Within cluster
ERBB2	1	PTK2B	1	-0.0335704	Within cluster
ERBB2	1	EPHB3	1	0.417049	Within cluster
ERBB2	1	YES1	1	0.358519	Within cluster
ERBB2	1	FGFR2	1	0.386891	Within cluster
ERBB2	1	EFNA1	1	0.554353	Within cluster
ERBB2	1	FGFR3	1	0.427404	Within cluster
ERBB2	1	SOS1	1	-0.102295	Within cluster
ERBB2	1	RASA1	1	0.132824	Within cluster
ERBB2	1	EPHA2	1	0.529825	Within cluster
ERBB2	1	PTK6	1	0.424956	Within cluster
ERBB2	1	MET	1	0.426588	Within cluster
ERBB2	1	IRS1	1	0.264009	Within cluster
ERBB2	1	PIK3CB	1	0.0594076	Within cluster
ERBB2	1	PTK2	1	0.289343	Within cluster
ERBB2	1	IGF1R	1	0.173617	Within cluster
ERBB2	1	TGFA	1	0.432926	Within cluster
ERBB2	1	GRB7	1	0.504084	Within cluster
ERBB2	1	EGFR	1	0.461706	Within cluster
ERBB3	1	HBEGF	1	-0.000147084	Within cluster
ERBB3	1	EREG	1	0.183729	Within cluster
ERBB3	1	YES1	1	0.215598	Within cluster
ERBB3	1	CBLC	1	0.514434	Within cluster
ERBB3	1	RASA1	1	-0.11732	Within cluster
ERBB3	1	SOS1	1	-0.0294743	Within cluster
ERBB3	1	EFNA1	1	0.582416	Within cluster
ERBB3	1	PTK6	1	0.457374	Within cluster
ERBB3	1	IRS1	1	0.027634	Within cluster
ERBB3	1	GRB7	1	0.611494	Within cluster
ERBB3	1	PIK3CB	1	0.223539	Within cluster
ERBB3	1	MET	1	0.254511	Within cluster
ERBB3	1	TGFA	1	0.430515	Within cluster
ERBB3	1	EGFR	1	0.163117	Within cluster
ERBB3	1	ERBB2	1	0.540756	Within cluster
EREG	1	HBEGF	1	0.273548	Within cluster
EREG	1	YES1	1	0.202377	Within cluster
EREG	1	PTK2	1	0.120888	Within cluster
EREG	1	LDLRAP1	1	0.0481889	Within cluster
EREG	1	SOS1	1	-0.117715	Within cluster
EREG	1	LDLR	1	0.273393	Within cluster
EREG	1	PTK6	1	0.33108	Within cluster
EREG	1	FGFR2	1	0.0620597	Within cluster
EREG	1	FGFR3	1	0.101283	Within cluster
EREG	1	EPHA2	1	0.427872	Within cluster
EREG	1	IGF1R	1	-0.00399564	Within cluster
EREG	1	MET	1	0.427274	Within cluster
EREG	1	ERBB2	1	0.298489	Within cluster
EREG	1	TGFA	1	0.345508	Within cluster
EREG	1	ERBB3	1	0.183729	Within cluster
EREG	1	EGFR	1	0.437048	Within cluster
ERRFI1	1	EGFR	1	0.569478	Within cluster
ERRFI1	1	YWHAZ	1	0.154209	Within cluster
FGFR2	1	EREG	1	0.0620597	Within cluster
FGFR2	1	ERBB2	1	0.386891	Within cluster
FGFR2	1	CRK	1	0.0345278	Within cluster
FGFR2	1	IRS1	1	0.0565125	Within cluster
FGFR2	1	FGFR3	1	0.494549	Within cluster
FGFR2	1	EFNA1	1	0.437465	Within cluster
FGFR2	1	SOS1	1	0.0168887	Within cluster
FGFR2	1	PTPN6	1	0.148111	Within cluster
FGFR2	1	TGFA	1	0.263552	Within cluster
FGFR2	1	CBLC	1	0.389203	Within cluster
FGFR2	1	PIK3CB	1	0.0860889	Within cluster
FGFR3	1	EREG	1	0.101283	Within cluster
FGFR3	1	ERBB2	1	0.427404	Within cluster
FGFR3	1	CRK	1	0.0958858	Within cluster
FGFR3	1	IRS1	1	0.0705358	Within cluster
FGFR3	1	CBLC	1	0.374994	Within cluster
FGFR3	1	EFNA1	1	0.461112	Within cluster
FGFR3	1	TGFA	1	0.254075	Within cluster
FGFR3	1	PIK3CB	1	0.170526	Within cluster
FGFR3	1	SOS1	1	0.0451352	Within cluster
FGFR3	1	FGFR2	1	0.494549	Within cluster
FLNB	1	ITGB4	1	0.427713	Within cluster
FLNB	1	ITGB8	1	0.161932	Within cluster
FLNB	1	ITGB7	1	-0.136216	Within cluster
FLNB	1	ITGA2	1	0.494899	Within cluster
FLNB	1	ITGA6	1	0.432335	Within cluster
GRB7	1	ERBB3	1	0.611494	Within cluster
GRB7	1	ERBB2	1	0.504084	Within cluster
GRB7	1	PTK2	1	0.249055	Within cluster
HBEGF	1	YES1	1	0.13874	Within cluster
HBEGF	1	SOS1	1	-0.292371	Within cluster
HBEGF	1	LDLRAP1	1	0.0558685	Within cluster
HBEGF	1	LDLR	1	0.217275	Within cluster
HBEGF	1	PTK2	1	0.108313	Within cluster
HBEGF	1	PTK6	1	0.102133	Within cluster
HBEGF	1	IGF1R	1	0.0754822	Within cluster
HBEGF	1	TGFA	1	0.361573	Within cluster
HBEGF	1	ERBB2	1	0.18867	Within cluster
HBEGF	1	EREG	1	0.273548	Within cluster
HBEGF	1	ERBB3	1	-0.000147084	Within cluster
HBEGF	1	EGFR	1	0.476975	Within cluster
IGF1R	1	HBEGF	1	0.0754822	Within cluster
IGF1R	1	EREG	1	-0.00399564	Within cluster
IGF1R	1	ERBB2	1	0.173617	Within cluster
IGF1R	1	EGFR	1	0.135877	Within cluster
IGF1R	1	CRK	1	0.0406483	Within cluster
IGF1R	1	IRS1	1	0.135552	Within cluster
IGF1R	1	PTK2	1	0.179328	Within cluster
IGF1R	1	EFNA1	1	0.235822	Within cluster
IGF1R	1	IRS2	1	0.225907	Within cluster
IGF1R	1	YWHAZ	1	0.0678155	Within cluster
IGF1R	1	SOS1	1	-0.0295025	Within cluster
IGF1R	1	TGFA	1	0.122146	Within cluster
IGF1R	1	CBLC	1	0.0595981	Within cluster
IGF1R	1	PIK3CB	1	-0.0128207	Within cluster
IRS1	1	ERBB3	1	0.027634	Within cluster
IRS1	1	ERBB2	1	0.264009	Within cluster
IRS1	1	EGFR	1	0.36729	Within cluster
IRS1	1	FGFR3	1	0.0705358	Within cluster
IRS1	1	EPHA2	1	0.431908	Within cluster
IRS1	1	FGFR2	1	0.0565125	Within cluster
IRS1	1	MET	1	0.344034	Within cluster
IRS1	1	SOS1	1	-0.166455	Within cluster
IRS1	1	PTPRF	1	0.240877	Within cluster
IRS1	1	PIK3CB	1	-0.171995	Within cluster
IRS1	1	IRS2	1	0.0241059	Within cluster
IRS1	1	IGF1R	1	0.135552	Within cluster
IRS2	1	EGFR	1	0.0900079	Within cluster
IRS2	1	IRS1	1	0.0241059	Within cluster
IRS2	1	PTPRF	1	0.137958	Within cluster
IRS2	1	SOS1	1	-0.0996872	Within cluster
IRS2	1	YWHAZ	1	0.0772154	Within cluster
IRS2	1	LYN	1	-0.0498827	Within cluster
IRS2	1	PIK3CB	1	-0.00387645	Within cluster
IRS2	1	IGF1R	1	0.225907	Within cluster
ITGA2	1	ITGB4	1	0.491341	Within cluster
ITGA2	1	ITGB8	1	0.350168	Within cluster
ITGA2	1	VASP	1	0.230509	Within cluster
ITGA2	1	LAMA5	1	0.506257	Within cluster
ITGA2	1	ITGB7	1	-0.188225	Within cluster
ITGA2	1	CRK	1	0.268842	Within cluster
ITGA2	1	MET	1	0.612231	Within cluster
ITGA2	1	FLNB	1	0.494899	Within cluster
ITGA2	1	LYN	1	-0.00557419	Within cluster
ITGA2	1	ITGA6	1	0.630901	Within cluster
ITGA2	1	PTPN6	1	-0.0768022	Within cluster
ITGA2	1	PIK3CB	1	0.0288347	Within cluster
ITGA2	1	PTK2	1	0.264961	Within cluster
ITGA6	1	ITGB4	1	0.456957	Within cluster
ITGA6	1	ITGB8	1	0.346969	Within cluster
ITGA6	1	VASP	1	0.105103	Within cluster
ITGA6	1	LAMA5	1	0.373756	Within cluster
ITGA6	1	ITGB7	1	-0.142713	Within cluster
ITGA6	1	ITGA2	1	0.630901	Within cluster
ITGA6	1	CRK	1	0.282139	Within cluster
ITGA6	1	PTK2	1	0.241721	Within cluster
ITGA6	1	FLNB	1	0.432335	Within cluster
ITGB4	1	CRK	1	0.100657	Within cluster
ITGB4	1	VASP	1	0.201079	Within cluster
ITGB4	1	ITGB8	1	0.269694	Within cluster
ITGB4	1	ITGB7	1	0.148932	Within cluster
ITGB4	1	FLNB	1	0.427713	Within cluster
ITGB4	1	LAMA5	1	0.650652	Within cluster
ITGB4	1	ITGA2	1	0.491341	Within cluster
ITGB4	1	PTK2	1	0.207349	Within cluster
ITGB4	1	ITGA6	1	0.456957	Within cluster
ITGB7	1	ITGB4	1	0.148932	Within cluster
ITGB7	1	ITGB8	1	-0.114182	Within cluster
ITGB7	1	VASP	1	0.188741	Within cluster
ITGB7	1	LAMA5	1	-0.0652794	Within cluster
ITGB7	1	CRK	1	-0.291756	Within cluster
ITGB7	1	ITGA6	1	-0.142713	Within cluster
ITGB7	1	FLNB	1	-0.136216	Within cluster
ITGB7	1	ITGA2	1	-0.188225	Within cluster
ITGB7	1	PTK2	1	-0.271875	Within cluster
ITGB8	1	ITGB4	1	0.269694	Within cluster
ITGB8	1	VASP	1	0.0138934	Within cluster
ITGB8	1	CRK	1	0.17349	Within cluster
ITGB8	1	LAMA5	1	0.328454	Within cluster
ITGB8	1	ITGA6	1	0.346969	Within cluster
ITGB8	1	FLNB	1	0.161932	Within cluster
ITGB8	1	ITGB7	1	-0.114182	Within cluster
ITGB8	1	PTK2	1	0.0670099	Within cluster
ITGB8	1	ITGA2	1	0.350168	Within cluster
LAMA5	1	ITGB4	1	0.650652	Within cluster
LAMA5	1	ITGB8	1	0.328454	Within cluster
LAMA5	1	MET	1	0.471785	Within cluster
LAMA5	1	PTK2	1	0.409469	Within cluster
LAMA5	1	ITGB7	1	-0.0652794	Within cluster
LAMA5	1	ITGA2	1	0.506257	Within cluster
LAMA5	1	ITGA6	1	0.373756	Within cluster
LDLR	1	HBEGF	1	0.217275	Within cluster
LDLR	1	EREG	1	0.273393	Within cluster
LDLR	1	EGFR	1	0.313608	Within cluster
LDLR	1	PCSK9	1	0.326685	Within cluster
LDLR	1	LDLRAP1	1	0.117069	Within cluster
LDLR	1	TGFA	1	0.314159	Within cluster
LDLRAP1	1	HBEGF	1	0.0558685	Within cluster
LDLRAP1	1	EREG	1	0.0481889	Within cluster
LDLRAP1	1	EGFR	1	0.0223125	Within cluster
LDLRAP1	1	TGFA	1	0.067859	Within cluster
LDLRAP1	1	LDLR	1	0.117069	Within cluster
LYN	1	BLNK	1	0.257822	Within cluster
LYN	1	EGFR	1	0.0367673	Within cluster
LYN	1	ITGA2	1	-0.00557419	Within cluster
LYN	1	CRK	1	-0.183595	Within cluster
LYN	1	PTK2	1	-0.0270127	Within cluster
LYN	1	SYK	1	0.435149	Within cluster
LYN	1	IRS2	1	-0.0498827	Within cluster
LYN	1	PTK2B	1	0.457774	Within cluster
LYN	1	SOS1	1	0.10996	Within cluster
LYN	1	PTPN6	1	0.450382	Within cluster
LYN	1	YES1	1	-0.0941416	Within cluster
LYN	1	PIK3CB	1	0.166131	Within cluster
MET	1	EREG	1	0.427274	Within cluster
MET	1	LAMA5	1	0.471785	Within cluster
MET	1	ERBB3	1	0.254511	Within cluster
MET	1	ERBB2	1	0.426588	Within cluster
MET	1	EGFR	1	0.671216	Within cluster
MET	1	ITGA2	1	0.612231	Within cluster
MET	1	CRK	1	0.305513	Within cluster
MET	1	IRS1	1	0.344034	Within cluster
MET	1	CBLC	1	0.311733	Within cluster
MET	1	EFNA1	1	0.35666	Within cluster
MET	1	TGFA	1	0.536313	Within cluster
MET	1	SOS1	1	-0.249907	Within cluster
MET	1	PIK3CB	1	0.156575	Within cluster
MET	1	PTK2	1	0.267168	Within cluster
PCSK9	1	LDLR	1	0.326685	Within cluster
PIK3CB	1	BLNK	1	0.0674184	Within cluster
PIK3CB	1	ERBB3	1	0.223539	Within cluster
PIK3CB	1	ERBB2	1	0.0594076	Within cluster
PIK3CB	1	EGFR	1	0.0369641	Within cluster
PIK3CB	1	ITGA2	1	0.0288347	Within cluster
PIK3CB	1	CRK	1	-0.0457236	Within cluster
PIK3CB	1	IRS1	1	-0.171995	Within cluster
PIK3CB	1	MET	1	0.156575	Within cluster
PIK3CB	1	FGFR3	1	0.170526	Within cluster
PIK3CB	1	PTK2	1	0.0154138	Within cluster
PIK3CB	1	SYK	1	0.187754	Within cluster
PIK3CB	1	IRS2	1	-0.00387645	Within cluster
PIK3CB	1	YWHAZ	1	0.0262079	Within cluster
PIK3CB	1	SOS1	1	0.0734643	Within cluster
PIK3CB	1	PTPN6	1	0.207098	Within cluster
PIK3CB	1	FGFR2	1	0.0860889	Within cluster
PIK3CB	1	LYN	1	0.166131	Within cluster
PIK3CB	1	YES1	1	0.012059	Within cluster
PIK3CB	1	IGF1R	1	-0.0128207	Within cluster
PTK2	1	ITGB4	1	0.207349	Within cluster
PTK2	1	ITGB8	1	0.0670099	Within cluster
PTK2	1	HBEGF	1	0.108313	Within cluster
PTK2	1	EREG	1	0.120888	Within cluster
PTK2	1	LAMA5	1	0.409469	Within cluster
PTK2	1	ITGB7	1	-0.271875	Within cluster
PTK2	1	ERBB2	1	0.289343	Within cluster
PTK2	1	EGFR	1	0.287698	Within cluster
PTK2	1	ITGA2	1	0.264961	Within cluster
PTK2	1	CRK	1	0.218684	Within cluster
PTK2	1	MET	1	0.267168	Within cluster
PTK2	1	TGFA	1	0.16839	Within cluster
PTK2	1	SYK	1	-0.051392	Within cluster
PTK2	1	YES1	1	0.353559	Within cluster
PTK2	1	GRB7	1	0.249055	Within cluster
PTK2	1	PIK3CB	1	0.0154138	Within cluster
PTK2	1	ITGA6	1	0.241721	Within cluster
PTK2	1	LYN	1	-0.0270127	Within cluster
PTK2	1	IGF1R	1	0.179328	Within cluster
PTK2	1	PTK2B	1	-0.20063	Within cluster
PTK2	1	SOS1	1	0.000973515	Within cluster
PTK2B	1	ERBB2	1	-0.0335704	Within cluster
PTK2B	1	RASA1	1	-0.0746435	Within cluster
PTK2B	1	EGFR	1	-0.0610404	Within cluster
PTK2B	1	CRK	1	-0.317476	Within cluster
PTK2B	1	PTK2	1	-0.20063	Within cluster
PTK2B	1	PTPN6	1	0.555337	Within cluster
PTK2B	1	LYN	1	0.457774	Within cluster
PTK6	1	HBEGF	1	0.102133	Within cluster
PTK6	1	EREG	1	0.33108	Within cluster
PTK6	1	ERBB3	1	0.457374	Within cluster
PTK6	1	ERBB2	1	0.424956	Within cluster
PTK6	1	RASA1	1	0.0912218	Within cluster
PTK6	1	EGFR	1	0.3182	Within cluster
PTK6	1	CRK	1	-0.0936532	Within cluster
PTK6	1	STAP2	1	0.452615	Within cluster
PTPN6	1	BLNK	1	0.510827	Within cluster
PTPN6	1	ERBB2	1	0.034226	Within cluster
PTPN6	1	EGFR	1	-0.0898344	Within cluster
PTPN6	1	ITGA2	1	-0.0768022	Within cluster
PTPN6	1	SYK	1	0.613976	Within cluster
PTPN6	1	PTK2B	1	0.555337	Within cluster
PTPN6	1	FGFR2	1	0.148111	Within cluster
PTPN6	1	PIK3CB	1	0.207098	Within cluster
PTPN6	1	LYN	1	0.450382	Within cluster
PTPRF	1	IRS1	1	0.240877	Within cluster
PTPRF	1	IRS2	1	0.137958	Within cluster
RASA1	1	ERBB3	1	-0.11732	Within cluster
RASA1	1	ERBB2	1	0.132824	Within cluster
RASA1	1	PTK6	1	0.0912218	Within cluster
RASA1	1	PTK2B	1	-0.0746435	Within cluster
RASA1	1	EPHA2	1	0.324875	Within cluster
RASA1	1	EPHB3	1	-0.0572803	Within cluster
RASA1	1	SOS1	1	-0.148135	Within cluster
RASA1	1	EFNA1	1	-0.039978	Within cluster
RASA1	1	EPHA4	1	0.105172	Within cluster
RASA1	1	EPHB4	1	0.0846197	Within cluster
RASA1	1	EGFR	1	0.349212	Within cluster
RASA1	1	EPHB2	1	0.29005	Within cluster
SOS1	1	BLNK	1	0.115776	Within cluster
SOS1	1	HBEGF	1	-0.292371	Within cluster
SOS1	1	EREG	1	-0.117715	Within cluster
SOS1	1	ERBB3	1	-0.0294743	Within cluster
SOS1	1	ERBB2	1	-0.102295	Within cluster
SOS1	1	RASA1	1	-0.148135	Within cluster
SOS1	1	EGFR	1	-0.232274	Within cluster
SOS1	1	CRK	1	-0.108721	Within cluster
SOS1	1	IRS1	1	-0.166455	Within cluster
SOS1	1	MET	1	-0.249907	Within cluster
SOS1	1	FGFR3	1	0.0451352	Within cluster
SOS1	1	PTK2	1	0.000973515	Within cluster
SOS1	1	SYK	1	0.147258	Within cluster
SOS1	1	IRS2	1	-0.0996872	Within cluster
SOS1	1	YWHAZ	1	-0.0168391	Within cluster
SOS1	1	TGFA	1	-0.22393	Within cluster
SOS1	1	YES1	1	0.021836	Within cluster
SOS1	1	PIK3CB	1	0.0734643	Within cluster
SOS1	1	IGF1R	1	-0.0295025	Within cluster
SOS1	1	LYN	1	0.10996	Within cluster
SOS1	1	FGFR2	1	0.0168887	Within cluster
STAP2	1	EGFR	1	0.407972	Within cluster
STAP2	1	PTK6	1	0.452615	Within cluster
SYK	1	BLNK	1	0.46287	Within cluster
SYK	1	ERBB2	1	0.0194408	Within cluster
SYK	1	EGFR	1	-0.134076	Within cluster
SYK	1	CRK	1	-0.335969	Within cluster
SYK	1	PTK2	1	-0.051392	Within cluster
SYK	1	YES1	1	-0.135781	Within cluster
SYK	1	SOS1	1	0.147258	Within cluster
SYK	1	PIK3CB	1	0.187754	Within cluster
SYK	1	PTPN6	1	0.613976	Within cluster
SYK	1	LYN	1	0.435149	Within cluster
TGFA	1	HBEGF	1	0.361573	Within cluster
TGFA	1	EREG	1	0.345508	Within cluster
TGFA	1	ERBB3	1	0.430515	Within cluster
TGFA	1	ERBB2	1	0.432926	Within cluster
TGFA	1	EGFR	1	0.501247	Within cluster
TGFA	1	MET	1	0.536313	Within cluster
TGFA	1	FGFR3	1	0.254075	Within cluster
TGFA	1	PTK2	1	0.16839	Within cluster
TGFA	1	EPHA2	1	0.54641	Within cluster
TGFA	1	LDLRAP1	1	0.067859	Within cluster
TGFA	1	SOS1	1	-0.22393	Within cluster
TGFA	1	LDLR	1	0.314159	Within cluster
TGFA	1	FGFR2	1	0.263552	Within cluster
TGFA	1	IGF1R	1	0.122146	Within cluster
VASP	1	ITGB4	1	0.201079	Within cluster
VASP	1	ITGB8	1	0.0138934	Within cluster
VASP	1	ITGA6	1	0.105103	Within cluster
VASP	1	ITGB7	1	0.188741	Within cluster
VASP	1	ITGA2	1	0.230509	Within cluster
YES1	1	BLNK	1	-0.130624	Within cluster
YES1	1	HBEGF	1	0.13874	Within cluster
YES1	1	EREG	1	0.202377	Within cluster
YES1	1	ERBB3	1	0.215598	Within cluster
YES1	1	ERBB2	1	0.358519	Within cluster
YES1	1	EGFR	1	0.348105	Within cluster
YES1	1	CRK	1	0.380493	Within cluster
YES1	1	PTK2	1	0.353559	Within cluster
YES1	1	SYK	1	-0.135781	Within cluster
YES1	1	SOS1	1	0.021836	Within cluster
YES1	1	LYN	1	-0.0941416	Within cluster
YES1	1	PIK3CB	1	0.012059	Within cluster
YES1	1	CBLC	1	0.221101	Within cluster
YWHAZ	1	EGFR	1	0.101524	Within cluster
YWHAZ	1	IRS2	1	0.0772154	Within cluster
YWHAZ	1	ERRFI1	1	0.154209	Within cluster
YWHAZ	1	PIK3CB	1	0.0262079	Within cluster
YWHAZ	1	IGF1R	1	0.0678155	Within cluster
YWHAZ	1	SOS1	1	-0.0168391	Within cluster
YWHAZ	1	BRAF	1	0.0833068	Within cluster
AP2A1	2	MYO6	2	-0.0590185	Within cluster
AP2A1	2	UBC	2	0.142279	Within cluster
AP2A1	2	ARRB1	2	0.084995	Within cluster
AP2A1	2	NUMB	2	0.0573738	Within cluster
AP2A1	2	PICALM	2	0.199473	Within cluster
ARRB1	2	NFKBIA	2	-0.0971614	Within cluster
ARRB1	2	AP2A1	2	0.084995	Within cluster
ARRB1	2	PICALM	2	0.00702606	Within cluster
ARRB1	2	UBC	2	-0.0141174	Within cluster
ARRB1	2	ITCH	2	-0.0829501	Within cluster
ARRB1	2	TRAF6	2	-0.0348082	Within cluster
BCL10	2	NFKBIA	2	0.173979	Within cluster
BCL10	2	RIPK2	2	0.234038	Within cluster
BCL10	2	PRKCQ	2	-0.0529561	Within cluster
BCL10	2	UBE2D1	2	0.264844	Within cluster
BCL10	2	CARD11	2	0.108829	Within cluster
BCL10	2	SHARPIN	2	-0.0230573	Within cluster
BCL10	2	CARD10	2	0.375525	Within cluster
BCL10	2	TRAF6	2	0.0333972	Within cluster
BCL10	2	UBC	2	0.227021	Within cluster
CARD10	2	PRKCQ	2	-0.0598718	Within cluster
CARD10	2	CARD11	2	0.0801628	Within cluster
CARD10	2	BCL10	2	0.375525	Within cluster
CARD11	2	NFKBIA	2	0.24003	Within cluster
CARD11	2	RIPK2	2	0.192332	Within cluster
CARD11	2	PRKCQ	2	0.182744	Within cluster
CARD11	2	CARD10	2	0.0801628	Within cluster
CARD11	2	TRAF6	2	0.0648353	Within cluster
CARD11	2	BCL10	2	0.108829	Within cluster
CD2AP	2	MYO6	2	0.354048	Within cluster
CD2AP	2	UBC	2	0.0180694	Within cluster
CHMP2B	2	CHMP4B	2	0.273908	Within cluster
CHMP2B	2	UBC	2	0.183748	Within cluster
CHMP2B	2	NEDD4L	2	0.085426	Within cluster
CHMP2B	2	HDAC6	2	-0.235348	Within cluster
CHMP2B	2	MLKL	2	0.195109	Within cluster
CHMP2B	2	CHMP4C	2	0.325426	Within cluster
CHMP4B	2	HDAC6	2	-0.000894499	Within cluster
CHMP4B	2	UBC	2	0.287871	Within cluster
CHMP4B	2	NEDD4L	2	0.120732	Within cluster
CHMP4B	2	MLKL	2	0.123262	Within cluster
CHMP4B	2	CHMP4C	2	0.329856	Within cluster
CHMP4B	2	CHMP2B	2	0.273908	Within cluster
CHMP4C	2	CHMP4B	2	0.329856	Within cluster
CHMP4C	2	CHMP2B	2	0.325426	Within cluster
CHMP4C	2	HDAC6	2	-0.0935312	Within cluster
CHMP4C	2	UBC	2	0.30751	Within cluster
CHMP4C	2	NEDD4L	2	0.211892	Within cluster
CHMP4C	2	MLKL	2	0.190326	Within cluster
DDX58	2	NFKBIA	2	0.325861	Within cluster
DDX58	2	EIF2AK2	2	0.40108	Within cluster
DDX58	2	DHX58	2	0.414112	Within cluster
DDX58	2	TRIM21	2	0.426807	Within cluster
DDX58	2	TRIM25	2	0.316729	Within cluster
DDX58	2	UBE2D1	2	0.148012	Within cluster
DDX58	2	ITCH	2	0.192874	Within cluster
DDX58	2	IFIH1	2	0.451462	Within cluster
DDX58	2	TRAF6	2	0.0437049	Within cluster
DDX58	2	UBC	2	0.177845	Within cluster
DDX58	2	IKBKE	2	0.243538	Within cluster
DDX58	2	IRF3	2	0.0647887	Within cluster
DDX58	2	IRF7	2	0.370111	Within cluster
DHX58	2	EIF2AK2	2	0.254857	Within cluster
DHX58	2	TRIM25	2	0.440257	Within cluster
DHX58	2	IRF7	2	0.421751	Within cluster
DHX58	2	DDX58	2	0.414112	Within cluster
DHX58	2	IFIH1	2	0.431639	Within cluster
DVL1	2	PSMB10	2	-0.162476	Within cluster
DVL1	2	PSMB5	2	0.19337	Within cluster
DVL1	2	PSME1	2	-0.118855	Within cluster
DVL1	2	UBC	2	0.150472	Within cluster
EIF2AK2	2	TRIM21	2	0.1902	Within cluster
EIF2AK2	2	TRIM25	2	0.135486	Within cluster
EIF2AK2	2	DHX58	2	0.254857	Within cluster
EIF2AK2	2	IRF7	2	0.167479	Within cluster
EIF2AK2	2	IFIH1	2	0.404258	Within cluster
EIF2AK2	2	TRAF6	2	-0.0186482	Within cluster
EIF2AK2	2	DDX58	2	0.40108	Within cluster
HDAC6	2	CHMP4B	2	-0.000894499	Within cluster
HDAC6	2	CHMP2B	2	-0.235348	Within cluster
HDAC6	2	CHMP4C	2	-0.0935312	Within cluster
HDAC6	2	UBE2D1	2	-0.115054	Within cluster
HDAC6	2	MYD88	2	0.0191195	Within cluster
HDAC6	2	UBC	2	-0.16059	Within cluster
IFIH1	2	NFKBIA	2	0.344405	Within cluster
IFIH1	2	EIF2AK2	2	0.404258	Within cluster
IFIH1	2	DHX58	2	0.431639	Within cluster
IFIH1	2	TRIM21	2	0.426623	Within cluster
IFIH1	2	TRIM25	2	0.407181	Within cluster
IFIH1	2	UBE2D1	2	0.142606	Within cluster
IFIH1	2	DDX58	2	0.451462	Within cluster
IFIH1	2	IRF7	2	0.430914	Within cluster
IFIH1	2	TRAF6	2	0.0665083	Within cluster
IFIH1	2	UBC	2	0.175026	Within cluster
IFIH1	2	IKBKE	2	0.24182	Within cluster
IFIH1	2	IRF3	2	0.240136	Within cluster
IFIH1	2	ITCH	2	0.182164	Within cluster
IKBKE	2	TNFRSF1A	2	0.175618	Within cluster
IKBKE	2	NFKBIA	2	0.300647	Within cluster
IKBKE	2	TRIM25	2	0.345282	Within cluster
IKBKE	2	DDX58	2	0.243538	Within cluster
IKBKE	2	IRF7	2	0.202297	Within cluster
IKBKE	2	SHARPIN	2	0.184407	Within cluster
IKBKE	2	TRAF6	2	0.11274	Within cluster
IKBKE	2	UBC	2	0.0328148	Within cluster
IKBKE	2	IFIH1	2	0.24182	Within cluster
IKBKE	2	IRF3	2	0.314145	Within cluster
IRF3	2	TRIM21	2	0.19625	Within cluster
IRF3	2	TRIM25	2	0.224446	Within cluster
IRF3	2	DDX58	2	0.0647887	Within cluster
IRF3	2	IRF7	2	0.167762	Within cluster
IRF3	2	UBC	2	-0.00872883	Within cluster
IRF3	2	IKBKE	2	0.314145	Within cluster
IRF3	2	IFIH1	2	0.240136	Within cluster
IRF7	2	EIF2AK2	2	0.167479	Within cluster
IRF7	2	DHX58	2	0.421751	Within cluster
IRF7	2	TRIM21	2	0.381588	Within cluster
IRF7	2	TRIM25	2	0.3337	Within cluster
IRF7	2	DDX58	2	0.370111	Within cluster
IRF7	2	IFIH1	2	0.430914	Within cluster
IRF7	2	IKBKE	2	0.202297	Within cluster
IRF7	2	MYD88	2	0.251255	Within cluster
IRF7	2	IRF3	2	0.167762	Within cluster
IRF7	2	TRAF6	2	0.126334	Within cluster
ITCH	2	RIPK2	2	0.212741	Within cluster
ITCH	2	NOD1	2	0.00818909	Within cluster
ITCH	2	MLKL	2	0.141443	Within cluster
ITCH	2	TRIM25	2	0.135126	Within cluster
ITCH	2	PSMB10	2	0.0370527	Within cluster
ITCH	2	PSMB5	2	0.143932	Within cluster
ITCH	2	UBE2D1	2	0.16108	Within cluster
ITCH	2	DDX58	2	0.192874	Within cluster
ITCH	2	PSME1	2	0.0888623	Within cluster
ITCH	2	ARRB1	2	-0.0829501	Within cluster
ITCH	2	TRAF6	2	-0.0138649	Within cluster
ITCH	2	UBC	2	0.161202	Within cluster
ITCH	2	NUMB	2	0.236516	Within cluster
ITCH	2	IFIH1	2	0.182164	Within cluster
MLKL	2	CHMP4B	2	0.123262	Within cluster
MLKL	2	CHMP2B	2	0.195109	Within cluster
MLKL	2	CHMP4C	2	0.190326	Within cluster
MLKL	2	UBC	2	0.0838647	Within cluster
MLKL	2	ITCH	2	0.141443	Within cluster
MYD88	2	NFKBIA	2	0.156639	Within cluster
MYD88	2	TRIM21	2	0.39107	Within cluster
MYD88	2	TNIP1	2	0.186489	Within cluster
MYD88	2	HDAC6	2	0.0191195	Within cluster
MYD88	2	IRF7	2	0.251255	Within cluster
MYD88	2	TRAF6	2	0.154536	Within cluster
MYO6	2	AP2A1	2	-0.0590185	Within cluster
MYO6	2	CD2AP	2	0.354048	Within cluster
MYO6	2	PICALM	2	0.0421299	Within cluster
MYO6	2	UBC	2	0.278351	Within cluster
NBR1	2	UBC	2	0.321423	Within cluster
NEDD4L	2	CHMP4B	2	0.120732	Within cluster
NEDD4L	2	CHMP2B	2	0.085426	Within cluster
NEDD4L	2	CHMP4C	2	0.211892	Within cluster
NEDD4L	2	UBE2D1	2	-0.0121962	Within cluster
NEDD4L	2	UBC	2	0.129159	Within cluster
NFKBIA	2	PSME1	2	0.40565	Within cluster
NFKBIA	2	PSMB5	2	0.0404641	Within cluster
NFKBIA	2	PSMB10	2	0.17776	Within cluster
NFKBIA	2	TRIM25	2	0.190973	Within cluster
NFKBIA	2	IFIH1	2	0.344405	Within cluster
NFKBIA	2	DDX58	2	0.325861	Within cluster
NFKBIA	2	IKBKE	2	0.300647	Within cluster
NFKBIA	2	CARD11	2	0.24003	Within cluster
NFKBIA	2	BCL10	2	0.173979	Within cluster
NFKBIA	2	MYD88	2	0.156639	Within cluster
NFKBIA	2	ARRB1	2	-0.0971614	Within cluster
NFKBIA	2	UBC	2	0.258843	Within cluster
NFKBIA	2	UBE2D1	2	0.151799	Within cluster
NFKBIA	2	TRAF6	2	-0.0451568	Within cluster
NOD1	2	RIPK2	2	-0.000687191	Within cluster
NOD1	2	ITCH	2	0.00818909	Within cluster
NOD1	2	TRAF6	2	0.220264	Within cluster
NOD1	2	UBC	2	-0.13589	Within cluster
NUMB	2	PSMB10	2	0.0787924	Within cluster
NUMB	2	AP2A1	2	0.0573738	Within cluster
NUMB	2	PSMB5	2	0.0329434	Within cluster
NUMB	2	PSME1	2	0.149789	Within cluster
NUMB	2	UBC	2	0.0604062	Within cluster
NUMB	2	ITCH	2	0.236516	Within cluster
OTUB1	2	RNF128	2	0.0444648	Within cluster
OTUB1	2	UBE2D1	2	0.00134165	Within cluster
OTUB1	2	TRAF6	2	0.0797239	Within cluster
OTUB1	2	UBC	2	0.090066	Within cluster
OTUB2	2	UBE2D1	2	0.132992	Within cluster
OTUB2	2	RNF128	2	0.279293	Within cluster
OTUB2	2	TRAF6	2	-0.177205	Within cluster
OTUB2	2	UBC	2	0.214746	Within cluster
OTUD7B	2	TNFRSF1A	2	0.155223	Within cluster
OTUD7B	2	SHARPIN	2	0.147969	Within cluster
OTUD7B	2	TRAF6	2	-0.124514	Within cluster
OTUD7B	2	UBC	2	0.225083	Within cluster
PICALM	2	AP2A1	2	0.199473	Within cluster
PICALM	2	MYO6	2	0.0421299	Within cluster
PICALM	2	ARRB1	2	0.00702606	Within cluster
PICALM	2	UBC	2	0.203815	Within cluster
PRKCQ	2	TRAF6	2	0.15916	Within cluster
PRKCQ	2	CARD10	2	-0.0598718	Within cluster
PRKCQ	2	BCL10	2	-0.0529561	Within cluster
PRKCQ	2	CARD11	2	0.182744	Within cluster
PSMB10	2	NFKBIA	2	0.17776	Within cluster
PSMB10	2	ITCH	2	0.0370527	Within cluster
PSMB10	2	NUMB	2	0.0787924	Within cluster
PSMB10	2	DVL1	2	-0.162476	Within cluster
PSMB10	2	UBE2D1	2	0.00260648	Within cluster
PSMB10	2	UBC	2	-0.0625767	Within cluster
PSMB10	2	PSME1	2	0.556051	Within cluster
PSMB10	2	PSMB5	2	-0.323481	Within cluster
PSMB5	2	NFKBIA	2	0.0404641	Within cluster
PSMB5	2	PSMB10	2	-0.323481	Within cluster
PSMB5	2	ITCH	2	0.143932	Within cluster
PSMB5	2	DVL1	2	0.19337	Within cluster
PSMB5	2	NUMB	2	0.0329434	Within cluster
PSMB5	2	UBE2D1	2	0.0331303	Within cluster
PSMB5	2	UBC	2	-0.0185116	Within cluster
PSMB5	2	PSME1	2	-0.143359	Within cluster
PSME1	2	NFKBIA	2	0.40565	Within cluster
PSME1	2	PSMB10	2	0.556051	Within cluster
PSME1	2	PSMB5	2	-0.143359	Within cluster
PSME1	2	UBE2D1	2	0.0816617	Within cluster
PSME1	2	DVL1	2	-0.118855	Within cluster
PSME1	2	NUMB	2	0.149789	Within cluster
PSME1	2	ITCH	2	0.0888623	Within cluster
PSME1	2	UBC	2	0.0272491	Within cluster
RIPK2	2	CARD11	2	0.192332	Within cluster
RIPK2	2	ITCH	2	0.212741	Within cluster
RIPK2	2	BCL10	2	0.234038	Within cluster
RIPK2	2	SHARPIN	2	0.23685	Within cluster
RIPK2	2	TRAF6	2	-0.057901	Within cluster
RIPK2	2	NOD1	2	-0.000687191	Within cluster
RNF128	2	OTUB2	2	0.279293	Within cluster
RNF128	2	UBE2D1	2	0.0564646	Within cluster
RNF128	2	OTUB1	2	0.0444648	Within cluster
SHARPIN	2	TNFRSF1A	2	0.213137	Within cluster
SHARPIN	2	RIPK2	2	0.23685	Within cluster
SHARPIN	2	OTUD7B	2	0.147969	Within cluster
SHARPIN	2	IKBKE	2	0.184407	Within cluster
SHARPIN	2	BCL10	2	-0.0230573	Within cluster
SHARPIN	2	UBC	2	0.147654	Within cluster
TNFRSF1A	2	UBE2D1	2	-0.0138859	Within cluster
TNFRSF1A	2	OTUD7B	2	0.155223	Within cluster
TNFRSF1A	2	UBC	2	0.210591	Within cluster
TNFRSF1A	2	TNIP1	2	0.318568	Within cluster
TNFRSF1A	2	TRAF6	2	-0.153215	Within cluster
TNFRSF1A	2	SHARPIN	2	0.213137	Within cluster
TNFRSF1A	2	IKBKE	2	0.175618	Within cluster
TNIP1	2	TNFRSF1A	2	0.318568	Within cluster
TNIP1	2	MYD88	2	0.186489	Within cluster
TNIP1	2	UBC	2	0.183404	Within cluster
TRAF6	2	TNFRSF1A	2	-0.153215	Within cluster
TRAF6	2	OTUB2	2	-0.177205	Within cluster
TRAF6	2	NFKBIA	2	-0.0451568	Within cluster
TRAF6	2	RIPK2	2	-0.057901	Within cluster
TRAF6	2	NOD1	2	0.220264	Within cluster
TRAF6	2	EIF2AK2	2	-0.0186482	Within cluster
TRAF6	2	PRKCQ	2	0.15916	Within cluster
TRAF6	2	TRIM25	2	0.202109	Within cluster
TRAF6	2	UBE2D1	2	-0.00741442	Within cluster
TRAF6	2	DDX58	2	0.0437049	Within cluster
TRAF6	2	CARD11	2	0.0648353	Within cluster
TRAF6	2	IRF7	2	0.126334	Within cluster
TRAF6	2	ARRB1	2	-0.0348082	Within cluster
TRAF6	2	IFIH1	2	0.0665083	Within cluster
TRAF6	2	ITCH	2	-0.0138649	Within cluster
TRAF6	2	OTUD7B	2	-0.124514	Within cluster
TRAF6	2	OTUB1	2	0.0797239	Within cluster
TRAF6	2	UBC	2	-0.101029	Within cluster
TRAF6	2	MYD88	2	0.154536	Within cluster
TRAF6	2	IKBKE	2	0.11274	Within cluster
TRAF6	2	BCL10	2	0.0333972	Within cluster
TRIM21	2	EIF2AK2	2	0.1902	Within cluster
TRIM21	2	MYD88	2	0.39107	Within cluster
TRIM21	2	DDX58	2	0.426807	Within cluster
TRIM21	2	UBE2D1	2	0.0115946	Within cluster
TRIM21	2	IFIH1	2	0.426623	Within cluster
TRIM21	2	IRF7	2	0.381588	Within cluster
TRIM21	2	UBC	2	0.0590515	Within cluster
TRIM21	2	IRF3	2	0.19625	Within cluster
TRIM25	2	NFKBIA	2	0.190973	Within cluster
TRIM25	2	EIF2AK2	2	0.135486	Within cluster
TRIM25	2	DHX58	2	0.440257	Within cluster
TRIM25	2	ITCH	2	0.135126	Within cluster
TRIM25	2	TRAF6	2	0.202109	Within cluster
TRIM25	2	IKBKE	2	0.345282	Within cluster
TRIM25	2	IRF3	2	0.224446	Within cluster
TRIM25	2	IRF7	2	0.3337	Within cluster
TRIM25	2	UBE2D1	2	0.0392439	Within cluster
TRIM25	2	UBC	2	-0.000461462	Within cluster
TRIM25	2	IFIH1	2	0.407181	Within cluster
TRIM25	2	DDX58	2	0.316729	Within cluster
UBC	2	TNFRSF1A	2	0.210591	Within cluster
UBC	2	OTUB2	2	0.214746	Within cluster
UBC	2	NFKBIA	2	0.258843	Within cluster
UBC	2	CHMP4B	2	0.287871	Within cluster
UBC	2	NOD1	2	-0.13589	Within cluster
UBC	2	TRIM21	2	0.0590515	Within cluster
UBC	2	CHMP2B	2	0.183748	Within cluster
UBC	2	CHMP4C	2	0.30751	Within cluster
UBC	2	MLKL	2	0.0838647	Within cluster
UBC	2	TNIP1	2	0.183404	Within cluster
UBC	2	TRIM25	2	-0.000461462	Within cluster
UBC	2	NBR1	2	0.321423	Within cluster
UBC	2	PSMB10	2	-0.0625767	Within cluster
UBC	2	AP2A1	2	0.142279	Within cluster
UBC	2	CD2AP	2	0.0180694	Within cluster
UBC	2	PSMB5	2	-0.0185116	Within cluster
UBC	2	MYO6	2	0.278351	Within cluster
UBC	2	UBE2D1	2	0.110949	Within cluster
UBC	2	HDAC6	2	-0.16059	Within cluster
UBC	2	DVL1	2	0.150472	Within cluster
UBC	2	DDX58	2	0.177845	Within cluster
UBC	2	PSME1	2	0.0272491	Within cluster
UBC	2	PICALM	2	0.203815	Within cluster
UBC	2	SHARPIN	2	0.147654	Within cluster
UBC	2	NEDD4L	2	0.129159	Within cluster
UBC	2	ARRB1	2	-0.0141174	Within cluster
UBC	2	TRAF6	2	-0.101029	Within cluster
UBC	2	NUMB	2	0.0604062	Within cluster
UBC	2	BCL10	2	0.227021	Within cluster
UBC	2	IRF3	2	-0.00872883	Within cluster
UBC	2	IKBKE	2	0.0328148	Within cluster
UBC	2	IFIH1	2	0.175026	Within cluster
UBC	2	ITCH	2	0.161202	Within cluster
UBC	2	OTUD7B	2	0.225083	Within cluster
UBC	2	OTUB1	2	0.090066	Within cluster
UBE2D1	2	TNFRSF1A	2	-0.0138859	Within cluster
UBE2D1	2	OTUB2	2	0.132992	Within cluster
UBE2D1	2	NFKBIA	2	0.151799	Within cluster
UBE2D1	2	TRIM21	2	0.0115946	Within cluster
UBE2D1	2	RNF128	2	0.0564646	Within cluster
UBE2D1	2	TRIM25	2	0.0392439	Within cluster
UBE2D1	2	PSMB10	2	0.00260648	Within cluster
UBE2D1	2	PSMB5	2	0.0331303	Within cluster
UBE2D1	2	PSME1	2	0.0816617	Within cluster
UBE2D1	2	BCL10	2	0.264844	Within cluster
UBE2D1	2	HDAC6	2	-0.115054	Within cluster
UBE2D1	2	IFIH1	2	0.142606	Within cluster
UBE2D1	2	DDX58	2	0.148012	Within cluster
UBE2D1	2	ITCH	2	0.16108	Within cluster
UBE2D1	2	TRAF6	2	-0.00741442	Within cluster
UBE2D1	2	NEDD4L	2	-0.0121962	Within cluster
UBE2D1	2	OTUB1	2	0.00134165	Within cluster
UBE2D1	2	UBC	2	0.110949	Within cluster
ABI1	3	WASL	3	-0.19284	Within cluster
ABI1	3	RAC2	3	0.347879	Within cluster
ABI1	3	ARPC1A	3	-0.305326	Within cluster
ABI1	3	IQGAP1	3	0.108024	Within cluster
ABI1	3	PAK1	3	0.0913475	Within cluster
ABI1	3	BAIAP2	3	-0.15584	Within cluster
ABI1	3	WIPF2	3	0.151588	Within cluster
ABI1	3	CAV1	3	-0.180596	Within cluster
ABI1	3	ARPC5L	3	0.143293	Within cluster
ABI1	3	VANGL1	3	-0.0397778	Within cluster
ABI1	3	RAC1	3	-0.191915	Within cluster
ABI1	3	NCKAP1	3	-0.107227	Within cluster
ABI1	3	VAV3	3	0.135619	Within cluster
ABI1	3	VAV2	3	-0.0928712	Within cluster
ABI1	3	PAK4	3	-0.246819	Within cluster
ABI1	3	VAV1	3	0.334309	Within cluster
ABI1	3	DOCK1	3	-0.161948	Within cluster
ABI1	3	WASF2	3	0.26979	Within cluster
ABI1	3	CYFIP1	3	-0.0107558	Within cluster
ACTR3C	3	WASL	3	0.175822	Within cluster
ACTR3C	3	ARPC1A	3	0.0142623	Within cluster
ACTR3C	3	ARPC5L	3	0.191227	Within cluster
ACTR3C	3	WASF2	3	-0.0603651	Within cluster
ACTR3C	3	HCLS1	3	-0.0663002	Within cluster
AKAP13	3	ARHGEF1	3	0.212501	Within cluster
AKAP13	3	RAC1	3	-0.0858623	Within cluster
ARHGDIB	3	CAV1	3	-0.00194534	Within cluster
ARHGDIB	3	HCLS1	3	0.518658	Within cluster
ARHGDIB	3	RAC1	3	-0.18913	Within cluster
ARHGDIB	3	RAC2	3	0.640591	Within cluster
ARHGEF1	3	ROCK2	3	0.0152135	Within cluster
ARHGEF1	3	VAV3	3	-0.012497	Within cluster
ARHGEF1	3	VAV2	3	-0.017271	Within cluster
ARHGEF1	3	VAV1	3	0.295505	Within cluster
ARHGEF1	3	RAC1	3	-0.137018	Within cluster
ARHGEF1	3	AKAP13	3	0.212501	Within cluster
ARPC1A	3	WASL	3	0.544038	Within cluster
ARPC1A	3	ACTR3C	3	0.0142623	Within cluster
ARPC1A	3	WIPF2	3	0.025014	Within cluster
ARPC1A	3	BAIAP2	3	0.255962	Within cluster
ARPC1A	3	CYFIP1	3	0.178378	Within cluster
ARPC1A	3	RAC1	3	0.396862	Within cluster
ARPC1A	3	ABI1	3	-0.305326	Within cluster
ARPC1A	3	NCKAP1	3	0.304707	Within cluster
ARPC1A	3	WASF2	3	-0.164687	Within cluster
ARPC1A	3	HCLS1	3	-0.390129	Within cluster
ARPC1A	3	ARPC5L	3	-0.0574157	Within cluster
ARPC5L	3	WASL	3	-0.16037	Within cluster
ARPC5L	3	ACTR3C	3	0.191227	Within cluster
ARPC5L	3	ARPC1A	3	-0.0574157	Within cluster
ARPC5L	3	HCLS1	3	0.224722	Within cluster
ARPC5L	3	NCKAP1	3	-0.147813	Within cluster
ARPC5L	3	ABI1	3	0.143293	Within cluster
ARPC5L	3	CYFIP1	3	-0.121574	Within cluster
ARPC5L	3	WASF2	3	-0.00470326	Within cluster
BAIAP2	3	WASL	3	0.284991	Within cluster
BAIAP2	3	RAC2	3	-0.11083	Within cluster
BAIAP2	3	ARPC1A	3	0.255962	Within cluster
BAIAP2	3	WIPF2	3	0.227778	Within cluster
BAIAP2	3	VAV1	3	-0.16994	Within cluster
BAIAP2	3	VAV3	3	-0.0388803	Within cluster
BAIAP2	3	VAV2	3	0.322744	Within cluster
BAIAP2	3	DOCK1	3	0.291178	Within cluster
BAIAP2	3	CYFIP1	3	0.350143	Within cluster
BAIAP2	3	NCKAP1	3	0.32241	Within cluster
BAIAP2	3	RAC1	3	0.327784	Within cluster
BAIAP2	3	ABI1	3	-0.15584	Within cluster
BAIAP2	3	WASF2	3	-0.0037602	Within cluster
BCR	3	RAC2	3	0.118513	Within cluster
BCR	3	IQGAP1	3	0.0142419	Within cluster
BCR	3	CAV1	3	-0.195391	Within cluster
BCR	3	VANGL1	3	0.127005	Within cluster
BCR	3	PKN2	3	0.151109	Within cluster
BCR	3	ROCK2	3	0.0893606	Within cluster
BCR	3	RAC1	3	-0.0858052	Within cluster
CAV1	3	WASL	3	0.182836	Within cluster
CAV1	3	ARHGDIB	3	-0.00194534	Within cluster
CAV1	3	RAC2	3	0.0489138	Within cluster
CAV1	3	IQGAP1	3	0.427659	Within cluster
CAV1	3	PAK1	3	-0.0594858	Within cluster
CAV1	3	BCR	3	-0.195391	Within cluster
CAV1	3	ROCK2	3	0.0246989	Within cluster
CAV1	3	WIPF2	3	0.102868	Within cluster
CAV1	3	CYFIP1	3	0.21585	Within cluster
CAV1	3	ABI1	3	-0.180596	Within cluster
CAV1	3	PKN2	3	0.281181	Within cluster
CAV1	3	NCKAP1	3	0.387995	Within cluster
CAV1	3	WASF2	3	0.0424659	Within cluster
CAV1	3	PAK6	3	-0.0477377	Within cluster
CAV1	3	PAK4	3	0.0981719	Within cluster
CAV1	3	VANGL1	3	0.346048	Within cluster
CAV1	3	RAC1	3	0.336113	Within cluster
CYBA	3	RAC2	3	0.346526	Within cluster
CYBA	3	VAV3	3	0.100663	Within cluster
CYBA	3	VAV2	3	0.122257	Within cluster
CYBA	3	VAV1	3	0.324201	Within cluster
CYBA	3	RAC1	3	-0.14537	Within cluster
CYBA	3	NCF2	3	0.231583	Within cluster
CYFIP1	3	WASL	3	0.290722	Within cluster
CYFIP1	3	RAC2	3	-0.176058	Within cluster
CYFIP1	3	ARPC1A	3	0.178378	Within cluster
CYFIP1	3	IQGAP1	3	0.315893	Within cluster
CYFIP1	3	PAK1	3	0.0938319	Within cluster
CYFIP1	3	BAIAP2	3	0.350143	Within cluster
CYFIP1	3	WIPF2	3	0.135913	Within cluster
CYFIP1	3	CAV1	3	0.21585	Within cluster
CYFIP1	3	ARPC5L	3	-0.121574	Within cluster
CYFIP1	3	VANGL1	3	0.266709	Within cluster
CYFIP1	3	RAC1	3	0.296114	Within cluster
CYFIP1	3	NCKAP1	3	0.328272	Within cluster
CYFIP1	3	VAV3	3	-0.0728036	Within cluster
CYFIP1	3	FMR1	3	-0.00021519	Within cluster
CYFIP1	3	VAV2	3	0.104659	Within cluster
CYFIP1	3	ABI1	3	-0.0107558	Within cluster
CYFIP1	3	PAK4	3	0.282534	Within cluster
CYFIP1	3	VAV1	3	-0.205801	Within cluster
CYFIP1	3	DOCK1	3	0.395375	Within cluster
CYFIP1	3	WASF2	3	-0.0747711	Within cluster
DAPP1	3	RAC2	3	0.40127	Within cluster
DAPP1	3	VAV1	3	0.497704	Within cluster
DOCK1	3	WASL	3	0.299234	Within cluster
DOCK1	3	RAC2	3	-0.271736	Within cluster
DOCK1	3	BAIAP2	3	0.291178	Within cluster
DOCK1	3	RAC1	3	0.339823	Within cluster
DOCK1	3	NCKAP1	3	0.396852	Within cluster
DOCK1	3	ABI1	3	-0.161948	Within cluster
DOCK1	3	CYFIP1	3	0.395375	Within cluster
DOCK1	3	WASF2	3	-0.00909578	Within cluster
DOCK1	3	ELMO3	3	-0.122852	Within cluster
ELMO3	3	RAC2	3	0.0412793	Within cluster
ELMO3	3	DOCK1	3	-0.122852	Within cluster
FMR1	3	CYFIP1	3	-0.00021519	Within cluster
HCLS1	3	ARHGDIB	3	0.518658	Within cluster
HCLS1	3	RAC2	3	0.5274	Within cluster
HCLS1	3	ACTR3C	3	-0.0663002	Within cluster
HCLS1	3	ARPC1A	3	-0.390129	Within cluster
HCLS1	3	VAV1	3	0.46033	Within cluster
HCLS1	3	ARPC5L	3	0.224722	Within cluster
IQGAP1	3	WASL	3	0.108961	Within cluster
IQGAP1	3	RAC2	3	0.109222	Within cluster
IQGAP1	3	BCR	3	0.0142419	Within cluster
IQGAP1	3	VANGL1	3	0.331329	Within cluster
IQGAP1	3	NCKAP1	3	0.181132	Within cluster
IQGAP1	3	ABI1	3	0.108024	Within cluster
IQGAP1	3	CYFIP1	3	0.315893	Within cluster
IQGAP1	3	CAV1	3	0.427659	Within cluster
IQGAP1	3	PKN2	3	0.193486	Within cluster
IQGAP1	3	PAK4	3	0.082603	Within cluster
IQGAP1	3	PAK1	3	0.0577327	Within cluster
IQGAP1	3	ROCK2	3	0.195323	Within cluster
IQGAP1	3	RHOU	3	-0.0970657	Within cluster
IQGAP1	3	PAK6	3	0.0627591	Within cluster
IQGAP1	3	WASF2	3	0.140054	Within cluster
IQGAP1	3	MAP2K1	3	0.26888	Within cluster
IQGAP1	3	RAC1	3	0.258106	Within cluster
LIMK2	3	PAK1	3	0.0626853	Within cluster
LIMK2	3	ROCK2	3	-0.0464129	Within cluster
LIMK2	3	PAK6	3	0.346468	Within cluster
LIMK2	3	PAK4	3	0.119477	Within cluster
MAP2K1	3	IQGAP1	3	0.26888	Within cluster
MAP2K1	3	PAK1	3	0.0850072	Within cluster
MAP2K1	3	PAK6	3	0.0994052	Within cluster
MAP2K1	3	PAK4	3	-0.00437948	Within cluster
MYL12B	3	PAK1	3	-0.0348471	Within cluster
MYL12B	3	ROCK2	3	0.136487	Within cluster
MYL12B	3	RAC1	3	0.291307	Within cluster
NCF2	3	RAC2	3	0.432946	Within cluster
NCF2	3	CYBA	3	0.231583	Within cluster
NCF2	3	RAC1	3	-0.0572754	Within cluster
NCF2	3	VAV3	3	-0.0322402	Within cluster
NCF2	3	VAV2	3	0.040837	Within cluster
NCF2	3	VAV1	3	0.272558	Within cluster
NCKAP1	3	WASL	3	0.449411	Within cluster
NCKAP1	3	RAC2	3	-0.377747	Within cluster
NCKAP1	3	ARPC1A	3	0.304707	Within cluster
NCKAP1	3	IQGAP1	3	0.181132	Within cluster
NCKAP1	3	PAK1	3	-0.111889	Within cluster
NCKAP1	3	BAIAP2	3	0.32241	Within cluster
NCKAP1	3	WIPF2	3	0.079773	Within cluster
NCKAP1	3	CAV1	3	0.387995	Within cluster
NCKAP1	3	ARPC5L	3	-0.147813	Within cluster
NCKAP1	3	VANGL1	3	0.312891	Within cluster
NCKAP1	3	RAC1	3	0.38908	Within cluster
NCKAP1	3	PAK4	3	0.318206	Within cluster
NCKAP1	3	VAV3	3	-0.173224	Within cluster
NCKAP1	3	VAV2	3	0.0813248	Within cluster
NCKAP1	3	VAV1	3	-0.353518	Within cluster
NCKAP1	3	DOCK1	3	0.396852	Within cluster
NCKAP1	3	CYFIP1	3	0.328272	Within cluster
NCKAP1	3	ABI1	3	-0.107227	Within cluster
NCKAP1	3	WASF2	3	-0.17075	Within cluster
PAK1	3	WASL	3	-0.0434653	Within cluster
PAK1	3	RAC2	3	0.142414	Within cluster
PAK1	3	IQGAP1	3	0.0577327	Within cluster
PAK1	3	VANGL1	3	-0.016837	Within cluster
PAK1	3	NCKAP1	3	-0.111889	Within cluster
PAK1	3	WIPF2	3	0.0600876	Within cluster
PAK1	3	PAK6	3	0.152959	Within cluster
PAK1	3	PAK4	3	-0.0395811	Within cluster
PAK1	3	ABI1	3	0.0913475	Within cluster
PAK1	3	CYFIP1	3	0.0938319	Within cluster
PAK1	3	WASF2	3	0.0690923	Within cluster
PAK1	3	ROCK2	3	0.067967	Within cluster
PAK1	3	VAV3	3	0.00490099	Within cluster
PAK1	3	CAV1	3	-0.0594858	Within cluster
PAK1	3	MYL12B	3	-0.0348471	Within cluster
PAK1	3	VAV1	3	0.0685278	Within cluster
PAK1	3	VAV2	3	0.0468176	Within cluster
PAK1	3	LIMK2	3	0.0626853	Within cluster
PAK1	3	MAP2K1	3	0.0850072	Within cluster
PAK1	3	RHOU	3	0.106919	Within cluster
PAK1	3	RAC1	3	-0.0529939	Within cluster
PAK4	3	WASL	3	0.421298	Within cluster
PAK4	3	RAC2	3	-0.351217	Within cluster
PAK4	3	IQGAP1	3	0.082603	Within cluster
PAK4	3	PAK1	3	-0.0395811	Within cluster
PAK4	3	MAP2K1	3	-0.00437948	Within cluster
PAK4	3	ROCK2	3	0.0704862	Within cluster
PAK4	3	WIPF2	3	0.13937	Within cluster
PAK4	3	CAV1	3	0.0981719	Within cluster
PAK4	3	LIMK2	3	0.119477	Within cluster
PAK4	3	VANGL1	3	0.295614	Within cluster
PAK4	3	RAC1	3	0.388074	Within cluster
PAK4	3	NCKAP1	3	0.318206	Within cluster
PAK4	3	RHOU	3	0.172327	Within cluster
PAK4	3	ABI1	3	-0.246819	Within cluster
PAK4	3	PAK6	3	0.255905	Within cluster
PAK4	3	CYFIP1	3	0.282534	Within cluster
PAK4	3	WASF2	3	-0.101888	Within cluster
PAK6	3	WASL	3	0.175168	Within cluster
PAK6	3	RAC2	3	-0.0186672	Within cluster
PAK6	3	IQGAP1	3	0.0627591	Within cluster
PAK6	3	PAK1	3	0.152959	Within cluster
PAK6	3	MAP2K1	3	0.0994052	Within cluster
PAK6	3	ROCK2	3	-0.0271489	Within cluster
PAK6	3	CAV1	3	-0.0477377	Within cluster
PAK6	3	LIMK2	3	0.346468	Within cluster
PAK6	3	VANGL1	3	0.170951	Within cluster
PAK6	3	RAC1	3	0.079947	Within cluster
PAK6	3	PAK4	3	0.255905	Within cluster
PKN2	3	IQGAP1	3	0.193486	Within cluster
PKN2	3	BCR	3	0.151109	Within cluster
PKN2	3	ROCK2	3	0.130212	Within cluster
PKN2	3	CAV1	3	0.281181	Within cluster
PKN2	3	VANGL1	3	0.375419	Within cluster
PKN2	3	RAC1	3	0.238762	Within cluster
RAC1	3	WASL	3	0.43222	Within cluster
RAC1	3	ARHGDIB	3	-0.18913	Within cluster
RAC1	3	RAC2	3	-0.195859	Within cluster
RAC1	3	CYBA	3	-0.14537	Within cluster
RAC1	3	ARPC1A	3	0.396862	Within cluster
RAC1	3	IQGAP1	3	0.258106	Within cluster
RAC1	3	PAK1	3	-0.0529939	Within cluster
RAC1	3	BCR	3	-0.0858052	Within cluster
RAC1	3	BAIAP2	3	0.327784	Within cluster
RAC1	3	WIPF2	3	0.152569	Within cluster
RAC1	3	ARHGEF1	3	-0.137018	Within cluster
RAC1	3	CAV1	3	0.336113	Within cluster
RAC1	3	VANGL1	3	0.285022	Within cluster
RAC1	3	AKAP13	3	-0.0858623	Within cluster
RAC1	3	MYL12B	3	0.291307	Within cluster
RAC1	3	ABI1	3	-0.191915	Within cluster
RAC1	3	VAV3	3	-0.168466	Within cluster
RAC1	3	PAK4	3	0.388074	Within cluster
RAC1	3	PKN2	3	0.238762	Within cluster
RAC1	3	WASF2	3	0.029237	Within cluster
RAC1	3	VAV2	3	0.214224	Within cluster
RAC1	3	PAK6	3	0.079947	Within cluster
RAC1	3	VAV1	3	-0.400899	Within cluster
RAC1	3	DOCK1	3	0.339823	Within cluster
RAC1	3	NCKAP1	3	0.38908	Within cluster
RAC1	3	CYFIP1	3	0.296114	Within cluster
RAC1	3	NCF2	3	-0.0572754	Within cluster
RAC2	3	WASL	3	-0.451563	Within cluster
RAC2	3	ARHGDIB	3	0.640591	Within cluster
RAC2	3	BCR	3	0.118513	Within cluster
RAC2	3	VANGL1	3	-0.0688819	Within cluster
RAC2	3	CAV1	3	0.0489138	Within cluster
RAC2	3	ELMO3	3	0.0412793	Within cluster
RAC2	3	ABI1	3	0.347879	Within cluster
RAC2	3	HCLS1	3	0.5274	Within cluster
RAC2	3	RAC1	3	-0.195859	Within cluster
RAC2	3	DAPP1	3	0.40127	Within cluster
RAC2	3	CYFIP1	3	-0.176058	Within cluster
RAC2	3	NCKAP1	3	-0.377747	Within cluster
RAC2	3	PAK6	3	-0.0186672	Within cluster
RAC2	3	WASF2	3	0.317443	Within cluster
RAC2	3	PAK4	3	-0.351217	Within cluster
RAC2	3	BAIAP2	3	-0.11083	Within cluster
RAC2	3	VAV3	3	0.000472169	Within cluster
RAC2	3	VAV2	3	-0.0694354	Within cluster
RAC2	3	PAK1	3	0.142414	Within cluster
RAC2	3	IQGAP1	3	0.109222	Within cluster
RAC2	3	VAV1	3	0.435251	Within cluster
RAC2	3	DOCK1	3	-0.271736	Within cluster
RAC2	3	NCF2	3	0.432946	Within cluster
RAC2	3	CYBA	3	0.346526	Within cluster
RHOU	3	IQGAP1	3	-0.0970657	Within cluster
RHOU	3	PAK1	3	0.106919	Within cluster
RHOU	3	VANGL1	3	0.00773848	Within cluster
RHOU	3	PAK4	3	0.172327	Within cluster
ROCK2	3	IQGAP1	3	0.195323	Within cluster
ROCK2	3	PAK1	3	0.067967	Within cluster
ROCK2	3	BCR	3	0.0893606	Within cluster
ROCK2	3	VANGL1	3	0.109603	Within cluster
ROCK2	3	PAK6	3	-0.0271489	Within cluster
ROCK2	3	PAK4	3	0.0704862	Within cluster
ROCK2	3	VAV3	3	-0.105387	Within cluster
ROCK2	3	VAV1	3	-0.1297	Within cluster
ROCK2	3	CAV1	3	0.0246989	Within cluster
ROCK2	3	VAV2	3	-0.0206807	Within cluster
ROCK2	3	PKN2	3	0.130212	Within cluster
ROCK2	3	ARHGEF1	3	0.0152135	Within cluster
ROCK2	3	LIMK2	3	-0.0464129	Within cluster
ROCK2	3	MYL12B	3	0.136487	Within cluster
VANGL1	3	WASL	3	0.177191	Within cluster
VANGL1	3	RAC2	3	-0.0688819	Within cluster
VANGL1	3	IQGAP1	3	0.331329	Within cluster
VANGL1	3	PAK1	3	-0.016837	Within cluster
VANGL1	3	BCR	3	0.127005	Within cluster
VANGL1	3	ROCK2	3	0.109603	Within cluster
VANGL1	3	WIPF2	3	0.226953	Within cluster
VANGL1	3	CAV1	3	0.346048	Within cluster
VANGL1	3	WASF2	3	0.0991817	Within cluster
VANGL1	3	PKN2	3	0.375419	Within cluster
VANGL1	3	PAK4	3	0.295614	Within cluster
VANGL1	3	NCKAP1	3	0.312891	Within cluster
VANGL1	3	ABI1	3	-0.0397778	Within cluster
VANGL1	3	CYFIP1	3	0.266709	Within cluster
VANGL1	3	PAK6	3	0.170951	Within cluster
VANGL1	3	RAC1	3	0.285022	Within cluster
VANGL1	3	RHOU	3	0.00773848	Within cluster
VAV1	3	RAC2	3	0.435251	Within cluster
VAV1	3	CYBA	3	0.324201	Within cluster
VAV1	3	PAK1	3	0.0685278	Within cluster
VAV1	3	BAIAP2	3	-0.16994	Within cluster
VAV1	3	ROCK2	3	-0.1297	Within cluster
VAV1	3	HCLS1	3	0.46033	Within cluster
VAV1	3	ARHGEF1	3	0.295505	Within cluster
VAV1	3	RAC1	3	-0.400899	Within cluster
VAV1	3	NCKAP1	3	-0.353518	Within cluster
VAV1	3	NCF2	3	0.272558	Within cluster
VAV1	3	VAV3	3	0.180227	Within cluster
VAV1	3	VAV2	3	-0.130244	Within cluster
VAV1	3	ABI1	3	0.334309	Within cluster
VAV1	3	DAPP1	3	0.497704	Within cluster
VAV1	3	CYFIP1	3	-0.205801	Within cluster
VAV1	3	WASF2	3	0.144548	Within cluster
VAV2	3	RAC2	3	-0.0694354	Within cluster
VAV2	3	CYBA	3	0.122257	Within cluster
VAV2	3	PAK1	3	0.0468176	Within cluster
VAV2	3	BAIAP2	3	0.322744	Within cluster
VAV2	3	ROCK2	3	-0.0206807	Within cluster
VAV2	3	ARHGEF1	3	-0.017271	Within cluster
VAV2	3	RAC1	3	0.214224	Within cluster
VAV2	3	NCKAP1	3	0.0813248	Within cluster
VAV2	3	NCF2	3	0.040837	Within cluster
VAV2	3	VAV3	3	0.0139318	Within cluster
VAV2	3	CYFIP1	3	0.104659	Within cluster
VAV2	3	ABI1	3	-0.0928712	Within cluster
VAV2	3	WASF2	3	0.0556226	Within cluster
VAV2	3	VAV1	3	-0.130244	Within cluster
VAV3	3	RAC2	3	0.000472169	Within cluster
VAV3	3	CYBA	3	0.100663	Within cluster
VAV3	3	PAK1	3	0.00490099	Within cluster
VAV3	3	BAIAP2	3	-0.0388803	Within cluster
VAV3	3	ROCK2	3	-0.105387	Within cluster
VAV3	3	ARHGEF1	3	-0.012497	Within cluster
VAV3	3	RAC1	3	-0.168466	Within cluster
VAV3	3	NCKAP1	3	-0.173224	Within cluster
VAV3	3	NCF2	3	-0.0322402	Within cluster
VAV3	3	CYFIP1	3	-0.0728036	Within cluster
VAV3	3	ABI1	3	0.135619	Within cluster
VAV3	3	WASF2	3	0.0632433	Within cluster
VAV3	3	VAV1	3	0.180227	Within cluster
VAV3	3	VAV2	3	0.0139318	Within cluster
WASF2	3	WASL	3	-0.15469	Within cluster
WASF2	3	RAC2	3	0.317443	Within cluster
WASF2	3	ACTR3C	3	-0.0603651	Within cluster
WASF2	3	ARPC1A	3	-0.164687	Within cluster
WASF2	3	IQGAP1	3	0.140054	Within cluster
WASF2	3	PAK1	3	0.0690923	Within cluster
WASF2	3	BAIAP2	3	-0.0037602	Within cluster
WASF2	3	WIPF2	3	0.36179	Within cluster
WASF2	3	CAV1	3	0.0424659	Within cluster
WASF2	3	ARPC5L	3	-0.00470326	Within cluster
WASF2	3	VANGL1	3	0.0991817	Within cluster
WASF2	3	RAC1	3	0.029237	Within cluster
WASF2	3	NCKAP1	3	-0.17075	Within cluster
WASF2	3	VAV3	3	0.0632433	Within cluster
WASF2	3	VAV2	3	0.0556226	Within cluster
WASF2	3	ABI1	3	0.26979	Within cluster
WASF2	3	PAK4	3	-0.101888	Within cluster
WASF2	3	VAV1	3	0.144548	Within cluster
WASF2	3	CYFIP1	3	-0.0747711	Within cluster
WASF2	3	DOCK1	3	-0.00909578	Within cluster
WASL	3	VANGL1	3	0.177191	Within cluster
WASL	3	PAK6	3	0.175168	Within cluster
WASL	3	PAK1	3	-0.0434653	Within cluster
WASL	3	CYFIP1	3	0.290722	Within cluster
WASL	3	PAK4	3	0.421298	Within cluster
WASL	3	DOCK1	3	0.299234	Within cluster
WASL	3	NCKAP1	3	0.449411	Within cluster
WASL	3	RAC1	3	0.43222	Within cluster
WASL	3	CAV1	3	0.182836	Within cluster
WASL	3	IQGAP1	3	0.108961	Within cluster
WASL	3	WASF2	3	-0.15469	Within cluster
WASL	3	RAC2	3	-0.451563	Within cluster
WASL	3	ARPC5L	3	-0.16037	Within cluster
WASL	3	BAIAP2	3	0.284991	Within cluster
WASL	3	ACTR3C	3	0.175822	Within cluster
WASL	3	ABI1	3	-0.19284	Within cluster
WASL	3	ARPC1A	3	0.544038	Within cluster
WASL	3	WIPF2	3	0.137662	Within cluster
WIPF2	3	WASL	3	0.137662	Within cluster
WIPF2	3	ARPC1A	3	0.025014	Within cluster
WIPF2	3	PAK1	3	0.0600876	Within cluster
WIPF2	3	BAIAP2	3	0.227778	Within cluster
WIPF2	3	CAV1	3	0.102868	Within cluster
WIPF2	3	VANGL1	3	0.226953	Within cluster
WIPF2	3	PAK4	3	0.13937	Within cluster
WIPF2	3	WASF2	3	0.36179	Within cluster
WIPF2	3	CYFIP1	3	0.135913	Within cluster
WIPF2	3	ABI1	3	0.151588	Within cluster
WIPF2	3	NCKAP1	3	0.079773	Within cluster
WIPF2	3	RAC1	3	0.152569	Within cluster
BCAP31	4	CASP8	4	0.0877393	Within cluster
CASP8	4	RIPK3	4	0.228554	Within cluster
CASP8	4	TNFRSF10A	4	0.407713	Within cluster
CASP8	4	TNFSF10	4	0.284196	Within cluster
CASP8	4	TRAF2	4	0.14718	Within cluster
CASP8	4	TICAM1	4	0.207683	Within cluster
CASP8	4	TNFRSF10B	4	0.162477	Within cluster
CASP8	4	TLR3	4	0.215881	Within cluster
CASP8	4	FADD	4	0.10081	Within cluster
CASP8	4	CFLAR	4	0.468634	Within cluster
CASP8	4	RNF135	4	0.23819	Within cluster
CASP8	4	TRADD	4	0.217765	Within cluster
CASP8	4	BCAP31	4	0.0877393	Within cluster
CD40	4	LTBR	4	0.0816896	Within cluster
CD40	4	TRAF2	4	0.192375	Within cluster
CD40	4	RNF31	4	0.0930971	Within cluster
CD40	4	TNFRSF11A	4	0.0543965	Within cluster
CD40	4	LTB	4	0.313561	Within cluster
CD40	4	TRAF3	4	0.206417	Within cluster
CFLAR	4	RIPK3	4	0.177354	Within cluster
CFLAR	4	TNFRSF10A	4	0.280789	Within cluster
CFLAR	4	TNFSF10	4	0.277294	Within cluster
CFLAR	4	TRAF2	4	0.0760614	Within cluster
CFLAR	4	TICAM1	4	0.292857	Within cluster
CFLAR	4	TNFRSF10B	4	0.122812	Within cluster
CFLAR	4	FADD	4	0.0328911	Within cluster
CFLAR	4	RBCK1	4	0.195047	Within cluster
CFLAR	4	RNF31	4	0.0787634	Within cluster
CFLAR	4	CASP8	4	0.468634	Within cluster
CFLAR	4	TRADD	4	0.242191	Within cluster
DAB2IP	4	TRAF2	4	0.0158431	Within cluster
DAB2IP	4	MAP3K5	4	0.0334093	Within cluster
FADD	4	RIPK3	4	0.0653604	Within cluster
FADD	4	TNFRSF10A	4	0.14426	Within cluster
FADD	4	TNFSF10	4	0.084117	Within cluster
FADD	4	TRAF2	4	0.160906	Within cluster
FADD	4	TICAM1	4	0.169081	Within cluster
FADD	4	TNFRSF10B	4	0.212559	Within cluster
FADD	4	TLR3	4	0.24038	Within cluster
FADD	4	RNF135	4	0.136896	Within cluster
FADD	4	TIRAP	4	0.103589	Within cluster
FADD	4	CASP8	4	0.10081	Within cluster
FADD	4	TRADD	4	0.337082	Within cluster
FADD	4	CFLAR	4	0.0328911	Within cluster
IRAK4	4	TRAF2	4	0.0357458	Within cluster
IRAK4	4	TICAM1	4	0.0956386	Within cluster
IRAK4	4	TAB3	4	0.142658	Within cluster
IRAK4	4	TIRAP	4	0.108	Within cluster
LTB	4	LTBR	4	-0.0172681	Within cluster
LTB	4	TRAF2	4	0.339891	Within cluster
LTB	4	CD40	4	0.313561	Within cluster
LTB	4	TRAF3	4	0.228602	Within cluster
LTB	4	TNFRSF11A	4	-0.00989526	Within cluster
LTBR	4	RBCK1	4	0.258243	Within cluster
LTBR	4	TNFRSF11A	4	0.140723	Within cluster
LTBR	4	CD40	4	0.0816896	Within cluster
LTBR	4	TRAF2	4	0.0841788	Within cluster
LTBR	4	LTB	4	-0.0172681	Within cluster
LTBR	4	TRAF3	4	-0.0278894	Within cluster
MAP2K3	4	TRAF2	4	0.109509	Within cluster
MAP2K3	4	TRADD	4	0.212822	Within cluster
MAP2K3	4	TXN	4	0.186914	Within cluster
MAP2K3	4	MAP3K1	4	0.0163243	Within cluster
MAP2K3	4	TAB3	4	0.0872055	Within cluster
MAP2K3	4	MAP3K5	4	0.0673637	Within cluster
MAP3K1	4	TRAF2	4	0.113001	Within cluster
MAP3K1	4	MAP4K2	4	0.05761	Within cluster
MAP3K1	4	RNF135	4	0.0766142	Within cluster
MAP3K1	4	MAP2K3	4	0.0163243	Within cluster
MAP3K5	4	TRAF2	4	-0.0299613	Within cluster
MAP3K5	4	DAB2IP	4	0.0334093	Within cluster
MAP3K5	4	MAP2K3	4	0.0673637	Within cluster
MAP3K5	4	TRAF3	4	0.0270686	Within cluster
MAP3K5	4	TXN	4	0.109238	Within cluster
MAP4K2	4	TRAF2	4	0.238765	Within cluster
MAP4K2	4	MAP3K1	4	0.05761	Within cluster
RBCK1	4	LTBR	4	0.258243	Within cluster
RBCK1	4	TRAF2	4	0.0232932	Within cluster
RBCK1	4	CFLAR	4	0.195047	Within cluster
RBCK1	4	RNF31	4	0.124848	Within cluster
RBCK1	4	TRADD	4	0.268155	Within cluster
RBCK1	4	TAB3	4	0.0999379	Within cluster
RIPK3	4	TNFRSF10B	4	-0.0178382	Within cluster
RIPK3	4	TNFRSF10A	4	0.277144	Within cluster
RIPK3	4	TNFSF10	4	0.22055	Within cluster
RIPK3	4	TRAF2	4	0.112577	Within cluster
RIPK3	4	TLR3	4	0.0121138	Within cluster
RIPK3	4	TICAM1	4	0.177972	Within cluster
RIPK3	4	CFLAR	4	0.177354	Within cluster
RIPK3	4	TRADD	4	0.13787	Within cluster
RIPK3	4	CASP8	4	0.228554	Within cluster
RIPK3	4	FADD	4	0.0653604	Within cluster
RNF135	4	TRAF2	4	-0.0169085	Within cluster
RNF135	4	TANK	4	0.139945	Within cluster
RNF135	4	FADD	4	0.136896	Within cluster
RNF135	4	MAP3K1	4	0.0766142	Within cluster
RNF135	4	CASP8	4	0.23819	Within cluster
RNF135	4	TRAF3	4	0.0750809	Within cluster
RNF31	4	TRAF2	4	0.147831	Within cluster
RNF31	4	CFLAR	4	0.0787634	Within cluster
RNF31	4	TRAF3	4	0.209178	Within cluster
RNF31	4	CD40	4	0.0930971	Within cluster
RNF31	4	TAB3	4	0.168668	Within cluster
RNF31	4	TRADD	4	0.0736751	Within cluster
RNF31	4	RBCK1	4	0.124848	Within cluster
TAB3	4	TRAF2	4	0.092186	Within cluster
TAB3	4	TICAM1	4	0.0508975	Within cluster
TAB3	4	TLR3	4	0.0904023	Within cluster
TAB3	4	RNF31	4	0.168668	Within cluster
TAB3	4	TRADD	4	0.0960378	Within cluster
TAB3	4	MAP2K3	4	0.0872055	Within cluster
TAB3	4	RBCK1	4	0.0999379	Within cluster
TAB3	4	IRAK4	4	0.142658	Within cluster
TAB3	4	TRAF3	4	0.0418127	Within cluster
TANK	4	TRAF2	4	-0.173447	Within cluster
TANK	4	TICAM1	4	0.183462	Within cluster
TANK	4	RNF135	4	0.139945	Within cluster
TANK	4	TLR3	4	0.170914	Within cluster
TANK	4	TRADD	4	0.223402	Within cluster
TANK	4	TRAF3	4	-0.0503685	Within cluster
TICAM1	4	RIPK3	4	0.177972	Within cluster
TICAM1	4	TRAF2	4	0.163642	Within cluster
TICAM1	4	TAB3	4	0.0508975	Within cluster
TICAM1	4	TANK	4	0.183462	Within cluster
TICAM1	4	CFLAR	4	0.292857	Within cluster
TICAM1	4	IRAK4	4	0.0956386	Within cluster
TICAM1	4	FADD	4	0.169081	Within cluster
TICAM1	4	CASP8	4	0.207683	Within cluster
TICAM1	4	TRAF3	4	0.20129	Within cluster
TICAM1	4	TLR3	4	0.147162	Within cluster
TIRAP	4	FADD	4	0.103589	Within cluster
TIRAP	4	IRAK4	4	0.108	Within cluster
TLR3	4	RIPK3	4	0.0121138	Within cluster
TLR3	4	UNC93B1	4	0.175113	Within cluster
TLR3	4	TICAM1	4	0.147162	Within cluster
TLR3	4	TANK	4	0.170914	Within cluster
TLR3	4	FADD	4	0.24038	Within cluster
TLR3	4	TAB3	4	0.0904023	Within cluster
TLR3	4	CASP8	4	0.215881	Within cluster
TLR3	4	TRAF3	4	0.0161956	Within cluster
TNFRSF10A	4	RIPK3	4	0.277144	Within cluster
TNFRSF10A	4	TRAF2	4	0.254039	Within cluster
TNFRSF10A	4	TNFRSF10D	4	0.417722	Within cluster
TNFRSF10A	4	CFLAR	4	0.280789	Within cluster
TNFRSF10A	4	TRADD	4	0.231458	Within cluster
TNFRSF10A	4	CASP8	4	0.407713	Within cluster
TNFRSF10A	4	TNFRSF10B	4	0.276049	Within cluster
TNFRSF10A	4	TNFSF10	4	0.281176	Within cluster
TNFRSF10A	4	FADD	4	0.14426	Within cluster
TNFRSF10B	4	RIPK3	4	-0.0178382	Within cluster
TNFRSF10B	4	TNFRSF10A	4	0.276049	Within cluster
TNFRSF10B	4	TNFSF10	4	-0.0373718	Within cluster
TNFRSF10B	4	TRAF2	4	0.00896026	Within cluster
TNFRSF10B	4	TNFRSF10D	4	0.434216	Within cluster
TNFRSF10B	4	TRADD	4	0.22984	Within cluster
TNFRSF10B	4	CFLAR	4	0.122812	Within cluster
TNFRSF10B	4	FADD	4	0.212559	Within cluster
TNFRSF10B	4	CASP8	4	0.162477	Within cluster
TNFRSF10D	4	TNFRSF10A	4	0.417722	Within cluster
TNFRSF10D	4	TNFSF10	4	0.0551899	Within cluster
TNFRSF10D	4	TNFRSF10B	4	0.434216	Within cluster
TNFRSF11A	4	LTBR	4	0.140723	Within cluster
TNFRSF11A	4	TRAF2	4	0.0562765	Within cluster
TNFRSF11A	4	CD40	4	0.0543965	Within cluster
TNFRSF11A	4	TRAF3	4	0.00343236	Within cluster
TNFRSF11A	4	LTB	4	-0.00989526	Within cluster
TNFRSF14	4	TRAF2	4	0.0632184	Within cluster
TNFRSF14	4	TRAF3	4	0.094742	Within cluster
TNFSF10	4	RIPK3	4	0.22055	Within cluster
TNFSF10	4	TNFRSF10A	4	0.281176	Within cluster
TNFSF10	4	TRAF2	4	0.1317	Within cluster
TNFSF10	4	TRADD	4	0.277387	Within cluster
TNFSF10	4	CFLAR	4	0.277294	Within cluster
TNFSF10	4	CASP8	4	0.284196	Within cluster
TNFSF10	4	FADD	4	0.084117	Within cluster
TNFSF10	4	TNFRSF10D	4	0.0551899	Within cluster
TNFSF10	4	TNFRSF10B	4	-0.0373718	Within cluster
TRADD	4	RIPK3	4	0.13787	Within cluster
TRADD	4	TNFRSF10A	4	0.231458	Within cluster
TRADD	4	TNFSF10	4	0.277387	Within cluster
TRADD	4	TRAF2	4	0.10344	Within cluster
TRADD	4	TANK	4	0.223402	Within cluster
TRADD	4	TNFRSF10B	4	0.22984	Within cluster
TRADD	4	FADD	4	0.337082	Within cluster
TRADD	4	CFLAR	4	0.242191	Within cluster
TRADD	4	RNF31	4	0.0736751	Within cluster
TRADD	4	RBCK1	4	0.268155	Within cluster
TRADD	4	MAP2K3	4	0.212822	Within cluster
TRADD	4	TAB3	4	0.0960378	Within cluster
TRADD	4	CASP8	4	0.217765	Within cluster
TRADD	4	TRAF3	4	0.0720403	Within cluster
TRAF2	4	RIPK3	4	0.112577	Within cluster
TRAF2	4	TNFRSF10A	4	0.254039	Within cluster
TRAF2	4	LTBR	4	0.0841788	Within cluster
TRAF2	4	TNFSF10	4	0.1317	Within cluster
TRAF2	4	RNF135	4	-0.0169085	Within cluster
TRAF2	4	LTB	4	0.339891	Within cluster
TRAF2	4	TICAM1	4	0.163642	Within cluster
TRAF2	4	TNFRSF10B	4	0.00896026	Within cluster
TRAF2	4	MAP2K3	4	0.109509	Within cluster
TRAF2	4	RBCK1	4	0.0232932	Within cluster
TRAF2	4	IRAK4	4	0.0357458	Within cluster
TRAF2	4	MAP4K2	4	0.238765	Within cluster
TRAF2	4	CFLAR	4	0.0760614	Within cluster
TRAF2	4	TAB3	4	0.092186	Within cluster
TRAF2	4	RNF31	4	0.147831	Within cluster
TRAF2	4	DAB2IP	4	0.0158431	Within cluster
TRAF2	4	TANK	4	-0.173447	Within cluster
TRAF2	4	TNFRSF14	4	0.0632184	Within cluster
TRAF2	4	TNFRSF11A	4	0.0562765	Within cluster
TRAF2	4	MAP3K1	4	0.113001	Within cluster
TRAF2	4	CASP8	4	0.14718	Within cluster
TRAF2	4	TRAF3	4	0.171954	Within cluster
TRAF2	4	CD40	4	0.192375	Within cluster
TRAF2	4	TRADD	4	0.10344	Within cluster
TRAF2	4	FADD	4	0.160906	Within cluster
TRAF2	4	MAP3K5	4	-0.0299613	Within cluster
TRAF3	4	LTBR	4	-0.0278894	Within cluster
TRAF3	4	TRAF2	4	0.171954	Within cluster
TRAF3	4	TICAM1	4	0.20129	Within cluster
TRAF3	4	TANK	4	-0.0503685	Within cluster
TRAF3	4	TLR3	4	0.0161956	Within cluster
TRAF3	4	RNF31	4	0.209178	Within cluster
TRAF3	4	RNF135	4	0.0750809	Within cluster
TRAF3	4	TRADD	4	0.0720403	Within cluster
TRAF3	4	TNFRSF14	4	0.094742	Within cluster
TRAF3	4	MAP3K5	4	0.0270686	Within cluster
TRAF3	4	CD40	4	0.206417	Within cluster
TRAF3	4	TAB3	4	0.0418127	Within cluster
TRAF3	4	LTB	4	0.228602	Within cluster
TRAF3	4	TNFRSF11A	4	0.00343236	Within cluster
TXN	4	MAP2K3	4	0.186914	Within cluster
TXN	4	MAP3K5	4	0.109238	Within cluster
UNC93B1	4	TLR3	4	0.175113	Within cluster
AKR1B10	5	SPR	5	0.332391	Within cluster
AKR1B10	5	CBR1	5	0.438578	Within cluster
AKR1B10	5	AKR1C3	5	0.603221	Within cluster
AKR1C1	5	CYP2A6	5	0.0172251	Within cluster
AKR1C1	5	CYP2A13	5	0.0825653	Within cluster
AKR1C1	5	AKR1C3	5	0.784172	Within cluster
AKR1C1	5	AKR1C2	5	0.847911	Within cluster
AKR1C1	5	CYP1A1	5	0.113012	Within cluster
AKR1C1	5	EPHX1	5	0.425428	Within cluster
AKR1C2	5	CYP2A6	5	0.0346933	Within cluster
AKR1C2	5	CYP2A13	5	0.120711	Within cluster
AKR1C2	5	AKR1C3	5	0.761679	Within cluster
AKR1C2	5	AKR1C1	5	0.847911	Within cluster
AKR1C3	5	SPR	5	0.292071	Within cluster
AKR1C3	5	CBR1	5	0.312816	Within cluster
AKR1C3	5	AKR1B10	5	0.603221	Within cluster
AKR1C3	5	HSD17B8	5	-0.0184692	Within cluster
AKR1C3	5	CYP1A1	5	0.0806725	Within cluster
AKR1C3	5	CYP1B1	5	0.257548	Within cluster
AKR1C3	5	AKR1C1	5	0.784172	Within cluster
AKR1C3	5	AKR1C2	5	0.761679	Within cluster
ALDH3B1	5	MAOA	5	0.175325	Within cluster
ALDH3B1	5	GSTO2	5	0.22271	Within cluster
ALDH3B1	5	GSTM3	5	0.049504	Within cluster
ALDH3B1	5	COMT	5	0.343156	Within cluster
ALDH3B1	5	GSTP1	5	0.0858373	Within cluster
CBR1	5	SPR	5	0.369874	Within cluster
CBR1	5	CYP2A13	5	0.0161804	Within cluster
CBR1	5	CYP2A6	5	0.00384034	Within cluster
CBR1	5	CYP1A1	5	0.0404563	Within cluster
CBR1	5	AKR1B10	5	0.438578	Within cluster
CBR1	5	AKR1C3	5	0.312816	Within cluster
COMT	5	MAOA	5	0.0443514	Within cluster
COMT	5	ALDH3B1	5	0.343156	Within cluster
COMT	5	CYP1B1	5	0.24053	Within cluster
COMT	5	CYP1A1	5	0.0812364	Within cluster
CYP1A1	5	CBR1	5	0.0404563	Within cluster
CYP1A1	5	CYP2A6	5	0.0845796	Within cluster
CYP1A1	5	CYP2S1	5	0.269226	Within cluster
CYP1A1	5	CYP2A13	5	0.175527	Within cluster
CYP1A1	5	GSTO2	5	0.212637	Within cluster
CYP1A1	5	GSTM3	5	0.00656718	Within cluster
CYP1A1	5	COMT	5	0.0812364	Within cluster
CYP1A1	5	HSD17B8	5	0.119536	Within cluster
CYP1A1	5	AKR1C3	5	0.0806725	Within cluster
CYP1A1	5	AKR1C1	5	0.113012	Within cluster
CYP1A1	5	CYP1B1	5	0.0469861	Within cluster
CYP1A1	5	GSTP1	5	0.201273	Within cluster
CYP1A1	5	EPHX1	5	0.167732	Within cluster
CYP1B1	5	GSTO2	5	0.188651	Within cluster
CYP1B1	5	GSTM3	5	0.226651	Within cluster
CYP1B1	5	COMT	5	0.24053	Within cluster
CYP1B1	5	HSD17B8	5	-0.10872	Within cluster
CYP1B1	5	AKR1C3	5	0.257548	Within cluster
CYP1B1	5	CYP1A1	5	0.0469861	Within cluster
CYP1B1	5	GSTP1	5	-0.0145341	Within cluster
CYP1B1	5	EPHX1	5	0.27702	Within cluster
CYP2A13	5	CBR1	5	0.0161804	Within cluster
CYP2A13	5	CYP2A6	5	0.399437	Within cluster
CYP2A13	5	GSTO2	5	0.092009	Within cluster
CYP2A13	5	GSTM3	5	0.00714382	Within cluster
CYP2A13	5	AKR1C2	5	0.120711	Within cluster
CYP2A13	5	AKR1C1	5	0.0825653	Within cluster
CYP2A13	5	EPHX1	5	0.0702277	Within cluster
CYP2A13	5	GSTP1	5	0.17886	Within cluster
CYP2A13	5	CYP1A1	5	0.175527	Within cluster
CYP2A6	5	CBR1	5	0.00384034	Within cluster
CYP2A6	5	CYP2A13	5	0.399437	Within cluster
CYP2A6	5	AKR1C1	5	0.0172251	Within cluster
CYP2A6	5	AKR1C2	5	0.0346933	Within cluster
CYP2A6	5	GSTO2	5	0.01649	Within cluster
CYP2A6	5	CYP2S1	5	0.0496722	Within cluster
CYP2A6	5	GSTM3	5	-0.0526106	Within cluster
CYP2A6	5	GSTP1	5	0.0783768	Within cluster
CYP2A6	5	EPHX1	5	-0.0885387	Within cluster
CYP2A6	5	CYP1A1	5	0.0845796	Within cluster
CYP2S1	5	CYP2A6	5	0.0496722	Within cluster
CYP2S1	5	GSTM3	5	0.0678504	Within cluster
CYP2S1	5	GSTO2	5	0.464223	Within cluster
CYP2S1	5	GSTP1	5	0.276789	Within cluster
CYP2S1	5	EPHX1	5	0.291114	Within cluster
CYP2S1	5	CYP1A1	5	0.269226	Within cluster
EPHX1	5	CYP2A6	5	-0.0885387	Within cluster
EPHX1	5	CYP2S1	5	0.291114	Within cluster
EPHX1	5	CYP2A13	5	0.0702277	Within cluster
EPHX1	5	GSTO2	5	0.240718	Within cluster
EPHX1	5	GSTM3	5	0.337243	Within cluster
EPHX1	5	AKR1C1	5	0.425428	Within cluster
EPHX1	5	CYP1A1	5	0.167732	Within cluster
EPHX1	5	GSTP1	5	0.0688191	Within cluster
EPHX1	5	CYP1B1	5	0.27702	Within cluster
GSS	5	GSTO2	5	0.216555	Within cluster
GSS	5	GSTM3	5	0.0565116	Within cluster
GSS	5	GSTP1	5	0.147768	Within cluster
GSTM3	5	CYP2A6	5	-0.0526106	Within cluster
GSTM3	5	CYP2S1	5	0.0678504	Within cluster
GSTM3	5	CYP2A13	5	0.00714382	Within cluster
GSTM3	5	GSTO2	5	0.059665	Within cluster
GSTM3	5	ALDH3B1	5	0.049504	Within cluster
GSTM3	5	GSTP1	5	-0.00135632	Within cluster
GSTM3	5	GSS	5	0.0565116	Within cluster
GSTM3	5	CYP1B1	5	0.226651	Within cluster
GSTM3	5	CYP1A1	5	0.00656718	Within cluster
GSTM3	5	EPHX1	5	0.337243	Within cluster
GSTO2	5	CYP2A6	5	0.01649	Within cluster
GSTO2	5	CYP2S1	5	0.464223	Within cluster
GSTO2	5	CYP2A13	5	0.092009	Within cluster
GSTO2	5	ALDH3B1	5	0.22271	Within cluster
GSTO2	5	GSTM3	5	0.059665	Within cluster
GSTO2	5	CYP1A1	5	0.212637	Within cluster
GSTO2	5	CYP1B1	5	0.188651	Within cluster
GSTO2	5	GSTP1	5	0.18959	Within cluster
GSTO2	5	EPHX1	5	0.240718	Within cluster
GSTO2	5	GSS	5	0.216555	Within cluster
GSTP1	5	CYP2A6	5	0.0783768	Within cluster
GSTP1	5	CYP2S1	5	0.276789	Within cluster
GSTP1	5	CYP2A13	5	0.17886	Within cluster
GSTP1	5	GSTO2	5	0.18959	Within cluster
GSTP1	5	GSTM3	5	-0.00135632	Within cluster
GSTP1	5	CYP1A1	5	0.201273	Within cluster
GSTP1	5	ALDH3B1	5	0.0858373	Within cluster
GSTP1	5	GSS	5	0.147768	Within cluster
GSTP1	5	CYP1B1	5	-0.0145341	Within cluster
GSTP1	5	EPHX1	5	0.0688191	Within cluster
HSD17B8	5	CYP1A1	5	0.119536	Within cluster
HSD17B8	5	CYP1B1	5	-0.10872	Within cluster
HSD17B8	5	AKR1C3	5	-0.0184692	Within cluster
MAOA	5	ALDH3B1	5	0.175325	Within cluster
MAOA	5	COMT	5	0.0443514	Within cluster
SPR	5	AKR1B10	5	0.332391	Within cluster
SPR	5	AKR1C3	5	0.292071	Within cluster
SPR	5	CBR1	5	0.369874	Within cluster
BATF	6	STAT3	6	-0.0122826	Within cluster
BATF	6	STAT6	6	0.317014	Within cluster
BATF	6	JUNB	6	0.153122	Within cluster
CISH	6	STAT3	6	0.0418563	Within cluster
CISH	6	STAT6	6	0.0666788	Within cluster
CISH	6	SOCS3	6	-0.089831	Within cluster
CISH	6	STAT4	6	0.0642892	Within cluster
IFNAR2	6	IL15	6	-0.0337678	Within cluster
IFNAR2	6	SOCS3	6	-0.143748	Within cluster
IFNAR2	6	IFNGR1	6	0.00333351	Within cluster
IFNAR2	6	TYK2	6	0.310906	Within cluster
IFNGR1	6	IL15	6	0.198188	Within cluster
IFNGR1	6	SOCS3	6	0.0493756	Within cluster
IFNGR1	6	IFNAR2	6	0.00333351	Within cluster
IFNGR1	6	TYK2	6	-0.0143057	Within cluster
IL15	6	STAT3	6	0.230705	Within cluster
IL15	6	LEPR	6	0.322217	Within cluster
IL15	6	IFNAR2	6	-0.0337678	Within cluster
IL15	6	IFNGR1	6	0.198188	Within cluster
IL15	6	IL4R	6	0.230233	Within cluster
IL15	6	IL6R	6	0.0372025	Within cluster
IL15	6	IL15RA	6	0.512523	Within cluster
IL15RA	6	STAT3	6	0.253895	Within cluster
IL15RA	6	IL15	6	0.512523	Within cluster
IL4R	6	STAT3	6	0.208178	Within cluster
IL4R	6	IL15	6	0.230233	Within cluster
IL4R	6	STAT6	6	0.416072	Within cluster
IL4R	6	TYK2	6	0.111957	Within cluster
IL6R	6	STAT3	6	0.134929	Within cluster
IL6R	6	IL15	6	0.0372025	Within cluster
IL6R	6	STAT6	6	0.126195	Within cluster
IL6R	6	SOCS3	6	0.149259	Within cluster
IL6R	6	TYK2	6	0.0737431	Within cluster
JUNB	6	STAT3	6	0.314856	Within cluster
JUNB	6	BATF	6	0.153122	Within cluster
JUNB	6	STAT6	6	0.220047	Within cluster
JUNB	6	SOCS3	6	0.282692	Within cluster
LEPR	6	STAT3	6	0.234325	Within cluster
LEPR	6	IL15	6	0.322217	Within cluster
LEPR	6	SOCS3	6	0.241963	Within cluster
LEPR	6	TYK2	6	-0.0759143	Within cluster
SOCS3	6	STAT3	6	0.349882	Within cluster
SOCS3	6	STAT6	6	0.00782541	Within cluster
SOCS3	6	JUNB	6	0.282692	Within cluster
SOCS3	6	IFNAR2	6	-0.143748	Within cluster
SOCS3	6	CISH	6	-0.089831	Within cluster
SOCS3	6	IFNGR1	6	0.0493756	Within cluster
SOCS3	6	IL6R	6	0.149259	Within cluster
SOCS3	6	LEPR	6	0.241963	Within cluster
SOCS3	6	TYK2	6	-0.015489	Within cluster
STAT3	6	IL15RA	6	0.253895	Within cluster
STAT3	6	JUNB	6	0.314856	Within cluster
STAT3	6	IL15	6	0.230705	Within cluster
STAT3	6	IL4R	6	0.208178	Within cluster
STAT3	6	BATF	6	-0.0122826	Within cluster
STAT3	6	STAT6	6	0.0137232	Within cluster
STAT3	6	LEPR	6	0.234325	Within cluster
STAT3	6	STAT4	6	0.226084	Within cluster
STAT3	6	CISH	6	0.0418563	Within cluster
STAT3	6	IL6R	6	0.134929	Within cluster
STAT3	6	SOCS3	6	0.349882	Within cluster
STAT3	6	TYK2	6	0.0134945	Within cluster
STAT4	6	STAT3	6	0.226084	Within cluster
STAT4	6	STAT6	6	0.167329	Within cluster
STAT4	6	CISH	6	0.0642892	Within cluster
STAT4	6	TYK2	6	0.038426	Within cluster
STAT6	6	STAT3	6	0.0137232	Within cluster
STAT6	6	BATF	6	0.317014	Within cluster
STAT6	6	JUNB	6	0.220047	Within cluster
STAT6	6	IL6R	6	0.126195	Within cluster
STAT6	6	SOCS3	6	0.00782541	Within cluster
STAT6	6	STAT4	6	0.167329	Within cluster
STAT6	6	CISH	6	0.0666788	Within cluster
STAT6	6	TYK2	6	0.243006	Within cluster
STAT6	6	IL4R	6	0.416072	Within cluster
TYK2	6	STAT3	6	0.0134945	Within cluster
TYK2	6	STAT6	6	0.243006	Within cluster
TYK2	6	SOCS3	6	-0.015489	Within cluster
TYK2	6	LEPR	6	-0.0759143	Within cluster
TYK2	6	IFNAR2	6	0.310906	Within cluster
TYK2	6	STAT4	6	0.038426	Within cluster
TYK2	6	IFNGR1	6	-0.0143057	Within cluster
TYK2	6	IL6R	6	0.0737431	Within cluster
TYK2	6	IL4R	6	0.111957	Within cluster
AAMP	1	AP2A1	2	0.122381	Between cluster
AAMP	1	ARRB1	2	0.178365	Between cluster
AAMP	1	BCL10	2	-0.0932677	Between cluster
AAMP	1	CARD10	2	0.103593	Between cluster
AAMP	1	CARD11	2	0.0639091	Between cluster
AAMP	1	CD2AP	2	0.120578	Between cluster
AAMP	1	CHMP2B	2	0.0707697	Between cluster
AAMP	1	CHMP4B	2	0.208372	Between cluster
AAMP	1	CHMP4C	2	0.124139	Between cluster
AAMP	1	DDX58	2	-0.144021	Between cluster
AAMP	1	DHX58	2	-0.0100918	Between cluster
AAMP	1	DVL1	2	0.162435	Between cluster
AAMP	1	EIF2AK2	2	-0.149239	Between cluster
AAMP	1	HDAC6	2	0.0191079	Between cluster
AAMP	1	IFIH1	2	-0.0435989	Between cluster
AAMP	1	IKBKE	2	0.0796628	Between cluster
AAMP	1	IRF3	2	0.175597	Between cluster
AAMP	1	IRF7	2	0.0133825	Between cluster
AAMP	1	ITCH	2	0.0290599	Between cluster
AAMP	1	MLKL	2	0.0835015	Between cluster
AAMP	1	MYD88	2	0.0253115	Between cluster
AAMP	1	MYO6	2	0.0463165	Between cluster
AAMP	1	NBR1	2	-0.0309393	Between cluster
AAMP	1	NEDD4L	2	0.0446454	Between cluster
AAMP	1	NFKBIA	2	-0.0135285	Between cluster
AAMP	1	NOD1	2	-0.0338095	Between cluster
AAMP	1	NUMB	2	-0.139993	Between cluster
AAMP	1	OTUB1	2	0.310366	Between cluster
AAMP	1	OTUB2	2	0.0746847	Between cluster
AAMP	1	OTUD7B	2	0.175249	Between cluster
AAMP	1	PICALM	2	-0.0625251	Between cluster
AAMP	1	PRKCQ	2	-0.00372668	Between cluster
AAMP	1	PSMB10	2	0.0849858	Between cluster
AAMP	1	PSMB5	2	0.142274	Between cluster
AAMP	1	PSME1	2	0.0646965	Between cluster
AAMP	1	RIPK2	2	0.0735513	Between cluster
AAMP	1	RNF128	2	0.0689769	Between cluster
AAMP	1	SHARPIN	2	0.21968	Between cluster
AAMP	1	TNFRSF1A	2	0.0240081	Between cluster
AAMP	1	TNIP1	2	-0.00732267	Between cluster
AAMP	1	TRAF6	2	-0.118793	Between cluster
AAMP	1	TRIM21	2	0.00711879	Between cluster
AAMP	1	TRIM25	2	0.117624	Between cluster
AAMP	1	UBC	2	0.0846044	Between cluster
AAMP	1	UBE2D1	2	-0.0750138	Between cluster
BLNK	1	AP2A1	2	-0.114597	Between cluster
BLNK	1	ARRB1	2	-0.0089383	Between cluster
BLNK	1	BCL10	2	0.0431687	Between cluster
BLNK	1	CARD10	2	-0.0637306	Between cluster
BLNK	1	CARD11	2	0.25605	Between cluster
BLNK	1	CD2AP	2	0.272211	Between cluster
BLNK	1	CHMP2B	2	0.076721	Between cluster
BLNK	1	CHMP4B	2	0.130688	Between cluster
BLNK	1	CHMP4C	2	0.240418	Between cluster
BLNK	1	DDX58	2	0.0375948	Between cluster
BLNK	1	DHX58	2	0.114819	Between cluster
BLNK	1	DVL1	2	-0.0729769	Between cluster
BLNK	1	EIF2AK2	2	0.0376249	Between cluster
BLNK	1	HDAC6	2	0.0219268	Between cluster
BLNK	1	IFIH1	2	0.279144	Between cluster
BLNK	1	IKBKE	2	0.133101	Between cluster
BLNK	1	IRF3	2	0.297158	Between cluster
BLNK	1	IRF7	2	0.181887	Between cluster
BLNK	1	ITCH	2	0.0759335	Between cluster
BLNK	1	MLKL	2	0.0153986	Between cluster
BLNK	1	MYD88	2	0.251496	Between cluster
BLNK	1	MYO6	2	0.20962	Between cluster
BLNK	1	NBR1	2	-0.0644935	Between cluster
BLNK	1	NEDD4L	2	-0.128337	Between cluster
BLNK	1	NFKBIA	2	0.243805	Between cluster
BLNK	1	NOD1	2	0.142155	Between cluster
BLNK	1	NUMB	2	0.146947	Between cluster
BLNK	1	OTUB1	2	0.0703836	Between cluster
BLNK	1	OTUB2	2	-0.0542225	Between cluster
BLNK	1	OTUD7B	2	-0.109725	Between cluster
BLNK	1	PICALM	2	-0.196027	Between cluster
BLNK	1	PRKCQ	2	0.0917075	Between cluster
BLNK	1	PSMB10	2	0.223015	Between cluster
BLNK	1	PSMB5	2	-0.197027	Between cluster
BLNK	1	PSME1	2	0.343985	Between cluster
BLNK	1	RIPK2	2	0.0920507	Between cluster
BLNK	1	RNF128	2	0.0390126	Between cluster
BLNK	1	SHARPIN	2	0.0612376	Between cluster
BLNK	1	TNFRSF1A	2	-0.225044	Between cluster
BLNK	1	TNIP1	2	0.0722928	Between cluster
BLNK	1	TRAF6	2	0.10444	Between cluster
BLNK	1	TRIM21	2	0.0982375	Between cluster
BLNK	1	TRIM25	2	0.242336	Between cluster
BLNK	1	UBC	2	-0.0400919	Between cluster
BLNK	1	UBE2D1	2	0.107908	Between cluster
BRAF	1	AP2A1	2	-0.0244925	Between cluster
BRAF	1	ARRB1	2	0.0672046	Between cluster
BRAF	1	BCL10	2	-0.0639038	Between cluster
BRAF	1	CARD10	2	-0.138282	Between cluster
BRAF	1	CARD11	2	0.115937	Between cluster
BRAF	1	CD2AP	2	0.0911007	Between cluster
BRAF	1	CHMP2B	2	0.025745	Between cluster
BRAF	1	CHMP4B	2	0.0162253	Between cluster
BRAF	1	CHMP4C	2	0.163416	Between cluster
BRAF	1	DDX58	2	-0.0626469	Between cluster
BRAF	1	DHX58	2	-0.0240776	Between cluster
BRAF	1	DVL1	2	0.0127584	Between cluster
BRAF	1	EIF2AK2	2	0.0431433	Between cluster
BRAF	1	HDAC6	2	0.0356328	Between cluster
BRAF	1	IFIH1	2	0.149243	Between cluster
BRAF	1	IKBKE	2	0.109304	Between cluster
BRAF	1	IRF3	2	0.284031	Between cluster
BRAF	1	IRF7	2	0.0615903	Between cluster
BRAF	1	ITCH	2	0.235867	Between cluster
BRAF	1	MLKL	2	-0.0381484	Between cluster
BRAF	1	MYD88	2	0.111882	Between cluster
BRAF	1	MYO6	2	0.0895596	Between cluster
BRAF	1	NBR1	2	-0.0993548	Between cluster
BRAF	1	NEDD4L	2	-0.0902843	Between cluster
BRAF	1	NFKBIA	2	0.194134	Between cluster
BRAF	1	NOD1	2	0.0854368	Between cluster
BRAF	1	NUMB	2	0.033428	Between cluster
BRAF	1	OTUB1	2	0.152663	Between cluster
BRAF	1	OTUB2	2	0.0521939	Between cluster
BRAF	1	OTUD7B	2	0.0579954	Between cluster
BRAF	1	PICALM	2	-0.0496442	Between cluster
BRAF	1	PRKCQ	2	0.087398	Between cluster
BRAF	1	PSMB10	2	0.0691523	Between cluster
BRAF	1	PSMB5	2	-0.0340279	Between cluster
BRAF	1	PSME1	2	0.215413	Between cluster
BRAF	1	RIPK2	2	0.104621	Between cluster
BRAF	1	RNF128	2	-0.0673281	Between cluster
BRAF	1	SHARPIN	2	0.144235	Between cluster
BRAF	1	TNFRSF1A	2	-0.21268	Between cluster
BRAF	1	TNIP1	2	-0.0645288	Between cluster
BRAF	1	TRAF6	2	-0.0426192	Between cluster
BRAF	1	TRIM21	2	-0.0704152	Between cluster
BRAF	1	TRIM25	2	0.124513	Between cluster
BRAF	1	UBC	2	0.0525976	Between cluster
BRAF	1	UBE2D1	2	0.0542062	Between cluster
CBLC	1	AP2A1	2	-0.0501983	Between cluster
CBLC	1	ARRB1	2	0.113723	Between cluster
CBLC	1	BCL10	2	0.146865	Between cluster
CBLC	1	CARD10	2	0.348035	Between cluster
CBLC	1	CARD11	2	0.217721	Between cluster
CBLC	1	CD2AP	2	0.430556	Between cluster
CBLC	1	CHMP2B	2	0.280106	Between cluster
CBLC	1	CHMP4B	2	0.335364	Between cluster
CBLC	1	CHMP4C	2	0.604867	Between cluster
CBLC	1	DDX58	2	0.166115	Between cluster
CBLC	1	DHX58	2	0.114348	Between cluster
CBLC	1	DVL1	2	0.276222	Between cluster
CBLC	1	EIF2AK2	2	0.0640626	Between cluster
CBLC	1	HDAC6	2	-0.0849683	Between cluster
CBLC	1	IFIH1	2	0.242812	Between cluster
CBLC	1	IKBKE	2	0.104928	Between cluster
CBLC	1	IRF3	2	0.227592	Between cluster
CBLC	1	IRF7	2	0.195199	Between cluster
CBLC	1	ITCH	2	0.187637	Between cluster
CBLC	1	MLKL	2	0.235829	Between cluster
CBLC	1	MYD88	2	0.117794	Between cluster
CBLC	1	MYO6	2	0.511637	Between cluster
CBLC	1	NBR1	2	0.0401131	Between cluster
CBLC	1	NEDD4L	2	0.107556	Between cluster
CBLC	1	NFKBIA	2	0.250505	Between cluster
CBLC	1	NOD1	2	0.0998432	Between cluster
CBLC	1	NUMB	2	0.162631	Between cluster
CBLC	1	OTUB1	2	0.308053	Between cluster
CBLC	1	OTUB2	2	0.248533	Between cluster
CBLC	1	OTUD7B	2	0.0951157	Between cluster
CBLC	1	PICALM	2	-0.0884574	Between cluster
CBLC	1	PRKCQ	2	0.0645375	Between cluster
CBLC	1	PSMB10	2	0.0348423	Between cluster
CBLC	1	PSMB5	2	0.0356635	Between cluster
CBLC	1	PSME1	2	0.161864	Between cluster
CBLC	1	RIPK2	2	0.115398	Between cluster
CBLC	1	RNF128	2	0.302091	Between cluster
CBLC	1	SHARPIN	2	0.276558	Between cluster
CBLC	1	TNFRSF1A	2	0.111105	Between cluster
CBLC	1	TNIP1	2	0.148537	Between cluster
CBLC	1	TRAF6	2	0.018688	Between cluster
CBLC	1	TRIM21	2	0.0289015	Between cluster
CBLC	1	TRIM25	2	0.21548	Between cluster
CBLC	1	UBC	2	0.178578	Between cluster
CBLC	1	UBE2D1	2	0.0808904	Between cluster
CRK	1	AP2A1	2	0.122247	Between cluster
CRK	1	ARRB1	2	-0.0380759	Between cluster
CRK	1	BCL10	2	0.0933216	Between cluster
CRK	1	CARD10	2	0.293644	Between cluster
CRK	1	CARD11	2	-0.174665	Between cluster
CRK	1	CD2AP	2	-0.00902261	Between cluster
CRK	1	CHMP2B	2	0.122178	Between cluster
CRK	1	CHMP4B	2	0.0138503	Between cluster
CRK	1	CHMP4C	2	0.0424461	Between cluster
CRK	1	DDX58	2	0.0475082	Between cluster
CRK	1	DHX58	2	-0.0597388	Between cluster
CRK	1	DVL1	2	0.193359	Between cluster
CRK	1	EIF2AK2	2	0.0151799	Between cluster
CRK	1	HDAC6	2	-0.175408	Between cluster
CRK	1	IFIH1	2	-0.263577	Between cluster
CRK	1	IKBKE	2	-0.116916	Between cluster
CRK	1	IRF3	2	-0.129581	Between cluster
CRK	1	IRF7	2	-0.181838	Between cluster
CRK	1	ITCH	2	0.13017	Between cluster
CRK	1	MLKL	2	0.0437443	Between cluster
CRK	1	MYD88	2	-0.173703	Between cluster
CRK	1	MYO6	2	0.118172	Between cluster
CRK	1	NBR1	2	0.155165	Between cluster
CRK	1	NEDD4L	2	0.140411	Between cluster
CRK	1	NFKBIA	2	-0.00591561	Between cluster
CRK	1	NOD1	2	-0.167545	Between cluster
CRK	1	NUMB	2	0.0655639	Between cluster
CRK	1	OTUB1	2	0.124611	Between cluster
CRK	1	OTUB2	2	0.180901	Between cluster
CRK	1	OTUD7B	2	0.274179	Between cluster
CRK	1	PICALM	2	0.183797	Between cluster
CRK	1	PRKCQ	2	-0.191599	Between cluster
CRK	1	PSMB10	2	-0.24057	Between cluster
CRK	1	PSMB5	2	0.406777	Between cluster
CRK	1	PSME1	2	-0.278291	Between cluster
CRK	1	RIPK2	2	0.0181185	Between cluster
CRK	1	RNF128	2	0.128081	Between cluster
CRK	1	SHARPIN	2	0.0605804	Between cluster
CRK	1	TNFRSF1A	2	0.336077	Between cluster
CRK	1	TNIP1	2	-0.0424469	Between cluster
CRK	1	TRAF6	2	-0.138529	Between cluster
CRK	1	TRIM21	2	-0.0845506	Between cluster
CRK	1	TRIM25	2	-0.117644	Between cluster
CRK	1	UBC	2	0.104992	Between cluster
CRK	1	UBE2D1	2	0.0131424	Between cluster
EFNA1	1	AP2A1	2	-0.0835804	Between cluster
EFNA1	1	ARRB1	2	0.191741	Between cluster
EFNA1	1	BCL10	2	0.118108	Between cluster
EFNA1	1	CARD10	2	0.435466	Between cluster
EFNA1	1	CARD11	2	-0.000800874	Between cluster
EFNA1	1	CD2AP	2	0.322819	Between cluster
EFNA1	1	CHMP2B	2	0.219489	Between cluster
EFNA1	1	CHMP4B	2	0.274371	Between cluster
EFNA1	1	CHMP4C	2	0.613064	Between cluster
EFNA1	1	DDX58	2	0.164837	Between cluster
EFNA1	1	DHX58	2	0.0139016	Between cluster
EFNA1	1	DVL1	2	0.270134	Between cluster
EFNA1	1	EIF2AK2	2	0.141566	Between cluster
EFNA1	1	HDAC6	2	-0.0465243	Between cluster
EFNA1	1	IFIH1	2	0.188475	Between cluster
EFNA1	1	IKBKE	2	-0.0494213	Between cluster
EFNA1	1	IRF3	2	0.138379	Between cluster
EFNA1	1	IRF7	2	0.0992037	Between cluster
EFNA1	1	ITCH	2	0.232103	Between cluster
EFNA1	1	MLKL	2	0.066839	Between cluster
EFNA1	1	MYD88	2	-0.00554065	Between cluster
EFNA1	1	MYO6	2	0.490097	Between cluster
EFNA1	1	NBR1	2	0.126969	Between cluster
EFNA1	1	NEDD4L	2	0.203689	Between cluster
EFNA1	1	NFKBIA	2	0.299552	Between cluster
EFNA1	1	NOD1	2	0.0673697	Between cluster
EFNA1	1	NUMB	2	0.0207242	Between cluster
EFNA1	1	OTUB1	2	0.308155	Between cluster
EFNA1	1	OTUB2	2	0.304307	Between cluster
EFNA1	1	OTUD7B	2	0.281784	Between cluster
EFNA1	1	PICALM	2	-0.1383	Between cluster
EFNA1	1	PRKCQ	2	-0.000698705	Between cluster
EFNA1	1	PSMB10	2	-0.177269	Between cluster
EFNA1	1	PSMB5	2	0.147944	Between cluster
EFNA1	1	PSME1	2	0.0642939	Between cluster
EFNA1	1	RIPK2	2	0.0822547	Between cluster
EFNA1	1	RNF128	2	0.30673	Between cluster
EFNA1	1	SHARPIN	2	0.24267	Between cluster
EFNA1	1	TNFRSF1A	2	0.200425	Between cluster
EFNA1	1	TNIP1	2	0.0499103	Between cluster
[truncated: 16,094 more rows]

## Sheet: Network_3
source_node	source_cluster	target_node	target_cluster	edge_values	edge_type
ACIN1	1	SF3A1	1	0.251031	Within cluster
ACIN1	1	PNN	1	0.434184	Within cluster
ACIN1	1	SF3A2	1	0.17383	Within cluster
ACIN1	1	SNRPA	1	0.292974	Within cluster
ACIN1	1	SNRPC	1	0.284476	Within cluster
ACIN1	1	LSM7	1	0.475954	Within cluster
ACIN1	1	RBM39	1	0.418326	Within cluster
ACIN1	1	RBM25	1	0.351694	Within cluster
ACIN1	1	RBM42	1	0.132754	Within cluster
ACIN1	1	PRPF4	1	0.177713	Within cluster
ACIN1	1	LSM6	1	0.205306	Within cluster
ACIN1	1	PRPF31	1	0.244431	Within cluster
ACIN1	1	LSM5	1	-0.135649	Within cluster
ACIN1	1	LSM3	1	0.0828993	Within cluster
ACIN1	1	DDX23	1	0.337579	Within cluster
ACIN1	1	USP39	1	0.298393	Within cluster
ACIN1	1	SART1	1	0.330078	Within cluster
ACIN1	1	GCFC2	1	-0.11989	Within cluster
ACIN1	1	SF1	1	0.546466	Within cluster
ACIN1	1	PPIH	1	0.301587	Within cluster
ACIN1	1	LUC7L	1	0.383211	Within cluster
ACIN1	1	CWF19L2	1	0.12058	Within cluster
ACIN1	1	TFIP11	1	0.301122	Within cluster
ACIN1	1	SART3	1	0.303987	Within cluster
ACIN1	1	SNIP1	1	0.247547	Within cluster
ACIN1	1	PRPF3	1	0.412283	Within cluster
ACIN1	1	LSM2	1	0.262239	Within cluster
ACIN1	1	LSM4	1	0.172524	Within cluster
ACIN1	1	LUC7L2	1	0.244063	Within cluster
ACIN1	1	U2AF1	1	0.179404	Within cluster
ACIN1	1	PRPF4B	1	0.294637	Within cluster
ACIN1	1	SRPK1	1	0.373186	Within cluster
ACIN1	1	U2AF2	1	0.269423	Within cluster
ACIN1	1	SNRNP70	1	0.530411	Within cluster
ACIN1	1	MAGOHB	1	0.00982464	Within cluster
ACIN1	1	PRPF40A	1	0.170523	Within cluster
ACIN1	1	SRRM1	1	0.503188	Within cluster
ACIN1	1	SRRM2	1	0.234521	Within cluster
AQR	1	TXNL4A	1	-0.00859221	Within cluster
AQR	1	LSM10	1	-0.11932	Within cluster
AQR	1	IK	1	0.206258	Within cluster
AQR	1	RBM39	1	0.27441	Within cluster
AQR	1	TCERG1	1	0.373561	Within cluster
AQR	1	SNRPA	1	0.386728	Within cluster
AQR	1	PRPF6	1	0.10327	Within cluster
AQR	1	U2AF1	1	0.208523	Within cluster
AQR	1	DDX23	1	0.318066	Within cluster
AQR	1	SMU1	1	0.200097	Within cluster
AQR	1	U2AF2	1	0.115393	Within cluster
AQR	1	PQBP1	1	0.106681	Within cluster
AQR	1	TFIP11	1	0.217245	Within cluster
AQR	1	RBMX2	1	0.133034	Within cluster
AQR	1	FRG1	1	0.0640773	Within cluster
AQR	1	SF3B5	1	0.104836	Within cluster
AQR	1	PHF5A	1	0.106619	Within cluster
AQR	1	SF3B4	1	0.168186	Within cluster
AQR	1	SF3B2	1	0.296523	Within cluster
AQR	1	MFAP1	1	0.517078	Within cluster
AQR	1	CTNNBL1	1	0.192306	Within cluster
AQR	1	BUD13	1	0.270797	Within cluster
AQR	1	PPIG	1	0.177919	Within cluster
AQR	1	RNF113A	1	0.246043	Within cluster
AQR	1	CWC25	1	0.112374	Within cluster
AQR	1	DHX38	1	0.369364	Within cluster
AQR	1	PPWD1	1	0.26864	Within cluster
AQR	1	CWC27	1	0.152572	Within cluster
AQR	1	ZMAT2	1	-0.0357037	Within cluster
AQR	1	SF3A3	1	0.219276	Within cluster
AQR	1	SF3A1	1	0.294509	Within cluster
AQR	1	SF3A2	1	0.297284	Within cluster
AQR	1	DHX16	1	0.124773	Within cluster
AQR	1	SNIP1	1	0.189207	Within cluster
AQR	1	SF3B1	1	0.32367	Within cluster
AQR	1	SF3B3	1	0.313281	Within cluster
AQR	1	SRRM1	1	0.342257	Within cluster
AQR	1	CWF19L2	1	0.287514	Within cluster
AQR	1	PRPF38A	1	0.330215	Within cluster
AQR	1	MAGOHB	1	0.0901308	Within cluster
AQR	1	ZNF830	1	0.282332	Within cluster
AQR	1	SRRM2	1	0.130167	Within cluster
AQR	1	SNRNP200	1	0.306034	Within cluster
AQR	1	ISY1	1	0.156465	Within cluster
AQR	1	SNRPB2	1	0.0518877	Within cluster
AQR	1	SNRPB	1	0.20075	Within cluster
AQR	1	SYF2	1	0.0691806	Within cluster
AQR	1	SNRPD2	1	0.268465	Within cluster
AQR	1	CWC22	1	0.293989	Within cluster
AQR	1	SNRPD3	1	0.183154	Within cluster
AQR	1	SNRPE	1	0.0637185	Within cluster
AQR	1	CWC15	1	0.0927318	Within cluster
AQR	1	SNRPF	1	0.265069	Within cluster
AQR	1	SNRPD1	1	0.20317	Within cluster
AQR	1	SNRNP40	1	0.233592	Within cluster
AQR	1	DHX8	1	0.318635	Within cluster
AQR	1	PPIL1	1	0.124145	Within cluster
AQR	1	SNW1	1	0.321282	Within cluster
AQR	1	PPIE	1	0.106194	Within cluster
AQR	1	RBM22	1	0.273601	Within cluster
AQR	1	CDC5L	1	0.202824	Within cluster
AQR	1	PRPF19	1	0.241456	Within cluster
AQR	1	CDC40	1	0.17355	Within cluster
AQR	1	PRPF8	1	0.275145	Within cluster
AQR	1	CRNKL1	1	0.0884753	Within cluster
BUD13	1	GPKOW	1	0.166407	Within cluster
BUD13	1	AQR	1	0.270797	Within cluster
BUD13	1	RBM22	1	0.283132	Within cluster
BUD13	1	SF3A1	1	0.372951	Within cluster
BUD13	1	SNRPD3	1	0.295221	Within cluster
BUD13	1	PHF5A	1	0.221765	Within cluster
BUD13	1	SF3A2	1	0.371113	Within cluster
BUD13	1	PRPF19	1	0.405349	Within cluster
BUD13	1	SYF2	1	0.203997	Within cluster
BUD13	1	SNRPA	1	0.515772	Within cluster
BUD13	1	SNRPC	1	0.330805	Within cluster
BUD13	1	SNRPB2	1	0.212372	Within cluster
BUD13	1	LSM7	1	0.453321	Within cluster
BUD13	1	RBM39	1	0.271113	Within cluster
BUD13	1	PRPF38A	1	0.469549	Within cluster
BUD13	1	TXNL4B	1	0.174047	Within cluster
BUD13	1	LSM10	1	0.0583097	Within cluster
BUD13	1	SNRNP70	1	0.337157	Within cluster
BUD13	1	PPWD1	1	0.363394	Within cluster
BUD13	1	RBM42	1	0.0621427	Within cluster
BUD13	1	PRPF4B	1	0.373772	Within cluster
BUD13	1	PRPF40A	1	0.343627	Within cluster
BUD13	1	USP39	1	0.341447	Within cluster
BUD13	1	RBM25	1	0.324619	Within cluster
BUD13	1	PPIH	1	0.464919	Within cluster
BUD13	1	PPIG	1	0.320466	Within cluster
BUD13	1	SNRNP48	1	0.373767	Within cluster
BUD13	1	HTATSF1	1	0.336242	Within cluster
BUD13	1	SNRNP40	1	0.420954	Within cluster
BUD13	1	CWC25	1	0.207247	Within cluster
BUD13	1	DDX46	1	0.341478	Within cluster
BUD13	1	PPIE	1	0.291515	Within cluster
BUD13	1	SRRM1	1	0.418652	Within cluster
BUD13	1	PPIL1	1	0.161788	Within cluster
BUD13	1	CTNNBL1	1	0.304539	Within cluster
BUD13	1	TCERG1	1	0.399284	Within cluster
BUD13	1	DHX38	1	0.209335	Within cluster
BUD13	1	MAGOHB	1	0.299296	Within cluster
BUD13	1	IK	1	0.131568	Within cluster
BUD13	1	SMU1	1	0.278908	Within cluster
BUD13	1	CWC15	1	0.36985	Within cluster
BUD13	1	TXNL4A	1	0.294659	Within cluster
BUD13	1	LSM3	1	0.270686	Within cluster
BUD13	1	LSM4	1	0.326859	Within cluster
BUD13	1	LSM6	1	0.448838	Within cluster
BUD13	1	LSM5	1	0.224688	Within cluster
BUD13	1	LSM2	1	0.463172	Within cluster
BUD13	1	PRPF6	1	0.141257	Within cluster
BUD13	1	PRPF4	1	0.278891	Within cluster
BUD13	1	PRPF31	1	0.201936	Within cluster
BUD13	1	PRPF3	1	0.387625	Within cluster
BUD13	1	CRNKL1	1	0.202852	Within cluster
BUD13	1	SART1	1	0.360939	Within cluster
BUD13	1	SNW1	1	0.331172	Within cluster
BUD13	1	SNRPF	1	0.435698	Within cluster
BUD13	1	SNRPB	1	0.404029	Within cluster
BUD13	1	SNRPD1	1	0.487936	Within cluster
BUD13	1	CDC40	1	0.304892	Within cluster
BUD13	1	SNRPD2	1	0.271987	Within cluster
BUD13	1	ZMAT2	1	-0.0427157	Within cluster
BUD13	1	SNRPE	1	0.220536	Within cluster
BUD13	1	SRRM2	1	0.174933	Within cluster
BUD13	1	SF3B3	1	0.298596	Within cluster
BUD13	1	SF3B5	1	0.2162	Within cluster
BUD13	1	SF3A3	1	0.391908	Within cluster
BUD13	1	CDC5L	1	0.392991	Within cluster
BUD13	1	PRPF8	1	0.240644	Within cluster
BUD13	1	RNF113A	1	0.27956	Within cluster
BUD13	1	SF3B4	1	0.0549581	Within cluster
BUD13	1	CWC27	1	0.259667	Within cluster
BUD13	1	SF3B2	1	0.407828	Within cluster
BUD13	1	CWC22	1	0.22328	Within cluster
BUD13	1	DHX16	1	0.211026	Within cluster
BUD13	1	SF3B1	1	0.265574	Within cluster
BUD13	1	SNIP1	1	0.34409	Within cluster
BUD13	1	SNRNP200	1	0.372037	Within cluster
BUD13	1	MFAP1	1	0.242984	Within cluster
BUD13	1	RBMX2	1	0.28702	Within cluster
C9orf78	1	SYF2	1	0.279823	Within cluster
C9orf78	1	PRPF38A	1	0.281585	Within cluster
C9orf78	1	DHX8	1	0.194669	Within cluster
C9orf78	1	PRPF6	1	0.00186728	Within cluster
C9orf78	1	DHX38	1	0.11112	Within cluster
C9orf78	1	CWF19L2	1	0.22399	Within cluster
C9orf78	1	U2AF1	1	0.251759	Within cluster
C9orf78	1	U2AF2	1	0.2622	Within cluster
C9orf78	1	DDX23	1	0.257137	Within cluster
C9orf78	1	SNRNP200	1	0.125527	Within cluster
C9orf78	1	GCFC2	1	0.143866	Within cluster
C9orf78	1	CDC40	1	0.261344	Within cluster
C9orf78	1	CWC25	1	0.116479	Within cluster
C9orf78	1	TFIP11	1	0.193896	Within cluster
C9orf78	1	IK	1	0.113618	Within cluster
C9orf78	1	PPIL1	1	0.177936	Within cluster
C9orf78	1	PRPF8	1	0.0921699	Within cluster
CDC40	1	GPKOW	1	0.0548078	Within cluster
CDC40	1	AQR	1	0.17355	Within cluster
CDC40	1	RBM22	1	0.287848	Within cluster
CDC40	1	SF3A1	1	0.25354	Within cluster
CDC40	1	SNRPD3	1	0.214037	Within cluster
CDC40	1	PHF5A	1	0.226412	Within cluster
CDC40	1	SF3A2	1	0.115092	Within cluster
CDC40	1	FRG1	1	0.200445	Within cluster
CDC40	1	PRPF19	1	0.372502	Within cluster
CDC40	1	SRSF9	1	-0.0178147	Within cluster
CDC40	1	SYF2	1	0.253353	Within cluster
CDC40	1	SNRPA	1	0.30309	Within cluster
CDC40	1	SRSF6	1	0.0413714	Within cluster
CDC40	1	SNRPB2	1	0.189246	Within cluster
CDC40	1	SUGP1	1	0.258361	Within cluster
CDC40	1	RBM39	1	0.00859672	Within cluster
CDC40	1	PRPF38A	1	0.403508	Within cluster
CDC40	1	SRSF1	1	0.384313	Within cluster
CDC40	1	TGS1	1	0.328119	Within cluster
CDC40	1	BUD13	1	0.304892	Within cluster
CDC40	1	PPIG	1	0.309847	Within cluster
CDC40	1	WBP11	1	0.150285	Within cluster
CDC40	1	PPWD1	1	0.371257	Within cluster
CDC40	1	RBM25	1	0.189936	Within cluster
CDC40	1	DHX8	1	0.191757	Within cluster
CDC40	1	SNRNP40	1	0.145935	Within cluster
CDC40	1	PRPF6	1	0.0296033	Within cluster
CDC40	1	SNRPF	1	0.287164	Within cluster
CDC40	1	MFAP1	1	0.263732	Within cluster
CDC40	1	DHX38	1	0.128902	Within cluster
CDC40	1	TXNL4A	1	0.249899	Within cluster
CDC40	1	SF3B4	1	-0.0712428	Within cluster
CDC40	1	ISY1	1	0.219152	Within cluster
CDC40	1	ZMAT2	1	0.048584	Within cluster
CDC40	1	CWF19L2	1	0.324305	Within cluster
CDC40	1	U2AF1	1	0.332859	Within cluster
CDC40	1	SNIP1	1	0.217628	Within cluster
CDC40	1	TCERG1	1	0.266792	Within cluster
CDC40	1	SNRPD1	1	0.32569	Within cluster
CDC40	1	SRRM2	1	0.134407	Within cluster
CDC40	1	SF3B3	1	0.170443	Within cluster
CDC40	1	U2AF2	1	0.181748	Within cluster
CDC40	1	PPP1R8	1	0.394747	Within cluster
CDC40	1	SNRNP200	1	0.161494	Within cluster
CDC40	1	GCFC2	1	0.254735	Within cluster
CDC40	1	SF3B2	1	0.11846	Within cluster
CDC40	1	MAGOHB	1	0.268435	Within cluster
CDC40	1	LSM10	1	0.210686	Within cluster
CDC40	1	SRSF7	1	0.300247	Within cluster
CDC40	1	SRRM1	1	0.0884104	Within cluster
CDC40	1	SF3B1	1	0.370465	Within cluster
CDC40	1	PRPF4B	1	0.311508	Within cluster
CDC40	1	RBMX2	1	0.179507	Within cluster
CDC40	1	SNRNP48	1	0.318214	Within cluster
CDC40	1	SNRPD2	1	0.255058	Within cluster
CDC40	1	CTNNBL1	1	0.239016	Within cluster
CDC40	1	SF3B5	1	0.406221	Within cluster
CDC40	1	RNPC3	1	0.272439	Within cluster
CDC40	1	SF1	1	0.0830688	Within cluster
CDC40	1	PQBP1	1	0.208947	Within cluster
CDC40	1	SRRT	1	0.261068	Within cluster
CDC40	1	C9orf78	1	0.261344	Within cluster
CDC40	1	SMU1	1	0.252579	Within cluster
CDC40	1	IK	1	0.20908	Within cluster
CDC40	1	SRSF5	1	0.19119	Within cluster
CDC40	1	SRSF3	1	0.346686	Within cluster
CDC40	1	SRSF2	1	0.344215	Within cluster
CDC40	1	PRPF40A	1	0.285383	Within cluster
CDC40	1	SRSF4	1	0.190348	Within cluster
CDC40	1	HTATSF1	1	0.262281	Within cluster
CDC40	1	TFIP11	1	0.137727	Within cluster
CDC40	1	RNF113A	1	0.186499	Within cluster
CDC40	1	CWC27	1	0.37705	Within cluster
CDC40	1	PPIE	1	0.128173	Within cluster
CDC40	1	SF3A3	1	0.259841	Within cluster
CDC40	1	SNRPB	1	0.219434	Within cluster
CDC40	1	DHX16	1	0.164388	Within cluster
CDC40	1	CWC25	1	0.148249	Within cluster
CDC40	1	SNW1	1	0.192418	Within cluster
CDC40	1	SNRPE	1	0.239176	Within cluster
CDC40	1	CWC15	1	0.190773	Within cluster
CDC40	1	PPIL1	1	0.298022	Within cluster
CDC40	1	CDC5L	1	0.397295	Within cluster
CDC40	1	PRPF8	1	0.204905	Within cluster
CDC40	1	CWC22	1	0.316955	Within cluster
CDC40	1	CRNKL1	1	0.14135	Within cluster
CDC5L	1	GPKOW	1	0.166573	Within cluster
CDC5L	1	AQR	1	0.202824	Within cluster
CDC5L	1	RBM22	1	0.264102	Within cluster
CDC5L	1	SF3A1	1	0.267309	Within cluster
CDC5L	1	SNRPD3	1	0.29332	Within cluster
CDC5L	1	PHF5A	1	0.27437	Within cluster
CDC5L	1	SF3A2	1	0.198395	Within cluster
CDC5L	1	FRG1	1	0.144273	Within cluster
CDC5L	1	PRPF19	1	0.347027	Within cluster
CDC5L	1	SRSF9	1	0.157723	Within cluster
CDC5L	1	SYF2	1	0.113336	Within cluster
CDC5L	1	SNRPA	1	0.328192	Within cluster
CDC5L	1	SRSF6	1	0.103206	Within cluster
CDC5L	1	SNRPB2	1	0.202649	Within cluster
CDC5L	1	LSM7	1	0.403692	Within cluster
CDC5L	1	RBM39	1	0.192079	Within cluster
CDC5L	1	PRPF38A	1	0.477621	Within cluster
CDC5L	1	SRSF1	1	0.453276	Within cluster
CDC5L	1	BUD13	1	0.392991	Within cluster
CDC5L	1	PPIG	1	0.255293	Within cluster
CDC5L	1	WBP11	1	0.212573	Within cluster
CDC5L	1	PPWD1	1	0.314003	Within cluster
CDC5L	1	RBM25	1	0.26951	Within cluster
CDC5L	1	DHX8	1	0.208453	Within cluster
CDC5L	1	SNRNP40	1	0.165911	Within cluster
CDC5L	1	PRPF6	1	0.183934	Within cluster
CDC5L	1	SNRPF	1	0.328706	Within cluster
CDC5L	1	MFAP1	1	0.254404	Within cluster
CDC5L	1	DHX38	1	0.204687	Within cluster
CDC5L	1	TXNL4A	1	0.204669	Within cluster
CDC5L	1	SF3B4	1	0.112708	Within cluster
CDC5L	1	ISY1	1	0.266486	Within cluster
CDC5L	1	ZMAT2	1	0.0472218	Within cluster
CDC5L	1	CWF19L2	1	0.344464	Within cluster
CDC5L	1	U2AF1	1	0.404845	Within cluster
CDC5L	1	SNIP1	1	0.2875	Within cluster
CDC5L	1	LSM6	1	0.344957	Within cluster
CDC5L	1	TCERG1	1	0.299107	Within cluster
CDC5L	1	SNRPD1	1	0.388233	Within cluster
CDC5L	1	SRRM2	1	0.118093	Within cluster
CDC5L	1	LSM3	1	0.294683	Within cluster
CDC5L	1	SF3B3	1	0.168777	Within cluster
CDC5L	1	U2AF2	1	0.235622	Within cluster
CDC5L	1	SART1	1	0.331591	Within cluster
CDC5L	1	DDX23	1	0.225276	Within cluster
CDC5L	1	PRPF3	1	0.418688	Within cluster
CDC5L	1	SNRNP200	1	0.276076	Within cluster
CDC5L	1	SF3B2	1	0.29507	Within cluster
CDC5L	1	MAGOHB	1	0.247073	Within cluster
CDC5L	1	LSM10	1	0.109401	Within cluster
CDC5L	1	SRRM1	1	0.200302	Within cluster
CDC5L	1	CWF19L1	1	0.240897	Within cluster
CDC5L	1	SF3B1	1	0.263877	Within cluster
CDC5L	1	PRPF4B	1	0.492774	Within cluster
CDC5L	1	RBMX2	1	0.202631	Within cluster
CDC5L	1	SNRNP48	1	0.397621	Within cluster
CDC5L	1	SNRPD2	1	0.307213	Within cluster
CDC5L	1	PRPF39	1	0.173754	Within cluster
CDC5L	1	CTNNBL1	1	0.285578	Within cluster
CDC5L	1	SF3B5	1	0.22217	Within cluster
CDC5L	1	CDC40	1	0.397295	Within cluster
CDC5L	1	RNF113A	1	0.155143	Within cluster
CDC5L	1	DDX42	1	0.26605	Within cluster
CDC5L	1	IK	1	0.273294	Within cluster
CDC5L	1	SMU1	1	0.109899	Within cluster
CDC5L	1	RBM17	1	0.269478	Within cluster
CDC5L	1	SNRNP70	1	0.3649	Within cluster
CDC5L	1	SRSF2	1	0.417688	Within cluster
CDC5L	1	RNPC3	1	0.242071	Within cluster
CDC5L	1	DDX46	1	0.265041	Within cluster
CDC5L	1	PRPF40A	1	0.283822	Within cluster
CDC5L	1	LSM4	1	0.221843	Within cluster
CDC5L	1	PQBP1	1	0.337191	Within cluster
CDC5L	1	SRPK1	1	0.409179	Within cluster
CDC5L	1	SRSF5	1	0.242827	Within cluster
CDC5L	1	SRSF4	1	0.352563	Within cluster
CDC5L	1	U2SURP	1	0.245857	Within cluster
CDC5L	1	LSM5	1	0.134001	Within cluster
CDC5L	1	LSM2	1	0.466709	Within cluster
CDC5L	1	TFIP11	1	0.180951	Within cluster
CDC5L	1	SF1	1	0.303985	Within cluster
CDC5L	1	SNRPB	1	0.317369	Within cluster
CDC5L	1	PPIE	1	0.210854	Within cluster
CDC5L	1	SF3A3	1	0.375144	Within cluster
CDC5L	1	DHX16	1	0.413009	Within cluster
CDC5L	1	CWC27	1	0.320118	Within cluster
CDC5L	1	CWC25	1	0.222559	Within cluster
CDC5L	1	PPIL1	1	0.376592	Within cluster
CDC5L	1	CWC15	1	0.252633	Within cluster
CDC5L	1	SNRPE	1	0.198752	Within cluster
CDC5L	1	SNW1	1	0.29234	Within cluster
CDC5L	1	CRNKL1	1	0.176735	Within cluster
CDC5L	1	PRPF8	1	0.296925	Within cluster
CDC5L	1	CWC22	1	0.256625	Within cluster
CHERP	1	SF3A1	1	0.441662	Within cluster
CHERP	1	SNRPD3	1	0.3236	Within cluster
CHERP	1	PHF5A	1	0.206262	Within cluster
CHERP	1	SF3A2	1	0.333916	Within cluster
CHERP	1	SNRPB2	1	0.172657	Within cluster
CHERP	1	RBM39	1	0.343159	Within cluster
CHERP	1	PRPF38A	1	0.467485	Within cluster
CHERP	1	DHX8	1	0.330656	Within cluster
CHERP	1	SNRPF	1	0.278193	Within cluster
CHERP	1	SF3B4	1	0.0294003	Within cluster
CHERP	1	U2AF1	1	0.309113	Within cluster
CHERP	1	LUC7L	1	0.365543	Within cluster
CHERP	1	SNIP1	1	0.235523	Within cluster
CHERP	1	SNRPD1	1	0.431778	Within cluster
CHERP	1	SF3B3	1	0.37441	Within cluster
CHERP	1	U2AF2	1	0.419173	Within cluster
CHERP	1	SART1	1	0.23866	Within cluster
CHERP	1	SF3B2	1	0.396124	Within cluster
CHERP	1	SF3B1	1	0.273871	Within cluster
CHERP	1	SNRPD2	1	0.347177	Within cluster
CHERP	1	CTNNBL1	1	0.248993	Within cluster
CHERP	1	SF3B5	1	0.170292	Within cluster
CHERP	1	SMNDC1	1	0.309479	Within cluster
CHERP	1	SF3A3	1	0.341467	Within cluster
CHERP	1	SF1	1	0.53632	Within cluster
CHERP	1	PRPF40A	1	0.272514	Within cluster
CHERP	1	RBM17	1	0.238316	Within cluster
CHERP	1	SNRPE	1	0.249421	Within cluster
CHERP	1	SNRPB	1	0.25101	Within cluster
CHERP	1	DDX46	1	0.297872	Within cluster
CHERP	1	U2SURP	1	0.317247	Within cluster
CHERP	1	PUF60	1	0.206003	Within cluster
CHERP	1	SRRT	1	0.49916	Within cluster
CHERP	1	DDX42	1	0.166705	Within cluster
CHERP	1	SNRNP70	1	0.332909	Within cluster
CLNS1A	1	SNRPD3	1	0.208078	Within cluster
CLNS1A	1	SNRPF	1	0.408255	Within cluster
CLNS1A	1	GEMIN7	1	0.203165	Within cluster
CLNS1A	1	GEMIN6	1	0.154839	Within cluster
CLNS1A	1	GEMIN5	1	0.312075	Within cluster
CLNS1A	1	LSM11	1	0.238176	Within cluster
CLNS1A	1	LSM6	1	0.366508	Within cluster
CLNS1A	1	SNRPD1	1	0.343205	Within cluster
CLNS1A	1	LSM3	1	0.164325	Within cluster
CLNS1A	1	GEMIN2	1	0.28891	Within cluster
CLNS1A	1	LSM10	1	-0.0196898	Within cluster
CLNS1A	1	GEMIN4	1	0.314143	Within cluster
CLNS1A	1	SNRPD2	1	0.377301	Within cluster
CLNS1A	1	DDX20	1	0.131577	Within cluster
CLNS1A	1	LSM2	1	0.295545	Within cluster
CLNS1A	1	GEMIN8	1	0.0784082	Within cluster
CLNS1A	1	SNRPE	1	0.169436	Within cluster
CLNS1A	1	SNRPB	1	0.308564	Within cluster
CLNS1A	1	LSM4	1	0.275306	Within cluster
CLNS1A	1	ERH	1	0.286829	Within cluster
CRNKL1	1	GPKOW	1	0.0385771	Within cluster
CRNKL1	1	AQR	1	0.0884753	Within cluster
CRNKL1	1	RBM22	1	0.177186	Within cluster
CRNKL1	1	SF3A1	1	0.200457	Within cluster
CRNKL1	1	SNRPD3	1	0.129628	Within cluster
CRNKL1	1	PHF5A	1	0.014313	Within cluster
CRNKL1	1	PNN	1	0.138089	Within cluster
CRNKL1	1	SF3A2	1	0.166267	Within cluster
CRNKL1	1	FRG1	1	0.0725085	Within cluster
CRNKL1	1	PRPF19	1	0.135333	Within cluster
CRNKL1	1	SYF2	1	0.21136	Within cluster
CRNKL1	1	SNRPA	1	0.177263	Within cluster
CRNKL1	1	SNRPC	1	0.065703	Within cluster
CRNKL1	1	SNRPB2	1	0.47045	Within cluster
CRNKL1	1	LSM7	1	0.339735	Within cluster
CRNKL1	1	RBM39	1	0.320486	Within cluster
CRNKL1	1	PRPF38A	1	0.242019	Within cluster
CRNKL1	1	TGS1	1	0.060358	Within cluster
CRNKL1	1	BUD13	1	0.202852	Within cluster
CRNKL1	1	PPIG	1	0.0359906	Within cluster
CRNKL1	1	PPWD1	1	0.0924046	Within cluster
CRNKL1	1	DHX8	1	0.126876	Within cluster
CRNKL1	1	SNRNP40	1	0.120573	Within cluster
CRNKL1	1	PRPF6	1	0.0969332	Within cluster
CRNKL1	1	SNRPF	1	0.137676	Within cluster
CRNKL1	1	MFAP1	1	0.12694	Within cluster
CRNKL1	1	DHX38	1	0.0482273	Within cluster
CRNKL1	1	TXNL4A	1	0.281383	Within cluster
CRNKL1	1	SF3B4	1	0.044101	Within cluster
CRNKL1	1	ISY1	1	0.0646728	Within cluster
CRNKL1	1	ZMAT2	1	-0.0166304	Within cluster
CRNKL1	1	CWF19L2	1	0.110251	Within cluster
CRNKL1	1	U2AF1	1	0.194956	Within cluster
CRNKL1	1	SNIP1	1	0.208447	Within cluster
CRNKL1	1	LSM6	1	0.1088	Within cluster
CRNKL1	1	TCERG1	1	0.160914	Within cluster
CRNKL1	1	SNRPD1	1	0.347134	Within cluster
CRNKL1	1	SRRM2	1	0.00795776	Within cluster
CRNKL1	1	LSM3	1	0.161914	Within cluster
CRNKL1	1	SF3B3	1	0.171482	Within cluster
CRNKL1	1	U2AF2	1	0.0723308	Within cluster
CRNKL1	1	SART1	1	0.0712987	Within cluster
CRNKL1	1	DDX23	1	0.151369	Within cluster
CRNKL1	1	SNRNP200	1	0.191272	Within cluster
CRNKL1	1	GCFC2	1	0.0776367	Within cluster
CRNKL1	1	SF3B2	1	0.115736	Within cluster
CRNKL1	1	MAGOHB	1	0.241904	Within cluster
CRNKL1	1	LSM10	1	-0.0193013	Within cluster
CRNKL1	1	SRRM1	1	0.0280702	Within cluster
CRNKL1	1	CWF19L1	1	0.160554	Within cluster
CRNKL1	1	SF3B1	1	0.152854	Within cluster
CRNKL1	1	RBMX2	1	0.118855	Within cluster
CRNKL1	1	SNRNP48	1	0.170124	Within cluster
CRNKL1	1	SNRPD2	1	0.199439	Within cluster
CRNKL1	1	ZNF830	1	0.278097	Within cluster
CRNKL1	1	CTNNBL1	1	0.216987	Within cluster
CRNKL1	1	SF3B5	1	0.151953	Within cluster
CRNKL1	1	CDC40	1	0.14135	Within cluster
CRNKL1	1	DDX20	1	0.141554	Within cluster
CRNKL1	1	RNF113A	1	0.211451	Within cluster
CRNKL1	1	CDC5L	1	0.176735	Within cluster
CRNKL1	1	PPIE	1	0.00878269	Within cluster
CRNKL1	1	SF3A3	1	0.190319	Within cluster
CRNKL1	1	PPIL1	1	0.0139391	Within cluster
CRNKL1	1	LSM2	1	0.143724	Within cluster
CRNKL1	1	DHX16	1	0.0118782	Within cluster
CRNKL1	1	SMU1	1	0.315369	Within cluster
CRNKL1	1	IK	1	0.167746	Within cluster
CRNKL1	1	SART3	1	0.271688	Within cluster
CRNKL1	1	RNPC3	1	0.150852	Within cluster
CRNKL1	1	CWC25	1	0.0419321	Within cluster
CRNKL1	1	LSM5	1	0.12647	Within cluster
CRNKL1	1	CWC27	1	-0.00112452	Within cluster
CRNKL1	1	HTATSF1	1	0.174924	Within cluster
CRNKL1	1	TFIP11	1	0.0502962	Within cluster
CRNKL1	1	SNRPB	1	0.367883	Within cluster
CRNKL1	1	SNRPE	1	0.329298	Within cluster
CRNKL1	1	CWC15	1	-0.00768205	Within cluster
CRNKL1	1	SNW1	1	0.107937	Within cluster
CRNKL1	1	PRPF8	1	0.189246	Within cluster
CRNKL1	1	CWC22	1	-0.0317295	Within cluster
CTNNBL1	1	AQR	1	0.192306	Within cluster
CTNNBL1	1	RBM22	1	0.260292	Within cluster
CTNNBL1	1	SF3A1	1	0.326639	Within cluster
CTNNBL1	1	SNRPD3	1	0.27419	Within cluster
CTNNBL1	1	PHF5A	1	0.229632	Within cluster
CTNNBL1	1	SF3A2	1	0.230526	Within cluster
CTNNBL1	1	PRPF19	1	0.366692	Within cluster
CTNNBL1	1	SYF2	1	0.0727267	Within cluster
CTNNBL1	1	SNRPA	1	0.334408	Within cluster
CTNNBL1	1	SRSF6	1	0.240651	Within cluster
CTNNBL1	1	SNRPC	1	0.356689	Within cluster
CTNNBL1	1	SNRPB2	1	0.381405	Within cluster
CTNNBL1	1	RBM39	1	0.269461	Within cluster
CTNNBL1	1	PRPF38A	1	0.289515	Within cluster
CTNNBL1	1	SRSF1	1	0.227152	Within cluster
CTNNBL1	1	BUD13	1	0.304539	Within cluster
CTNNBL1	1	WBP11	1	0.210157	Within cluster
CTNNBL1	1	SNRNP40	1	0.242016	Within cluster
CTNNBL1	1	PRPF6	1	0.467945	Within cluster
CTNNBL1	1	SNRPF	1	0.317886	Within cluster
CTNNBL1	1	MFAP1	1	0.219541	Within cluster
CTNNBL1	1	TXNL4A	1	0.104266	Within cluster
CTNNBL1	1	SF3B4	1	0.0915351	Within cluster
CTNNBL1	1	ISY1	1	0.347341	Within cluster
CTNNBL1	1	ZMAT2	1	0.0888861	Within cluster
CTNNBL1	1	U2AF1	1	0.359506	Within cluster
CTNNBL1	1	LUC7L	1	0.2257	Within cluster
CTNNBL1	1	SNIP1	1	0.187353	Within cluster
CTNNBL1	1	TCERG1	1	0.179397	Within cluster
CTNNBL1	1	SNRPD1	1	0.265378	Within cluster
CTNNBL1	1	LSM3	1	0.278328	Within cluster
CTNNBL1	1	SF3B3	1	0.253784	Within cluster
CTNNBL1	1	U2AF2	1	0.241448	Within cluster
CTNNBL1	1	DDX23	1	0.243223	Within cluster
CTNNBL1	1	PPP1R8	1	0.260492	Within cluster
CTNNBL1	1	KHDRBS1	1	0.312413	Within cluster
CTNNBL1	1	PRPF3	1	0.233015	Within cluster
CTNNBL1	1	SNRNP200	1	0.248062	Within cluster
CTNNBL1	1	SF3B2	1	0.327509	Within cluster
CTNNBL1	1	PRPF31	1	0.316057	Within cluster
CTNNBL1	1	SRSF7	1	0.226824	Within cluster
CTNNBL1	1	SRRM1	1	0.147385	Within cluster
CTNNBL1	1	SF3B1	1	0.173602	Within cluster
CTNNBL1	1	RBMX2	1	0.256989	Within cluster
CTNNBL1	1	SNRPD2	1	0.29489	Within cluster
CTNNBL1	1	PTBP1	1	0.27602	Within cluster
CTNNBL1	1	ZNF830	1	0.247995	Within cluster
CTNNBL1	1	CHERP	1	0.248993	Within cluster
CTNNBL1	1	PUF60	1	0.212523	Within cluster
CTNNBL1	1	RBM17	1	0.20257	Within cluster
CTNNBL1	1	SF1	1	0.227478	Within cluster
CTNNBL1	1	SNRNP70	1	0.371428	Within cluster
CTNNBL1	1	SMU1	1	0.0955343	Within cluster
CTNNBL1	1	U2SURP	1	0.201331	Within cluster
CTNNBL1	1	HNRNPF	1	0.188292	Within cluster
CTNNBL1	1	TRA2B	1	0.331922	Within cluster
CTNNBL1	1	SRSF3	1	0.221073	Within cluster
CTNNBL1	1	SRRT	1	0.315135	Within cluster
CTNNBL1	1	IK	1	0.241716	Within cluster
CTNNBL1	1	ERH	1	0.205582	Within cluster
CTNNBL1	1	PRPF8	1	0.261676	Within cluster
CTNNBL1	1	SF3B5	1	0.180882	Within cluster
CTNNBL1	1	PQBP1	1	0.307362	Within cluster
CTNNBL1	1	CDC40	1	0.239016	Within cluster
CTNNBL1	1	SNRPB	1	0.406413	Within cluster
CTNNBL1	1	PPIE	1	0.134943	Within cluster
CTNNBL1	1	SF3A3	1	0.303786	Within cluster
CTNNBL1	1	SNRPE	1	0.115925	Within cluster
CTNNBL1	1	SNW1	1	0.23824	Within cluster
CTNNBL1	1	CRNKL1	1	0.216987	Within cluster
CTNNBL1	1	CDC5L	1	0.285578	Within cluster
CTNNBL1	1	CWC15	1	0.192017	Within cluster
CWC15	1	GPKOW	1	0.138434	Within cluster
CWC15	1	AQR	1	0.0927318	Within cluster
CWC15	1	RBM22	1	0.207423	Within cluster
CWC15	1	SF3A1	1	0.0201197	Within cluster
CWC15	1	SNRPD3	1	0.0898875	Within cluster
CWC15	1	PHF5A	1	0.215322	Within cluster
CWC15	1	SF3A2	1	0.159636	Within cluster
CWC15	1	FRG1	1	0.0852773	Within cluster
CWC15	1	PRPF19	1	0.409345	Within cluster
CWC15	1	SYF2	1	0.0628775	Within cluster
CWC15	1	SNRPA	1	0.241081	Within cluster
CWC15	1	SNRPB2	1	0.125993	Within cluster
CWC15	1	LSM7	1	0.153577	Within cluster
CWC15	1	PRPF38A	1	0.219117	Within cluster
CWC15	1	SRSF1	1	0.158477	Within cluster
CWC15	1	BUD13	1	0.36985	Within cluster
CWC15	1	PPIG	1	0.24689	Within cluster
CWC15	1	WBP11	1	0.0924339	Within cluster
CWC15	1	PPWD1	1	0.217188	Within cluster
CWC15	1	DHX8	1	0.00454468	Within cluster
CWC15	1	SNRNP40	1	-0.109463	Within cluster
CWC15	1	PRPF6	1	0.173927	Within cluster
CWC15	1	SNRPF	1	0.323192	Within cluster
CWC15	1	MFAP1	1	0.149115	Within cluster
CWC15	1	DHX38	1	0.0209588	Within cluster
CWC15	1	TXNL4A	1	0.0878602	Within cluster
CWC15	1	SF3B4	1	0.150215	Within cluster
CWC15	1	ISY1	1	0.0633195	Within cluster
CWC15	1	ZMAT2	1	0.211147	Within cluster
CWC15	1	CWF19L2	1	0.532589	Within cluster
CWC15	1	U2AF1	1	0.28762	Within cluster
CWC15	1	SNIP1	1	0.0384574	Within cluster
CWC15	1	LSM6	1	0.245557	Within cluster
CWC15	1	TCERG1	1	0.0901643	Within cluster
CWC15	1	SNRPD1	1	0.19692	Within cluster
CWC15	1	SRRM2	1	0.0626389	Within cluster
CWC15	1	LSM3	1	0.283265	Within cluster
CWC15	1	SF3B3	1	0.0299471	Within cluster
CWC15	1	U2AF2	1	0.15698	Within cluster
CWC15	1	DDX23	1	0.140563	Within cluster
CWC15	1	SNRNP200	1	0.0330464	Within cluster
CWC15	1	SF3B2	1	0.156896	Within cluster
CWC15	1	MAGOHB	1	0.136328	Within cluster
CWC15	1	LSM10	1	0.142497	Within cluster
CWC15	1	SRRM1	1	0.0348394	Within cluster
CWC15	1	SF3B1	1	0.127703	Within cluster
CWC15	1	RBMX2	1	0.0680859	Within cluster
CWC15	1	SNRNP48	1	0.166422	Within cluster
CWC15	1	SNRPD2	1	0.212357	Within cluster
CWC15	1	CTNNBL1	1	0.192017	Within cluster
CWC15	1	SF3B5	1	0.186685	Within cluster
CWC15	1	CDC40	1	0.190773	Within cluster
CWC15	1	RNF113A	1	0.0955887	Within cluster
CWC15	1	CDC5L	1	0.252633	Within cluster
CWC15	1	PPIE	1	0.169479	Within cluster
CWC15	1	SF3A3	1	0.103089	Within cluster
CWC15	1	PPIL1	1	0.27621	Within cluster
CWC15	1	LSM2	1	0.160747	Within cluster
CWC15	1	DHX16	1	0.0997	Within cluster
CWC15	1	CRNKL1	1	-0.00768205	Within cluster
CWC15	1	CWC27	1	0.285568	Within cluster
CWC15	1	SMU1	1	-0.0327827	Within cluster
CWC15	1	TFIP11	1	-0.0116872	Within cluster
CWC15	1	CWC22	1	0.233276	Within cluster
CWC15	1	RBM17	1	0.190165	Within cluster
CWC15	1	IK	1	0.158825	Within cluster
CWC15	1	SNRPE	1	0.0129904	Within cluster
CWC15	1	LSM5	1	0.146163	Within cluster
CWC15	1	SNRPB	1	0.227912	Within cluster
CWC15	1	RNPC3	1	0.183439	Within cluster
CWC15	1	SNW1	1	0.0751716	Within cluster
CWC15	1	PRPF8	1	0.0291627	Within cluster
CWC15	1	LSM4	1	0.183948	Within cluster
CWC15	1	PQBP1	1	0.236261	Within cluster
CWC15	1	CWC25	1	0.0996111	Within cluster
CWC22	1	GPKOW	1	-0.0896376	Within cluster
CWC22	1	AQR	1	0.293989	Within cluster
CWC22	1	RBM22	1	0.250381	Within cluster
CWC22	1	SF3A1	1	0.273088	Within cluster
CWC22	1	SNRPD3	1	0.210571	Within cluster
CWC22	1	PHF5A	1	0.17654	Within cluster
CWC22	1	SF3A2	1	0.241628	Within cluster
CWC22	1	FRG1	1	0.203594	Within cluster
CWC22	1	PRPF19	1	0.262638	Within cluster
CWC22	1	SYF2	1	0.214712	Within cluster
CWC22	1	SNRPA	1	0.321035	Within cluster
CWC22	1	SNRPB2	1	0.171058	Within cluster
CWC22	1	LSM7	1	0.0768947	Within cluster
CWC22	1	PRPF38A	1	0.375486	Within cluster
CWC22	1	TGS1	1	0.339753	Within cluster
CWC22	1	BUD13	1	0.22328	Within cluster
CWC22	1	PPIG	1	0.560775	Within cluster
CWC22	1	PPWD1	1	0.437648	Within cluster
CWC22	1	DHX8	1	0.197497	Within cluster
CWC22	1	SNRNP40	1	0.115316	Within cluster
CWC22	1	PRPF6	1	-0.0857884	Within cluster
CWC22	1	SNRPF	1	0.260009	Within cluster
CWC22	1	MFAP1	1	0.17378	Within cluster
CWC22	1	DHX38	1	0.133698	Within cluster
CWC22	1	TXNL4A	1	0.0580689	Within cluster
CWC22	1	SF3B4	1	0.0987146	Within cluster
CWC22	1	ISY1	1	0.0895968	Within cluster
CWC22	1	ZMAT2	1	-0.0193363	Within cluster
CWC22	1	CWF19L2	1	0.365492	Within cluster
CWC22	1	U2AF1	1	0.203103	Within cluster
CWC22	1	SNIP1	1	0.111819	Within cluster
CWC22	1	LSM6	1	0.427018	Within cluster
CWC22	1	TCERG1	1	0.451795	Within cluster
CWC22	1	SNRPD1	1	0.202353	Within cluster
CWC22	1	SRRM2	1	0.118519	Within cluster
CWC22	1	LSM3	1	0.16054	Within cluster
CWC22	1	SF3B3	1	0.104314	Within cluster
CWC22	1	U2AF2	1	0.119174	Within cluster
CWC22	1	SART1	1	0.162002	Within cluster
CWC22	1	DDX23	1	0.0980379	Within cluster
CWC22	1	PRPF3	1	0.210014	Within cluster
CWC22	1	SNRNP200	1	0.206541	Within cluster
CWC22	1	GCFC2	1	0.337243	Within cluster
CWC22	1	SF3B2	1	0.0575503	Within cluster
CWC22	1	MAGOHB	1	0.271123	Within cluster
CWC22	1	LSM10	1	0.0301825	Within cluster
CWC22	1	PRPF31	1	-0.00108846	Within cluster
CWC22	1	SRRM1	1	0.184183	Within cluster
CWC22	1	SF3B1	1	0.518443	Within cluster
CWC22	1	RBMX2	1	0.0819207	Within cluster
CWC22	1	SNRNP48	1	0.28929	Within cluster
CWC22	1	SNRPD2	1	0.214375	Within cluster
CWC22	1	SF3B5	1	0.0866517	Within cluster
CWC22	1	CDC40	1	0.316955	Within cluster
CWC22	1	RNF113A	1	0.053256	Within cluster
CWC22	1	CDC5L	1	0.256625	Within cluster
CWC22	1	PPIE	1	0.0622779	Within cluster
CWC22	1	SF3A3	1	0.262597	Within cluster
CWC22	1	PPIL1	1	0.324739	Within cluster
CWC22	1	PRPF4	1	0.165175	Within cluster
CWC22	1	LSM2	1	0.158441	Within cluster
CWC22	1	DHX16	1	0.0829156	Within cluster
CWC22	1	CRNKL1	1	-0.0317295	Within cluster
CWC22	1	CWC27	1	0.402365	Within cluster
CWC22	1	SMU1	1	0.102264	Within cluster
CWC22	1	TFIP11	1	0.0381453	Within cluster
CWC22	1	SRRT	1	0.146728	Within cluster
CWC22	1	LSM4	1	0.0224782	Within cluster
CWC22	1	LSM5	1	0.260816	Within cluster
CWC22	1	IK	1	0.151468	Within cluster
CWC22	1	SNRPB	1	0.0548937	Within cluster
CWC22	1	SNRPE	1	0.059107	Within cluster
CWC22	1	CWC25	1	0.10407	Within cluster
CWC22	1	CWC15	1	0.233276	Within cluster
CWC22	1	PRPF8	1	0.0349213	Within cluster
CWC22	1	SNW1	1	0.312512	Within cluster
CWC25	1	GPKOW	1	0.0802174	Within cluster
CWC25	1	AQR	1	0.112374	Within cluster
CWC25	1	RBM22	1	0.225105	Within cluster
CWC25	1	SF3A1	1	0.11562	Within cluster
CWC25	1	SNRPD3	1	0.121559	Within cluster
CWC25	1	SF3A2	1	0.0793112	Within cluster
CWC25	1	FRG1	1	0.183279	Within cluster
CWC25	1	PRPF19	1	0.139959	Within cluster
CWC25	1	SYF2	1	0.164651	Within cluster
CWC25	1	SNRPA	1	0.125131	Within cluster
CWC25	1	SNRPB2	1	0.0692869	Within cluster
CWC25	1	BUD13	1	0.207247	Within cluster
CWC25	1	PPIG	1	0.170993	Within cluster
CWC25	1	PPWD1	1	0.291334	Within cluster
CWC25	1	DHX8	1	0.364997	Within cluster
CWC25	1	SNRNP40	1	0.138388	Within cluster
CWC25	1	SNRPF	1	0.140843	Within cluster
CWC25	1	MFAP1	1	0.192635	Within cluster
CWC25	1	DHX38	1	0.251881	Within cluster
CWC25	1	SF3B4	1	0.0213025	Within cluster
CWC25	1	ISY1	1	0.313558	Within cluster
CWC25	1	SNIP1	1	0.143017	Within cluster
CWC25	1	SNRPD1	1	0.102412	Within cluster
CWC25	1	SRRM2	1	0.213699	Within cluster
CWC25	1	SF3B3	1	0.108993	Within cluster
CWC25	1	SNRNP200	1	0.119242	Within cluster
CWC25	1	SF3B2	1	0.183716	Within cluster
CWC25	1	MAGOHB	1	0.0867655	Within cluster
CWC25	1	LSM10	1	0.0303177	Within cluster
CWC25	1	SF3B1	1	0.173319	Within cluster
CWC25	1	RBMX2	1	0.179577	Within cluster
CWC25	1	SNRNP48	1	0.139309	Within cluster
CWC25	1	SNRPD2	1	0.148399	Within cluster
CWC25	1	SF3B5	1	0.107225	Within cluster
CWC25	1	CDC40	1	0.148249	Within cluster
CWC25	1	RNF113A	1	0.149816	Within cluster
CWC25	1	CDC5L	1	0.222559	Within cluster
CWC25	1	C9orf78	1	0.116479	Within cluster
CWC25	1	PPIE	1	0.118134	Within cluster
CWC25	1	SF3A3	1	0.09262	Within cluster
CWC25	1	PPIL1	1	0.0553058	Within cluster
CWC25	1	DHX16	1	0.300529	Within cluster
CWC25	1	CRNKL1	1	0.0419321	Within cluster
CWC25	1	CWC27	1	0.24685	Within cluster
CWC25	1	CWC22	1	0.10407	Within cluster
CWC25	1	SNRPE	1	0.092262	Within cluster
CWC25	1	SNRPB	1	0.10739	Within cluster
CWC25	1	SNW1	1	0.11	Within cluster
CWC25	1	PRPF8	1	0.118703	Within cluster
CWC25	1	DDX42	1	0.262327	Within cluster
CWC25	1	CWC15	1	0.0996111	Within cluster
CWC27	1	GPKOW	1	0.126837	Within cluster
CWC27	1	AQR	1	0.152572	Within cluster
CWC27	1	RBM22	1	0.396819	Within cluster
CWC27	1	SF3A1	1	0.170016	Within cluster
CWC27	1	SNRPD3	1	0.151326	Within cluster
CWC27	1	PHF5A	1	0.187025	Within cluster
CWC27	1	SF3A2	1	0.171752	Within cluster
CWC27	1	PRPF19	1	0.263057	Within cluster
CWC27	1	SYF2	1	0.181493	Within cluster
CWC27	1	SNRPA	1	0.277919	Within cluster
CWC27	1	SNRPB2	1	0.190776	Within cluster
CWC27	1	LSM7	1	0.162639	Within cluster
CWC27	1	PRPF38A	1	0.344469	Within cluster
CWC27	1	BUD13	1	0.259667	Within cluster
CWC27	1	PPIG	1	0.34294	Within cluster
CWC27	1	PPWD1	1	0.676213	Within cluster
CWC27	1	SNRNP40	1	0.152525	Within cluster
CWC27	1	PRPF6	1	0.0534814	Within cluster
CWC27	1	SNRPF	1	0.2889	Within cluster
CWC27	1	MFAP1	1	0.221334	Within cluster
CWC27	1	DHX38	1	0.148545	Within cluster
CWC27	1	TXNL4A	1	0.184278	Within cluster
CWC27	1	SF3B4	1	0.00324347	Within cluster
CWC27	1	ZMAT2	1	0.237633	Within cluster
CWC27	1	U2AF1	1	0.283102	Within cluster
CWC27	1	SNIP1	1	0.134847	Within cluster
CWC27	1	LSM6	1	0.41256	Within cluster
CWC27	1	TCERG1	1	0.383761	Within cluster
CWC27	1	SNRPD1	1	0.23403	Within cluster
CWC27	1	SRRM2	1	0.232219	Within cluster
CWC27	1	LSM3	1	0.277945	Within cluster
CWC27	1	SF3B3	1	0.150425	Within cluster
CWC27	1	U2AF2	1	0.195256	Within cluster
CWC27	1	SART1	1	0.181705	Within cluster
CWC27	1	DDX23	1	0.127991	Within cluster
CWC27	1	PRPF3	1	0.182482	Within cluster
CWC27	1	SNRNP200	1	0.0171421	Within cluster
CWC27	1	SF3B2	1	0.107479	Within cluster
CWC27	1	MAGOHB	1	0.260394	Within cluster
CWC27	1	LSM10	1	0.233423	Within cluster
CWC27	1	PRPF31	1	0.204658	Within cluster
CWC27	1	SRRM1	1	0.134079	Within cluster
CWC27	1	SF3B1	1	0.258092	Within cluster
CWC27	1	RBMX2	1	0.180091	Within cluster
CWC27	1	SNRPD2	1	0.182687	Within cluster
CWC27	1	SF3B5	1	0.212934	Within cluster
CWC27	1	CDC40	1	0.37705	Within cluster
CWC27	1	RNF113A	1	0.0918836	Within cluster
CWC27	1	CDC5L	1	0.320118	Within cluster
CWC27	1	PPIE	1	0.135061	Within cluster
CWC27	1	SF3A3	1	0.278305	Within cluster
CWC27	1	PPIL1	1	0.325991	Within cluster
CWC27	1	PRPF4	1	0.152878	Within cluster
CWC27	1	LSM2	1	0.197798	Within cluster
CWC27	1	DHX16	1	0.154973	Within cluster
CWC27	1	CRNKL1	1	-0.00112452	Within cluster
CWC27	1	SRRT	1	0.155504	Within cluster
CWC27	1	CWC25	1	0.24685	Within cluster
CWC27	1	LSM4	1	0.0654516	Within cluster
CWC27	1	SMU1	1	0.202717	Within cluster
CWC27	1	LSM5	1	0.1974	Within cluster
CWC27	1	IK	1	0.343247	Within cluster
CWC27	1	CWC15	1	0.285568	Within cluster
CWC27	1	SNW1	1	0.226533	Within cluster
CWC27	1	SNRPB	1	0.177381	Within cluster
CWC27	1	SNRPE	1	0.116612	Within cluster
CWC27	1	PRPF8	1	0.0620846	Within cluster
CWC27	1	CWC22	1	0.402365	Within cluster
CWF19L1	1	PRPF19	1	0.179649	Within cluster
CWF19L1	1	SYF2	1	0.0537544	Within cluster
CWF19L1	1	ISY1	1	0.352204	Within cluster
CWF19L1	1	CWF19L2	1	0.233243	Within cluster
CWF19L1	1	PRPF3	1	0.249434	Within cluster
CWF19L1	1	GCFC2	1	0.127853	Within cluster
CWF19L1	1	PPIL1	1	0.0576856	Within cluster
CWF19L1	1	PRPF8	1	0.261216	Within cluster
CWF19L1	1	PPIE	1	0.245766	Within cluster
CWF19L1	1	SNW1	1	0.2229	Within cluster
CWF19L1	1	CRNKL1	1	0.160554	Within cluster
CWF19L1	1	TFIP11	1	0.22214	Within cluster
CWF19L1	1	CDC5L	1	0.240897	Within cluster
CWF19L2	1	AQR	1	0.287514	Within cluster
CWF19L2	1	RBM22	1	0.208425	Within cluster
CWF19L2	1	SNRPD3	1	0.175226	Within cluster
CWF19L2	1	PNN	1	0.426835	Within cluster
CWF19L2	1	PRPF19	1	0.35162	Within cluster
CWF19L2	1	SRSF9	1	0.0436194	Within cluster
CWF19L2	1	SYF2	1	0.172937	Within cluster
CWF19L2	1	SRSF6	1	0.0979592	Within cluster
CWF19L2	1	SNRPB2	1	0.15814	Within cluster
CWF19L2	1	SRSF1	1	0.318349	Within cluster
CWF19L2	1	PPIG	1	0.371832	Within cluster
CWF19L2	1	PPWD1	1	0.416413	Within cluster
CWF19L2	1	DHX8	1	0.210503	Within cluster
CWF19L2	1	ACIN1	1	0.12058	Within cluster
CWF19L2	1	SNRNP40	1	0.108449	Within cluster
CWF19L2	1	SNRPF	1	0.269577	Within cluster
CWF19L2	1	DHX38	1	0.175188	Within cluster
CWF19L2	1	ISY1	1	0.181285	Within cluster
CWF19L2	1	LSM10	1	0.0271992	Within cluster
CWF19L2	1	SRSF2	1	0.288104	Within cluster
CWF19L2	1	PTBP1	1	0.187482	Within cluster
CWF19L2	1	U2AF1	1	0.250819	Within cluster
CWF19L2	1	SRRT	1	0.219591	Within cluster
CWF19L2	1	SRSF5	1	0.347758	Within cluster
CWF19L2	1	U2AF2	1	0.111562	Within cluster
CWF19L2	1	SRSF8	1	0.314711	Within cluster
CWF19L2	1	SRSF4	1	0.187425	Within cluster
CWF19L2	1	C9orf78	1	0.22399	Within cluster
CWF19L2	1	SRSF3	1	0.26902	Within cluster
CWF19L2	1	HNRNPF	1	0.254375	Within cluster
CWF19L2	1	RBM10	1	0.153798	Within cluster
CWF19L2	1	SRSF7	1	0.241237	Within cluster
CWF19L2	1	SRSF10	1	0.336485	Within cluster
CWF19L2	1	TRA2B	1	0.343188	Within cluster
CWF19L2	1	SRRM1	1	0.159604	Within cluster
CWF19L2	1	SRRM2	1	0.110469	Within cluster
CWF19L2	1	MAGOHB	1	0.212092	Within cluster
CWF19L2	1	CWC22	1	0.365492	Within cluster
CWF19L2	1	CWF19L1	1	0.233243	Within cluster
CWF19L2	1	GCFC2	1	0.218227	Within cluster
CWF19L2	1	TFIP11	1	0.12867	Within cluster
CWF19L2	1	SNRPB	1	0.220195	Within cluster
CWF19L2	1	SNRPD1	1	0.277503	Within cluster
CWF19L2	1	SNRPD2	1	0.199469	Within cluster
CWF19L2	1	CWC15	1	0.532589	Within cluster
CWF19L2	1	SNRPE	1	0.0717687	Within cluster
CWF19L2	1	SNW1	1	0.29364	Within cluster
CWF19L2	1	PPIE	1	0.211498	Within cluster
CWF19L2	1	CRNKL1	1	0.110251	Within cluster
CWF19L2	1	PRPF8	1	0.123942	Within cluster
CWF19L2	1	PPIL1	1	0.225395	Within cluster
CWF19L2	1	CDC5L	1	0.344464	Within cluster
CWF19L2	1	CDC40	1	0.324305	Within cluster
DDX20	1	SNRPD3	1	0.295168	Within cluster
DDX20	1	TGS1	1	0.279884	Within cluster
DDX20	1	SNRPF	1	0.301801	Within cluster
DDX20	1	GEMIN7	1	0.24832	Within cluster
DDX20	1	GEMIN6	1	0.222808	Within cluster
DDX20	1	GEMIN5	1	0.42932	Within cluster
DDX20	1	LSM11	1	0.32104	Within cluster
DDX20	1	SNRPD1	1	0.39669	Within cluster
DDX20	1	GEMIN2	1	0.279748	Within cluster
DDX20	1	GEMIN4	1	0.339497	Within cluster
DDX20	1	SNRPD2	1	0.250039	Within cluster
DDX20	1	CRNKL1	1	0.141554	Within cluster
DDX20	1	LSM2	1	0.224667	Within cluster
DDX20	1	CLNS1A	1	0.131577	Within cluster
DDX20	1	SNRNP70	1	0.290471	Within cluster
DDX20	1	SNRPE	1	0.254679	Within cluster
DDX20	1	SNRPB	1	0.22869	Within cluster
DDX20	1	GEMIN8	1	0.107488	Within cluster
DDX20	1	STRAP	1	0.15119	Within cluster
DDX23	1	GPKOW	1	0.147569	Within cluster
DDX23	1	AQR	1	0.318066	Within cluster
DDX23	1	RBM22	1	0.304264	Within cluster
DDX23	1	SF3A1	1	0.242474	Within cluster
DDX23	1	SNRPD3	1	0.300691	Within cluster
DDX23	1	PHF5A	1	0.200775	Within cluster
DDX23	1	SF3A2	1	0.164331	Within cluster
DDX23	1	PRPF19	1	0.428358	Within cluster
DDX23	1	SNRPA	1	0.416521	Within cluster
DDX23	1	SNRPC	1	0.309757	Within cluster
DDX23	1	SNRPB2	1	0.0972071	Within cluster
DDX23	1	SUGP1	1	0.297283	Within cluster
DDX23	1	LSM7	1	0.304299	Within cluster
DDX23	1	RBM39	1	0.105359	Within cluster
DDX23	1	RBM25	1	0.239137	Within cluster
DDX23	1	DHX8	1	0.330204	Within cluster
DDX23	1	RBM42	1	0.14004	Within cluster
DDX23	1	ACIN1	1	0.337579	Within cluster
DDX23	1	SNRNP40	1	0.210046	Within cluster
DDX23	1	PRPF6	1	0.184844	Within cluster
DDX23	1	SNRPF	1	0.463181	Within cluster
DDX23	1	DHX38	1	0.238115	Within cluster
DDX23	1	TXNL4B	1	0.227779	Within cluster
DDX23	1	TXNL4A	1	0.201548	Within cluster
DDX23	1	SF3B4	1	0.216367	Within cluster
DDX23	1	ISY1	1	0.180552	Within cluster
DDX23	1	ZMAT2	1	0.176054	Within cluster
DDX23	1	LUC7L	1	0.326815	Within cluster
DDX23	1	LSM6	1	0.329309	Within cluster
DDX23	1	SNRPD1	1	0.337388	Within cluster
DDX23	1	LSM3	1	0.355527	Within cluster
DDX23	1	SF3B3	1	0.35466	Within cluster
DDX23	1	PPIH	1	0.430746	Within cluster
DDX23	1	SART1	1	0.202331	Within cluster
DDX23	1	ZNF830	1	0.342532	Within cluster
DDX23	1	PPIL1	1	0.201307	Within cluster
DDX23	1	PPIE	1	0.154873	Within cluster
DDX23	1	TRNAU1AP	1	0.192093	Within cluster
DDX23	1	CWC15	1	0.140563	Within cluster
DDX23	1	SNRNP35	1	0.316307	Within cluster
DDX23	1	PPP1R8	1	0.34582	Within cluster
DDX23	1	C9orf78	1	0.257137	Within cluster
DDX23	1	CTNNBL1	1	0.243223	Within cluster
DDX23	1	IK	1	0.144213	Within cluster
DDX23	1	LUC7L2	1	0.284946	Within cluster
DDX23	1	RNF113A	1	0.157201	Within cluster
DDX23	1	PRPF39	1	0.180539	Within cluster
DDX23	1	CWC27	1	0.127991	Within cluster
DDX23	1	SART3	1	0.492723	Within cluster
DDX23	1	HTATSF1	1	0.245343	Within cluster
DDX23	1	GCFC2	1	0.121152	Within cluster
DDX23	1	SNW1	1	0.121653	Within cluster
DDX23	1	CWC22	1	0.0980379	Within cluster
DDX23	1	CDC5L	1	0.225276	Within cluster
DDX23	1	SF1	1	0.294034	Within cluster
DDX23	1	SF3B5	1	0.192351	Within cluster
DDX23	1	DHX16	1	0.182965	Within cluster
DDX23	1	SF3B2	1	0.290072	Within cluster
DDX23	1	TFIP11	1	0.221336	Within cluster
DDX23	1	PRPF4B	1	0.252189	Within cluster
DDX23	1	SF3A3	1	0.223389	Within cluster
DDX23	1	SNRNP70	1	0.422197	Within cluster
DDX23	1	SF3B1	1	0.318734	Within cluster
DDX23	1	CRNKL1	1	0.151369	Within cluster
DDX23	1	LSM5	1	0.180205	Within cluster
DDX23	1	LSM4	1	0.257484	Within cluster
DDX23	1	LSM2	1	0.218402	Within cluster
DDX23	1	SNRPB	1	0.327174	Within cluster
DDX23	1	USP39	1	0.440127	Within cluster
DDX23	1	PRPF4	1	0.29922	Within cluster
DDX23	1	PRPF31	1	0.343381	Within cluster
DDX23	1	SNRPE	1	0.2309	Within cluster
DDX23	1	PRPF8	1	0.256909	Within cluster
DDX23	1	PRPF3	1	0.455222	Within cluster
DDX23	1	SNRPD2	1	0.264925	Within cluster
DDX23	1	SNRNP200	1	0.439812	Within cluster
DDX42	1	SF3A1	1	0.222857	Within cluster
DDX42	1	SNRPD3	1	0.216261	Within cluster
DDX42	1	PHF5A	1	0.100024	Within cluster
DDX42	1	SF3A2	1	0.193831	Within cluster
DDX42	1	PRPF19	1	0.324232	Within cluster
DDX42	1	SYF2	1	0.0596133	Within cluster
DDX42	1	SNRPC	1	0.15049	Within cluster
DDX42	1	SNRPB2	1	0.201705	Within cluster
DDX42	1	RBM39	1	0.0932514	Within cluster
DDX42	1	PPIG	1	0.243456	Within cluster
DDX42	1	PPWD1	1	0.337533	Within cluster
DDX42	1	DHX8	1	0.376401	Within cluster
DDX42	1	PRPF6	1	0.0848857	Within cluster
DDX42	1	SNRPF	1	0.275075	Within cluster
DDX42	1	DHX38	1	0.218754	Within cluster
DDX42	1	SF3B4	1	0.260874	Within cluster
DDX42	1	TCERG1	1	0.359541	Within cluster
DDX42	1	SNRPD1	1	0.231906	Within cluster
DDX42	1	SF3B3	1	0.250514	Within cluster
DDX42	1	SF3B2	1	0.147182	Within cluster
DDX42	1	MAGOHB	1	0.218205	Within cluster
DDX42	1	SF3B1	1	0.418238	Within cluster
DDX42	1	SNRPD2	1	0.265243	Within cluster
DDX42	1	SF3B5	1	0.0611395	Within cluster
DDX42	1	SMNDC1	1	0.21907	Within cluster
DDX42	1	CDC5L	1	0.26605	Within cluster
DDX42	1	SF3A3	1	0.209373	Within cluster
DDX42	1	SF1	1	0.199356	Within cluster
DDX42	1	RBM17	1	0.25271	Within cluster
DDX42	1	SNRPE	1	0.241381	Within cluster
DDX42	1	SNRPB	1	0.187822	Within cluster
DDX42	1	DDX46	1	0.372312	Within cluster
DDX42	1	U2SURP	1	0.317106	Within cluster
DDX42	1	RNPC3	1	0.289818	Within cluster
DDX42	1	PUF60	1	0.116145	Within cluster
DDX42	1	CHERP	1	0.166705	Within cluster
DDX42	1	CWC25	1	0.262327	Within cluster
DDX46	1	SF3A1	1	0.282428	Within cluster
DDX46	1	SNRPD3	1	0.40444	Within cluster
DDX46	1	PHF5A	1	0.242157	Within cluster
DDX46	1	SF3A2	1	0.196316	Within cluster
DDX46	1	PRPF19	1	0.371556	Within cluster
DDX46	1	SNRPA	1	0.425624	Within cluster
DDX46	1	SNRPC	1	0.302572	Within cluster
DDX46	1	SNRPB2	1	0.308661	Within cluster
DDX46	1	BUD13	1	0.341478	Within cluster
DDX46	1	PPIG	1	0.370057	Within cluster
DDX46	1	RBM25	1	0.309303	Within cluster
DDX46	1	SNRPF	1	0.412981	Within cluster
DDX46	1	MFAP1	1	0.237879	Within cluster
DDX46	1	SF3B4	1	0.229701	Within cluster
DDX46	1	LUC7L	1	0.378209	Within cluster
DDX46	1	SNIP1	1	0.085741	Within cluster
DDX46	1	TCERG1	1	0.540816	Within cluster
DDX46	1	SNRPD1	1	0.5092	Within cluster
DDX46	1	SF3B3	1	0.241025	Within cluster
DDX46	1	U2AF2	1	0.355751	Within cluster
DDX46	1	SF3B2	1	0.124944	Within cluster
DDX46	1	LSM10	1	0.101715	Within cluster
DDX46	1	SRRM1	1	0.179555	Within cluster
DDX46	1	SF3B1	1	0.398704	Within cluster
DDX46	1	RBMX2	1	0.192391	Within cluster
DDX46	1	SNRPD2	1	0.277181	Within cluster
DDX46	1	LUC7L2	1	0.337888	Within cluster
DDX46	1	PRPF39	1	0.250232	Within cluster
DDX46	1	SF3B5	1	0.163434	Within cluster
DDX46	1	SMNDC1	1	0.295291	Within cluster
DDX46	1	CDC5L	1	0.265041	Within cluster
DDX46	1	SF3A3	1	0.394168	Within cluster
DDX46	1	TRNAU1AP	1	0.186019	Within cluster
DDX46	1	SF1	1	0.202307	Within cluster
DDX46	1	PRPF40A	1	0.458281	Within cluster
DDX46	1	RBM17	1	0.462558	Within cluster
DDX46	1	SNRPE	1	0.445046	Within cluster
DDX46	1	SNRNP35	1	0.259711	Within cluster
DDX46	1	SNRPB	1	0.334237	Within cluster
DDX46	1	DDX42	1	0.372312	Within cluster
DDX46	1	SNRNP70	1	0.297712	Within cluster
DDX46	1	CHERP	1	0.297872	Within cluster
DDX46	1	PUF60	1	0.126127	Within cluster
DDX46	1	U2SURP	1	0.381603	Within cluster
DDX46	1	HTATSF1	1	0.343444	Within cluster
DHX16	1	GPKOW	1	0.166469	Within cluster
DHX16	1	AQR	1	0.124773	Within cluster
DHX16	1	RBM22	1	0.229185	Within cluster
DHX16	1	SF3A1	1	0.245118	Within cluster
DHX16	1	SNRPD3	1	0.15523	Within cluster
DHX16	1	PHF5A	1	0.193558	Within cluster
DHX16	1	SF3A2	1	0.132451	Within cluster
DHX16	1	PRPF19	1	0.281381	Within cluster
DHX16	1	SYF2	1	0.0401118	Within cluster
DHX16	1	SNRPA	1	0.170584	Within cluster
DHX16	1	SNRPB2	1	0.0985753	Within cluster
DHX16	1	LSM7	1	0.103546	Within cluster
DHX16	1	PRPF38A	1	0.214527	Within cluster
DHX16	1	BUD13	1	0.211026	Within cluster
DHX16	1	PPIG	1	0.0281237	Within cluster
DHX16	1	PPWD1	1	0.187439	Within cluster
DHX16	1	SNRNP40	1	0.189518	Within cluster
DHX16	1	PRPF6	1	0.276309	Within cluster
DHX16	1	SNRPF	1	0.102117	Within cluster
DHX16	1	MFAP1	1	0.132958	Within cluster
DHX16	1	DHX38	1	0.215279	Within cluster
DHX16	1	TXNL4A	1	0.0713122	Within cluster
DHX16	1	SF3B4	1	0.221537	Within cluster
DHX16	1	ZMAT2	1	0.139491	Within cluster
DHX16	1	U2AF1	1	0.214163	Within cluster
DHX16	1	SNIP1	1	0.200667	Within cluster
DHX16	1	LSM6	1	0.149924	Within cluster
DHX16	1	TCERG1	1	0.0939222	Within cluster
DHX16	1	SNRPD1	1	0.116544	Within cluster
DHX16	1	SRRM2	1	0.0918582	Within cluster
DHX16	1	LSM3	1	0.142868	Within cluster
DHX16	1	SF3B3	1	0.146079	Within cluster
DHX16	1	U2AF2	1	0.265314	Within cluster
DHX16	1	SART1	1	0.368643	Within cluster
DHX16	1	DDX23	1	0.182965	Within cluster
DHX16	1	PRPF3	1	0.224215	Within cluster
DHX16	1	SNRNP200	1	0.203165	Within cluster
DHX16	1	SF3B2	1	0.300612	Within cluster
DHX16	1	MAGOHB	1	0.033656	Within cluster
DHX16	1	PRPF31	1	0.241452	Within cluster
DHX16	1	SRRM1	1	0.14045	Within cluster
DHX16	1	SF3B1	1	0.0202136	Within cluster
DHX16	1	RBMX2	1	0.15718	Within cluster
DHX16	1	SNRNP48	1	0.255081	Within cluster
DHX16	1	SNRPD2	1	0.142576	Within cluster
DHX16	1	SF3B5	1	0.206557	Within cluster
DHX16	1	CDC40	1	0.164388	Within cluster
DHX16	1	RNF113A	1	0.158251	Within cluster
DHX16	1	CDC5L	1	0.413009	Within cluster
DHX16	1	PPIE	1	0.203214	Within cluster
DHX16	1	SF3A3	1	0.204637	Within cluster
DHX16	1	PPIL1	1	0.360964	Within cluster
DHX16	1	PRPF4	1	0.245018	Within cluster
DHX16	1	LSM2	1	0.397623	Within cluster
DHX16	1	RNPC3	1	0.0651935	Within cluster
DHX16	1	TFIP11	1	0.297861	Within cluster
DHX16	1	SRRT	1	0.249489	Within cluster
DHX16	1	CWC25	1	0.300529	Within cluster
DHX16	1	LSM4	1	0.0165827	Within cluster
DHX16	1	SMU1	1	0.0209905	Within cluster
DHX16	1	IK	1	0.271315	Within cluster
DHX16	1	LSM5	1	0.0294679	Within cluster
DHX16	1	CWC15	1	0.0997	Within cluster
DHX16	1	SNRPB	1	0.196409	Within cluster
DHX16	1	SNW1	1	0.180082	Within cluster
DHX16	1	CRNKL1	1	0.0118782	Within cluster
DHX16	1	SNRPE	1	-0.0383849	Within cluster
DHX16	1	CWC27	1	0.154973	Within cluster
DHX16	1	CWC22	1	0.0829156	Within cluster
DHX16	1	PRPF8	1	0.221704	Within cluster
DHX38	1	GPKOW	1	0.162624	Within cluster
DHX38	1	AQR	1	0.369364	Within cluster
DHX38	1	RBM22	1	0.250727	Within cluster
DHX38	1	SF3A1	1	0.276728	Within cluster
DHX38	1	SNRPD3	1	0.163738	Within cluster
DHX38	1	SF3A2	1	0.230842	Within cluster
DHX38	1	FRG1	1	0.0947459	Within cluster
DHX38	1	PRPF19	1	0.234553	Within cluster
DHX38	1	SRSF9	1	0.21083	Within cluster
DHX38	1	SYF2	1	0.0482881	Within cluster
DHX38	1	SNRPA	1	0.356106	Within cluster
DHX38	1	SRSF6	1	0.100908	Within cluster
DHX38	1	SNRPB2	1	0.0440193	Within cluster
DHX38	1	SRSF1	1	0.318433	Within cluster
DHX38	1	BUD13	1	0.209335	Within cluster
DHX38	1	PPIG	1	0.0730769	Within cluster
DHX38	1	PPWD1	1	0.156391	Within cluster
DHX38	1	DHX8	1	0.276809	Within cluster
DHX38	1	SNRNP40	1	0.17844	Within cluster
DHX38	1	SNRPF	1	0.280722	Within cluster
DHX38	1	MFAP1	1	0.219042	Within cluster
DHX38	1	GCFC2	1	0.0364999	Within cluster
DHX38	1	C9orf78	1	0.11112	Within cluster
DHX38	1	RNPC3	1	0.0912279	Within cluster
DHX38	1	SF3B5	1	0.178702	Within cluster
DHX38	1	SF3B4	1	0.186936	Within cluster
DHX38	1	CWF19L2	1	0.175188	Within cluster
DHX38	1	SNIP1	1	0.182283	Within cluster
DHX38	1	SNRNP48	1	0.184498	Within cluster
DHX38	1	SART1	1	0.373641	Within cluster
DHX38	1	DDX42	1	0.218754	Within cluster
DHX38	1	RBMX2	1	0.190323	Within cluster
DHX38	1	SF3A3	1	0.267568	Within cluster
DHX38	1	SF3B2	1	0.320538	Within cluster
DHX38	1	SF3B3	1	0.583515	Within cluster
DHX38	1	U2AF1	1	0.173157	Within cluster
DHX38	1	SRSF7	1	0.0857265	Within cluster
DHX38	1	SRSF3	1	0.158988	Within cluster
DHX38	1	PPIE	1	0.135515	Within cluster
DHX38	1	SRRM1	1	0.303948	Within cluster
DHX38	1	RNF113A	1	0.247822	Within cluster
DHX38	1	SRSF2	1	0.332458	Within cluster
DHX38	1	SRSF5	1	0.278518	Within cluster
DHX38	1	SRSF4	1	0.282524	Within cluster
DHX38	1	SF3B1	1	0.163817	Within cluster
DHX38	1	SNRPB	1	0.267786	Within cluster
DHX38	1	SRRT	1	0.27601	Within cluster
DHX38	1	MAGOHB	1	0.109623	Within cluster
DHX38	1	SNRPE	1	0.00490238	Within cluster
DHX38	1	SNRPD2	1	0.275093	Within cluster
DHX38	1	SNRPD1	1	0.208969	Within cluster
DHX38	1	CWC27	1	0.148545	Within cluster
DHX38	1	U2AF2	1	0.271378	Within cluster
DHX38	1	TFIP11	1	0.319737	Within cluster
DHX38	1	PPIL1	1	0.00319097	Within cluster
DHX38	1	ISY1	1	0.282431	Within cluster
DHX38	1	DDX23	1	0.238115	Within cluster
DHX38	1	CWC15	1	0.0209588	Within cluster
DHX38	1	CRNKL1	1	0.0482273	Within cluster
DHX38	1	RBM10	1	0.31356	Within cluster
DHX38	1	SRRM2	1	0.238928	Within cluster
DHX38	1	SNW1	1	0.179136	Within cluster
DHX38	1	DHX16	1	0.215279	Within cluster
DHX38	1	CDC5L	1	0.204687	Within cluster
DHX38	1	CWC25	1	0.251881	Within cluster
DHX38	1	CWC22	1	0.133698	Within cluster
DHX38	1	PRPF8	1	0.363912	Within cluster
DHX38	1	CDC40	1	0.128902	Within cluster
DHX38	1	SNRNP200	1	0.312356	Within cluster
DHX8	1	AQR	1	0.318635	Within cluster
DHX8	1	RBM22	1	0.259713	Within cluster
DHX8	1	SNRPD3	1	0.170802	Within cluster
DHX8	1	PNN	1	0.241792	Within cluster
DHX8	1	PRPF19	1	0.239694	Within cluster
DHX8	1	SYF2	1	0.208742	Within cluster
DHX8	1	SNRPA	1	0.367177	Within cluster
DHX8	1	SNRPB2	1	0.102046	Within cluster
DHX8	1	SUGP1	1	0.323126	Within cluster
DHX8	1	RBM39	1	0.14139	Within cluster
DHX8	1	PRPF38A	1	0.270842	Within cluster
DHX8	1	RBM10	1	0.272315	Within cluster
DHX8	1	C9orf78	1	0.194669	Within cluster
DHX8	1	GCFC2	1	0.0399475	Within cluster
DHX8	1	SART1	1	0.248376	Within cluster
DHX8	1	SRPK1	1	0.266188	Within cluster
DHX8	1	U2AF1	1	0.218369	Within cluster
DHX8	1	CWF19L2	1	0.210503	Within cluster
DHX8	1	DDX42	1	0.376401	Within cluster
DHX8	1	MFAP1	1	0.243475	Within cluster
DHX8	1	SF3B1	1	0.303763	Within cluster
DHX8	1	SF3A3	1	0.152899	Within cluster
DHX8	1	SNIP1	1	0.229427	Within cluster
DHX8	1	U2AF2	1	0.177321	Within cluster
DHX8	1	DDX23	1	0.330204	Within cluster
DHX8	1	PRPF40A	1	0.184381	Within cluster
DHX8	1	MAGOHB	1	0.0482541	Within cluster
DHX8	1	CHERP	1	0.330656	Within cluster
DHX8	1	ISY1	1	0.266378	Within cluster
DHX8	1	SRRM1	1	0.257691	Within cluster
DHX8	1	RBMX2	1	0.171651	Within cluster
DHX8	1	DHX38	1	0.276809	Within cluster
DHX8	1	CWC25	1	0.364997	Within cluster
DHX8	1	TFIP11	1	0.304621	Within cluster
DHX8	1	SNRNP200	1	0.344556	Within cluster
DHX8	1	PPIL1	1	0.124058	Within cluster
DHX8	1	SNRNP40	1	0.241112	Within cluster
DHX8	1	SNRPB	1	0.181881	Within cluster
DHX8	1	SNRPF	1	0.183188	Within cluster
DHX8	1	SNRPE	1	0.0366821	Within cluster
DHX8	1	CWC15	1	0.00454468	Within cluster
DHX8	1	PPIE	1	0.102573	Within cluster
DHX8	1	SNRPD2	1	0.257345	Within cluster
DHX8	1	SNRPD1	1	0.163593	Within cluster
DHX8	1	SRRM2	1	0.146888	Within cluster
DHX8	1	CWC22	1	0.197497	Within cluster
DHX8	1	PRPF8	1	0.242853	Within cluster
DHX8	1	SNW1	1	0.227342	Within cluster
DHX8	1	CDC5L	1	0.208453	Within cluster
DHX8	1	PRPF3	1	0.286147	Within cluster
DHX8	1	CRNKL1	1	0.126876	Within cluster
DHX8	1	CDC40	1	0.191757	Within cluster
ERH	1	SNRPD3	1	0.407007	Within cluster
ERH	1	PHF5A	1	0.43054	Within cluster
ERH	1	PRPF19	1	0.344531	Within cluster
ERH	1	SNRPA	1	0.358911	Within cluster
ERH	1	SRSF6	1	0.111965	Within cluster
ERH	1	SNRPC	1	0.306521	Within cluster
ERH	1	SNRPB2	1	0.201272	Within cluster
ERH	1	RBM39	1	0.129089	Within cluster
ERH	1	SRSF1	1	0.473637	Within cluster
ERH	1	SNRNP40	1	0.204242	Within cluster
ERH	1	SNRPF	1	0.47157	Within cluster
ERH	1	U2AF1	1	0.355943	Within cluster
ERH	1	SNRPD1	1	0.465574	Within cluster
ERH	1	LSM3	1	0.216023	Within cluster
ERH	1	PPIH	1	0.275998	Within cluster
ERH	1	U2AF2	1	0.387921	Within cluster
ERH	1	KHDRBS1	1	0.396832	Within cluster
ERH	1	MAGOHB	1	0.257031	Within cluster
ERH	1	SRSF7	1	0.325169	Within cluster
ERH	1	SNRPD2	1	0.333661	Within cluster
ERH	1	PTBP1	1	0.371399	Within cluster
ERH	1	CTNNBL1	1	0.205582	Within cluster
ERH	1	SF3B5	1	0.185434	Within cluster
ERH	1	SRSF3	1	0.383675	Within cluster
ERH	1	SMU1	1	0.0728775	Within cluster
ERH	1	HNRNPF	1	0.190789	Within cluster
ERH	1	SNRPE	1	0.059805	Within cluster
ERH	1	SNRPB	1	0.328702	Within cluster
ERH	1	TRA2B	1	0.451265	Within cluster
ERH	1	CLNS1A	1	0.286829	Within cluster
ERH	1	SRRT	1	0.379422	Within cluster
ERH	1	SNRNP70	1	0.321742	Within cluster
FRG1	1	AQR	1	0.0640773	Within cluster
FRG1	1	RBM22	1	0.162258	Within cluster
FRG1	1	SNRPD3	1	0.134051	Within cluster
FRG1	1	DHX38	1	0.0947459	Within cluster
FRG1	1	CRNKL1	1	0.0725085	Within cluster
FRG1	1	SNRNP200	1	0.10058	Within cluster
FRG1	1	SRRM2	1	-0.00524151	Within cluster
FRG1	1	PPIL1	1	0.119853	Within cluster
FRG1	1	SNRNP40	1	0.117108	Within cluster
FRG1	1	PPIE	1	0.169623	Within cluster
FRG1	1	SNRPB	1	0.0639591	Within cluster
FRG1	1	CWC25	1	0.183279	Within cluster
FRG1	1	SNRPB2	1	0.23341	Within cluster
FRG1	1	SNRPD2	1	0.158373	Within cluster
FRG1	1	SNRPE	1	0.0540703	Within cluster
FRG1	1	CDC40	1	0.200445	Within cluster
FRG1	1	CDC5L	1	0.144273	Within cluster
FRG1	1	PRPF19	1	0.0956033	Within cluster
FRG1	1	SYF2	1	0.173623	Within cluster
FRG1	1	CWC15	1	0.0852773	Within cluster
FRG1	1	SNW1	1	0.12708	Within cluster
FRG1	1	SNRPD1	1	0.213647	Within cluster
FRG1	1	PPWD1	1	0.249586	Within cluster
FRG1	1	SNRPF	1	0.12289	Within cluster
FRG1	1	PRPF8	1	0.0453981	Within cluster
FRG1	1	CWC22	1	0.203594	Within cluster
GCFC2	1	PNN	1	0.168507	Within cluster
GCFC2	1	PRPF19	1	0.357417	Within cluster
GCFC2	1	SRSF9	1	0.0695817	Within cluster
GCFC2	1	SYF2	1	0.0109842	Within cluster
GCFC2	1	SRSF6	1	0.0939935	Within cluster
GCFC2	1	SRSF1	1	0.321628	Within cluster
GCFC2	1	PPIG	1	0.293066	Within cluster
GCFC2	1	PPWD1	1	0.177306	Within cluster
GCFC2	1	DHX8	1	0.0399475	Within cluster
GCFC2	1	ACIN1	1	-0.11989	Within cluster
GCFC2	1	PRPF6	1	-0.0241358	Within cluster
GCFC2	1	DHX38	1	0.0364999	Within cluster
GCFC2	1	ISY1	1	0.0283828	Within cluster
GCFC2	1	CWF19L2	1	0.218227	Within cluster
GCFC2	1	U2AF1	1	0.194361	Within cluster
GCFC2	1	SRRM2	1	0.00781339	Within cluster
GCFC2	1	U2AF2	1	0.243242	Within cluster
GCFC2	1	DDX23	1	0.121152	Within cluster
GCFC2	1	SNRNP200	1	0.149537	Within cluster
GCFC2	1	TRA2B	1	0.325463	Within cluster
GCFC2	1	SRSF7	1	0.286388	Within cluster
GCFC2	1	SRSF3	1	0.270405	Within cluster
GCFC2	1	C9orf78	1	0.143866	Within cluster
GCFC2	1	MAGOHB	1	0.352324	Within cluster
GCFC2	1	SRSF10	1	0.304389	Within cluster
GCFC2	1	SRRM1	1	0.0559504	Within cluster
GCFC2	1	HNRNPF	1	0.139499	Within cluster
GCFC2	1	PTBP1	1	0.175072	Within cluster
GCFC2	1	CWC22	1	0.337243	Within cluster
GCFC2	1	SRSF8	1	0.182606	Within cluster
GCFC2	1	SRRT	1	0.229754	Within cluster
GCFC2	1	SRSF2	1	0.273766	Within cluster
GCFC2	1	SRSF4	1	-0.00205815	Within cluster
GCFC2	1	SRSF5	1	0.0184925	Within cluster
GCFC2	1	CRNKL1	1	0.0776367	Within cluster
GCFC2	1	RBM10	1	0.0988865	Within cluster
GCFC2	1	CWF19L1	1	0.127853	Within cluster
GCFC2	1	PRPF8	1	0.0338004	Within cluster
GCFC2	1	CDC40	1	0.254735	Within cluster
GCFC2	1	PPIL1	1	0.420561	Within cluster
GCFC2	1	TFIP11	1	-0.0935755	Within cluster
GEMIN2	1	SNRPD3	1	0.367289	Within cluster
GEMIN2	1	TGS1	1	0.334064	Within cluster
GEMIN2	1	SNRPF	1	0.427782	Within cluster
GEMIN2	1	GEMIN7	1	0.280962	Within cluster
GEMIN2	1	GEMIN6	1	0.193503	Within cluster
GEMIN2	1	GEMIN5	1	0.213696	Within cluster
GEMIN2	1	LSM6	1	0.405231	Within cluster
GEMIN2	1	SNRPD1	1	0.445899	Within cluster
GEMIN2	1	CLNS1A	1	0.28891	Within cluster
GEMIN2	1	SNRNP70	1	0.2415	Within cluster
GEMIN2	1	SNRPB	1	0.351715	Within cluster
GEMIN2	1	SNRPE	1	0.0932677	Within cluster
GEMIN2	1	STRAP	1	0.0710619	Within cluster
GEMIN2	1	SNRPD2	1	0.331812	Within cluster
GEMIN2	1	DDX20	1	0.279748	Within cluster
GEMIN2	1	GEMIN4	1	0.308889	Within cluster
GEMIN2	1	GEMIN8	1	0.0486634	Within cluster
GEMIN4	1	SNRPD3	1	0.320329	Within cluster
GEMIN4	1	TGS1	1	0.348933	Within cluster
GEMIN4	1	SNRPF	1	0.476962	Within cluster
GEMIN4	1	GEMIN7	1	0.381171	Within cluster
GEMIN4	1	GEMIN6	1	0.365861	Within cluster
GEMIN4	1	GEMIN5	1	0.541185	Within cluster
GEMIN4	1	SNRPD1	1	0.396973	Within cluster
GEMIN4	1	GEMIN2	1	0.308889	Within cluster
GEMIN4	1	CLNS1A	1	0.314143	Within cluster
GEMIN4	1	SNRNP70	1	0.475394	Within cluster
GEMIN4	1	SNRPE	1	0.116089	Within cluster
GEMIN4	1	SNRPD2	1	0.363099	Within cluster
GEMIN4	1	SNRPB	1	0.427521	Within cluster
GEMIN4	1	GEMIN8	1	0.00513225	Within cluster
GEMIN4	1	STRAP	1	0.20582	Within cluster
GEMIN4	1	DDX20	1	0.339497	Within cluster
GEMIN5	1	SNRPD3	1	0.304617	Within cluster
GEMIN5	1	SNRPB2	1	0.241475	Within cluster
GEMIN5	1	TGS1	1	0.340181	Within cluster
GEMIN5	1	SNRPF	1	0.490838	Within cluster
GEMIN5	1	GEMIN7	1	0.353678	Within cluster
GEMIN5	1	GEMIN6	1	0.46233	Within cluster
GEMIN5	1	CLNS1A	1	0.312075	Within cluster
GEMIN5	1	SNRNP70	1	0.40799	Within cluster
GEMIN5	1	SNRPE	1	0.144624	Within cluster
GEMIN5	1	SNRPD2	1	0.355141	Within cluster
GEMIN5	1	SNRPB	1	0.353557	Within cluster
GEMIN5	1	SNRPD1	1	0.402395	Within cluster
GEMIN5	1	STRAP	1	0.21665	Within cluster
GEMIN5	1	GEMIN8	1	0.0547343	Within cluster
GEMIN5	1	GEMIN2	1	0.213696	Within cluster
GEMIN5	1	DDX20	1	0.42932	Within cluster
GEMIN5	1	GEMIN4	1	0.541185	Within cluster
GEMIN6	1	SNRPD3	1	0.302078	Within cluster
GEMIN6	1	TGS1	1	0.148744	Within cluster
GEMIN6	1	SNRPF	1	0.375942	Within cluster
GEMIN6	1	GEMIN7	1	0.356733	Within cluster
GEMIN6	1	LSM2	1	0.232555	Within cluster
GEMIN6	1	CLNS1A	1	0.154839	Within cluster
GEMIN6	1	SNRNP70	1	0.305649	Within cluster
GEMIN6	1	SNRPD1	1	0.298811	Within cluster
GEMIN6	1	SNRPD2	1	0.35044	Within cluster
GEMIN6	1	SNRPB	1	0.315049	Within cluster
GEMIN6	1	SNRPE	1	0.00201071	Within cluster
GEMIN6	1	GEMIN4	1	0.365861	Within cluster
GEMIN6	1	GEMIN8	1	-0.0755458	Within cluster
GEMIN6	1	STRAP	1	0.238052	Within cluster
GEMIN6	1	GEMIN5	1	0.46233	Within cluster
GEMIN6	1	GEMIN2	1	0.193503	Within cluster
GEMIN6	1	DDX20	1	0.222808	Within cluster
GEMIN7	1	SNRPD3	1	0.284603	Within cluster
GEMIN7	1	TGS1	1	0.236085	Within cluster
GEMIN7	1	SNRPF	1	0.33758	Within cluster
GEMIN7	1	CLNS1A	1	0.203165	Within cluster
GEMIN7	1	LSM11	1	0.198781	Within cluster
GEMIN7	1	SNRNP70	1	0.394732	Within cluster
GEMIN7	1	SNRPD2	1	0.574676	Within cluster
GEMIN7	1	SNRPB	1	0.292166	Within cluster
GEMIN7	1	SNRPD1	1	0.367635	Within cluster
GEMIN7	1	SNRPE	1	0.103126	Within cluster
GEMIN7	1	GEMIN4	1	0.381171	Within cluster
GEMIN7	1	GEMIN5	1	0.353678	Within cluster
GEMIN7	1	STRAP	1	0.0951616	Within cluster
GEMIN7	1	GEMIN8	1	0.0896606	Within cluster
GEMIN7	1	GEMIN6	1	0.356733	Within cluster
GEMIN7	1	DDX20	1	0.24832	Within cluster
GEMIN7	1	GEMIN2	1	0.280962	Within cluster
GEMIN8	1	SNRPD3	1	0.0320721	Within cluster
GEMIN8	1	TGS1	1	0.088491	Within cluster
GEMIN8	1	SNRPF	1	0.0473174	Within cluster
GEMIN8	1	GEMIN7	1	0.0896606	Within cluster
GEMIN8	1	GEMIN6	1	-0.0755458	Within cluster
GEMIN8	1	GEMIN5	1	0.0547343	Within cluster
GEMIN8	1	SNRPD1	1	0.138856	Within cluster
GEMIN8	1	GEMIN2	1	0.0486634	Within cluster
GEMIN8	1	GEMIN4	1	0.00513225	Within cluster
GEMIN8	1	SNRPD2	1	0.0955433	Within cluster
GEMIN8	1	DDX20	1	0.107488	Within cluster
GEMIN8	1	CLNS1A	1	0.0784082	Within cluster
GEMIN8	1	SNRNP70	1	0.0240474	Within cluster
GEMIN8	1	SNRPB	1	0.0267346	Within cluster
GEMIN8	1	SNRPE	1	0.302847	Within cluster
GEMIN8	1	STRAP	1	-0.113691	Within cluster
GPKOW	1	SYF2	1	0.0293419	Within cluster
GPKOW	1	TXNL4A	1	0.110141	Within cluster
GPKOW	1	PPWD1	1	0.00783227	Within cluster
GPKOW	1	SMU1	1	0.0540951	Within cluster
GPKOW	1	ZMAT2	1	0.121766	Within cluster
GPKOW	1	U2AF1	1	0.212794	Within cluster
GPKOW	1	PPIG	1	-0.0524065	Within cluster
GPKOW	1	TCERG1	1	-0.00120242	Within cluster
GPKOW	1	MAGOHB	1	0.0438339	Within cluster
GPKOW	1	U2AF2	1	0.133924	Within cluster
GPKOW	1	DDX23	1	0.147569	Within cluster
GPKOW	1	CWC25	1	0.0802174	Within cluster
GPKOW	1	PRPF38A	1	0.160595	Within cluster
GPKOW	1	IK	1	0.265357	Within cluster
GPKOW	1	PRPF6	1	0.267049	Within cluster
GPKOW	1	PRPF4	1	0.142133	Within cluster
GPKOW	1	CDC40	1	0.0548078	Within cluster
GPKOW	1	SNRPD1	1	0.109199	Within cluster
GPKOW	1	SRRM2	1	0.0572835	Within cluster
GPKOW	1	PHF5A	1	0.117854	Within cluster
GPKOW	1	CWC15	1	0.138434	Within cluster
GPKOW	1	SNRPE	1	0.0299955	Within cluster
GPKOW	1	SNRPD3	1	0.126855	Within cluster
GPKOW	1	SNRPF	1	0.209478	Within cluster
GPKOW	1	SNRPD2	1	0.163701	Within cluster
GPKOW	1	PPIL1	1	0.0546082	Within cluster
GPKOW	1	SNW1	1	0.0630097	Within cluster
GPKOW	1	SF3B1	1	-0.0163882	Within cluster
GPKOW	1	CRNKL1	1	0.0385771	Within cluster
GPKOW	1	SNIP1	1	0.170789	Within cluster
GPKOW	1	SNRPB	1	0.288367	Within cluster
GPKOW	1	SRRM1	1	0.126233	Within cluster
GPKOW	1	RBMX2	1	0.270476	Within cluster
GPKOW	1	SF3B2	1	0.168859	Within cluster
GPKOW	1	MFAP1	1	0.154289	Within cluster
GPKOW	1	SNRNP40	1	0.120444	Within cluster
GPKOW	1	SNRNP200	1	0.0817554	Within cluster
GPKOW	1	SF3B5	1	0.169662	Within cluster
GPKOW	1	SF3B4	1	0.180434	Within cluster
GPKOW	1	CDC5L	1	0.166573	Within cluster
GPKOW	1	SRRT	1	0.12255	Within cluster
GPKOW	1	SF3B3	1	0.157381	Within cluster
GPKOW	1	PRPF8	1	0.127838	Within cluster
GPKOW	1	CWC22	1	-0.0896376	Within cluster
GPKOW	1	RNF113A	1	0.261047	Within cluster
GPKOW	1	CWC27	1	0.126837	Within cluster
GPKOW	1	BUD13	1	0.166407	Within cluster
GPKOW	1	RBM10	1	0.421308	Within cluster
GPKOW	1	DHX38	1	0.162624	Within cluster
GPKOW	1	DHX16	1	0.166469	Within cluster
HNRNPF	1	SNRPD3	1	0.306706	Within cluster
HNRNPF	1	PRPF19	1	0.37785	Within cluster
HNRNPF	1	SRSF9	1	0.278856	Within cluster
HNRNPF	1	SNRPA	1	0.454414	Within cluster
HNRNPF	1	SRSF6	1	0.235271	Within cluster
HNRNPF	1	SNRPC	1	0.268067	Within cluster
HNRNPF	1	RBM39	1	0.277647	Within cluster
HNRNPF	1	SRSF1	1	0.497468	Within cluster
HNRNPF	1	SNRPF	1	0.379127	Within cluster
HNRNPF	1	SF3B4	1	0.201521	Within cluster
HNRNPF	1	CWF19L2	1	0.254375	Within cluster
HNRNPF	1	U2AF1	1	0.29301	Within cluster
HNRNPF	1	SNRPD1	1	0.333164	Within cluster
HNRNPF	1	LSM3	1	0.284658	Within cluster
HNRNPF	1	U2AF2	1	0.290101	Within cluster
HNRNPF	1	KHDRBS1	1	0.34583	Within cluster
HNRNPF	1	GCFC2	1	0.139499	Within cluster
HNRNPF	1	SRSF7	1	0.257179	Within cluster
HNRNPF	1	RBM10	1	0.315153	Within cluster
HNRNPF	1	SF3B1	1	0.309596	Within cluster
HNRNPF	1	SNRPD2	1	0.328392	Within cluster
HNRNPF	1	PTBP1	1	0.500889	Within cluster
HNRNPF	1	CTNNBL1	1	0.188292	Within cluster
HNRNPF	1	SRSF3	1	0.457257	Within cluster
HNRNPF	1	SRSF4	1	0.263024	Within cluster
HNRNPF	1	SF1	1	0.360599	Within cluster
HNRNPF	1	SRSF2	1	0.495396	Within cluster
HNRNPF	1	SMU1	1	0.208512	Within cluster
HNRNPF	1	TFIP11	1	0.171155	Within cluster
HNRNPF	1	PUF60	1	0.229059	Within cluster
HNRNPF	1	SRSF8	1	0.280204	Within cluster
HNRNPF	1	SRRT	1	0.392674	Within cluster
HNRNPF	1	ERH	1	0.190789	Within cluster
HNRNPF	1	SRSF5	1	0.398381	Within cluster
HNRNPF	1	SNRPE	1	0.259503	Within cluster
HNRNPF	1	SNRNP70	1	0.336119	Within cluster
HNRNPF	1	SRSF10	1	0.422876	Within cluster
HNRNPF	1	TRA2B	1	0.406142	Within cluster
HTATSF1	1	SF3A1	1	0.147244	Within cluster
HTATSF1	1	SNRPD3	1	0.349464	Within cluster
HTATSF1	1	PHF5A	1	0.26854	Within cluster
HTATSF1	1	SF3A2	1	0.112567	Within cluster
HTATSF1	1	SNRPB2	1	0.164543	Within cluster
HTATSF1	1	SUGP1	1	0.195732	Within cluster
HTATSF1	1	LSM7	1	0.276711	Within cluster
HTATSF1	1	RBM39	1	0.0647119	Within cluster
HTATSF1	1	BUD13	1	0.336242	Within cluster
HTATSF1	1	RBM25	1	0.198642	Within cluster
HTATSF1	1	RBM42	1	0.105407	Within cluster
HTATSF1	1	SNRNP40	1	0.107913	Within cluster
HTATSF1	1	PRPF6	1	0.167393	Within cluster
HTATSF1	1	SNRPF	1	0.37823	Within cluster
HTATSF1	1	TXNL4A	1	0.265197	Within cluster
HTATSF1	1	SF3B4	1	0.17692	Within cluster
HTATSF1	1	SNIP1	1	0.186492	Within cluster
HTATSF1	1	LSM6	1	0.219167	Within cluster
HTATSF1	1	TCERG1	1	0.170207	Within cluster
HTATSF1	1	SNRPD1	1	0.343275	Within cluster
HTATSF1	1	SRRM2	1	0.197654	Within cluster
HTATSF1	1	LSM3	1	0.251832	Within cluster
HTATSF1	1	SF3B3	1	0.232037	Within cluster
HTATSF1	1	PPIH	1	0.275216	Within cluster
HTATSF1	1	SART1	1	0.139744	Within cluster
HTATSF1	1	DDX23	1	0.245343	Within cluster
HTATSF1	1	PPP1R8	1	0.255118	Within cluster
HTATSF1	1	USP39	1	0.251795	Within cluster
HTATSF1	1	PRPF3	1	0.307191	Within cluster
HTATSF1	1	SNRNP200	1	0.212136	Within cluster
HTATSF1	1	SF3B2	1	0.183791	Within cluster
HTATSF1	1	PRPF31	1	0.277333	Within cluster
HTATSF1	1	SRRM1	1	0.0995972	Within cluster
HTATSF1	1	SF3B1	1	0.2284	Within cluster
HTATSF1	1	PRPF4B	1	0.235386	Within cluster
HTATSF1	1	RBMX2	1	0.433072	Within cluster
HTATSF1	1	SNRPD2	1	0.194048	Within cluster
HTATSF1	1	SF3B5	1	0.173472	Within cluster
HTATSF1	1	CDC40	1	0.262281	Within cluster
HTATSF1	1	SF3A3	1	0.248671	Within cluster
HTATSF1	1	SRSF4	1	0.163527	Within cluster
HTATSF1	1	PRPF4	1	0.276812	Within cluster
HTATSF1	1	LSM2	1	0.288961	Within cluster
HTATSF1	1	CRNKL1	1	0.174924	Within cluster
HTATSF1	1	SF1	1	0.164402	Within cluster
HTATSF1	1	SMU1	1	0.0842384	Within cluster
HTATSF1	1	PRPF40A	1	0.243809	Within cluster
HTATSF1	1	IK	1	0.0436873	Within cluster
HTATSF1	1	SNRPE	1	0.196335	Within cluster
HTATSF1	1	LSM5	1	0.333183	Within cluster
HTATSF1	1	SNRPB	1	0.303013	Within cluster
HTATSF1	1	DDX46	1	0.343444	Within cluster
HTATSF1	1	LSM4	1	0.363172	Within cluster
HTATSF1	1	PRPF8	1	0.13405	Within cluster
HTATSF1	1	SRRT	1	0.326246	Within cluster
IK	1	GPKOW	1	0.265357	Within cluster
IK	1	AQR	1	0.206258	Within cluster
IK	1	RBM22	1	0.584841	Within cluster
IK	1	SF3A1	1	0.267991	Within cluster
IK	1	SNRPD3	1	0.0498703	Within cluster
IK	1	PHF5A	1	0.056897	Within cluster
IK	1	SF3A2	1	0.234323	Within cluster
IK	1	PRPF19	1	0.161419	Within cluster
IK	1	SNRPB2	1	0.110929	Within cluster
IK	1	SUGP1	1	0.286258	Within cluster
IK	1	LSM7	1	0.168215	Within cluster
IK	1	RBM39	1	0.150517	Within cluster
IK	1	PRPF38A	1	0.293378	Within cluster
IK	1	BUD13	1	0.131568	Within cluster
IK	1	WBP11	1	0.210985	Within cluster
IK	1	RBM25	1	0.00969327	Within cluster
IK	1	SNRNP40	1	0.0861305	Within cluster
IK	1	PRPF6	1	0.289356	Within cluster
IK	1	SNRPF	1	0.0967863	Within cluster
IK	1	MFAP1	1	0.23894	Within cluster
IK	1	TXNL4A	1	-0.0422747	Within cluster
IK	1	SF3B4	1	0.16791	Within cluster
IK	1	ISY1	1	0.241356	Within cluster
IK	1	ZMAT2	1	0.437244	Within cluster
IK	1	SNIP1	1	0.253893	Within cluster
IK	1	LSM6	1	0.174372	Within cluster
IK	1	TCERG1	1	0.338673	Within cluster
IK	1	SNRPD1	1	0.0704996	Within cluster
IK	1	SRRM2	1	0.0549603	Within cluster
IK	1	LSM3	1	0.185528	Within cluster
IK	1	SF3B3	1	0.110453	Within cluster
IK	1	PPIH	1	0.28332	Within cluster
IK	1	SART1	1	0.369577	Within cluster
IK	1	DDX23	1	0.144213	Within cluster
IK	1	PPP1R8	1	0.112475	Within cluster
IK	1	PRPF3	1	0.202116	Within cluster
IK	1	SNRNP200	1	0.165043	Within cluster
IK	1	SF3B2	1	0.232358	Within cluster
IK	1	MAGOHB	1	0.0652802	Within cluster
IK	1	PRPF31	1	0.158491	Within cluster
IK	1	SRRM1	1	0.104181	Within cluster
IK	1	RBM10	1	0.229035	Within cluster
IK	1	SF3B1	1	0.160844	Within cluster
IK	1	PRPF4B	1	0.174524	Within cluster
IK	1	RBMX2	1	0.220496	Within cluster
IK	1	SNRPD2	1	0.181185	Within cluster
IK	1	ZNF830	1	0.220779	Within cluster
IK	1	CTNNBL1	1	0.241716	Within cluster
IK	1	SF3B5	1	0.172666	Within cluster
IK	1	CDC40	1	0.20908	Within cluster
IK	1	RNF113A	1	0.250578	Within cluster
IK	1	CDC5L	1	0.273294	Within cluster
IK	1	C9orf78	1	0.113618	Within cluster
IK	1	PPIE	1	0.126372	Within cluster
IK	1	SF3A3	1	0.306199	Within cluster
IK	1	PPIL1	1	0.0527709	Within cluster
IK	1	PRPF4	1	0.150915	Within cluster
IK	1	LSM2	1	0.145916	Within cluster
IK	1	DHX16	1	0.271315	Within cluster
IK	1	CRNKL1	1	0.167746	Within cluster
IK	1	SF1	1	0.156695	Within cluster
IK	1	CWC27	1	0.343247	Within cluster
IK	1	SMU1	1	0.167804	Within cluster
IK	1	PRPF40A	1	0.0464106	Within cluster
IK	1	CWC22	1	0.151468	Within cluster
IK	1	CWC15	1	0.158825	Within cluster
IK	1	HTATSF1	1	0.0436873	Within cluster
IK	1	SNW1	1	0.141662	Within cluster
IK	1	PQBP1	1	0.246958	Within cluster
IK	1	SRRT	1	0.14876	Within cluster
IK	1	LSM5	1	-0.0150168	Within cluster
IK	1	SNRPE	1	0.0651676	Within cluster
IK	1	SNRPB	1	0.188574	Within cluster
IK	1	LSM4	1	0.0477698	Within cluster
IK	1	PRPF8	1	0.184414	Within cluster
ISY1	1	AQR	1	0.156465	Within cluster
ISY1	1	RBM22	1	0.191512	Within cluster
ISY1	1	SF3A1	1	0.260128	Within cluster
ISY1	1	SNRPD3	1	0.303566	Within cluster
ISY1	1	SF3A2	1	0.195097	Within cluster
ISY1	1	PRPF19	1	0.20286	Within cluster
ISY1	1	SYF2	1	0.21089	Within cluster
ISY1	1	SNRPA	1	0.211816	Within cluster
ISY1	1	SNRPB2	1	0.161802	Within cluster
ISY1	1	RBM39	1	0.158339	Within cluster
ISY1	1	PRPF38A	1	0.342158	Within cluster
ISY1	1	PPIG	1	0.153125	Within cluster
ISY1	1	PPWD1	1	0.213952	Within cluster
ISY1	1	DHX8	1	0.266378	Within cluster
ISY1	1	SNRNP40	1	0.369261	Within cluster
ISY1	1	PRPF6	1	0.275847	Within cluster
ISY1	1	SNRPF	1	0.290523	Within cluster
ISY1	1	DHX38	1	0.282431	Within cluster
ISY1	1	TXNL4A	1	0.0436865	Within cluster
ISY1	1	IK	1	0.241356	Within cluster
ISY1	1	ZMAT2	1	0.074693	Within cluster
ISY1	1	DDX23	1	0.180552	Within cluster
ISY1	1	TCERG1	1	0.198138	Within cluster
ISY1	1	TRNAU1AP	1	0.112611	Within cluster
ISY1	1	U2AF1	1	0.279929	Within cluster
ISY1	1	SF3B3	1	0.221906	Within cluster
ISY1	1	SNRNP48	1	0.198643	Within cluster
ISY1	1	SMU1	1	0.165247	Within cluster
ISY1	1	U2AF2	1	0.213862	Within cluster
ISY1	1	RBMX2	1	0.317869	Within cluster
ISY1	1	SNIP1	1	0.330694	Within cluster
ISY1	1	GCFC2	1	0.0283828	Within cluster
ISY1	1	CWF19L2	1	0.181285	Within cluster
ISY1	1	CWF19L1	1	0.352204	Within cluster
ISY1	1	CTNNBL1	1	0.347341	Within cluster
ISY1	1	TFIP11	1	0.242977	Within cluster
ISY1	1	SNRPD2	1	0.222662	Within cluster
ISY1	1	SNRPD1	1	0.236571	Within cluster
ISY1	1	SNRPB	1	0.249785	Within cluster
ISY1	1	PPIL1	1	0.0557572	Within cluster
ISY1	1	SRRM2	1	0.124341	Within cluster
ISY1	1	SNRPE	1	0.0871387	Within cluster
ISY1	1	ZNF830	1	0.261967	Within cluster
ISY1	1	MAGOHB	1	0.157258	Within cluster
ISY1	1	CWC15	1	0.0633195	Within cluster
ISY1	1	SNW1	1	0.263182	Within cluster
ISY1	1	CWC25	1	0.313558	Within cluster
ISY1	1	CDC40	1	0.219152	Within cluster
ISY1	1	CWC22	1	0.0895968	Within cluster
ISY1	1	PPIE	1	0.306193	Within cluster
ISY1	1	CDC5L	1	0.266486	Within cluster
ISY1	1	SNRNP200	1	0.191315	Within cluster
ISY1	1	CRNKL1	1	0.0646728	Within cluster
ISY1	1	PRPF8	1	0.154549	Within cluster
KHDRBS1	1	SF3A1	1	0.479481	Within cluster
KHDRBS1	1	SNRPD3	1	0.349098	Within cluster
KHDRBS1	1	SNRPA	1	0.655571	Within cluster
KHDRBS1	1	SRSF6	1	0.26758	Within cluster
KHDRBS1	1	RBM39	1	0.16881	Within cluster
KHDRBS1	1	SRSF1	1	0.581859	Within cluster
KHDRBS1	1	WBP11	1	0.300411	Within cluster
KHDRBS1	1	SNRNP40	1	0.415655	Within cluster
KHDRBS1	1	SNRPF	1	0.471683	Within cluster
KHDRBS1	1	MFAP1	1	0.253613	Within cluster
KHDRBS1	1	U2AF1	1	0.4754	Within cluster
KHDRBS1	1	U2AF2	1	0.367264	Within cluster
KHDRBS1	1	SF3A3	1	0.521995	Within cluster
KHDRBS1	1	SNRPE	1	0.285863	Within cluster
KHDRBS1	1	SNRPD2	1	0.371102	Within cluster
KHDRBS1	1	RBM17	1	0.38529	Within cluster
KHDRBS1	1	SNRPB	1	0.401375	Within cluster
KHDRBS1	1	ERH	1	0.396832	Within cluster
KHDRBS1	1	SRRT	1	0.500573	Within cluster
KHDRBS1	1	CTNNBL1	1	0.312413	Within cluster
KHDRBS1	1	SF1	1	0.496687	Within cluster
KHDRBS1	1	SF3B1	1	0.394268	Within cluster
KHDRBS1	1	SNRNP70	1	0.407	Within cluster
KHDRBS1	1	SRSF2	1	0.570769	Within cluster
KHDRBS1	1	TRA2B	1	0.536708	Within cluster
KHDRBS1	1	HNRNPF	1	0.34583	Within cluster
KHDRBS1	1	SRSF3	1	0.546426	Within cluster
KHDRBS1	1	PTBP1	1	0.530772	Within cluster
LSM10	1	AQR	1	-0.11932	Within cluster
LSM10	1	RBM22	1	0.0731864	Within cluster
LSM10	1	SF3A1	1	0.264775	Within cluster
LSM10	1	SNRPD3	1	0.186902	Within cluster
LSM10	1	PHF5A	1	0.288513	Within cluster
LSM10	1	SF3A2	1	0.0675721	Within cluster
LSM10	1	PRPF19	1	0.289659	Within cluster
LSM10	1	SYF2	1	0.0582168	Within cluster
LSM10	1	SNRPA	1	0.121926	Within cluster
LSM10	1	SNRPC	1	0.370022	Within cluster
LSM10	1	SNRPB2	1	0.142524	Within cluster
LSM10	1	LSM7	1	0.198607	Within cluster
LSM10	1	BUD13	1	0.0583097	Within cluster
LSM10	1	RBM25	1	-0.144421	Within cluster
LSM10	1	SNRNP40	1	0.124983	Within cluster
LSM10	1	PRPF6	1	0.0257431	Within cluster
LSM10	1	SNRPF	1	0.206824	Within cluster
LSM10	1	MFAP1	1	0.167933	Within cluster
LSM10	1	SF3B4	1	0.146093	Within cluster
LSM10	1	ZMAT2	1	0.106749	Within cluster
LSM10	1	CWF19L2	1	0.0271992	Within cluster
LSM10	1	LSM11	1	0.135595	Within cluster
LSM10	1	LUC7L	1	0.0954693	Within cluster
LSM10	1	SNIP1	1	0.227097	Within cluster
LSM10	1	LSM6	1	0.16103	Within cluster
LSM10	1	TCERG1	1	-0.117289	Within cluster
LSM10	1	SRRM2	1	0.0058146	Within cluster
LSM10	1	LSM3	1	0.300141	Within cluster
LSM10	1	SF3B3	1	0.0824136	Within cluster
LSM10	1	SART1	1	0.0735019	Within cluster
LSM10	1	PRPF3	1	0.0668817	Within cluster
LSM10	1	SNRNP200	1	-0.0971202	Within cluster
LSM10	1	SF3B2	1	0.081657	Within cluster
LSM10	1	PPIL1	1	0.264713	Within cluster
LSM10	1	PRPF4	1	0.199524	Within cluster
LSM10	1	RBMX2	1	0.151105	Within cluster
LSM10	1	CWC22	1	0.0301825	Within cluster
LSM10	1	CWC27	1	0.233423	Within cluster
LSM10	1	SNRNP48	1	0.0931585	Within cluster
LSM10	1	RNF113A	1	0.172982	Within cluster
LSM10	1	LUC7L2	1	-0.0677556	Within cluster
LSM10	1	CWC25	1	0.0303177	Within cluster
LSM10	1	TFIP11	1	0.220511	Within cluster
LSM10	1	RNPC3	1	-0.0775089	Within cluster
LSM10	1	SF3B1	1	-0.096698	Within cluster
LSM10	1	PRPF39	1	-0.216387	Within cluster
LSM10	1	SNRNP70	1	0.22955	Within cluster
LSM10	1	CDC40	1	0.210686	Within cluster
LSM10	1	SNRNP35	1	0.109705	Within cluster
LSM10	1	LSM5	1	0.164429	Within cluster
LSM10	1	SNW1	1	-0.12683	Within cluster
LSM10	1	PRPF31	1	0.331288	Within cluster
LSM10	1	SF3B5	1	0.319976	Within cluster
LSM10	1	CWC15	1	0.142497	Within cluster
LSM10	1	LSM2	1	0.259349	Within cluster
LSM10	1	LSM4	1	0.159475	Within cluster
LSM10	1	DDX46	1	0.101715	Within cluster
LSM10	1	CDC5L	1	0.109401	Within cluster
LSM10	1	CRNKL1	1	-0.0193013	Within cluster
LSM10	1	PRPF8	1	0.0377411	Within cluster
LSM10	1	SF3A3	1	0.289408	Within cluster
LSM10	1	CLNS1A	1	-0.0196898	Within cluster
LSM10	1	SNRPD2	1	0.228453	Within cluster
LSM10	1	SNRPB	1	0.161664	Within cluster
LSM10	1	SNRPE	1	0.0085998	Within cluster
LSM11	1	SNRPD3	1	0.183114	Within cluster
LSM11	1	SNRPF	1	0.310462	Within cluster
LSM11	1	GEMIN7	1	0.198781	Within cluster
LSM11	1	CLNS1A	1	0.238176	Within cluster
LSM11	1	DDX20	1	0.32104	Within cluster
LSM11	1	SNRPB	1	0.289084	Within cluster
LSM11	1	SNRPE	1	0.0858402	Within cluster
LSM11	1	LSM10	1	0.135595	Within cluster
LSM2	1	RBM22	1	0.186061	Within cluster
LSM2	1	SF3A1	1	0.352935	Within cluster
LSM2	1	SNRPD3	1	0.393896	Within cluster
LSM2	1	PHF5A	1	0.349885	Within cluster
LSM2	1	PNN	1	0.213395	Within cluster
LSM2	1	SF3A2	1	0.347137	Within cluster
LSM2	1	SNRPA	1	0.437423	Within cluster
LSM2	1	SNRPC	1	0.603722	Within cluster
LSM2	1	SNRPB2	1	0.175177	Within cluster
LSM2	1	SUGP1	1	0.351479	Within cluster
LSM2	1	LSM7	1	0.476376	Within cluster
LSM2	1	RBM39	1	0.160406	Within cluster
LSM2	1	PRPF38A	1	0.438121	Within cluster
LSM2	1	SRSF1	1	0.354575	Within cluster
LSM2	1	BUD13	1	0.463172	Within cluster
LSM2	1	WBP11	1	0.21417	Within cluster
LSM2	1	RBM42	1	0.0705436	Within cluster
LSM2	1	ACIN1	1	0.262239	Within cluster
LSM2	1	SNRNP40	1	0.478358	Within cluster
LSM2	1	PRPF6	1	0.158243	Within cluster
LSM2	1	SNRPF	1	0.408332	Within cluster
LSM2	1	MFAP1	1	0.178102	Within cluster
LSM2	1	TXNL4B	1	0.182361	Within cluster
LSM2	1	TXNL4A	1	0.318629	Within cluster
LSM2	1	SF3B4	1	0.0988135	Within cluster
LSM2	1	ZMAT2	1	-0.0619869	Within cluster
LSM2	1	GEMIN6	1	0.232555	Within cluster
LSM2	1	SNIP1	1	0.283665	Within cluster
LSM2	1	LSM6	1	0.354245	Within cluster
LSM2	1	TCERG1	1	0.304484	Within cluster
LSM2	1	SNRPD1	1	0.457676	Within cluster
LSM2	1	SRRM2	1	0.136519	Within cluster
LSM2	1	LSM3	1	0.228883	Within cluster
LSM2	1	SF3B3	1	0.213503	Within cluster
LSM2	1	PPIH	1	0.444712	Within cluster
LSM2	1	MEPCE	1	0.157888	Within cluster
LSM2	1	SART1	1	0.276279	Within cluster
LSM2	1	DDX23	1	0.218402	Within cluster
LSM2	1	PPP1R8	1	0.331229	Within cluster
LSM2	1	USP39	1	0.280377	Within cluster
LSM2	1	PRPF3	1	0.239391	Within cluster
LSM2	1	SNRNP200	1	0.285581	Within cluster
LSM2	1	SF3B2	1	0.328899	Within cluster
LSM2	1	MAGOHB	1	0.298291	Within cluster
LSM2	1	LSM10	1	0.259349	Within cluster
LSM2	1	PRPF31	1	0.239658	Within cluster
LSM2	1	SRRM1	1	0.38396	Within cluster
LSM2	1	SF3B1	1	0.143987	Within cluster
LSM2	1	PRPF4B	1	0.408106	Within cluster
LSM2	1	RBMX2	1	0.332892	Within cluster
LSM2	1	SNRPD2	1	0.382404	Within cluster
LSM2	1	SF3B5	1	0.368602	Within cluster
LSM2	1	DDX20	1	0.224667	Within cluster
LSM2	1	RNF113A	1	0.215463	Within cluster
LSM2	1	CDC5L	1	0.466709	Within cluster
LSM2	1	SF3A3	1	0.426688	Within cluster
LSM2	1	PPIL1	1	0.323773	Within cluster
LSM2	1	PRPF4	1	0.251142	Within cluster
LSM2	1	HTATSF1	1	0.288961	Within cluster
LSM2	1	PQBP1	1	0.310285	Within cluster
LSM2	1	SF1	1	0.425569	Within cluster
LSM2	1	CWC15	1	0.160747	Within cluster
LSM2	1	CLNS1A	1	0.295545	Within cluster
LSM2	1	SNW1	1	0.268901	Within cluster
LSM2	1	CWC22	1	0.158441	Within cluster
LSM2	1	SNRNP70	1	0.315485	Within cluster
LSM2	1	DHX16	1	0.397623	Within cluster
LSM2	1	CWC27	1	0.197798	Within cluster
LSM2	1	CRNKL1	1	0.143724	Within cluster
LSM2	1	SMU1	1	0.228335	Within cluster
LSM2	1	IK	1	0.145916	Within cluster
LSM2	1	SART3	1	0.370992	Within cluster
LSM2	1	PRPF8	1	0.210493	Within cluster
LSM2	1	LSM5	1	0.239908	Within cluster
LSM2	1	LSM4	1	0.388938	Within cluster
LSM2	1	SNRPE	1	0.232225	Within cluster
LSM2	1	SNRPB	1	0.311223	Within cluster
LSM3	1	RBM22	1	0.345116	Within cluster
LSM3	1	SF3A1	1	0.210694	Within cluster
LSM3	1	SNRPD3	1	0.342738	Within cluster
LSM3	1	PHF5A	1	0.339556	Within cluster
LSM3	1	PNN	1	0.169409	Within cluster
LSM3	1	SF3A2	1	0.0878244	Within cluster
LSM3	1	PRPF19	1	0.426498	Within cluster
LSM3	1	SNRPA	1	0.312844	Within cluster
LSM3	1	SNRPC	1	0.38625	Within cluster
LSM3	1	SNRPB2	1	0.210906	Within cluster
LSM3	1	SUGP1	1	0.260937	Within cluster
LSM3	1	LSM7	1	0.343681	Within cluster
LSM3	1	PRPF38A	1	0.358778	Within cluster
LSM3	1	SRSF1	1	0.379395	Within cluster
LSM3	1	BUD13	1	0.270686	Within cluster
LSM3	1	WBP11	1	0.235368	Within cluster
LSM3	1	RBM42	1	0.197473	Within cluster
LSM3	1	ACIN1	1	0.0828993	Within cluster
LSM3	1	SNRNP40	1	0.13261	Within cluster
LSM3	1	PRPF6	1	0.169973	Within cluster
LSM3	1	SNRPF	1	0.419214	Within cluster
LSM3	1	MFAP1	1	0.26722	Within cluster
LSM3	1	TXNL4B	1	0.25727	Within cluster
LSM3	1	TXNL4A	1	0.308268	Within cluster
LSM3	1	SF3B4	1	0.19183	Within cluster
LSM3	1	ZMAT2	1	0.239705	Within cluster
LSM3	1	SNIP1	1	0.125179	Within cluster
LSM3	1	LSM6	1	0.417572	Within cluster
LSM3	1	TCERG1	1	0.218781	Within cluster
LSM3	1	SNRPD1	1	0.442767	Within cluster
LSM3	1	SRRM2	1	0.104359	Within cluster
LSM3	1	CTNNBL1	1	0.278328	Within cluster
LSM3	1	TRA2B	1	0.446436	Within cluster
LSM3	1	HNRNPF	1	0.284658	Within cluster
LSM3	1	U2AF2	1	0.329009	Within cluster
LSM3	1	PQBP1	1	0.314423	Within cluster
LSM3	1	HTATSF1	1	0.251832	Within cluster
LSM3	1	SRSF3	1	0.369612	Within cluster
LSM3	1	PTBP1	1	0.25512	Within cluster
LSM3	1	SF1	1	0.070913	Within cluster
LSM3	1	ERH	1	0.216023	Within cluster
LSM3	1	PPP1R8	1	0.390743	Within cluster
LSM3	1	MEPCE	1	0.155504	Within cluster
LSM3	1	SRRM1	1	0.0859055	Within cluster
LSM3	1	CDC5L	1	0.294683	Within cluster
LSM3	1	PRPF4B	1	0.212401	Within cluster
LSM3	1	CLNS1A	1	0.164325	Within cluster
LSM3	1	SNRNP70	1	0.305202	Within cluster
LSM3	1	CWC15	1	0.283265	Within cluster
LSM3	1	RNF113A	1	0.126259	Within cluster
LSM3	1	SNW1	1	0.0140255	Within cluster
LSM3	1	CWC27	1	0.277945	Within cluster
LSM3	1	DHX16	1	0.142868	Within cluster
LSM3	1	CRNKL1	1	0.161914	Within cluster
LSM3	1	CWC22	1	0.16054	Within cluster
LSM3	1	LSM10	1	0.300141	Within cluster
LSM3	1	RBMX2	1	0.105812	Within cluster
LSM3	1	MAGOHB	1	0.33208	Within cluster
LSM3	1	SART3	1	0.233032	Within cluster
LSM3	1	PPIH	1	0.487385	Within cluster
[truncated: 135,823 more rows]

## Sheet: Network_4
source_node	source_cluster	target_node	target_cluster	edge_values	edge_type
AURKA	1	TRIP13	1	0.465065	Within cluster
AURKA	1	CDC6	1	0.310949	Within cluster
AURKA	1	DTL	1	0.111316	Within cluster
AURKA	1	CENPW	1	0.389519	Within cluster
AURKA	1	SKA1	1	0.136362	Within cluster
AURKA	1	SPC25	1	0.455018	Within cluster
AURKA	1	SKA3	1	0.277407	Within cluster
AURKA	1	NCAPG2	1	0.218795	Within cluster
AURKA	1	KNTC1	1	-0.0094802	Within cluster
AURKA	1	MCM10	1	0.195905	Within cluster
AURKA	1	GTSE1	1	0.385554	Within cluster
AURKA	1	RAD51AP1	1	0.212373	Within cluster
AURKA	1	CDT1	1	0.119682	Within cluster
AURKA	1	PLK4	1	0.212366	Within cluster
AURKA	1	OIP5	1	0.377375	Within cluster
AURKA	1	NCAPD2	1	0.293482	Within cluster
AURKA	1	CDCA2	1	0.352767	Within cluster
AURKA	1	KIF14	1	0.334437	Within cluster
AURKA	1	SMC4	1	0.25352	Within cluster
AURKA	1	CDC45	1	0.251859	Within cluster
AURKA	1	SMC2	1	0.2582	Within cluster
AURKA	1	TYMS	1	0.182459	Within cluster
AURKA	1	CHEK1	1	0.187183	Within cluster
AURKA	1	ESPL1	1	0.237662	Within cluster
AURKA	1	MAPRE1	1	0.417809	Within cluster
AURKA	1	ZWINT	1	0.269082	Within cluster
AURKA	1	CCNF	1	0.318454	Within cluster
AURKA	1	FOXM1	1	0.353434	Within cluster
AURKA	1	CKS2	1	0.415837	Within cluster
AURKA	1	NCAPH	1	0.348376	Within cluster
AURKA	1	NEK2	1	0.363312	Within cluster
AURKA	1	CDC25C	1	0.45229	Within cluster
AURKA	1	MYBL2	1	0.30336	Within cluster
AURKA	1	MKI67	1	0.286628	Within cluster
AURKA	1	HJURP	1	0.438488	Within cluster
AURKA	1	CDCA5	1	0.323974	Within cluster
AURKA	1	RACGAP1	1	0.410114	Within cluster
AURKA	1	RRM2	1	0.392709	Within cluster
AURKA	1	NUF2	1	0.269581	Within cluster
AURKA	1	PRC1	1	0.438269	Within cluster
AURKA	1	AURKB	1	0.422381	Within cluster
AURKA	1	BUB1B	1	0.267783	Within cluster
AURKA	1	MAD2L1	1	0.235765	Within cluster
AURKA	1	NDC80	1	0.367611	Within cluster
AURKA	1	CCNA2	1	0.383309	Within cluster
AURKA	1	CDK1	1	0.320247	Within cluster
AURKA	1	CDCA8	1	0.388579	Within cluster
AURKA	1	NCAPG	1	0.358754	Within cluster
AURKA	1	CENPA	1	0.493698	Within cluster
AURKA	1	TOP2A	1	0.319623	Within cluster
AURKA	1	PTTG1	1	0.487787	Within cluster
AURKA	1	BUB1	1	0.343493	Within cluster
AURKA	1	KIF11	1	0.209778	Within cluster
AURKA	1	CKAP5	1	0.161129	Within cluster
AURKA	1	BORA	1	0.284162	Within cluster
AURKA	1	CCNB1	1	0.580801	Within cluster
AURKA	1	UBE2C	1	0.58282	Within cluster
AURKA	1	CCNB2	1	0.41428	Within cluster
AURKA	1	BIRC5	1	0.438887	Within cluster
AURKA	1	INCENP	1	0.261358	Within cluster
AURKA	1	CDC20	1	0.598398	Within cluster
AURKA	1	PLK1	1	0.416889	Within cluster
AURKA	1	TACC3	1	0.299308	Within cluster
AURKA	1	TPX2	1	0.568294	Within cluster
AURKB	1	TRIP13	1	0.426331	Within cluster
AURKB	1	CDC6	1	0.377026	Within cluster
AURKB	1	CENPM	1	0.473021	Within cluster
AURKB	1	AURKA	1	0.422381	Within cluster
AURKB	1	MYBL2	1	0.483663	Within cluster
AURKB	1	OIP5	1	0.454849	Within cluster
AURKB	1	NCAPH	1	0.629248	Within cluster
AURKB	1	MND1	1	0.46013	Within cluster
AURKB	1	NCAPG	1	0.566859	Within cluster
AURKB	1	CCNB1	1	0.408142	Within cluster
AURKB	1	ESPL1	1	0.527671	Within cluster
AURKB	1	KIF11	1	0.408183	Within cluster
AURKB	1	NDC80	1	0.464952	Within cluster
AURKB	1	PLK4	1	0.493394	Within cluster
AURKB	1	NUF2	1	0.417319	Within cluster
AURKB	1	CDCA5	1	0.582321	Within cluster
AURKB	1	SPC25	1	0.528858	Within cluster
AURKB	1	SKA1	1	0.362956	Within cluster
AURKB	1	SMC2	1	0.383413	Within cluster
AURKB	1	BUB1B	1	0.518665	Within cluster
AURKB	1	CCNB2	1	0.553865	Within cluster
AURKB	1	MAD2L1	1	0.461558	Within cluster
AURKB	1	PLK1	1	0.573823	Within cluster
AURKB	1	TPX2	1	0.580396	Within cluster
AURKB	1	CDT1	1	0.507042	Within cluster
AURKB	1	BIRC5	1	0.530088	Within cluster
AURKB	1	BUB1	1	0.629298	Within cluster
AURKB	1	CDC25A	1	0.469907	Within cluster
AURKB	1	CENPW	1	0.522898	Within cluster
AURKB	1	KNTC1	1	0.323332	Within cluster
AURKB	1	NCAPG2	1	0.366607	Within cluster
AURKB	1	ERCC6L	1	0.468593	Within cluster
AURKB	1	NUDC	1	0.408023	Within cluster
AURKB	1	DTL	1	0.47172	Within cluster
AURKB	1	MCM10	1	0.466267	Within cluster
AURKB	1	TYMS	1	0.453309	Within cluster
AURKB	1	TACC3	1	0.519572	Within cluster
AURKB	1	CHEK1	1	0.473175	Within cluster
AURKB	1	CDCA2	1	0.54851	Within cluster
AURKB	1	NEK2	1	0.47793	Within cluster
AURKB	1	SKA3	1	0.530018	Within cluster
AURKB	1	CCNF	1	0.579238	Within cluster
AURKB	1	NCAPD2	1	0.553505	Within cluster
AURKB	1	KIF14	1	0.396995	Within cluster
AURKB	1	RRM2	1	0.475529	Within cluster
AURKB	1	GTSE1	1	0.535652	Within cluster
AURKB	1	CDC25C	1	0.510102	Within cluster
AURKB	1	PRC1	1	0.344461	Within cluster
AURKB	1	MKI67	1	0.498212	Within cluster
AURKB	1	SMC4	1	0.356043	Within cluster
AURKB	1	FOXM1	1	0.435149	Within cluster
AURKB	1	MAPRE1	1	0.383253	Within cluster
AURKB	1	CDC45	1	0.517338	Within cluster
AURKB	1	HJURP	1	0.519993	Within cluster
AURKB	1	ZWINT	1	0.39202	Within cluster
AURKB	1	BUB3	1	0.209944	Within cluster
AURKB	1	PTTG1	1	0.501791	Within cluster
AURKB	1	UBE2C	1	0.443548	Within cluster
AURKB	1	RACGAP1	1	0.407905	Within cluster
AURKB	1	TOP2A	1	0.433033	Within cluster
AURKB	1	CCNA2	1	0.566427	Within cluster
AURKB	1	CDK1	1	0.451085	Within cluster
AURKB	1	CENPA	1	0.557905	Within cluster
AURKB	1	CDC20	1	0.526118	Within cluster
AURKB	1	INCENP	1	0.608129	Within cluster
AURKB	1	CDCA8	1	0.609558	Within cluster
BIRC5	1	TRIP13	1	0.490396	Within cluster
BIRC5	1	CDC6	1	0.435829	Within cluster
BIRC5	1	CENPM	1	0.453068	Within cluster
BIRC5	1	AURKA	1	0.438887	Within cluster
BIRC5	1	MYBL2	1	0.371904	Within cluster
BIRC5	1	OIP5	1	0.479561	Within cluster
BIRC5	1	RAD51AP1	1	0.292619	Within cluster
BIRC5	1	NCAPH	1	0.530451	Within cluster
BIRC5	1	MND1	1	0.369642	Within cluster
BIRC5	1	NCAPG	1	0.470245	Within cluster
BIRC5	1	CCNB1	1	0.451936	Within cluster
BIRC5	1	ESPL1	1	0.448958	Within cluster
BIRC5	1	KIF11	1	0.395932	Within cluster
BIRC5	1	NDC80	1	0.400255	Within cluster
BIRC5	1	PLK4	1	0.452911	Within cluster
BIRC5	1	NUF2	1	0.409568	Within cluster
BIRC5	1	CDCA5	1	0.517125	Within cluster
BIRC5	1	SPC25	1	0.51118	Within cluster
BIRC5	1	SKA1	1	0.377152	Within cluster
BIRC5	1	SMC2	1	0.360779	Within cluster
BIRC5	1	BUB1B	1	0.50679	Within cluster
BIRC5	1	CCNB2	1	0.509176	Within cluster
BIRC5	1	MIS18A	1	0.405134	Within cluster
BIRC5	1	MAD2L1	1	0.473636	Within cluster
BIRC5	1	PLK1	1	0.500519	Within cluster
BIRC5	1	TPX2	1	0.486659	Within cluster
BIRC5	1	CDT1	1	0.316939	Within cluster
BIRC5	1	NUDC	1	0.419475	Within cluster
BIRC5	1	KNTC1	1	0.225031	Within cluster
BIRC5	1	NCAPD2	1	0.400074	Within cluster
BIRC5	1	DTL	1	0.432598	Within cluster
BIRC5	1	SKA3	1	0.423358	Within cluster
BIRC5	1	CCNF	1	0.482708	Within cluster
BIRC5	1	NCAPG2	1	0.401475	Within cluster
BIRC5	1	ESCO2	1	0.38218	Within cluster
BIRC5	1	CDCA2	1	0.476882	Within cluster
BIRC5	1	BUB3	1	0.213837	Within cluster
BIRC5	1	MCM10	1	0.395628	Within cluster
BIRC5	1	CENPK	1	0.279835	Within cluster
BIRC5	1	TACC3	1	0.490105	Within cluster
BIRC5	1	SMC4	1	0.346766	Within cluster
BIRC5	1	KIF14	1	0.397042	Within cluster
BIRC5	1	CENPW	1	0.472474	Within cluster
BIRC5	1	CKS2	1	0.377018	Within cluster
BIRC5	1	CDC25C	1	0.461181	Within cluster
BIRC5	1	CHEK1	1	0.359765	Within cluster
BIRC5	1	RACGAP1	1	0.493225	Within cluster
BIRC5	1	GTSE1	1	0.550486	Within cluster
BIRC5	1	TYMS	1	0.452176	Within cluster
BIRC5	1	CDC45	1	0.43339	Within cluster
BIRC5	1	RRM2	1	0.470313	Within cluster
BIRC5	1	HJURP	1	0.498555	Within cluster
BIRC5	1	ZWINT	1	0.426709	Within cluster
BIRC5	1	PTTG1	1	0.519225	Within cluster
BIRC5	1	MKI67	1	0.41724	Within cluster
BIRC5	1	PRC1	1	0.462542	Within cluster
BIRC5	1	NEK2	1	0.483445	Within cluster
BIRC5	1	CENPA	1	0.573871	Within cluster
BIRC5	1	CCNA2	1	0.508009	Within cluster
BIRC5	1	FOXM1	1	0.505635	Within cluster
BIRC5	1	TOP2A	1	0.429066	Within cluster
BIRC5	1	BUB1	1	0.492523	Within cluster
BIRC5	1	UBE2C	1	0.46145	Within cluster
BIRC5	1	CDC20	1	0.529245	Within cluster
BIRC5	1	CDK1	1	0.405146	Within cluster
BIRC5	1	AURKB	1	0.530088	Within cluster
BIRC5	1	INCENP	1	0.504164	Within cluster
BIRC5	1	CDCA8	1	0.572734	Within cluster
BORA	1	AURKA	1	0.284162	Within cluster
BORA	1	NCAPG	1	0.358071	Within cluster
BORA	1	CCNB1	1	0.262264	Within cluster
BORA	1	KIF11	1	0.316018	Within cluster
BORA	1	NDC80	1	0.328523	Within cluster
BORA	1	PLK4	1	0.456869	Within cluster
BORA	1	BUB1B	1	0.389951	Within cluster
BORA	1	CCNB2	1	0.422578	Within cluster
BORA	1	MAD2L1	1	0.361068	Within cluster
BORA	1	PLK1	1	0.372354	Within cluster
BORA	1	BUB1	1	0.395377	Within cluster
BORA	1	ZWILCH	1	0.283557	Within cluster
BORA	1	SKA3	1	0.528079	Within cluster
BORA	1	NEK2	1	0.374882	Within cluster
BORA	1	CDCA8	1	0.362273	Within cluster
BORA	1	MAPRE1	1	0.200225	Within cluster
BORA	1	INCENP	1	0.401017	Within cluster
BORA	1	CDK1	1	0.367175	Within cluster
BORA	1	RACGAP1	1	0.257778	Within cluster
BORA	1	CKAP5	1	0.311921	Within cluster
BORA	1	CCNA2	1	0.439246	Within cluster
BUB1	1	TRIP13	1	0.343037	Within cluster
BUB1	1	CDC6	1	0.376202	Within cluster
BUB1	1	AURKA	1	0.343493	Within cluster
BUB1	1	MYBL2	1	0.416783	Within cluster
BUB1	1	OIP5	1	0.455225	Within cluster
BUB1	1	RAD51AP1	1	0.475184	Within cluster
BUB1	1	NCAPH	1	0.659029	Within cluster
BUB1	1	MND1	1	0.538129	Within cluster
BUB1	1	NCAPG	1	0.626652	Within cluster
BUB1	1	CCNB1	1	0.416153	Within cluster
BUB1	1	ESPL1	1	0.462435	Within cluster
BUB1	1	KIF11	1	0.463536	Within cluster
BUB1	1	NDC80	1	0.525585	Within cluster
BUB1	1	PLK4	1	0.663995	Within cluster
BUB1	1	NUF2	1	0.536255	Within cluster
BUB1	1	CDCA5	1	0.556857	Within cluster
BUB1	1	SPC25	1	0.574547	Within cluster
BUB1	1	CENPH	1	0.361244	Within cluster
BUB1	1	SKA1	1	0.380723	Within cluster
BUB1	1	SMC2	1	0.459487	Within cluster
BUB1	1	BUB1B	1	0.524453	Within cluster
BUB1	1	CCNB2	1	0.500606	Within cluster
BUB1	1	MAD2L1	1	0.570456	Within cluster
BUB1	1	PLK1	1	0.59766	Within cluster
BUB1	1	TPX2	1	0.590902	Within cluster
BUB1	1	CDT1	1	0.473658	Within cluster
BUB1	1	BIRC5	1	0.492523	Within cluster
BUB1	1	STIL	1	0.531731	Within cluster
BUB1	1	BORA	1	0.395377	Within cluster
BUB1	1	CDC25A	1	0.495857	Within cluster
BUB1	1	CENPW	1	0.444457	Within cluster
BUB1	1	MIS18BP1	1	0.383752	Within cluster
BUB1	1	GTSE1	1	0.433396	Within cluster
BUB1	1	CENPK	1	0.428894	Within cluster
BUB1	1	NCAPD2	1	0.489032	Within cluster
BUB1	1	CCNF	1	0.467673	Within cluster
BUB1	1	MCM10	1	0.452079	Within cluster
BUB1	1	NCAPG2	1	0.485193	Within cluster
BUB1	1	ERCC6L	1	0.500103	Within cluster
BUB1	1	PRC1	1	0.229557	Within cluster
BUB1	1	SMC4	1	0.442175	Within cluster
BUB1	1	CKS2	1	0.454631	Within cluster
BUB1	1	DTL	1	0.501987	Within cluster
BUB1	1	TACC3	1	0.527109	Within cluster
BUB1	1	KIF14	1	0.419013	Within cluster
BUB1	1	ESCO2	1	0.437526	Within cluster
BUB1	1	FOXM1	1	0.327085	Within cluster
BUB1	1	RRM2	1	0.468874	Within cluster
BUB1	1	KNTC1	1	0.419783	Within cluster
BUB1	1	PMF1	1	0.360671	Within cluster
BUB1	1	SKA3	1	0.496613	Within cluster
BUB1	1	RACGAP1	1	0.435565	Within cluster
BUB1	1	TYMS	1	0.484263	Within cluster
BUB1	1	INCENP	1	0.537419	Within cluster
BUB1	1	NUDC	1	0.343966	Within cluster
BUB1	1	ZWILCH	1	0.482141	Within cluster
BUB1	1	NSL1	1	0.347848	Within cluster
BUB1	1	CDCA2	1	0.579558	Within cluster
BUB1	1	MIS12	1	0.274741	Within cluster
BUB1	1	CDC25C	1	0.455668	Within cluster
BUB1	1	HJURP	1	0.542994	Within cluster
BUB1	1	CDC45	1	0.432363	Within cluster
BUB1	1	NEK2	1	0.501763	Within cluster
BUB1	1	DSN1	1	0.3066	Within cluster
BUB1	1	CHEK1	1	0.62099	Within cluster
BUB1	1	UBE2C	1	0.289789	Within cluster
BUB1	1	PTTG1	1	0.450701	Within cluster
BUB1	1	MKI67	1	0.454791	Within cluster
BUB1	1	CENPA	1	0.565088	Within cluster
BUB1	1	CDCA8	1	0.626966	Within cluster
BUB1	1	CCNA2	1	0.608899	Within cluster
BUB1	1	TOP2A	1	0.475197	Within cluster
BUB1	1	ZWINT	1	0.446326	Within cluster
BUB1	1	AURKB	1	0.629298	Within cluster
BUB1	1	CDK1	1	0.472694	Within cluster
BUB1	1	CDC20	1	0.459738	Within cluster
BUB1	1	BUB3	1	0.260634	Within cluster
BUB1B	1	TRIP13	1	0.333096	Within cluster
BUB1B	1	ZW10	1	0.252215	Within cluster
BUB1B	1	CDC6	1	0.43993	Within cluster
BUB1B	1	CENPM	1	0.483975	Within cluster
BUB1B	1	AURKA	1	0.267783	Within cluster
BUB1B	1	MYBL2	1	0.49026	Within cluster
BUB1B	1	OIP5	1	0.632326	Within cluster
BUB1B	1	RAD51AP1	1	0.459648	Within cluster
BUB1B	1	NCAPH	1	0.677708	Within cluster
BUB1B	1	MND1	1	0.522907	Within cluster
BUB1B	1	NCAPG	1	0.580667	Within cluster
BUB1B	1	CCNB1	1	0.36566	Within cluster
BUB1B	1	ESPL1	1	0.591993	Within cluster
BUB1B	1	KIF11	1	0.592679	Within cluster
BUB1B	1	NDC80	1	0.462876	Within cluster
BUB1B	1	PLK4	1	0.594572	Within cluster
BUB1B	1	NUF2	1	0.545117	Within cluster
BUB1B	1	CDCA5	1	0.580609	Within cluster
BUB1B	1	SPC25	1	0.49426	Within cluster
BUB1B	1	CENPH	1	0.47653	Within cluster
BUB1B	1	SKA1	1	0.494141	Within cluster
BUB1B	1	SMC2	1	0.592068	Within cluster
BUB1B	1	MIS18A	1	0.510162	Within cluster
BUB1B	1	CENPW	1	0.458415	Within cluster
BUB1B	1	ITGB3BP	1	0.424729	Within cluster
BUB1B	1	BORA	1	0.389951	Within cluster
BUB1B	1	GTSE1	1	0.578645	Within cluster
BUB1B	1	STIL	1	0.449089	Within cluster
BUB1B	1	CENPL	1	0.42395	Within cluster
BUB1B	1	CDT1	1	0.459024	Within cluster
BUB1B	1	CDC25A	1	0.542177	Within cluster
BUB1B	1	NCAPD2	1	0.445917	Within cluster
BUB1B	1	CKS2	1	0.35168	Within cluster
BUB1B	1	CENPQ	1	0.383531	Within cluster
BUB1B	1	NUDC	1	0.404752	Within cluster
BUB1B	1	NSL1	1	0.434719	Within cluster
BUB1B	1	ESCO2	1	0.478943	Within cluster
BUB1B	1	CENPO	1	0.436493	Within cluster
BUB1B	1	MAPRE1	1	0.243108	Within cluster
BUB1B	1	TYMS	1	0.477176	Within cluster
BUB1B	1	NCAPG2	1	0.462491	Within cluster
BUB1B	1	CCNF	1	0.541657	Within cluster
BUB1B	1	PMF1	1	0.287914	Within cluster
BUB1B	1	SMC4	1	0.550709	Within cluster
BUB1B	1	KIF2A	1	0.416376	Within cluster
BUB1B	1	MCM10	1	0.578028	Within cluster
BUB1B	1	CDC25C	1	0.384596	Within cluster
BUB1B	1	DTL	1	0.566531	Within cluster
BUB1B	1	CDC45	1	0.500558	Within cluster
BUB1B	1	CKAP5	1	0.4944	Within cluster
BUB1B	1	ERCC6L	1	0.472781	Within cluster
BUB1B	1	MAD2L1BP	1	0.148619	Within cluster
BUB1B	1	CENPK	1	0.429739	Within cluster
BUB1B	1	CHEK1	1	0.472722	Within cluster
BUB1B	1	KIF14	1	0.586541	Within cluster
BUB1B	1	PRC1	1	0.483286	Within cluster
BUB1B	1	HJURP	1	0.457728	Within cluster
BUB1B	1	DSN1	1	0.374084	Within cluster
BUB1B	1	INCENP	1	0.481791	Within cluster
BUB1B	1	CDCA2	1	0.49357	Within cluster
BUB1B	1	RACGAP1	1	0.487518	Within cluster
BUB1B	1	KNTC1	1	0.491707	Within cluster
BUB1B	1	RRM2	1	0.486974	Within cluster
BUB1B	1	MKI67	1	0.600433	Within cluster
BUB1B	1	MIS12	1	0.27124	Within cluster
BUB1B	1	TPX2	1	0.466199	Within cluster
BUB1B	1	SKA2	1	0.349628	Within cluster
BUB1B	1	FOXM1	1	0.445375	Within cluster
BUB1B	1	TACC3	1	0.586839	Within cluster
BUB1B	1	ZWILCH	1	0.467667	Within cluster
BUB1B	1	SKA3	1	0.463741	Within cluster
BUB1B	1	PTTG1	1	0.373305	Within cluster
BUB1B	1	TOP2A	1	0.530774	Within cluster
BUB1B	1	CENPA	1	0.520118	Within cluster
BUB1B	1	BIRC5	1	0.50679	Within cluster
BUB1B	1	UBE2C	1	0.367643	Within cluster
BUB1B	1	CCNB2	1	0.595871	Within cluster
BUB1B	1	CCNA2	1	0.636263	Within cluster
BUB1B	1	CDCA8	1	0.571403	Within cluster
BUB1B	1	ZWINT	1	0.487836	Within cluster
BUB1B	1	NEK2	1	0.493152	Within cluster
BUB1B	1	PLK1	1	0.453651	Within cluster
BUB1B	1	AURKB	1	0.518665	Within cluster
BUB1B	1	BUB1	1	0.524453	Within cluster
BUB1B	1	CDC20	1	0.403827	Within cluster
BUB1B	1	MAD2L1	1	0.580495	Within cluster
BUB1B	1	BUB3	1	0.360296	Within cluster
BUB1B	1	CDK1	1	0.473055	Within cluster
BUB3	1	ZW10	1	0.103508	Within cluster
BUB3	1	CENPM	1	0.242352	Within cluster
BUB3	1	CCNB1	1	0.196933	Within cluster
BUB3	1	ESPL1	1	0.293085	Within cluster
BUB3	1	NDC80	1	0.251858	Within cluster
BUB3	1	NUF2	1	0.391778	Within cluster
BUB3	1	SPC25	1	0.242667	Within cluster
BUB3	1	CENPH	1	0.499566	Within cluster
BUB3	1	SKA1	1	0.417107	Within cluster
BUB3	1	BUB1B	1	0.360296	Within cluster
BUB3	1	CCNB2	1	0.231763	Within cluster
BUB3	1	MAD2L1	1	0.370576	Within cluster
BUB3	1	PLK1	1	0.147805	Within cluster
BUB3	1	BIRC5	1	0.213837	Within cluster
BUB3	1	BUB1	1	0.260634	Within cluster
BUB3	1	ZWILCH	1	0.212869	Within cluster
BUB3	1	AURKB	1	0.209944	Within cluster
BUB3	1	NUDC	1	0.204335	Within cluster
BUB3	1	KNTC1	1	0.377058	Within cluster
BUB3	1	SKA2	1	0.162024	Within cluster
BUB3	1	ERCC6L	1	0.204645	Within cluster
BUB3	1	CENPA	1	0.252846	Within cluster
BUB3	1	CENPQ	1	0.300683	Within cluster
BUB3	1	CENPL	1	0.182216	Within cluster
BUB3	1	UBE2C	1	0.17254	Within cluster
BUB3	1	NSL1	1	0.263616	Within cluster
BUB3	1	NEK2	1	0.294018	Within cluster
BUB3	1	PMF1	1	0.0772863	Within cluster
BUB3	1	ITGB3BP	1	0.313443	Within cluster
BUB3	1	KIF2A	1	0.353448	Within cluster
BUB3	1	CENPO	1	0.146552	Within cluster
BUB3	1	CENPK	1	0.348511	Within cluster
BUB3	1	MIS12	1	0.189648	Within cluster
BUB3	1	CKAP5	1	0.372102	Within cluster
BUB3	1	DSN1	1	0.2429	Within cluster
BUB3	1	CDCA8	1	0.327435	Within cluster
BUB3	1	MAPRE1	1	0.00276623	Within cluster
BUB3	1	CCNA2	1	0.409846	Within cluster
BUB3	1	INCENP	1	0.199747	Within cluster
BUB3	1	ZWINT	1	0.349807	Within cluster
BUB3	1	CDK1	1	0.376775	Within cluster
BUB3	1	CDC20	1	0.137068	Within cluster
CCNA2	1	TRIP13	1	0.336336	Within cluster
CCNA2	1	CDC6	1	0.457001	Within cluster
CCNA2	1	CENPM	1	0.489737	Within cluster
CCNA2	1	AURKA	1	0.383309	Within cluster
CCNA2	1	MYBL2	1	0.502244	Within cluster
CCNA2	1	OIP5	1	0.551126	Within cluster
CCNA2	1	RAD51AP1	1	0.516059	Within cluster
CCNA2	1	NCAPH	1	0.642209	Within cluster
CCNA2	1	MND1	1	0.672915	Within cluster
CCNA2	1	NCAPG	1	0.663625	Within cluster
CCNA2	1	CCNB1	1	0.487585	Within cluster
CCNA2	1	ESPL1	1	0.474804	Within cluster
CCNA2	1	KIF11	1	0.566145	Within cluster
CCNA2	1	NDC80	1	0.547706	Within cluster
CCNA2	1	PKMYT1	1	0.394981	Within cluster
CCNA2	1	PLK4	1	0.762789	Within cluster
CCNA2	1	NUF2	1	0.534677	Within cluster
CCNA2	1	CDCA5	1	0.577766	Within cluster
CCNA2	1	SPC25	1	0.559784	Within cluster
CCNA2	1	CENPH	1	0.496977	Within cluster
CCNA2	1	SKA1	1	0.481546	Within cluster
CCNA2	1	SMC2	1	0.572854	Within cluster
CCNA2	1	BUB1B	1	0.636263	Within cluster
CCNA2	1	CCNB2	1	0.555619	Within cluster
CCNA2	1	MIS18A	1	0.51332	Within cluster
CCNA2	1	MAD2L1	1	0.761778	Within cluster
CCNA2	1	PLK1	1	0.512404	Within cluster
CCNA2	1	TPX2	1	0.466631	Within cluster
CCNA2	1	CDT1	1	0.485276	Within cluster
CCNA2	1	BIRC5	1	0.508009	Within cluster
CCNA2	1	BUB1	1	0.608899	Within cluster
CCNA2	1	CDC25A	1	0.549272	Within cluster
CCNA2	1	ESCO2	1	0.521321	Within cluster
CCNA2	1	ZWILCH	1	0.502756	Within cluster
CCNA2	1	AURKB	1	0.566427	Within cluster
CCNA2	1	TYMS	1	0.538508	Within cluster
CCNA2	1	SKA3	1	0.529694	Within cluster
CCNA2	1	CDC25C	1	0.469256	Within cluster
CCNA2	1	NCAPD2	1	0.48104	Within cluster
CCNA2	1	TACC3	1	0.579703	Within cluster
CCNA2	1	CDCA2	1	0.584262	Within cluster
CCNA2	1	KNTC1	1	0.351461	Within cluster
CCNA2	1	ERCC6L	1	0.50885	Within cluster
CCNA2	1	CENPA	1	0.578986	Within cluster
CCNA2	1	SMC4	1	0.503392	Within cluster
CCNA2	1	FOXM1	1	0.420054	Within cluster
CCNA2	1	UBE2C	1	0.324327	Within cluster
CCNA2	1	RRM2	1	0.534086	Within cluster
CCNA2	1	DTL	1	0.507629	Within cluster
CCNA2	1	NEK2	1	0.519581	Within cluster
CCNA2	1	KIF14	1	0.508649	Within cluster
CCNA2	1	CENPW	1	0.477618	Within cluster
CCNA2	1	MKI67	1	0.574352	Within cluster
CCNA2	1	BUB3	1	0.409846	Within cluster
CCNA2	1	STIL	1	0.484354	Within cluster
CCNA2	1	CDC20	1	0.460496	Within cluster
CCNA2	1	CDCA8	1	0.614555	Within cluster
CCNA2	1	ZWINT	1	0.51633	Within cluster
CCNA2	1	CKS2	1	0.38706	Within cluster
CCNA2	1	PTTG1	1	0.41123	Within cluster
CCNA2	1	PRC1	1	0.383706	Within cluster
CCNA2	1	CDK1	1	0.537149	Within cluster
CCNA2	1	CENPK	1	0.504631	Within cluster
CCNA2	1	CCNF	1	0.608296	Within cluster
CCNA2	1	NCAPG2	1	0.409436	Within cluster
CCNA2	1	CHEK1	1	0.551424	Within cluster
CCNA2	1	WEE1	1	0.341247	Within cluster
CCNA2	1	RACGAP1	1	0.470569	Within cluster
CCNA2	1	CDC45	1	0.507109	Within cluster
CCNA2	1	TOP2A	1	0.484486	Within cluster
CCNA2	1	HJURP	1	0.48995	Within cluster
CCNA2	1	GTSE1	1	0.528683	Within cluster
CCNA2	1	MCM10	1	0.5974	Within cluster
CCNA2	1	BORA	1	0.439246	Within cluster
CCNB1	1	TRIP13	1	0.468115	Within cluster
CCNB1	1	ZW10	1	0.364632	Within cluster
CCNB1	1	CDC6	1	0.31146	Within cluster
CCNB1	1	CENPM	1	0.243957	Within cluster
CCNB1	1	AURKA	1	0.580801	Within cluster
CCNB1	1	MYBL2	1	0.240385	Within cluster
CCNB1	1	OIP5	1	0.424232	Within cluster
CCNB1	1	RAD51AP1	1	0.35376	Within cluster
CCNB1	1	NCAPH	1	0.355393	Within cluster
CCNB1	1	MND1	1	0.263373	Within cluster
CCNB1	1	NCAPG	1	0.467729	Within cluster
CCNB1	1	PMF1	1	0.166839	Within cluster
CCNB1	1	NCAPH2	1	0.148913	Within cluster
CCNB1	1	NSL1	1	0.128795	Within cluster
CCNB1	1	CENPL	1	0.336152	Within cluster
CCNB1	1	MIS12	1	0.150239	Within cluster
CCNB1	1	NUDC	1	0.305093	Within cluster
CCNB1	1	MAPRE1	1	0.233945	Within cluster
CCNB1	1	ITGB3BP	1	0.228715	Within cluster
CCNB1	1	MIS18A	1	0.292242	Within cluster
CCNB1	1	CENPQ	1	0.234887	Within cluster
CCNB1	1	CENPO	1	0.374796	Within cluster
CCNB1	1	NCAPD3	1	0.252036	Within cluster
CCNB1	1	ESCO2	1	0.324623	Within cluster
CCNB1	1	KIF2A	1	0.265197	Within cluster
CCNB1	1	DTL	1	0.220582	Within cluster
CCNB1	1	CENPW	1	0.399923	Within cluster
CCNB1	1	CENPK	1	0.466673	Within cluster
CCNB1	1	ZWILCH	1	0.375739	Within cluster
CCNB1	1	MCM10	1	0.311204	Within cluster
CCNB1	1	TACC3	1	0.39789	Within cluster
CCNB1	1	NCAPD2	1	0.358624	Within cluster
CCNB1	1	NCAPG2	1	0.302068	Within cluster
CCNB1	1	ERCC6L	1	0.518775	Within cluster
CCNB1	1	KNTC1	1	0.0894629	Within cluster
CCNB1	1	CENPH	1	0.317836	Within cluster
CCNB1	1	DSN1	1	0.246924	Within cluster
CCNB1	1	GTSE1	1	0.381351	Within cluster
CCNB1	1	CDCA2	1	0.466439	Within cluster
CCNB1	1	SMC2	1	0.396667	Within cluster
CCNB1	1	INCENP	1	0.315408	Within cluster
CCNB1	1	CKAP5	1	0.232806	Within cluster
CCNB1	1	CDT1	1	0.193235	Within cluster
CCNB1	1	CDC45	1	0.245123	Within cluster
CCNB1	1	BORA	1	0.262264	Within cluster
CCNB1	1	SKA2	1	0.324828	Within cluster
CCNB1	1	PLK4	1	0.361233	Within cluster
CCNB1	1	TYMS	1	0.222362	Within cluster
CCNB1	1	CCNF	1	0.353899	Within cluster
CCNB1	1	SMC4	1	0.320108	Within cluster
CCNB1	1	KIF14	1	0.385597	Within cluster
CCNB1	1	MKI67	1	0.37993	Within cluster
CCNB1	1	CDCA5	1	0.318514	Within cluster
CCNB1	1	HJURP	1	0.401186	Within cluster
CCNB1	1	BUB3	1	0.196933	Within cluster
CCNB1	1	SPC25	1	0.465179	Within cluster
CCNB1	1	SKA1	1	0.166579	Within cluster
CCNB1	1	RRM2	1	0.369376	Within cluster
CCNB1	1	NEK2	1	0.462728	Within cluster
CCNB1	1	SKA3	1	0.371654	Within cluster
CCNB1	1	PRC1	1	0.394791	Within cluster
CCNB1	1	CHEK1	1	0.327332	Within cluster
CCNB1	1	TPX2	1	0.479171	Within cluster
CCNB1	1	ZWINT	1	0.365305	Within cluster
CCNB1	1	RACGAP1	1	0.495642	Within cluster
CCNB1	1	CENPA	1	0.479494	Within cluster
CCNB1	1	AURKB	1	0.408142	Within cluster
CCNB1	1	KIF11	1	0.422116	Within cluster
CCNB1	1	NUF2	1	0.352098	Within cluster
CCNB1	1	PKMYT1	1	0.254869	Within cluster
CCNB1	1	NDC80	1	0.452276	Within cluster
CCNB1	1	PTTG1	1	0.539095	Within cluster
CCNB1	1	CDCA8	1	0.449891	Within cluster
CCNB1	1	FOXM1	1	0.419142	Within cluster
CCNB1	1	MAD2L1	1	0.408768	Within cluster
CCNB1	1	TOP2A	1	0.392584	Within cluster
CCNB1	1	WEE1	1	0.0426425	Within cluster
CCNB1	1	UBE2C	1	0.422704	Within cluster
CCNB1	1	CDC25C	1	0.527283	Within cluster
CCNB1	1	BUB1	1	0.416153	Within cluster
CCNB1	1	BIRC5	1	0.451936	Within cluster
CCNB1	1	CDC25A	1	0.221824	Within cluster
CCNB1	1	CCNA2	1	0.487585	Within cluster
CCNB1	1	CCNB2	1	0.507771	Within cluster
CCNB1	1	BUB1B	1	0.36566	Within cluster
CCNB1	1	ESPL1	1	0.27771	Within cluster
CCNB1	1	CKS2	1	0.533508	Within cluster
CCNB1	1	CDC20	1	0.583107	Within cluster
CCNB1	1	PLK1	1	0.444586	Within cluster
CCNB1	1	CDK1	1	0.408517	Within cluster
CCNB2	1	TRIP13	1	0.389593	Within cluster
CCNB2	1	ZW10	1	0.336835	Within cluster
CCNB2	1	CDC6	1	0.312976	Within cluster
CCNB2	1	CENPM	1	0.482309	Within cluster
CCNB2	1	AURKA	1	0.41428	Within cluster
CCNB2	1	MYBL2	1	0.417808	Within cluster
CCNB2	1	OIP5	1	0.600851	Within cluster
CCNB2	1	RAD51AP1	1	0.452994	Within cluster
CCNB2	1	NCAPH	1	0.52897	Within cluster
CCNB2	1	MND1	1	0.434886	Within cluster
CCNB2	1	NCAPG	1	0.499877	Within cluster
CCNB2	1	CCNB1	1	0.507771	Within cluster
CCNB2	1	ESPL1	1	0.467162	Within cluster
CCNB2	1	KIF11	1	0.464842	Within cluster
CCNB2	1	NDC80	1	0.509149	Within cluster
CCNB2	1	PKMYT1	1	0.374078	Within cluster
CCNB2	1	PLK4	1	0.495974	Within cluster
CCNB2	1	NUF2	1	0.416706	Within cluster
CCNB2	1	CDCA5	1	0.556505	Within cluster
CCNB2	1	SPC25	1	0.49014	Within cluster
CCNB2	1	CENPH	1	0.32594	Within cluster
CCNB2	1	SKA1	1	0.270346	Within cluster
CCNB2	1	SMC2	1	0.48751	Within cluster
CCNB2	1	BUB1B	1	0.595871	Within cluster
CCNB2	1	MIS18A	1	0.435891	Within cluster
CCNB2	1	PMF1	1	0.197412	Within cluster
CCNB2	1	MIS12	1	0.279998	Within cluster
CCNB2	1	NUDC	1	0.298568	Within cluster
CCNB2	1	CENPL	1	0.400936	Within cluster
CCNB2	1	NSL1	1	0.29422	Within cluster
CCNB2	1	ITGB3BP	1	0.38247	Within cluster
CCNB2	1	MAPRE1	1	0.241366	Within cluster
CCNB2	1	NCAPG2	1	0.380783	Within cluster
CCNB2	1	SKA2	1	0.331329	Within cluster
CCNB2	1	KIF2A	1	0.240098	Within cluster
CCNB2	1	DSN1	1	0.326618	Within cluster
CCNB2	1	CENPQ	1	0.284594	Within cluster
CCNB2	1	DTL	1	0.41122	Within cluster
CCNB2	1	CENPO	1	0.474553	Within cluster
CCNB2	1	ZWILCH	1	0.552523	Within cluster
CCNB2	1	BORA	1	0.422578	Within cluster
CCNB2	1	CENPW	1	0.535284	Within cluster
CCNB2	1	MCM10	1	0.380586	Within cluster
CCNB2	1	KIF14	1	0.450613	Within cluster
CCNB2	1	SKA3	1	0.484714	Within cluster
CCNB2	1	TACC3	1	0.481456	Within cluster
CCNB2	1	ERCC6L	1	0.46054	Within cluster
CCNB2	1	CCNF	1	0.5184	Within cluster
CCNB2	1	INCENP	1	0.532862	Within cluster
CCNB2	1	CENPK	1	0.351094	Within cluster
CCNB2	1	KNTC1	1	0.351563	Within cluster
CCNB2	1	NCAPD2	1	0.499379	Within cluster
CCNB2	1	CKAP5	1	0.379888	Within cluster
CCNB2	1	CDCA2	1	0.494498	Within cluster
CCNB2	1	BUB3	1	0.231763	Within cluster
CCNB2	1	WEE1	1	0.174784	Within cluster
CCNB2	1	CDT1	1	0.465567	Within cluster
CCNB2	1	GTSE1	1	0.524465	Within cluster
CCNB2	1	RACGAP1	1	0.512407	Within cluster
CCNB2	1	CHEK1	1	0.426117	Within cluster
CCNB2	1	SMC4	1	0.448568	Within cluster
CCNB2	1	TYMS	1	0.370205	Within cluster
CCNB2	1	MKI67	1	0.518766	Within cluster
CCNB2	1	FOXM1	1	0.539126	Within cluster
CCNB2	1	NEK2	1	0.536056	Within cluster
CCNB2	1	HJURP	1	0.44144	Within cluster
CCNB2	1	RRM2	1	0.423872	Within cluster
CCNB2	1	ZWINT	1	0.410988	Within cluster
CCNB2	1	PRC1	1	0.53403	Within cluster
CCNB2	1	CDC45	1	0.486248	Within cluster
CCNB2	1	TPX2	1	0.491195	Within cluster
CCNB2	1	MAD2L1	1	0.473887	Within cluster
CCNB2	1	CCNA2	1	0.555619	Within cluster
CCNB2	1	UBE2C	1	0.442463	Within cluster
CCNB2	1	PTTG1	1	0.542468	Within cluster
CCNB2	1	CDC25A	1	0.344016	Within cluster
CCNB2	1	CDCA8	1	0.554727	Within cluster
CCNB2	1	CENPA	1	0.597718	Within cluster
CCNB2	1	TOP2A	1	0.478688	Within cluster
CCNB2	1	CKS2	1	0.437204	Within cluster
CCNB2	1	AURKB	1	0.553865	Within cluster
CCNB2	1	CDC25C	1	0.538259	Within cluster
CCNB2	1	BIRC5	1	0.509176	Within cluster
CCNB2	1	PLK1	1	0.481128	Within cluster
CCNB2	1	BUB1	1	0.500606	Within cluster
CCNB2	1	CDK1	1	0.489988	Within cluster
CCNB2	1	CDC20	1	0.494757	Within cluster
CCNF	1	TRIP13	1	0.308886	Within cluster
CCNF	1	CDC6	1	0.434976	Within cluster
CCNF	1	AURKA	1	0.318454	Within cluster
CCNF	1	MYBL2	1	0.62722	Within cluster
CCNF	1	CCNB1	1	0.353899	Within cluster
CCNF	1	ESPL1	1	0.592372	Within cluster
CCNF	1	KIF11	1	0.43416	Within cluster
CCNF	1	PLK4	1	0.509634	Within cluster
CCNF	1	CDCA5	1	0.613388	Within cluster
CCNF	1	BUB1B	1	0.541657	Within cluster
CCNF	1	CCNB2	1	0.5184	Within cluster
CCNF	1	PLK1	1	0.603715	Within cluster
CCNF	1	TPX2	1	0.432837	Within cluster
CCNF	1	CDT1	1	0.602706	Within cluster
CCNF	1	BIRC5	1	0.482708	Within cluster
CCNF	1	BUB1	1	0.467673	Within cluster
CCNF	1	AURKB	1	0.579238	Within cluster
CCNF	1	CENPA	1	0.530508	Within cluster
CCNF	1	FOXM1	1	0.46648	Within cluster
CCNF	1	RRM2	1	0.542616	Within cluster
CCNF	1	DTL	1	0.571171	Within cluster
CCNF	1	NEK2	1	0.512273	Within cluster
CCNF	1	MKI67	1	0.563008	Within cluster
CCNF	1	STIL	1	0.36368	Within cluster
CCNF	1	CDC20	1	0.41793	Within cluster
CCNF	1	CDCA8	1	0.594926	Within cluster
CCNF	1	PRC1	1	0.330972	Within cluster
CCNF	1	CDK1	1	0.429802	Within cluster
CCNF	1	RACGAP1	1	0.394776	Within cluster
CCNF	1	GTSE1	1	0.567839	Within cluster
CCNF	1	CHEK1	1	0.471444	Within cluster
CCNF	1	WEE1	1	0.39384	Within cluster
CCNF	1	CDC45	1	0.542497	Within cluster
CCNF	1	CCNA2	1	0.608296	Within cluster
CCNF	1	HJURP	1	0.409109	Within cluster
CCNF	1	TOP2A	1	0.414093	Within cluster
CDC20	1	TRIP13	1	0.533138	Within cluster
CDC20	1	ZW10	1	0.365746	Within cluster
CDC20	1	CDC6	1	0.316163	Within cluster
CDC20	1	CENPM	1	0.274335	Within cluster
CDC20	1	AURKA	1	0.598398	Within cluster
CDC20	1	MYBL2	1	0.345875	Within cluster
CDC20	1	OIP5	1	0.427754	Within cluster
CDC20	1	RAD51AP1	1	0.262894	Within cluster
CDC20	1	NCAPH	1	0.441815	Within cluster
CDC20	1	MND1	1	0.225969	Within cluster
CDC20	1	NCAPG	1	0.402727	Within cluster
CDC20	1	CCNB1	1	0.583107	Within cluster
CDC20	1	ESPL1	1	0.346242	Within cluster
CDC20	1	KIF11	1	0.254913	Within cluster
CDC20	1	NDC80	1	0.453214	Within cluster
CDC20	1	PKMYT1	1	0.355901	Within cluster
CDC20	1	PLK4	1	0.307157	Within cluster
CDC20	1	NUF2	1	0.305882	Within cluster
CDC20	1	CDCA5	1	0.376132	Within cluster
CDC20	1	SPC25	1	0.471753	Within cluster
CDC20	1	CENPH	1	0.169027	Within cluster
CDC20	1	SKA1	1	0.22317	Within cluster
CDC20	1	SMC2	1	0.337929	Within cluster
CDC20	1	BUB1B	1	0.403827	Within cluster
CDC20	1	CCNB2	1	0.494757	Within cluster
CDC20	1	MIS18A	1	0.306741	Within cluster
CDC20	1	MAD2L1	1	0.278882	Within cluster
CDC20	1	PLK1	1	0.511568	Within cluster
CDC20	1	TPX2	1	0.594789	Within cluster
CDC20	1	CDT1	1	0.205655	Within cluster
CDC20	1	BIRC5	1	0.529245	Within cluster
CDC20	1	BUB1	1	0.459738	Within cluster
CDC20	1	CDC25A	1	0.208142	Within cluster
CDC20	1	ZWILCH	1	0.344813	Within cluster
CDC20	1	AURKB	1	0.526118	Within cluster
CDC20	1	TYMS	1	0.305217	Within cluster
CDC20	1	SKA3	1	0.368064	Within cluster
CDC20	1	NUDC	1	0.495079	Within cluster
CDC20	1	CDC25C	1	0.515084	Within cluster
CDC20	1	NCAPD2	1	0.432398	Within cluster
CDC20	1	TACC3	1	0.476609	Within cluster
CDC20	1	CDCA2	1	0.458353	Within cluster
CDC20	1	KNTC1	1	0.0851849	Within cluster
CDC20	1	SKA2	1	0.186906	Within cluster
CDC20	1	ERCC6L	1	0.50588	Within cluster
CDC20	1	CENPA	1	0.552989	Within cluster
CDC20	1	CENPQ	1	0.190072	Within cluster
CDC20	1	SMC4	1	0.314605	Within cluster
CDC20	1	FOXM1	1	0.463135	Within cluster
CDC20	1	CENPL	1	0.345982	Within cluster
CDC20	1	UBE2C	1	0.519671	Within cluster
CDC20	1	RRM2	1	0.374585	Within cluster
CDC20	1	NSL1	1	0.095506	Within cluster
CDC20	1	DTL	1	0.197548	Within cluster
CDC20	1	NEK2	1	0.450346	Within cluster
CDC20	1	KIF14	1	0.417136	Within cluster
CDC20	1	PMF1	1	0.0970274	Within cluster
CDC20	1	CENPW	1	0.48348	Within cluster
CDC20	1	MKI67	1	0.405895	Within cluster
CDC20	1	BUB3	1	0.137068	Within cluster
CDC20	1	ITGB3BP	1	0.287406	Within cluster
CDC20	1	STIL	1	0.466172	Within cluster
CDC20	1	NCAPG2	1	0.256563	Within cluster
CDC20	1	MCM10	1	0.288795	Within cluster
CDC20	1	CENPO	1	0.409835	Within cluster
CDC20	1	MIS12	1	0.0985948	Within cluster
CDC20	1	GTSE1	1	0.476098	Within cluster
CDC20	1	DSN1	1	0.299915	Within cluster
CDC20	1	CHEK1	1	0.271782	Within cluster
CDC20	1	CENPK	1	0.192997	Within cluster
CDC20	1	MAPRE1	1	0.292453	Within cluster
CDC20	1	RACGAP1	1	0.450821	Within cluster
CDC20	1	KIF2A	1	0.157631	Within cluster
CDC20	1	CKAP5	1	0.281516	Within cluster
CDC20	1	CCNF	1	0.41793	Within cluster
CDC20	1	HJURP	1	0.52204	Within cluster
CDC20	1	CDC45	1	0.313403	Within cluster
CDC20	1	PRC1	1	0.425897	Within cluster
CDC20	1	INCENP	1	0.365843	Within cluster
CDC20	1	ZWINT	1	0.348667	Within cluster
CDC20	1	CKS2	1	0.413254	Within cluster
CDC20	1	TOP2A	1	0.3438	Within cluster
CDC20	1	CDCA8	1	0.647002	Within cluster
CDC20	1	MAD2L1BP	1	0.0483179	Within cluster
CDC20	1	PTTG1	1	0.57382	Within cluster
CDC20	1	CCNA2	1	0.460496	Within cluster
CDC20	1	CDK1	1	0.351668	Within cluster
CDC25A	1	TRIP13	1	0.223063	Within cluster
CDC25A	1	CDC6	1	0.5666	Within cluster
CDC25A	1	MYBL2	1	0.568603	Within cluster
CDC25A	1	NCAPG	1	0.491514	Within cluster
CDC25A	1	CCNB1	1	0.221824	Within cluster
CDC25A	1	KIF11	1	0.474917	Within cluster
CDC25A	1	PKMYT1	1	0.4465	Within cluster
CDC25A	1	PLK4	1	0.597555	Within cluster
CDC25A	1	CDCA5	1	0.624788	Within cluster
CDC25A	1	SPC25	1	0.416025	Within cluster
CDC25A	1	BUB1B	1	0.542177	Within cluster
CDC25A	1	CCNB2	1	0.344016	Within cluster
CDC25A	1	PLK1	1	0.446576	Within cluster
CDC25A	1	TPX2	1	0.294222	Within cluster
CDC25A	1	CDT1	1	0.6377	Within cluster
CDC25A	1	BUB1	1	0.495857	Within cluster
CDC25A	1	SKA3	1	0.49727	Within cluster
CDC25A	1	PRC1	1	0.140459	Within cluster
CDC25A	1	ERCC6L	1	0.373694	Within cluster
CDC25A	1	MKI67	1	0.477573	Within cluster
CDC25A	1	CDCA8	1	0.436693	Within cluster
CDC25A	1	RRM2	1	0.502441	Within cluster
CDC25A	1	CDCA2	1	0.424201	Within cluster
CDC25A	1	AURKB	1	0.469907	Within cluster
CDC25A	1	DTL	1	0.630093	Within cluster
CDC25A	1	CDC20	1	0.208142	Within cluster
CDC25A	1	MCM10	1	0.676053	Within cluster
CDC25A	1	CCNA2	1	0.549272	Within cluster
CDC25A	1	FOXM1	1	0.31757	Within cluster
CDC25A	1	CDC45	1	0.591027	Within cluster
CDC25A	1	WEE1	1	0.443491	Within cluster
CDC25A	1	CDC25C	1	0.23024	Within cluster
CDC25A	1	CDK1	1	0.413427	Within cluster
CDC25A	1	CHEK1	1	0.599652	Within cluster
CDC25C	1	TRIP13	1	0.335871	Within cluster
CDC25C	1	CDC6	1	0.268033	Within cluster
CDC25C	1	AURKA	1	0.45229	Within cluster
CDC25C	1	OIP5	1	0.452674	Within cluster
CDC25C	1	RAD51AP1	1	0.302345	Within cluster
CDC25C	1	NCAPH	1	0.410173	Within cluster
CDC25C	1	MND1	1	0.401792	Within cluster
CDC25C	1	NCAPG	1	0.442705	Within cluster
CDC25C	1	CCNB1	1	0.527283	Within cluster
CDC25C	1	ESPL1	1	0.372867	Within cluster
CDC25C	1	KIF11	1	0.31419	Within cluster
CDC25C	1	NDC80	1	0.44897	Within cluster
CDC25C	1	PKMYT1	1	0.279212	Within cluster
CDC25C	1	PLK4	1	0.3809	Within cluster
CDC25C	1	NUF2	1	0.362412	Within cluster
CDC25C	1	CDCA5	1	0.426365	Within cluster
CDC25C	1	SPC25	1	0.445377	Within cluster
CDC25C	1	SKA1	1	0.310086	Within cluster
CDC25C	1	BUB1B	1	0.384596	Within cluster
CDC25C	1	CCNB2	1	0.538259	Within cluster
CDC25C	1	MAD2L1	1	0.356847	Within cluster
CDC25C	1	PLK1	1	0.380593	Within cluster
CDC25C	1	TPX2	1	0.477933	Within cluster
CDC25C	1	BIRC5	1	0.461181	Within cluster
CDC25C	1	BUB1	1	0.455668	Within cluster
CDC25C	1	CDC25A	1	0.23024	Within cluster
CDC25C	1	AURKB	1	0.510102	Within cluster
CDC25C	1	SKA3	1	0.35386	Within cluster
CDC25C	1	DTL	1	0.306938	Within cluster
CDC25C	1	PRC1	1	0.426775	Within cluster
CDC25C	1	ERCC6L	1	0.381599	Within cluster
CDC25C	1	MKI67	1	0.446826	Within cluster
CDC25C	1	RRM2	1	0.35061	Within cluster
CDC25C	1	CDCA2	1	0.410819	Within cluster
CDC25C	1	PTTG1	1	0.548755	Within cluster
CDC25C	1	GTSE1	1	0.425078	Within cluster
CDC25C	1	KIF14	1	0.365171	Within cluster
CDC25C	1	TOP2A	1	0.366622	Within cluster
CDC25C	1	NEK2	1	0.580474	Within cluster
CDC25C	1	UBE2C	1	0.428678	Within cluster
CDC25C	1	CDCA8	1	0.515398	Within cluster
CDC25C	1	FOXM1	1	0.370177	Within cluster
CDC25C	1	CENPA	1	0.52076	Within cluster
CDC25C	1	CDC45	1	0.329661	Within cluster
CDC25C	1	HJURP	1	0.465227	Within cluster
CDC25C	1	CDC20	1	0.515084	Within cluster
CDC25C	1	PKN1	1	0.0204102	Within cluster
CDC25C	1	WEE1	1	0.160853	Within cluster
CDC25C	1	CCNA2	1	0.469256	Within cluster
CDC25C	1	CHEK1	1	0.344598	Within cluster
CDC25C	1	CDK1	1	0.439378	Within cluster
CDC45	1	TRIP13	1	0.367446	Within cluster
CDC45	1	CDC6	1	0.510975	Within cluster
CDC45	1	CENPM	1	0.68466	Within cluster
CDC45	1	AURKA	1	0.251859	Within cluster
CDC45	1	MYBL2	1	0.540902	Within cluster
CDC45	1	OIP5	1	0.490685	Within cluster
CDC45	1	RAD51AP1	1	0.469396	Within cluster
CDC45	1	NCAPH	1	0.576899	Within cluster
CDC45	1	MND1	1	0.546505	Within cluster
CDC45	1	NCAPG	1	0.53242	Within cluster
CDC45	1	CCNB1	1	0.245123	Within cluster
CDC45	1	ESPL1	1	0.494518	Within cluster
CDC45	1	KIF11	1	0.431436	Within cluster
CDC45	1	NDC80	1	0.41912	Within cluster
CDC45	1	PKMYT1	1	0.492831	Within cluster
CDC45	1	PLK4	1	0.560489	Within cluster
CDC45	1	NUF2	1	0.383184	Within cluster
CDC45	1	CDCA5	1	0.61079	Within cluster
CDC45	1	SPC25	1	0.543039	Within cluster
CDC45	1	CENPH	1	0.405907	Within cluster
CDC45	1	SKA1	1	0.367839	Within cluster
CDC45	1	SMC2	1	0.427935	Within cluster
CDC45	1	BUB1B	1	0.500558	Within cluster
CDC45	1	CCNB2	1	0.486248	Within cluster
CDC45	1	MIS18A	1	0.547486	Within cluster
CDC45	1	MAD2L1	1	0.538336	Within cluster
CDC45	1	PLK1	1	0.391281	Within cluster
CDC45	1	TPX2	1	0.299341	Within cluster
CDC45	1	CDT1	1	0.580582	Within cluster
CDC45	1	BIRC5	1	0.43339	Within cluster
CDC45	1	BUB1	1	0.432363	Within cluster
CDC45	1	CDC25A	1	0.591027	Within cluster
CDC45	1	ESCO2	1	0.565616	Within cluster
CDC45	1	AURKB	1	0.517338	Within cluster
CDC45	1	TYMS	1	0.51808	Within cluster
CDC45	1	SKA3	1	0.563442	Within cluster
CDC45	1	CDC25C	1	0.329661	Within cluster
CDC45	1	TACC3	1	0.445224	Within cluster
CDC45	1	CDCA2	1	0.4908	Within cluster
CDC45	1	KNTC1	1	0.447258	Within cluster
CDC45	1	ERCC6L	1	0.450642	Within cluster
CDC45	1	CENPA	1	0.465312	Within cluster
CDC45	1	SMC4	1	0.365104	Within cluster
CDC45	1	FOXM1	1	0.382931	Within cluster
CDC45	1	UBE2C	1	0.292461	Within cluster
CDC45	1	RRM2	1	0.528614	Within cluster
CDC45	1	DTL	1	0.594492	Within cluster
CDC45	1	NEK2	1	0.370215	Within cluster
CDC45	1	CENPW	1	0.485183	Within cluster
CDC45	1	MKI67	1	0.458274	Within cluster
CDC45	1	CDC20	1	0.313403	Within cluster
CDC45	1	CDCA8	1	0.477762	Within cluster
CDC45	1	ZWINT	1	0.572318	Within cluster
CDC45	1	PTTG1	1	0.35402	Within cluster
CDC45	1	PRC1	1	0.270277	Within cluster
CDC45	1	CDK1	1	0.490877	Within cluster
CDC45	1	CENPK	1	0.404169	Within cluster
CDC45	1	CCNF	1	0.542497	Within cluster
CDC45	1	NCAPG2	1	0.424275	Within cluster
CDC45	1	CHEK1	1	0.534625	Within cluster
CDC45	1	RACGAP1	1	0.360214	Within cluster
CDC45	1	GTSE1	1	0.543581	Within cluster
CDC45	1	HJURP	1	0.352524	Within cluster
CDC45	1	CCNA2	1	0.507109	Within cluster
CDC45	1	TOP2A	1	0.38632	Within cluster
CDC45	1	MCM10	1	0.59296	Within cluster
CDC6	1	TRIP13	1	0.377858	Within cluster
CDC6	1	CENPW	1	0.327941	Within cluster
CDC6	1	MND1	1	0.374349	Within cluster
CDC6	1	ZWILCH	1	0.422639	Within cluster
CDC6	1	SPC25	1	0.431566	Within cluster
CDC6	1	ERCC6L	1	0.42438	Within cluster
CDC6	1	OIP5	1	0.435736	Within cluster
CDC6	1	PRC1	1	0.324235	Within cluster
CDC6	1	SKA3	1	0.389012	Within cluster
CDC6	1	HJURP	1	0.29599	Within cluster
CDC6	1	SKA1	1	0.392496	Within cluster
CDC6	1	NCAPG2	1	0.38744	Within cluster
CDC6	1	NDC80	1	0.283504	Within cluster
CDC6	1	TYMS	1	0.348452	Within cluster
CDC6	1	CENPA	1	0.366772	Within cluster
CDC6	1	PLK4	1	0.449421	Within cluster
CDC6	1	NEK2	1	0.323908	Within cluster
CDC6	1	NCAPH	1	0.499524	Within cluster
CDC6	1	ESCO2	1	0.45799	Within cluster
CDC6	1	FOXM1	1	0.376858	Within cluster
CDC6	1	RAD51AP1	1	0.369343	Within cluster
CDC6	1	NCAPG	1	0.371399	Within cluster
CDC6	1	MKI67	1	0.410903	Within cluster
CDC6	1	TPX2	1	0.330046	Within cluster
CDC6	1	NCAPD2	1	0.341051	Within cluster
CDC6	1	MYBL2	1	0.402334	Within cluster
CDC6	1	CDCA5	1	0.468828	Within cluster
CDC6	1	ZWINT	1	0.466548	Within cluster
CDC6	1	SMC2	1	0.378666	Within cluster
CDC6	1	NUF2	1	0.275314	Within cluster
CDC6	1	SMC4	1	0.361528	Within cluster
CDC6	1	BIRC5	1	0.435829	Within cluster
CDC6	1	MAD2L1	1	0.436404	Within cluster
CDC6	1	AURKA	1	0.310949	Within cluster
CDC6	1	KNTC1	1	0.295653	Within cluster
CDC6	1	TOP2A	1	0.434113	Within cluster
CDC6	1	BUB1B	1	0.43993	Within cluster
CDC6	1	PLK1	1	0.37266	Within cluster
CDC6	1	CDC25C	1	0.268033	Within cluster
CDC6	1	CDCA8	1	0.330818	Within cluster
CDC6	1	CDC25A	1	0.5666	Within cluster
CDC6	1	UBE2C	1	0.291326	Within cluster
CDC6	1	BUB1	1	0.376202	Within cluster
CDC6	1	ESPL1	1	0.307275	Within cluster
CDC6	1	AURKB	1	0.377026	Within cluster
CDC6	1	KIF11	1	0.360975	Within cluster
CDC6	1	CCNF	1	0.434976	Within cluster
CDC6	1	CDC20	1	0.316163	Within cluster
CDC6	1	RRM2	1	0.458333	Within cluster
CDC6	1	CCNB1	1	0.31146	Within cluster
CDC6	1	CHEK1	1	0.434864	Within cluster
CDC6	1	CCNB2	1	0.312976	Within cluster
CDC6	1	CDK1	1	0.385448	Within cluster
CDC6	1	DTL	1	0.450723	Within cluster
CDC6	1	CDC45	1	0.510975	Within cluster
CDC6	1	MCM10	1	0.557588	Within cluster
CDC6	1	CCNA2	1	0.457001	Within cluster
CDC6	1	CDT1	1	0.409612	Within cluster
CDCA2	1	TRIP13	1	0.346348	Within cluster
CDCA2	1	AURKA	1	0.352767	Within cluster
CDCA2	1	OIP5	1	0.421971	Within cluster
CDCA2	1	RAD51AP1	1	0.444173	Within cluster
CDCA2	1	NCAPH	1	0.481326	Within cluster
CDCA2	1	MND1	1	0.460845	Within cluster
CDCA2	1	NCAPG	1	0.622422	Within cluster
CDCA2	1	CCNB1	1	0.466439	Within cluster
CDCA2	1	ESPL1	1	0.403224	Within cluster
CDCA2	1	KIF11	1	0.4815	Within cluster
CDCA2	1	NDC80	1	0.560616	Within cluster
CDCA2	1	PLK4	1	0.576417	Within cluster
CDCA2	1	NUF2	1	0.44428	Within cluster
CDCA2	1	CDCA5	1	0.467521	Within cluster
CDCA2	1	SPC25	1	0.561271	Within cluster
CDCA2	1	SKA1	1	0.330998	Within cluster
CDCA2	1	BUB1B	1	0.49357	Within cluster
CDCA2	1	CCNB2	1	0.494498	Within cluster
CDCA2	1	PLK1	1	0.470551	Within cluster
CDCA2	1	TPX2	1	0.444566	Within cluster
CDCA2	1	BIRC5	1	0.476882	Within cluster
CDCA2	1	BUB1	1	0.579558	Within cluster
CDCA2	1	CDC25A	1	0.424201	Within cluster
CDCA2	1	ESCO2	1	0.746011	Within cluster
CDCA2	1	MIS18BP1	1	0.294383	Within cluster
CDCA2	1	AURKB	1	0.54851	Within cluster
CDCA2	1	SKA3	1	0.506129	Within cluster
CDCA2	1	CDC25C	1	0.410819	Within cluster
CDCA2	1	RRM2	1	0.451011	Within cluster
CDCA2	1	ERCC6L	1	0.510456	Within cluster
CDCA2	1	DTL	1	0.460474	Within cluster
CDCA2	1	RACGAP1	1	0.442996	Within cluster
CDCA2	1	PTTG1	1	0.429796	Within cluster
CDCA2	1	CENPW	1	0.516466	Within cluster
CDCA2	1	FOXM1	1	0.343151	Within cluster
CDCA2	1	MKI67	1	0.413919	Within cluster
CDCA2	1	MCM10	1	0.429018	Within cluster
CDCA2	1	CHEK1	1	0.496626	Within cluster
CDCA2	1	ZWINT	1	0.42271	Within cluster
CDCA2	1	CDC45	1	0.4908	Within cluster
CDCA2	1	NEK2	1	0.426987	Within cluster
CDCA2	1	UBE2C	1	0.289182	Within cluster
CDCA2	1	PRC1	1	0.298464	Within cluster
CDCA2	1	HJURP	1	0.472803	Within cluster
CDCA2	1	KIF14	1	0.416645	Within cluster
CDCA2	1	CCNA2	1	0.584262	Within cluster
CDCA2	1	TOP2A	1	0.467514	Within cluster
CDCA2	1	GTSE1	1	0.544679	Within cluster
CDCA2	1	CENPA	1	0.467201	Within cluster
CDCA2	1	CDC20	1	0.458353	Within cluster
CDCA2	1	CDK1	1	0.442322	Within cluster
CDCA2	1	CDCA8	1	0.531869	Within cluster
CDCA5	1	TRIP13	1	0.389273	Within cluster
CDCA5	1	CDC6	1	0.468828	Within cluster
CDCA5	1	CENPM	1	0.589075	Within cluster
CDCA5	1	AURKA	1	0.323974	Within cluster
CDCA5	1	MYBL2	1	0.602158	Within cluster
CDCA5	1	OIP5	1	0.59841	Within cluster
CDCA5	1	RAD51AP1	1	0.531524	Within cluster
CDCA5	1	NCAPH	1	0.682077	Within cluster
CDCA5	1	MND1	1	0.568151	Within cluster
CDCA5	1	NCAPG	1	0.560664	Within cluster
CDCA5	1	CCNB1	1	0.318514	Within cluster
CDCA5	1	ESPL1	1	0.595508	Within cluster
CDCA5	1	KIF11	1	0.509959	Within cluster
CDCA5	1	NDC80	1	0.517182	Within cluster
CDCA5	1	PKMYT1	1	0.490898	Within cluster
CDCA5	1	PLK4	1	0.617735	Within cluster
CDCA5	1	NUF2	1	0.44255	Within cluster
CDCA5	1	CENPO	1	0.558707	Within cluster
CDCA5	1	GTSE1	1	0.515647	Within cluster
CDCA5	1	NCAPG2	1	0.469801	Within cluster
CDCA5	1	ZWILCH	1	0.454759	Within cluster
CDCA5	1	CKS2	1	0.328117	Within cluster
CDCA5	1	CDC25A	1	0.624788	Within cluster
CDCA5	1	NCAPD2	1	0.465542	Within cluster
CDCA5	1	CCNF	1	0.613388	Within cluster
CDCA5	1	CENPW	1	0.494042	Within cluster
CDCA5	1	SPC25	1	0.539971	Within cluster
CDCA5	1	MKI67	1	0.540468	Within cluster
CDCA5	1	FOXM1	1	0.47483	Within cluster
CDCA5	1	SKA3	1	0.595735	Within cluster
CDCA5	1	DTL	1	0.572642	Within cluster
CDCA5	1	RRM2	1	0.559708	Within cluster
CDCA5	1	MAD2L1	1	0.574856	Within cluster
CDCA5	1	NEK2	1	0.443338	Within cluster
CDCA5	1	KIF14	1	0.372604	Within cluster
CDCA5	1	TYMS	1	0.493483	Within cluster
CDCA5	1	CDC25C	1	0.426365	Within cluster
CDCA5	1	CHEK1	1	0.662105	Within cluster
CDCA5	1	INCENP	1	0.653514	Within cluster
CDCA5	1	KNTC1	1	0.484402	Within cluster
CDCA5	1	MCM10	1	0.587749	Within cluster
CDCA5	1	SKA1	1	0.450386	Within cluster
CDCA5	1	PTTG1	1	0.385821	Within cluster
CDCA5	1	PRC1	1	0.315534	Within cluster
CDCA5	1	UBE2C	1	0.417833	Within cluster
CDCA5	1	CDT1	1	0.625076	Within cluster
CDCA5	1	RACGAP1	1	0.456338	Within cluster
CDCA5	1	BUB1B	1	0.580609	Within cluster
CDCA5	1	CENPA	1	0.548721	Within cluster
CDCA5	1	HJURP	1	0.399883	Within cluster
CDCA5	1	CCNA2	1	0.577766	Within cluster
CDCA5	1	CDCA2	1	0.467521	Within cluster
CDCA5	1	TPX2	1	0.472405	Within cluster
CDCA5	1	PLK1	1	0.501007	Within cluster
CDCA5	1	ZWINT	1	0.584415	Within cluster
CDCA5	1	TOP2A	1	0.450535	Within cluster
CDCA5	1	BUB1	1	0.556857	Within cluster
CDCA5	1	CDC45	1	0.61079	Within cluster
CDCA5	1	CDC20	1	0.376132	Within cluster
CDCA5	1	BIRC5	1	0.517125	Within cluster
CDCA5	1	CDCA8	1	0.618315	Within cluster
CDCA5	1	AURKB	1	0.582321	Within cluster
CDCA5	1	CCNB2	1	0.556505	Within cluster
CDCA5	1	CDK1	1	0.540819	Within cluster
CDCA8	1	TRIP13	1	0.399656	Within cluster
CDCA8	1	CDC6	1	0.330818	Within cluster
CDCA8	1	CENPM	1	0.477991	Within cluster
CDCA8	1	AURKA	1	0.388579	Within cluster
CDCA8	1	MYBL2	1	0.470149	Within cluster
CDCA8	1	OIP5	1	0.497951	Within cluster
CDCA8	1	RAD51AP1	1	0.426095	Within cluster
CDCA8	1	NCAPH	1	0.606916	Within cluster
CDCA8	1	MND1	1	0.463311	Within cluster
CDCA8	1	NCAPG	1	0.568283	Within cluster
CDCA8	1	CCNB1	1	0.449891	Within cluster
CDCA8	1	ESPL1	1	0.563489	Within cluster
CDCA8	1	KIF11	1	0.443062	Within cluster
CDCA8	1	NDC80	1	0.54187	Within cluster
CDCA8	1	PLK4	1	0.520857	Within cluster
CDCA8	1	NUF2	1	0.496173	Within cluster
CDCA8	1	CDCA5	1	0.618315	Within cluster
CDCA8	1	SPC25	1	0.526491	Within cluster
CDCA8	1	CENPH	1	0.389627	Within cluster
CDCA8	1	SKA1	1	0.520082	Within cluster
CDCA8	1	SMC2	1	0.48168	Within cluster
CDCA8	1	BUB1B	1	0.571403	Within cluster
CDCA8	1	CCNB2	1	0.554727	Within cluster
CDCA8	1	MIS18A	1	0.492688	Within cluster
CDCA8	1	MAD2L1	1	0.514539	Within cluster
CDCA8	1	PLK1	1	0.520536	Within cluster
CDCA8	1	TPX2	1	0.540427	Within cluster
CDCA8	1	CDT1	1	0.440492	Within cluster
CDCA8	1	BIRC5	1	0.572734	Within cluster
CDCA8	1	BUB1	1	0.626966	Within cluster
CDCA8	1	CDC25A	1	0.436693	Within cluster
CDCA8	1	ESCO2	1	0.396853	Within cluster
CDCA8	1	ZWILCH	1	0.382348	Within cluster
CDCA8	1	AURKB	1	0.609558	Within cluster
CDCA8	1	TYMS	1	0.495345	Within cluster
CDCA8	1	SKA3	1	0.478122	Within cluster
CDCA8	1	NUDC	1	0.520539	Within cluster
CDCA8	1	CDC25C	1	0.515398	Within cluster
CDCA8	1	NCAPD2	1	0.488367	Within cluster
CDCA8	1	TACC3	1	0.574917	Within cluster
CDCA8	1	CDCA2	1	0.531869	Within cluster
CDCA8	1	KNTC1	1	0.317534	Within cluster
CDCA8	1	ERCC6L	1	0.501146	Within cluster
CDCA8	1	CENPA	1	0.6454	Within cluster
CDCA8	1	FOXM1	1	0.477474	Within cluster
CDCA8	1	UBE2C	1	0.444625	Within cluster
CDCA8	1	RRM2	1	0.532269	Within cluster
CDCA8	1	DTL	1	0.45249	Within cluster
CDCA8	1	NEK2	1	0.571391	Within cluster
CDCA8	1	KIF14	1	0.487259	Within cluster
CDCA8	1	CENPW	1	0.506203	Within cluster
CDCA8	1	MKI67	1	0.508389	Within cluster
CDCA8	1	BUB3	1	0.327435	Within cluster
CDCA8	1	CDC20	1	0.647002	Within cluster
CDCA8	1	BORA	1	0.362273	Within cluster
CDCA8	1	CHEK1	1	0.487427	Within cluster
CDCA8	1	GTSE1	1	0.578416	Within cluster
CDCA8	1	MCM10	1	0.435894	Within cluster
CDCA8	1	CKS2	1	0.372153	Within cluster
CDCA8	1	CCNF	1	0.594926	Within cluster
CDCA8	1	ZWINT	1	0.469848	Within cluster
CDCA8	1	NCAPG2	1	0.454425	Within cluster
CDCA8	1	PTTG1	1	0.506443	Within cluster
CDCA8	1	PRC1	1	0.389235	Within cluster
CDCA8	1	TOP2A	1	0.430838	Within cluster
CDCA8	1	HJURP	1	0.532585	Within cluster
CDCA8	1	RACGAP1	1	0.507046	Within cluster
CDCA8	1	CDC45	1	0.477762	Within cluster
CDCA8	1	CCNA2	1	0.614555	Within cluster
CDCA8	1	CDK1	1	0.437603	Within cluster
CDCA8	1	INCENP	1	0.560225	Within cluster
CDK1	1	TRIP13	1	0.310386	Within cluster
CDK1	1	ZW10	1	0.307322	Within cluster
CDK1	1	CDC6	1	0.385448	Within cluster
CDK1	1	CENPM	1	0.472098	Within cluster
CDK1	1	AURKA	1	0.320247	Within cluster
CDK1	1	MYBL2	1	0.452351	Within cluster
CDK1	1	OIP5	1	0.499816	Within cluster
CDK1	1	RAD51AP1	1	0.599983	Within cluster
CDK1	1	NCAPH	1	0.485284	Within cluster
CDK1	1	MND1	1	0.544658	Within cluster
CDK1	1	NCAPG	1	0.539	Within cluster
CDK1	1	CCNB1	1	0.408517	Within cluster
CDK1	1	ESPL1	1	0.467608	Within cluster
CDK1	1	KIF11	1	0.610538	Within cluster
CDK1	1	NDC80	1	0.484648	Within cluster
CDK1	1	PKMYT1	1	0.25275	Within cluster
CDK1	1	PLK4	1	0.550289	Within cluster
CDK1	1	NUF2	1	0.536145	Within cluster
CDK1	1	CDCA5	1	0.540819	Within cluster
CDK1	1	SPC25	1	0.561915	Within cluster
CDK1	1	CENPH	1	0.394475	Within cluster
CDK1	1	SKA1	1	0.281589	Within cluster
CDK1	1	SMC2	1	0.535621	Within cluster
CDK1	1	BUB1B	1	0.473055	Within cluster
CDK1	1	CCNB2	1	0.489988	Within cluster
CDK1	1	MIS18A	1	0.502469	Within cluster
CDK1	1	MAD2L1	1	0.581281	Within cluster
CDK1	1	NCAPH2	1	0.32191	Within cluster
CDK1	1	PLK1	1	0.2824	Within cluster
CDK1	1	TPX2	1	0.369483	Within cluster
CDK1	1	CDT1	1	0.385146	Within cluster
CDK1	1	BIRC5	1	0.405146	Within cluster
CDK1	1	BUB1	1	0.472694	Within cluster
CDK1	1	CDC25A	1	0.413427	Within cluster
CDK1	1	ESCO2	1	0.504387	Within cluster
CDK1	1	MIS18BP1	1	0.40111	Within cluster
CDK1	1	ZWILCH	1	0.470424	Within cluster
CDK1	1	AURKB	1	0.451085	Within cluster
CDK1	1	TYMS	1	0.382431	Within cluster
CDK1	1	SKA3	1	0.486375	Within cluster
CDK1	1	NUDC	1	0.247201	Within cluster
CDK1	1	CDC25C	1	0.439378	Within cluster
CDK1	1	NCAPD2	1	0.387045	Within cluster
CDK1	1	TACC3	1	0.423488	Within cluster
CDK1	1	CDCA2	1	0.442322	Within cluster
CDK1	1	KNTC1	1	0.429168	Within cluster
CDK1	1	SKA2	1	0.340869	Within cluster
CDK1	1	ERCC6L	1	0.492505	Within cluster
CDK1	1	CENPA	1	0.523814	Within cluster
CDK1	1	CENPQ	1	0.415049	Within cluster
CDK1	1	SMC4	1	0.450571	Within cluster
CDK1	1	FOXM1	1	0.393127	Within cluster
CDK1	1	CENPL	1	0.462916	Within cluster
CDK1	1	UBE2C	1	0.396498	Within cluster
CDK1	1	RRM2	1	0.428342	Within cluster
CDK1	1	NSL1	1	0.380386	Within cluster
CDK1	1	DTL	1	0.450446	Within cluster
CDK1	1	NEK2	1	0.536706	Within cluster
CDK1	1	KIF14	1	0.451787	Within cluster
CDK1	1	PMF1	1	0.242712	Within cluster
CDK1	1	CENPW	1	0.477327	Within cluster
CDK1	1	MKI67	1	0.502511	Within cluster
CDK1	1	BUB3	1	0.376775	Within cluster
CDK1	1	ITGB3BP	1	0.442498	Within cluster
CDK1	1	STIL	1	0.51514	Within cluster
CDK1	1	CDC20	1	0.351668	Within cluster
CDK1	1	CDCA8	1	0.437603	Within cluster
CDK1	1	ZWINT	1	0.719139	Within cluster
CDK1	1	MAPRE1	1	0.191518	Within cluster
CDK1	1	CKS2	1	0.432492	Within cluster
CDK1	1	CENPO	1	0.427772	Within cluster
CDK1	1	MIS12	1	0.306586	Within cluster
CDK1	1	PTTG1	1	0.398574	Within cluster
CDK1	1	PRC1	1	0.337985	Within cluster
CDK1	1	INCENP	1	0.464656	Within cluster
CDK1	1	KIF2A	1	0.299651	Within cluster
CDK1	1	DSN1	1	0.445785	Within cluster
CDK1	1	NCAPD3	1	0.438991	Within cluster
CDK1	1	NCAPG2	1	0.386033	Within cluster
CDK1	1	CENPK	1	0.467867	Within cluster
CDK1	1	GTSE1	1	0.439331	Within cluster
CDK1	1	MCM10	1	0.593961	Within cluster
CDK1	1	HJURP	1	0.390543	Within cluster
CDK1	1	CKAP5	1	0.35229	Within cluster
CDK1	1	BORA	1	0.367175	Within cluster
CDK1	1	CCNF	1	0.429802	Within cluster
CDK1	1	CHEK1	1	0.50346	Within cluster
CDK1	1	CDC45	1	0.490877	Within cluster
CDK1	1	RACGAP1	1	0.510533	Within cluster
CDK1	1	TOP2A	1	0.500281	Within cluster
CDK1	1	WEE1	1	0.299022	Within cluster
CDK1	1	CCNA2	1	0.537149	Within cluster
CDT1	1	TRIP13	1	0.2031	Within cluster
CDT1	1	CDC6	1	0.409612	Within cluster
CDT1	1	CENPM	1	0.524115	Within cluster
CDT1	1	AURKA	1	0.119682	Within cluster
CDT1	1	MYBL2	1	0.535391	Within cluster
CDT1	1	OIP5	1	0.459631	Within cluster
CDT1	1	MND1	1	0.563012	Within cluster
CDT1	1	NCAPG	1	0.412968	Within cluster
CDT1	1	CCNB1	1	0.193235	Within cluster
CDT1	1	ESPL1	1	0.453474	Within cluster
CDT1	1	KIF11	1	0.44109	Within cluster
CDT1	1	NDC80	1	0.330114	Within cluster
CDT1	1	PKMYT1	1	0.537229	Within cluster
CDT1	1	NUF2	1	0.335083	Within cluster
CDT1	1	CDCA5	1	0.625076	Within cluster
CDT1	1	SMC2	1	0.391613	Within cluster
CDT1	1	BUB1B	1	0.459024	Within cluster
CDT1	1	CCNB2	1	0.465567	Within cluster
CDT1	1	MAD2L1	1	0.485387	Within cluster
CDT1	1	PLK1	1	0.494608	Within cluster
CDT1	1	TPX2	1	0.323202	Within cluster
CDT1	1	PRC1	1	0.148622	Within cluster
CDT1	1	CENPW	1	0.330412	Within cluster
CDT1	1	KNTC1	1	0.507928	Within cluster
CDT1	1	NCAPD2	1	0.446566	Within cluster
CDT1	1	INCENP	1	0.499314	Within cluster
CDT1	1	RACGAP1	1	0.279534	Within cluster
CDT1	1	BUB1	1	0.473658	Within cluster
CDT1	1	FOXM1	1	0.323647	Within cluster
CDT1	1	CENPA	1	0.329867	Within cluster
CDT1	1	TYMS	1	0.425864	Within cluster
CDT1	1	CDC25A	1	0.6377	Within cluster
CDT1	1	UBE2C	1	0.208329	Within cluster
CDT1	1	HJURP	1	0.260677	Within cluster
CDT1	1	CCNF	1	0.602706	Within cluster
CDT1	1	BIRC5	1	0.316939	Within cluster
CDT1	1	AURKB	1	0.507042	Within cluster
CDT1	1	CDCA8	1	0.440492	Within cluster
CDT1	1	CKS2	1	0.217366	Within cluster
CDT1	1	TOP2A	1	0.346754	Within cluster
CDT1	1	RRM2	1	0.418654	Within cluster
CDT1	1	CDC20	1	0.205655	Within cluster
CDT1	1	CHEK1	1	0.603704	Within cluster
CDT1	1	CDK1	1	0.385146	Within cluster
CDT1	1	CCNA2	1	0.485276	Within cluster
CDT1	1	CDC45	1	0.580582	Within cluster
CDT1	1	MCM10	1	0.561248	Within cluster
CDT1	1	DTL	1	0.627761	Within cluster
CENPA	1	TRIP13	1	0.420817	Within cluster
CENPA	1	CDC6	1	0.366772	Within cluster
CENPA	1	CENPM	1	0.487032	Within cluster
CENPA	1	AURKA	1	0.493698	Within cluster
CENPA	1	OIP5	1	0.528668	Within cluster
CENPA	1	RAD51AP1	1	0.41441	Within cluster
CENPA	1	NCAPH	1	0.589932	Within cluster
CENPA	1	MND1	1	0.476611	Within cluster
CENPA	1	NCAPG	1	0.542937	Within cluster
CENPA	1	CCNB1	1	0.479494	Within cluster
CENPA	1	ESPL1	1	0.544701	Within cluster
CENPA	1	KIF11	1	0.437142	Within cluster
CENPA	1	NDC80	1	0.531452	Within cluster
CENPA	1	PLK4	1	0.491447	Within cluster
CENPA	1	NUF2	1	0.515823	Within cluster
CENPA	1	CDCA5	1	0.548721	Within cluster
CENPA	1	SPC25	1	0.569491	Within cluster
CENPA	1	CENPH	1	0.352559	Within cluster
CENPA	1	SKA1	1	0.38338	Within cluster
CENPA	1	SMC2	1	0.482137	Within cluster
CENPA	1	BUB1B	1	0.520118	Within cluster
CENPA	1	CCNB2	1	0.597718	Within cluster
CENPA	1	MIS18A	1	0.445114	Within cluster
CENPA	1	MAD2L1	1	0.501761	Within cluster
CENPA	1	PLK1	1	0.448549	Within cluster
CENPA	1	TPX2	1	0.498583	Within cluster
CENPA	1	CDT1	1	0.329867	Within cluster
CENPA	1	BIRC5	1	0.573871	Within cluster
CENPA	1	BUB1	1	0.565088	Within cluster
CENPA	1	ESCO2	1	0.377255	Within cluster
CENPA	1	MIS18BP1	1	0.278028	Within cluster
CENPA	1	AURKB	1	0.557905	Within cluster
CENPA	1	TYMS	1	0.462867	Within cluster
CENPA	1	SKA3	1	0.425045	Within cluster
CENPA	1	NUDC	1	0.391704	Within cluster
CENPA	1	CDC25C	1	0.52076	Within cluster
CENPA	1	CDCA2	1	0.467201	Within cluster
CENPA	1	ERCC6L	1	0.523212	Within cluster
CENPA	1	DTL	1	0.383984	Within cluster
CENPA	1	CCNF	1	0.530508	Within cluster
CENPA	1	CKS2	1	0.424326	Within cluster
CENPA	1	MCM10	1	0.421519	Within cluster
CENPA	1	CDC45	1	0.465312	Within cluster
CENPA	1	PTTG1	1	0.51913	Within cluster
CENPA	1	PRC1	1	0.46202	Within cluster
CENPA	1	MKI67	1	0.480004	Within cluster
CENPA	1	FOXM1	1	0.492973	Within cluster
CENPA	1	CHEK1	1	0.425109	Within cluster
CENPA	1	GTSE1	1	0.588903	Within cluster
CENPA	1	KIF14	1	0.504499	Within cluster
CENPA	1	RRM2	1	0.552698	Within cluster
CENPA	1	RACGAP1	1	0.559978	Within cluster
CENPA	1	NEK2	1	0.575787	Within cluster
CENPA	1	BUB3	1	0.252846	Within cluster
CENPA	1	ZWINT	1	0.464624	Within cluster
CENPA	1	TOP2A	1	0.500106	Within cluster
CENPA	1	UBE2C	1	0.510036	Within cluster
CENPA	1	ITGB3BP	1	0.354575	Within cluster
CENPA	1	CDCA8	1	0.6454	Within cluster
CENPA	1	CDC20	1	0.552989	Within cluster
CENPA	1	CDK1	1	0.523814	Within cluster
CENPA	1	CCNA2	1	0.578986	Within cluster
CENPA	1	CENPO	1	0.603916	Within cluster
CENPA	1	CENPQ	1	0.347107	Within cluster
CENPA	1	CENPW	1	0.459644	Within cluster
CENPA	1	CENPL	1	0.456157	Within cluster
CENPA	1	CENPK	1	0.322119	Within cluster
CENPA	1	HJURP	1	0.549608	Within cluster
CENPH	1	TRIP13	1	0.196526	Within cluster
CENPH	1	CENPM	1	0.384283	Within cluster
CENPH	1	OIP5	1	0.358327	Within cluster
CENPH	1	RAD51AP1	1	0.380943	Within cluster
CENPH	1	MND1	1	0.554415	Within cluster
CENPH	1	NCAPG	1	0.412438	Within cluster
CENPH	1	CCNB1	1	0.317836	Within cluster
CENPH	1	ESPL1	1	0.352886	Within cluster
CENPH	1	KIF11	1	0.47039	Within cluster
CENPH	1	NDC80	1	0.281797	Within cluster
CENPH	1	PLK4	1	0.468995	Within cluster
CENPH	1	NUF2	1	0.494373	Within cluster
CENPH	1	SPC25	1	0.409746	Within cluster
CENPH	1	TACC3	1	0.367994	Within cluster
CENPH	1	ESCO2	1	0.34845	Within cluster
CENPH	1	CDC45	1	0.405907	Within cluster
CENPH	1	CCNA2	1	0.496977	Within cluster
CENPH	1	NUDC	1	0.26671	Within cluster
CENPH	1	SKA3	1	0.261845	Within cluster
CENPH	1	SMC2	1	0.511855	Within cluster
CENPH	1	KNTC1	1	0.42322	Within cluster
CENPH	1	BUB1	1	0.361244	Within cluster
CENPH	1	BUB3	1	0.499566	Within cluster
CENPH	1	ZWILCH	1	0.297516	Within cluster
CENPH	1	PLK1	1	0.264101	Within cluster
CENPH	1	CDK1	1	0.394475	Within cluster
CENPH	1	CDC20	1	0.169027	Within cluster
CENPH	1	CCNB2	1	0.32594	Within cluster
CENPH	1	CDCA8	1	0.389627	Within cluster
CENPH	1	SKA1	1	0.542427	Within cluster
CENPH	1	MIS18BP1	1	0.304404	Within cluster
CENPH	1	MIS18A	1	0.421458	Within cluster
CENPH	1	MAD2L1	1	0.520169	Within cluster
CENPH	1	BUB1B	1	0.47653	Within cluster
CENPH	1	HJURP	1	0.282643	Within cluster
CENPH	1	ITGB3BP	1	0.439085	Within cluster
CENPH	1	CENPW	1	0.238539	Within cluster
CENPH	1	CENPQ	1	0.38117	Within cluster
CENPH	1	CENPK	1	0.526402	Within cluster
CENPH	1	CENPL	1	0.276581	Within cluster
CENPH	1	CENPO	1	0.218028	Within cluster
CENPH	1	CENPA	1	0.352559	Within cluster
CENPK	1	TRIP13	1	0.226978	Within cluster
CENPK	1	CENPM	1	0.375185	Within cluster
CENPK	1	OIP5	1	0.380478	Within cluster
CENPK	1	RAD51AP1	1	0.560842	Within cluster
CENPK	1	MND1	1	0.463583	Within cluster
CENPK	1	NCAPG	1	0.580933	Within cluster
CENPK	1	CCNB1	1	0.466673	Within cluster
CENPK	1	ESPL1	1	0.243078	Within cluster
CENPK	1	KIF11	1	0.53099	Within cluster
CENPK	1	NDC80	1	0.476416	Within cluster
CENPK	1	NUF2	1	0.491636	Within cluster
CENPK	1	SPC25	1	0.520803	Within cluster
CENPK	1	CENPH	1	0.526402	Within cluster
CENPK	1	SKA1	1	0.305725	Within cluster
CENPK	1	SMC2	1	0.549161	Within cluster
CENPK	1	BUB1B	1	0.429739	Within cluster
CENPK	1	CCNB2	1	0.351094	Within cluster
CENPK	1	MIS18A	1	0.397713	Within cluster
CENPK	1	MAD2L1	1	0.541094	Within cluster
CENPK	1	PLK1	1	0.248498	Within cluster
CENPK	1	BIRC5	1	0.279835	Within cluster
CENPK	1	BUB1	1	0.428894	Within cluster
CENPK	1	ESCO2	1	0.498939	Within cluster
CENPK	1	MIS18BP1	1	0.413671	Within cluster
CENPK	1	TYMS	1	0.393017	Within cluster
CENPK	1	SKA3	1	0.437052	Within cluster
CENPK	1	NUDC	1	0.169555	Within cluster
CENPK	1	KNTC1	1	0.426087	Within cluster
CENPK	1	CENPA	1	0.322119	Within cluster
CENPK	1	CENPQ	1	0.457403	Within cluster
CENPK	1	CENPL	1	0.356445	Within cluster
CENPK	1	RRM2	1	0.377413	Within cluster
CENPK	1	CENPW	1	0.334322	Within cluster
CENPK	1	BUB3	1	0.348511	Within cluster
CENPK	1	ITGB3BP	1	0.433371	Within cluster
CENPK	1	CDC20	1	0.192997	Within cluster
CENPK	1	CENPO	1	0.325258	Within cluster
CENPK	1	PTTG1	1	0.327229	Within cluster
CENPK	1	CDK1	1	0.467867	Within cluster
CENPK	1	CHEK1	1	0.503122	Within cluster
CENPK	1	CDC45	1	0.404169	Within cluster
CENPK	1	MCM10	1	0.45391	Within cluster
CENPK	1	NCAPG2	1	0.42175	Within cluster
CENPK	1	CCNA2	1	0.504631	Within cluster
CENPK	1	TOP2A	1	0.479871	Within cluster
CENPK	1	HJURP	1	0.346084	Within cluster
CENPL	1	CENPM	1	0.40187	Within cluster
CENPL	1	OIP5	1	0.443012	Within cluster
CENPL	1	CCNB1	1	0.336152	Within cluster
CENPL	1	ESPL1	1	0.396398	Within cluster
CENPL	1	CENPH	1	0.276581	Within cluster
CENPL	1	BUB1B	1	0.42395	Within cluster
CENPL	1	CCNB2	1	0.400936	Within cluster
CENPL	1	MIS18A	1	0.433632	Within cluster
CENPL	1	MAD2L1	1	0.500211	Within cluster
CENPL	1	PLK1	1	0.39186	Within cluster
CENPL	1	MIS18BP1	1	0.288489	Within cluster
CENPL	1	NUDC	1	0.16804	Within cluster
CENPL	1	CENPA	1	0.456157	Within cluster
CENPL	1	CENPQ	1	0.390186	Within cluster
CENPL	1	CDK1	1	0.462916	Within cluster
CENPL	1	CDC20	1	0.345982	Within cluster
CENPL	1	BUB3	1	0.182216	Within cluster
CENPL	1	HJURP	1	0.424128	Within cluster
CENPL	1	CENPW	1	0.413815	Within cluster
CENPL	1	ITGB3BP	1	0.378884	Within cluster
CENPL	1	CENPO	1	0.458078	Within cluster
CENPL	1	CENPK	1	0.356445	Within cluster
CENPM	1	TRIP13	1	0.28381	Within cluster
CENPM	1	CHEK1	1	0.481174	Within cluster
CENPM	1	NUDC	1	0.355598	Within cluster
CENPM	1	RAD51AP1	1	0.481351	Within cluster
CENPM	1	MND1	1	0.57781	Within cluster
CENPM	1	NEK2	1	0.421131	Within cluster
CENPM	1	DTL	1	0.552252	Within cluster
CENPM	1	PKMYT1	1	0.446898	Within cluster
CENPM	1	TYMS	1	0.530654	Within cluster
CENPM	1	SPC25	1	0.492553	Within cluster
CENPM	1	PRC1	1	0.269687	Within cluster
CENPM	1	MIS18BP1	1	0.277639	Within cluster
CENPM	1	NCAPG	1	0.503474	Within cluster
CENPM	1	TPX2	1	0.259305	Within cluster
CENPM	1	GTSE1	1	0.659762	Within cluster
CENPM	1	NDC80	1	0.402123	Within cluster
CENPM	1	FOXM1	1	0.402433	Within cluster
CENPM	1	CDT1	1	0.524115	Within cluster
CENPM	1	BUB3	1	0.242352	Within cluster
CENPM	1	PTTG1	1	0.360097	Within cluster
CENPM	1	MIS18A	1	0.506292	Within cluster
CENPM	1	MKI67	1	0.473288	Within cluster
CENPM	1	MCM10	1	0.499592	Within cluster
CENPM	1	TOP2A	1	0.374948	Within cluster
CENPM	1	UBE2C	1	0.291576	Within cluster
CENPM	1	ESPL1	1	0.528788	Within cluster
CENPM	1	CCNB1	1	0.243957	Within cluster
CENPM	1	CDCA5	1	0.589075	Within cluster
CENPM	1	PLK1	1	0.362392	Within cluster
CENPM	1	SKA1	1	0.381893	Within cluster
CENPM	1	CCNA2	1	0.489737	Within cluster
CENPM	1	KIF11	1	0.459108	Within cluster
CENPM	1	BIRC5	1	0.453068	Within cluster
CENPM	1	ZWINT	1	0.525604	Within cluster
CENPM	1	MAD2L1	1	0.522598	Within cluster
CENPM	1	CDCA8	1	0.477991	Within cluster
CENPM	1	HJURP	1	0.356318	Within cluster
CENPM	1	CDC45	1	0.68466	Within cluster
CENPM	1	AURKB	1	0.473021	Within cluster
CENPM	1	CDK1	1	0.472098	Within cluster
CENPM	1	OIP5	1	0.508577	Within cluster
CENPM	1	RRM2	1	0.497557	Within cluster
CENPM	1	BUB1B	1	0.483975	Within cluster
CENPM	1	CCNB2	1	0.482309	Within cluster
CENPM	1	CDC20	1	0.274335	Within cluster
CENPM	1	ITGB3BP	1	0.443881	Within cluster
CENPM	1	CENPW	1	0.48302	Within cluster
CENPM	1	CENPA	1	0.487032	Within cluster
CENPM	1	CENPO	1	0.505492	Within cluster
CENPM	1	CENPK	1	0.375185	Within cluster
CENPM	1	CENPQ	1	0.304474	Within cluster
CENPM	1	CENPH	1	0.384283	Within cluster
CENPM	1	CENPL	1	0.40187	Within cluster
CENPO	1	CENPM	1	0.505492	Within cluster
CENPO	1	OIP5	1	0.451427	Within cluster
CENPO	1	CCNB1	1	0.374796	Within cluster
CENPO	1	ESPL1	1	0.470932	Within cluster
CENPO	1	CDCA5	1	0.558707	Within cluster
CENPO	1	CENPH	1	0.218028	Within cluster
CENPO	1	BUB1B	1	0.436493	Within cluster
CENPO	1	CCNB2	1	0.474553	Within cluster
CENPO	1	MIS18A	1	0.438124	Within cluster
CENPO	1	MAD2L1	1	0.481299	Within cluster
CENPO	1	PLK1	1	0.424909	Within cluster
CENPO	1	MIS18BP1	1	0.125868	Within cluster
CENPO	1	NUDC	1	0.417492	Within cluster
CENPO	1	CENPA	1	0.603916	Within cluster
CENPO	1	CENPQ	1	0.311464	Within cluster
CENPO	1	CENPL	1	0.458078	Within cluster
CENPO	1	CENPW	1	0.504515	Within cluster
CENPO	1	BUB3	1	0.146552	Within cluster
CENPO	1	ITGB3BP	1	0.298548	Within cluster
CENPO	1	CDC20	1	0.409835	Within cluster
CENPO	1	NCAPG2	1	0.406867	Within cluster
CENPO	1	CDK1	1	0.427772	Within cluster
CENPO	1	HJURP	1	0.446123	Within cluster
CENPO	1	CENPK	1	0.325258	Within cluster
CENPQ	1	CENPM	1	0.304474	Within cluster
CENPQ	1	OIP5	1	0.300368	Within cluster
CENPQ	1	RAD51AP1	1	0.478794	Within cluster
CENPQ	1	CCNB1	1	0.234887	Within cluster
CENPQ	1	ESPL1	1	0.264598	Within cluster
CENPQ	1	CENPH	1	0.38117	Within cluster
CENPQ	1	BUB1B	1	0.383531	Within cluster
CENPQ	1	CCNB2	1	0.284594	Within cluster
CENPQ	1	MIS18A	1	0.325582	Within cluster
CENPQ	1	MAD2L1	1	0.447934	Within cluster
CENPQ	1	PLK1	1	0.10815	Within cluster
CENPQ	1	MIS18BP1	1	0.34346	Within cluster
CENPQ	1	NUDC	1	0.17009	Within cluster
CENPQ	1	CENPA	1	0.347107	Within cluster
CENPQ	1	CDC20	1	0.190072	Within cluster
CENPQ	1	BUB3	1	0.300683	Within cluster
CENPQ	1	HJURP	1	0.320758	Within cluster
CENPQ	1	CDK1	1	0.415049	Within cluster
CENPQ	1	CENPW	1	0.345331	Within cluster
CENPQ	1	CENPO	1	0.311464	Within cluster
CENPQ	1	CENPK	1	0.457403	Within cluster
CENPQ	1	ITGB3BP	1	0.347478	Within cluster
CENPQ	1	CENPL	1	0.390186	Within cluster
CENPW	1	TRIP13	1	0.452308	Within cluster
CENPW	1	CDC6	1	0.327941	Within cluster
CENPW	1	CENPM	1	0.48302	Within cluster
CENPW	1	AURKA	1	0.389519	Within cluster
CENPW	1	OIP5	1	0.50318	Within cluster
CENPW	1	RAD51AP1	1	0.418862	Within cluster
CENPW	1	MND1	1	0.409765	Within cluster
CENPW	1	NCAPG	1	0.518893	Within cluster
CENPW	1	CCNB1	1	0.399923	Within cluster
CENPW	1	KIF11	1	0.372363	Within cluster
CENPW	1	NDC80	1	0.486161	Within cluster
CENPW	1	NUF2	1	0.369604	Within cluster
CENPW	1	CDCA5	1	0.494042	Within cluster
CENPW	1	SPC25	1	0.575262	Within cluster
CENPW	1	CENPH	1	0.238539	Within cluster
CENPW	1	SMC2	1	0.420216	Within cluster
CENPW	1	BUB1B	1	0.458415	Within cluster
CENPW	1	CCNB2	1	0.535284	Within cluster
CENPW	1	MIS18A	1	0.440911	Within cluster
CENPW	1	MAD2L1	1	0.465496	Within cluster
CENPW	1	TPX2	1	0.428284	Within cluster
CENPW	1	CDT1	1	0.330412	Within cluster
CENPW	1	BIRC5	1	0.472474	Within cluster
CENPW	1	BUB1	1	0.444457	Within cluster
CENPW	1	ESCO2	1	0.471155	Within cluster
CENPW	1	MIS18BP1	1	0.249804	Within cluster
CENPW	1	AURKB	1	0.522898	Within cluster
CENPW	1	TYMS	1	0.388495	Within cluster
CENPW	1	SKA3	1	0.510847	Within cluster
CENPW	1	CDCA2	1	0.516466	Within cluster
CENPW	1	CENPA	1	0.459644	Within cluster
CENPW	1	CENPQ	1	0.345331	Within cluster
CENPW	1	CENPL	1	0.413815	Within cluster
CENPW	1	UBE2C	1	0.374597	Within cluster
CENPW	1	RRM2	1	0.382298	Within cluster
CENPW	1	DTL	1	0.391506	Within cluster
CENPW	1	NEK2	1	0.431612	Within cluster
CENPW	1	PRC1	1	0.326669	Within cluster
CENPW	1	CKS2	1	0.38864	Within cluster
CENPW	1	CDC45	1	0.485183	Within cluster
CENPW	1	TOP2A	1	0.367106	Within cluster
CENPW	1	CCNA2	1	0.477618	Within cluster
CENPW	1	CDCA8	1	0.506203	Within cluster
CENPW	1	CDK1	1	0.477327	Within cluster
CENPW	1	ZWINT	1	0.432655	Within cluster
CENPW	1	CDC20	1	0.48348	Within cluster
CENPW	1	PTTG1	1	0.489649	Within cluster
CENPW	1	HJURP	1	0.379519	Within cluster
CENPW	1	CENPO	1	0.504515	Within cluster
CENPW	1	ITGB3BP	1	0.422018	Within cluster
CENPW	1	CENPK	1	0.334322	Within cluster
CHEK1	1	TRIP13	1	0.263373	Within cluster
CHEK1	1	CDC6	1	0.434864	Within cluster
CHEK1	1	CENPM	1	0.481174	Within cluster
CHEK1	1	AURKA	1	0.187183	Within cluster
CHEK1	1	OIP5	1	0.522871	Within cluster
CHEK1	1	RAD51AP1	1	0.548741	Within cluster
CHEK1	1	MND1	1	0.587095	Within cluster
CHEK1	1	NCAPG	1	0.595173	Within cluster
CHEK1	1	CCNB1	1	0.327332	Within cluster
CHEK1	1	KIF11	1	0.493767	Within cluster
CHEK1	1	NDC80	1	0.486116	Within cluster
CHEK1	1	PKMYT1	1	0.340153	Within cluster
CHEK1	1	PLK4	1	0.66974	Within cluster
CHEK1	1	NUF2	1	0.434483	Within cluster
CHEK1	1	CDCA5	1	0.662105	Within cluster
CHEK1	1	SPC25	1	0.530055	Within cluster
CHEK1	1	SMC2	1	0.456198	Within cluster
CHEK1	1	BUB1B	1	0.472722	Within cluster
CHEK1	1	CCNB2	1	0.426117	Within cluster
CHEK1	1	MAD2L1	1	0.599839	Within cluster
CHEK1	1	TPX2	1	0.370481	Within cluster
CHEK1	1	CDT1	1	0.603704	Within cluster
CHEK1	1	BIRC5	1	0.359765	Within cluster
CHEK1	1	BUB1	1	0.62099	Within cluster
CHEK1	1	CDC25A	1	0.599652	Within cluster
CHEK1	1	ESCO2	1	0.503765	Within cluster
CHEK1	1	ZWILCH	1	0.466675	Within cluster
CHEK1	1	AURKB	1	0.473175	Within cluster
CHEK1	1	TYMS	1	0.470239	Within cluster
CHEK1	1	SKA3	1	0.5945	Within cluster
CHEK1	1	CDC25C	1	0.344598	Within cluster
CHEK1	1	CDCA2	1	0.496626	Within cluster
CHEK1	1	ERCC6L	1	0.458665	Within cluster
CHEK1	1	CENPA	1	0.425109	Within cluster
CHEK1	1	FOXM1	1	0.299574	Within cluster
CHEK1	1	RRM2	1	0.449504	Within cluster
CHEK1	1	DTL	1	0.550652	Within cluster
CHEK1	1	NEK2	1	0.422698	Within cluster
CHEK1	1	KIF14	1	0.310867	Within cluster
CHEK1	1	MKI67	1	0.439153	Within cluster
CHEK1	1	STIL	1	0.542982	Within cluster
CHEK1	1	CDC20	1	0.271782	Within cluster
CHEK1	1	CDCA8	1	0.487427	Within cluster
CHEK1	1	ZWINT	1	0.526671	Within cluster
CHEK1	1	PRC1	1	0.132344	Within cluster
CHEK1	1	CDK1	1	0.50346	Within cluster
CHEK1	1	CENPK	1	0.503122	Within cluster
CHEK1	1	CCNF	1	0.471444	Within cluster
CHEK1	1	GTSE1	1	0.300982	Within cluster
CHEK1	1	HJURP	1	0.323639	Within cluster
CHEK1	1	RACGAP1	1	0.357687	Within cluster
CHEK1	1	TOP2A	1	0.418425	Within cluster
CHEK1	1	CCNA2	1	0.551424	Within cluster
CHEK1	1	MCM10	1	0.576454	Within cluster
CHEK1	1	WEE1	1	0.297361	Within cluster
CHEK1	1	CDC45	1	0.534625	Within cluster
CKAP5	1	AURKA	1	0.161129	Within cluster
CKAP5	1	CCNB1	1	0.232806	Within cluster
CKAP5	1	ESPL1	1	0.394202	Within cluster
CKAP5	1	NDC80	1	0.316914	Within cluster
CKAP5	1	PKMYT1	1	0.162517	Within cluster
CKAP5	1	NUF2	1	0.409958	Within cluster
CKAP5	1	SMC2	1	0.41886	Within cluster
CKAP5	1	BUB1B	1	0.4944	Within cluster
CKAP5	1	CCNB2	1	0.379888	Within cluster
CKAP5	1	MAD2L1	1	0.380534	Within cluster
CKAP5	1	PLK1	1	0.387108	Within cluster
CKAP5	1	NUDC	1	0.259006	Within cluster
CKAP5	1	NCAPD2	1	0.408519	Within cluster
CKAP5	1	TACC3	1	0.373928	Within cluster
CKAP5	1	BUB3	1	0.372102	Within cluster
CKAP5	1	CDC20	1	0.281516	Within cluster
CKAP5	1	MAPRE1	1	0.29667	Within cluster
CKAP5	1	CDK1	1	0.35229	Within cluster
CKAP5	1	WEE1	1	0.467571	Within cluster
CKAP5	1	BORA	1	0.311921	Within cluster
CKS2	1	AURKA	1	0.415837	Within cluster
CKS2	1	OIP5	1	0.43365	Within cluster
CKS2	1	NCAPG	1	0.393249	Within cluster
CKS2	1	CCNB1	1	0.533508	Within cluster
CKS2	1	KIF11	1	0.348131	Within cluster
CKS2	1	NDC80	1	0.362785	Within cluster
CKS2	1	PKMYT1	1	0.265478	Within cluster
CKS2	1	NUF2	1	0.387709	Within cluster
CKS2	1	CDCA5	1	0.328117	Within cluster
CKS2	1	SPC25	1	0.421866	Within cluster
CKS2	1	BUB1B	1	0.35168	Within cluster
CKS2	1	CCNB2	1	0.437204	Within cluster
CKS2	1	MAD2L1	1	0.399613	Within cluster
CKS2	1	TPX2	1	0.399753	Within cluster
CKS2	1	CDT1	1	0.217366	Within cluster
CKS2	1	BIRC5	1	0.377018	Within cluster
CKS2	1	BUB1	1	0.454631	Within cluster
CKS2	1	TYMS	1	0.202765	Within cluster
CKS2	1	CENPA	1	0.424326	Within cluster
CKS2	1	UBE2C	1	0.335279	Within cluster
CKS2	1	RRM2	1	0.277767	Within cluster
CKS2	1	CENPW	1	0.38864	Within cluster
CKS2	1	CDC20	1	0.413254	Within cluster
CKS2	1	CDCA8	1	0.372153	Within cluster
CKS2	1	RACGAP1	1	0.445075	Within cluster
CKS2	1	PRC1	1	0.26784	Within cluster
CKS2	1	TOP2A	1	0.30192	Within cluster
CKS2	1	PTTG1	1	0.50298	Within cluster
CKS2	1	CCNA2	1	0.38706	Within cluster
CKS2	1	CDK1	1	0.432492	Within cluster
DSN1	1	CCNB1	1	0.246924	Within cluster
DSN1	1	ESPL1	1	0.336786	Within cluster
DSN1	1	NDC80	1	0.333916	Within cluster
DSN1	1	NUF2	1	0.428936	Within cluster
DSN1	1	SPC25	1	0.464658	Within cluster
DSN1	1	BUB1B	1	0.374084	Within cluster
DSN1	1	CCNB2	1	0.326618	Within cluster
DSN1	1	MAD2L1	1	0.3824	Within cluster
DSN1	1	PLK1	1	0.224345	Within cluster
DSN1	1	BUB1	1	0.3066	Within cluster
DSN1	1	NUDC	1	0.220621	Within cluster
DSN1	1	NSL1	1	0.234526	Within cluster
DSN1	1	PMF1	1	0.193568	Within cluster
DSN1	1	BUB3	1	0.2429	Within cluster
DSN1	1	CDC20	1	0.299915	Within cluster
DSN1	1	ZWINT	1	0.469536	Within cluster
DSN1	1	MIS12	1	0.233594	Within cluster
DSN1	1	CDK1	1	0.445785	Within cluster
DTL	1	TRIP13	1	0.221867	Within cluster
DTL	1	CDC6	1	0.450723	Within cluster
DTL	1	CENPM	1	0.552252	Within cluster
DTL	1	AURKA	1	0.111316	Within cluster
DTL	1	MYBL2	1	0.506415	Within cluster
DTL	1	OIP5	1	0.400006	Within cluster
DTL	1	RAD51AP1	1	0.485651	Within cluster
DTL	1	NCAPH	1	0.593697	Within cluster
DTL	1	MND1	1	0.566036	Within cluster
DTL	1	NCAPG	1	0.519462	Within cluster
DTL	1	CCNB1	1	0.220582	Within cluster
DTL	1	KIF11	1	0.547296	Within cluster
DTL	1	NDC80	1	0.315342	Within cluster
DTL	1	PKMYT1	1	0.438282	Within cluster
DTL	1	PLK4	1	0.581393	Within cluster
DTL	1	NUF2	1	0.541706	Within cluster
DTL	1	CDCA5	1	0.572642	Within cluster
DTL	1	SPC25	1	0.479905	Within cluster
DTL	1	SMC2	1	0.441651	Within cluster
DTL	1	BUB1B	1	0.566531	Within cluster
DTL	1	CCNB2	1	0.41122	Within cluster
DTL	1	MAD2L1	1	0.584256	Within cluster
DTL	1	TPX2	1	0.277832	Within cluster
DTL	1	CDT1	1	0.627761	Within cluster
DTL	1	BIRC5	1	0.432598	Within cluster
DTL	1	BUB1	1	0.501987	Within cluster
DTL	1	CDC25A	1	0.630093	Within cluster
DTL	1	ESCO2	1	0.563719	Within cluster
DTL	1	AURKB	1	0.47172	Within cluster
DTL	1	TYMS	1	0.553221	Within cluster
DTL	1	SKA3	1	0.486706	Within cluster
DTL	1	CDC25C	1	0.306938	Within cluster
DTL	1	CDCA2	1	0.460474	Within cluster
DTL	1	KNTC1	1	0.55463	Within cluster
DTL	1	CENPA	1	0.383984	Within cluster
DTL	1	FOXM1	1	0.352962	Within cluster
DTL	1	UBE2C	1	0.221145	Within cluster
DTL	1	RRM2	1	0.50002	Within cluster
DTL	1	STIL	1	0.418466	Within cluster
DTL	1	CENPW	1	0.391506	Within cluster
DTL	1	RACGAP1	1	0.354337	Within cluster
DTL	1	NCAPG2	1	0.457071	Within cluster
DTL	1	CDCA8	1	0.45249	Within cluster
DTL	1	HJURP	1	0.377957	Within cluster
DTL	1	NEK2	1	0.550784	Within cluster
DTL	1	PRC1	1	0.249355	Within cluster
DTL	1	CCNF	1	0.571171	Within cluster
DTL	1	CDC20	1	0.197548	Within cluster
DTL	1	KIF14	1	0.499781	Within cluster
DTL	1	MKI67	1	0.470704	Within cluster
DTL	1	ZWINT	1	0.528571	Within cluster
DTL	1	TOP2A	1	0.453503	Within cluster
DTL	1	CDK1	1	0.450446	Within cluster
DTL	1	CCNA2	1	0.507629	Within cluster
DTL	1	MCM10	1	0.62647	Within cluster
DTL	1	CHEK1	1	0.550652	Within cluster
DTL	1	CDC45	1	0.594492	Within cluster
ERCC6L	1	TRIP13	1	0.449694	Within cluster
ERCC6L	1	CDC6	1	0.42438	Within cluster
ERCC6L	1	OIP5	1	0.48588	Within cluster
ERCC6L	1	RAD51AP1	1	0.436885	Within cluster
ERCC6L	1	NCAPH	1	0.520166	Within cluster
ERCC6L	1	NCAPG	1	0.503825	Within cluster
ERCC6L	1	CCNB1	1	0.518775	Within cluster
ERCC6L	1	ESPL1	1	0.380066	Within cluster
ERCC6L	1	KIF11	1	0.458684	Within cluster
ERCC6L	1	NDC80	1	0.460827	Within cluster
ERCC6L	1	PLK4	1	0.485787	Within cluster
ERCC6L	1	NUF2	1	0.377325	Within cluster
ERCC6L	1	SPC25	1	0.560788	Within cluster
ERCC6L	1	SMC2	1	0.453271	Within cluster
ERCC6L	1	BUB1B	1	0.472781	Within cluster
ERCC6L	1	CCNB2	1	0.46054	Within cluster
ERCC6L	1	MAD2L1	1	0.461955	Within cluster
ERCC6L	1	PLK1	1	0.388565	Within cluster
ERCC6L	1	TPX2	1	0.431895	Within cluster
ERCC6L	1	BUB1	1	0.500103	Within cluster
ERCC6L	1	CDC25A	1	0.373694	Within cluster
ERCC6L	1	ESCO2	1	0.436056	Within cluster
ERCC6L	1	AURKB	1	0.468593	Within cluster
ERCC6L	1	SKA3	1	0.47105	Within cluster
ERCC6L	1	NUDC	1	0.375692	Within cluster
ERCC6L	1	CDC25C	1	0.381599	Within cluster
ERCC6L	1	NCAPD2	1	0.378112	Within cluster
ERCC6L	1	CDCA2	1	0.510456	Within cluster
ERCC6L	1	STIL	1	0.500753	Within cluster
ERCC6L	1	CCNA2	1	0.50885	Within cluster
ERCC6L	1	CDC45	1	0.450642	Within cluster
ERCC6L	1	NEK2	1	0.390723	Within cluster
ERCC6L	1	RACGAP1	1	0.415591	Within cluster
ERCC6L	1	FOXM1	1	0.424578	Within cluster
ERCC6L	1	SMC4	1	0.355501	Within cluster
ERCC6L	1	CHEK1	1	0.458665	Within cluster
ERCC6L	1	BUB3	1	0.204645	Within cluster
ERCC6L	1	KIF14	1	0.4023	Within cluster
ERCC6L	1	CDCA8	1	0.501146	Within cluster
ERCC6L	1	CENPA	1	0.523212	Within cluster
ERCC6L	1	MCM10	1	0.481885	Within cluster
ERCC6L	1	CDC20	1	0.50588	Within cluster
ERCC6L	1	CDK1	1	0.492505	Within cluster
ESCO2	1	CDC6	1	0.45799	Within cluster
ESCO2	1	OIP5	1	0.455094	Within cluster
ESCO2	1	MND1	1	0.531717	Within cluster
ESCO2	1	NCAPG	1	0.549283	Within cluster
ESCO2	1	CCNB1	1	0.324623	Within cluster
ESCO2	1	KIF11	1	0.499516	Within cluster
ESCO2	1	NDC80	1	0.439446	Within cluster
ESCO2	1	NUF2	1	0.452133	Within cluster
ESCO2	1	SPC25	1	0.529162	Within cluster
ESCO2	1	CENPH	1	0.34845	Within cluster
ESCO2	1	SKA1	1	0.383806	Within cluster
ESCO2	1	SMC2	1	0.479889	Within cluster
ESCO2	1	BUB1B	1	0.478943	Within cluster
ESCO2	1	MAD2L1	1	0.589224	Within cluster
ESCO2	1	BIRC5	1	0.38218	Within cluster
ESCO2	1	BUB1	1	0.437526	Within cluster
ESCO2	1	MIS18BP1	1	0.364602	Within cluster
ESCO2	1	CENPW	1	0.471155	Within cluster
ESCO2	1	KNTC1	1	0.415039	Within cluster
ESCO2	1	STIL	1	0.46735	Within cluster
ESCO2	1	DTL	1	0.563719	Within cluster
ESCO2	1	CDCA8	1	0.396853	Within cluster
ESCO2	1	CENPK	1	0.498939	Within cluster
ESCO2	1	ERCC6L	1	0.436056	Within cluster
ESCO2	1	KIF14	1	0.379001	Within cluster
ESCO2	1	CENPA	1	0.377255	Within cluster
ESCO2	1	PRC1	1	0.23651	Within cluster
ESCO2	1	CHEK1	1	0.503765	Within cluster
ESCO2	1	SKA3	1	0.509658	Within cluster
ESCO2	1	CDCA2	1	0.746011	Within cluster
ESCO2	1	NEK2	1	0.412552	Within cluster
ESCO2	1	TOP2A	1	0.422303	Within cluster
ESCO2	1	SMC4	1	0.368871	Within cluster
ESCO2	1	CCNA2	1	0.521321	Within cluster
ESCO2	1	CDK1	1	0.504387	Within cluster
ESCO2	1	MCM10	1	0.532825	Within cluster
ESCO2	1	CDC45	1	0.565616	Within cluster
ESPL1	1	TRIP13	1	0.288073	Within cluster
ESPL1	1	ZW10	1	0.229508	Within cluster
ESPL1	1	CDC6	1	0.307275	Within cluster
ESPL1	1	CENPM	1	0.528788	Within cluster
ESPL1	1	AURKA	1	0.237662	Within cluster
ESPL1	1	MYBL2	1	0.569462	Within cluster
ESPL1	1	NCAPH	1	0.607493	Within cluster
ESPL1	1	NCAPG	1	0.506549	Within cluster
ESPL1	1	CCNB1	1	0.27771	Within cluster
ESPL1	1	ITGB3BP	1	0.418531	Within cluster
ESPL1	1	MAPRE1	1	0.180886	Within cluster
ESPL1	1	PMF1	1	0.347198	Within cluster
ESPL1	1	CENPQ	1	0.264598	Within cluster
ESPL1	1	NSL1	1	0.467888	Within cluster
ESPL1	1	MIS12	1	0.260979	Within cluster
ESPL1	1	NUDC	1	0.409057	Within cluster
ESPL1	1	SKA2	1	0.313589	Within cluster
ESPL1	1	CENPL	1	0.396398	Within cluster
ESPL1	1	TACC3	1	0.525652	Within cluster
ESPL1	1	CENPK	1	0.243078	Within cluster
ESPL1	1	CENPH	1	0.352886	Within cluster
ESPL1	1	CDCA2	1	0.403224	Within cluster
ESPL1	1	CDC25C	1	0.372867	Within cluster
ESPL1	1	CDC45	1	0.494518	Within cluster
ESPL1	1	STIL	1	0.394846	Within cluster
ESPL1	1	RACGAP1	1	0.508102	Within cluster
ESPL1	1	RRM2	1	0.498832	Within cluster
ESPL1	1	CENPO	1	0.470932	Within cluster
ESPL1	1	DSN1	1	0.336786	Within cluster
ESPL1	1	KIF14	1	0.477016	Within cluster
ESPL1	1	KIF2A	1	0.342262	Within cluster
ESPL1	1	PRC1	1	0.300663	Within cluster
ESPL1	1	MCM10	1	0.553333	Within cluster
ESPL1	1	NCAPD2	1	0.443073	Within cluster
ESPL1	1	CKAP5	1	0.394202	Within cluster
ESPL1	1	NCAPG2	1	0.378376	Within cluster
ESPL1	1	ERCC6L	1	0.380066	Within cluster
ESPL1	1	SPC25	1	0.448331	Within cluster
ESPL1	1	CDT1	1	0.453474	Within cluster
ESPL1	1	CCNB2	1	0.467162	Within cluster
ESPL1	1	CCNF	1	0.592372	Within cluster
ESPL1	1	TPX2	1	0.354491	Within cluster
ESPL1	1	SKA1	1	0.403367	Within cluster
ESPL1	1	NUF2	1	0.487732	Within cluster
ESPL1	1	HJURP	1	0.368075	Within cluster
ESPL1	1	ZWINT	1	0.512342	Within cluster
ESPL1	1	NEK2	1	0.454815	Within cluster
ESPL1	1	CCNA2	1	0.474804	Within cluster
ESPL1	1	MKI67	1	0.513291	Within cluster
ESPL1	1	KNTC1	1	0.514636	Within cluster
ESPL1	1	ZWILCH	1	0.331703	Within cluster
ESPL1	1	CENPA	1	0.544701	Within cluster
ESPL1	1	PLK4	1	0.447019	Within cluster
ESPL1	1	TOP2A	1	0.430132	Within cluster
ESPL1	1	BIRC5	1	0.448958	Within cluster
ESPL1	1	FOXM1	1	0.448135	Within cluster
ESPL1	1	NDC80	1	0.361516	Within cluster
ESPL1	1	UBE2C	1	0.39164	Within cluster
ESPL1	1	CDCA5	1	0.595508	Within cluster
ESPL1	1	BUB3	1	0.293085	Within cluster
ESPL1	1	MAD2L1	1	0.465859	Within cluster
ESPL1	1	INCENP	1	0.535154	Within cluster
ESPL1	1	KIF11	1	0.513106	Within cluster
ESPL1	1	CDCA8	1	0.563489	Within cluster
ESPL1	1	AURKB	1	0.527671	Within cluster
ESPL1	1	CDC20	1	0.346242	Within cluster
ESPL1	1	BUB1B	1	0.591993	Within cluster
ESPL1	1	BUB1	1	0.462435	Within cluster
ESPL1	1	PLK1	1	0.38528	Within cluster
ESPL1	1	CDK1	1	0.467608	Within cluster
ESPL1	1	PTTG1	1	0.370538	Within cluster
FOXM1	1	TRIP13	1	0.408363	Within cluster
FOXM1	1	CDC6	1	0.376858	Within cluster
[truncated: 53,748 more rows]

## Sheet: Network_5
source_node	source_cluster	target_node	target_cluster	edge_values	edge_type
ABCE1	1	PSMA5	1	0.0997858	Within cluster
ABCE1	1	RPS27A	1	0.322365	Within cluster
ABCE1	1	RPS3	1	0.281628	Within cluster
ABCE1	1	TCP1	1	0.374265	Within cluster
ABCE1	1	UBA52	1	0.21807	Within cluster
ABCE1	1	GSPT1	1	0.391405	Within cluster
ABCE1	1	PA2G4	1	0.473204	Within cluster
ABCE1	1	HBS1L	1	0.2831	Within cluster
ABCE1	1	RPS19	1	0.280469	Within cluster
ABCE1	1	RPS6	1	0.294406	Within cluster
ABCE1	1	EIF3A	1	0.373781	Within cluster
ANAPC2	1	PSMA4	1	0.0982966	Within cluster
ANAPC2	1	PSMD7	1	0.113983	Within cluster
ANAPC2	1	PSMA2	1	0.0773352	Within cluster
ANAPC2	1	FBXO5	1	0.0754961	Within cluster
ANAPC2	1	GMNN	1	0.0336676	Within cluster
ANAPC2	1	PSMA6	1	0.210493	Within cluster
ANAPC2	1	PSMB1	1	0.0250613	Within cluster
ANAPC2	1	PSMD3	1	0.246828	Within cluster
ANAPC2	1	PSMA5	1	0.0811431	Within cluster
ANAPC2	1	RPS27A	1	0.204539	Within cluster
ANAPC2	1	SKP2	1	0.282893	Within cluster
ANAPC2	1	PSMA1	1	0.0439623	Within cluster
ANAPC2	1	PSMB3	1	0.126961	Within cluster
ANAPC2	1	PSMD4	1	0.0997483	Within cluster
ANAPC2	1	UBA52	1	0.138217	Within cluster
ATXN3	1	PSMD7	1	0.0838067	Within cluster
ATXN3	1	RPS27A	1	0.134979	Within cluster
ATXN3	1	UBA52	1	0.199572	Within cluster
AXIN1	1	PSMA4	1	-0.0319085	Within cluster
AXIN1	1	PSMD7	1	0.0114112	Within cluster
AXIN1	1	PSMA2	1	-0.0980685	Within cluster
AXIN1	1	PSMA6	1	0.0825967	Within cluster
AXIN1	1	PSMB1	1	0.0147489	Within cluster
AXIN1	1	PSME4	1	0.0231087	Within cluster
AXIN1	1	PSMB3	1	0.0743903	Within cluster
AXIN1	1	PSMA5	1	0.0581906	Within cluster
AXIN1	1	PSMA1	1	0.0252476	Within cluster
AXIN1	1	PSMD4	1	0.0391513	Within cluster
AXIN1	1	PSMD3	1	0.19278	Within cluster
AXIN1	1	UBA52	1	0.117242	Within cluster
AXIN1	1	RPS27A	1	0.116883	Within cluster
AXIN1	1	TNKS2	1	-0.0119139	Within cluster
AXIN1	1	TNKS	1	-0.0212462	Within cluster
EEF2	1	PSMA4	1	0.028681	Within cluster
EEF2	1	PSMA2	1	0.0745193	Within cluster
EEF2	1	PSMA6	1	-0.01631	Within cluster
EEF2	1	PSMA5	1	0.0943199	Within cluster
EEF2	1	RPS27A	1	0.240148	Within cluster
EEF2	1	RPS3	1	0.442965	Within cluster
EEF2	1	PA2G4	1	0.338537	Within cluster
EEF2	1	KDM6A	1	0.143349	Within cluster
EEF2	1	PSMD4	1	0.0430732	Within cluster
EEF2	1	PSMA1	1	0.060292	Within cluster
EEF2	1	TCP1	1	0.175211	Within cluster
EEF2	1	SERBP1	1	0.380813	Within cluster
EEF2	1	UBA52	1	0.50753	Within cluster
EEF2	1	RPS6	1	0.524659	Within cluster
EEF2	1	RPS19	1	0.482306	Within cluster
EIF3A	1	PSMD7	1	0.0229138	Within cluster
EIF3A	1	HERC2	1	0.132009	Within cluster
EIF3A	1	RPS27A	1	0.165646	Within cluster
EIF3A	1	RPS3	1	0.306945	Within cluster
EIF3A	1	ABCE1	1	0.373781	Within cluster
EIF3A	1	PA2G4	1	0.309616	Within cluster
EIF3A	1	TCP1	1	0.124864	Within cluster
EIF3A	1	GSPT1	1	0.265318	Within cluster
EIF3A	1	SERBP1	1	0.282039	Within cluster
EIF3A	1	RPS19	1	0.282807	Within cluster
EIF3A	1	RPS6	1	0.368432	Within cluster
FANCL	1	RPS27A	1	0.309114	Within cluster
FANCL	1	WDR48	1	-0.00934165	Within cluster
FANCL	1	UBA52	1	0.0332232	Within cluster
FBXO5	1	PSMA4	1	0.357541	Within cluster
FBXO5	1	PSMD7	1	0.119364	Within cluster
FBXO5	1	PSMA2	1	0.337401	Within cluster
FBXO5	1	PSMD3	1	0.0615545	Within cluster
FBXO5	1	PSMD4	1	0.209973	Within cluster
FBXO5	1	PSME4	1	0.097978	Within cluster
FBXO5	1	PSMB3	1	0.122858	Within cluster
FBXO5	1	PSMA6	1	0.230612	Within cluster
FBXO5	1	PSMB1	1	0.493469	Within cluster
FBXO5	1	PSMA5	1	0.108389	Within cluster
FBXO5	1	PSMA1	1	0.213635	Within cluster
FBXO5	1	UBA52	1	0.315148	Within cluster
FBXO5	1	RPS27A	1	0.191777	Within cluster
FBXO5	1	RPS3	1	0.256804	Within cluster
FBXO5	1	GMNN	1	0.564949	Within cluster
FBXO5	1	ANAPC2	1	0.0754961	Within cluster
GMNN	1	PSMA4	1	0.444415	Within cluster
GMNN	1	PSMD7	1	0.169616	Within cluster
GMNN	1	PSMA2	1	0.326585	Within cluster
GMNN	1	FBXO5	1	0.564949	Within cluster
GMNN	1	ANAPC2	1	0.0336676	Within cluster
GMNN	1	PSMD3	1	0.196248	Within cluster
GMNN	1	PSMD4	1	0.226891	Within cluster
GMNN	1	PSMB1	1	0.2858	Within cluster
GMNN	1	PSMA1	1	0.224098	Within cluster
GMNN	1	PSMA5	1	0.0932163	Within cluster
GMNN	1	PSMA6	1	0.270285	Within cluster
GMNN	1	UBA52	1	0.21733	Within cluster
GMNN	1	PSMB3	1	0.243509	Within cluster
GMNN	1	RPS27A	1	0.288163	Within cluster
GMNN	1	ORC1	1	0.529927	Within cluster
GSPT1	1	RPS27A	1	0.226891	Within cluster
GSPT1	1	RPS3	1	0.173362	Within cluster
GSPT1	1	ABCE1	1	0.391405	Within cluster
GSPT1	1	PA2G4	1	0.444226	Within cluster
GSPT1	1	EIF3A	1	0.265318	Within cluster
GSPT1	1	RPS6	1	0.341193	Within cluster
GSPT1	1	UBA52	1	0.148073	Within cluster
GSPT1	1	RPS19	1	0.196133	Within cluster
GTSE1	1	PSMA4	1	0.29663	Within cluster
GTSE1	1	PSMD7	1	-0.0076615	Within cluster
GTSE1	1	PSMA2	1	0.232261	Within cluster
GTSE1	1	PSMA6	1	0.163575	Within cluster
GTSE1	1	PSMB1	1	0.24326	Within cluster
GTSE1	1	PSMD3	1	0.236453	Within cluster
GTSE1	1	PSMA5	1	0.00229009	Within cluster
GTSE1	1	RPS27A	1	0.0411612	Within cluster
GTSE1	1	PSMD4	1	0.143261	Within cluster
GTSE1	1	PSME4	1	0.0161803	Within cluster
GTSE1	1	UBA52	1	0.212673	Within cluster
GTSE1	1	PSMA1	1	0.129827	Within cluster
GTSE1	1	PSMB3	1	0.220544	Within cluster
HBS1L	1	RPS27A	1	0.15096	Within cluster
HBS1L	1	RPS3	1	0.186968	Within cluster
HBS1L	1	ABCE1	1	0.2831	Within cluster
HBS1L	1	UBA52	1	0.246678	Within cluster
HBS1L	1	RPS19	1	0.178194	Within cluster
HBS1L	1	RPS6	1	0.258464	Within cluster
HDAC6	1	RPS27A	1	-9.73854e-06	Within cluster
HDAC6	1	UBE2N	1	0.167304	Within cluster
HDAC6	1	UBA52	1	0.168456	Within cluster
HERC2	1	ZRANB1	1	0.162266	Within cluster
HERC2	1	UBA52	1	0.108643	Within cluster
HERC2	1	PAXIP1	1	0.231803	Within cluster
HERC2	1	RPS27A	1	0.028736	Within cluster
HERC2	1	HUWE1	1	0.162195	Within cluster
HERC2	1	EIF3A	1	0.132009	Within cluster
HERC2	1	UIMC1	1	-0.0161088	Within cluster
HERC2	1	RNF168	1	0.0971162	Within cluster
HERC2	1	UBE2N	1	0.179879	Within cluster
HERC2	1	PIAS4	1	0.153487	Within cluster
HERC2	1	UBE3A	1	0.447803	Within cluster
HERC2	1	RNF8	1	0.175579	Within cluster
HUWE1	1	HERC2	1	0.162195	Within cluster
HUWE1	1	RPS27A	1	0.0887652	Within cluster
HUWE1	1	UBE2D3	1	0.169825	Within cluster
HUWE1	1	UBA52	1	0.227997	Within cluster
HUWE1	1	UBE2D2	1	0.126159	Within cluster
KDM6A	1	RPS27A	1	0.0932713	Within cluster
KDM6A	1	RPS3	1	0.196855	Within cluster
KDM6A	1	EEF2	1	0.143349	Within cluster
KDM6A	1	UBA52	1	0.1556	Within cluster
KDM6A	1	PAXIP1	1	0.22348	Within cluster
KLHL12	1	PSMA4	1	0.0967172	Within cluster
KLHL12	1	PSMD7	1	0.0609264	Within cluster
KLHL12	1	PSMA2	1	0.0305222	Within cluster
KLHL12	1	PSMA6	1	0.0973488	Within cluster
KLHL12	1	PSMB1	1	0.0579197	Within cluster
KLHL12	1	PSMD3	1	0.0671243	Within cluster
KLHL12	1	PSMA5	1	0.124155	Within cluster
KLHL12	1	RPS27A	1	0.157519	Within cluster
KLHL12	1	PSME4	1	0.0412292	Within cluster
KLHL12	1	PSMB3	1	0.153331	Within cluster
KLHL12	1	PSMD4	1	0.249013	Within cluster
KLHL12	1	PSMA1	1	0.0733977	Within cluster
KLHL12	1	UBA52	1	0.252356	Within cluster
NFKBIB	1	PSMA4	1	0.149844	Within cluster
NFKBIB	1	PSMD7	1	0.0745507	Within cluster
NFKBIB	1	PSMA2	1	0.0774271	Within cluster
NFKBIB	1	PSMA6	1	0.107274	Within cluster
NFKBIB	1	PSMB1	1	0.129745	Within cluster
NFKBIB	1	PSMD3	1	0.286943	Within cluster
NFKBIB	1	PSMA5	1	0.0511703	Within cluster
NFKBIB	1	RPS27A	1	0.125957	Within cluster
NFKBIB	1	REL	1	0.186229	Within cluster
NFKBIB	1	PSME4	1	0.0880712	Within cluster
NFKBIB	1	PSMB3	1	0.267666	Within cluster
NFKBIB	1	PSMA1	1	0.178216	Within cluster
NFKBIB	1	PSMD4	1	0.139501	Within cluster
NFKBIB	1	UBA52	1	0.180261	Within cluster
NFKBIB	1	UBE2N	1	0.0715037	Within cluster
NFKBIB	1	UBE2D2	1	0.139188	Within cluster
ORC1	1	PSMA4	1	0.414118	Within cluster
ORC1	1	PSMD7	1	0.158565	Within cluster
ORC1	1	PSMA2	1	0.274418	Within cluster
ORC1	1	GMNN	1	0.529927	Within cluster
ORC1	1	PSMA6	1	0.306397	Within cluster
ORC1	1	PSMB1	1	0.25913	Within cluster
ORC1	1	PSMD3	1	0.262229	Within cluster
ORC1	1	PSMA5	1	0.203891	Within cluster
ORC1	1	RPS27A	1	0.359662	Within cluster
ORC1	1	SKP2	1	0.522623	Within cluster
ORC1	1	PSMD4	1	0.291653	Within cluster
ORC1	1	PSME4	1	0.205532	Within cluster
ORC1	1	PSMA1	1	0.282692	Within cluster
ORC1	1	PSMB3	1	0.29593	Within cluster
ORC1	1	UBA52	1	0.40873	Within cluster
PA2G4	1	PSMA4	1	0.226807	Within cluster
PA2G4	1	PSMA2	1	0.147228	Within cluster
PA2G4	1	PSMA6	1	0.0257465	Within cluster
PA2G4	1	PSMA5	1	0.206948	Within cluster
PA2G4	1	RPS27A	1	0.310562	Within cluster
PA2G4	1	RPS3	1	0.299519	Within cluster
PA2G4	1	ABCE1	1	0.473204	Within cluster
PA2G4	1	PSMA1	1	0.181628	Within cluster
PA2G4	1	GSPT1	1	0.444226	Within cluster
PA2G4	1	PSMD4	1	0.0438735	Within cluster
PA2G4	1	EIF3A	1	0.309616	Within cluster
PA2G4	1	TCP1	1	0.445036	Within cluster
PA2G4	1	RPS6	1	0.439359	Within cluster
PA2G4	1	RPS19	1	0.310379	Within cluster
PA2G4	1	SERBP1	1	0.590705	Within cluster
PA2G4	1	EEF2	1	0.338537	Within cluster
PA2G4	1	UBA52	1	0.29419	Within cluster
PAXIP1	1	HERC2	1	0.231803	Within cluster
PAXIP1	1	PIAS4	1	0.257354	Within cluster
PAXIP1	1	UBE2N	1	0.411248	Within cluster
PAXIP1	1	RNF168	1	0.261819	Within cluster
PAXIP1	1	RNF8	1	0.26354	Within cluster
PAXIP1	1	KDM6A	1	0.22348	Within cluster
PAXIP1	1	UIMC1	1	0.230702	Within cluster
PIAS4	1	HERC2	1	0.153487	Within cluster
PIAS4	1	UBA52	1	0.378976	Within cluster
PIAS4	1	RPS27A	1	0.0343696	Within cluster
PIAS4	1	PAXIP1	1	0.257354	Within cluster
PIAS4	1	UIMC1	1	0.202699	Within cluster
PIAS4	1	UBE2N	1	0.189417	Within cluster
PIAS4	1	RNF8	1	0.230355	Within cluster
PIAS4	1	RNF168	1	0.0736658	Within cluster
PSMA1	1	PSMA4	1	0.317663	Within cluster
PSMA1	1	PSMD7	1	0.171199	Within cluster
PSMA1	1	PSMA2	1	0.195309	Within cluster
PSMA1	1	FBXO5	1	0.213635	Within cluster
PSMA1	1	GMNN	1	0.224098	Within cluster
PSMA1	1	PSMA6	1	0.211222	Within cluster
PSMA1	1	PSMB1	1	0.287638	Within cluster
PSMA1	1	AXIN1	1	0.0252476	Within cluster
PSMA1	1	PSMD3	1	0.162823	Within cluster
PSMA1	1	PSMA5	1	0.140403	Within cluster
PSMA1	1	RPS27A	1	0.15858	Within cluster
PSMA1	1	SKP2	1	0.204164	Within cluster
PSMA1	1	RPS3	1	0.166385	Within cluster
PSMA1	1	REL	1	0.0302076	Within cluster
PSMA1	1	PA2G4	1	0.181628	Within cluster
PSMA1	1	EEF2	1	0.060292	Within cluster
PSMA1	1	TNKS	1	-0.0933224	Within cluster
PSMA1	1	NFKBIB	1	0.178216	Within cluster
PSMA1	1	ANAPC2	1	0.0439623	Within cluster
PSMA1	1	UBE2N	1	0.0934373	Within cluster
PSMA1	1	TCP1	1	0.204374	Within cluster
PSMA1	1	PSMG2	1	0.196895	Within cluster
PSMA1	1	KLHL12	1	0.0733977	Within cluster
PSMA1	1	PSMD4	1	0.148054	Within cluster
PSMA1	1	ORC1	1	0.282692	Within cluster
PSMA1	1	TNKS2	1	-0.0459013	Within cluster
PSMA1	1	PSME4	1	0.0752727	Within cluster
PSMA1	1	UBA52	1	0.137964	Within cluster
PSMA1	1	GTSE1	1	0.129827	Within cluster
PSMA1	1	UBE3A	1	0.058235	Within cluster
PSMA1	1	PSMB3	1	0.276403	Within cluster
PSMA2	1	PSMA4	1	0.35531	Within cluster
PSMA2	1	PSMD7	1	0.210882	Within cluster
PSMA2	1	AXIN1	1	-0.0980685	Within cluster
PSMA2	1	TNKS	1	0.0163219	Within cluster
PSMA2	1	NFKBIB	1	0.0774271	Within cluster
PSMA2	1	TNKS2	1	-0.114577	Within cluster
PSMA2	1	ORC1	1	0.274418	Within cluster
PSMA2	1	ANAPC2	1	0.0773352	Within cluster
PSMA2	1	GTSE1	1	0.232261	Within cluster
PSMA2	1	KLHL12	1	0.0305222	Within cluster
PSMA2	1	SKP2	1	0.168394	Within cluster
PSMA2	1	REL	1	-0.000845144	Within cluster
PSMA2	1	FBXO5	1	0.337401	Within cluster
PSMA2	1	GMNN	1	0.326585	Within cluster
PSMA2	1	PA2G4	1	0.147228	Within cluster
PSMA2	1	EEF2	1	0.0745193	Within cluster
PSMA2	1	UBE2N	1	0.213396	Within cluster
PSMA2	1	TCP1	1	0.401062	Within cluster
PSMA2	1	RPS3	1	0.0494564	Within cluster
PSMA2	1	UBE3A	1	0.0595801	Within cluster
PSMA2	1	UBA52	1	0.196859	Within cluster
PSMA2	1	PSMG2	1	0.156782	Within cluster
PSMA2	1	RPS27A	1	0.27637	Within cluster
PSMA2	1	PSME4	1	0.0373608	Within cluster
PSMA2	1	PSMB1	1	0.310294	Within cluster
PSMA2	1	PSMA6	1	0.0910547	Within cluster
PSMA2	1	PSMA5	1	0.29727	Within cluster
PSMA2	1	PSMB3	1	0.242751	Within cluster
PSMA2	1	PSMD4	1	0.280118	Within cluster
PSMA2	1	PSMD3	1	0.184162	Within cluster
PSMA2	1	PSMA1	1	0.195309	Within cluster
PSMA4	1	AXIN1	1	-0.0319085	Within cluster
PSMA4	1	ANAPC2	1	0.0982966	Within cluster
PSMA4	1	KLHL12	1	0.0967172	Within cluster
PSMA4	1	NFKBIB	1	0.149844	Within cluster
PSMA4	1	FBXO5	1	0.357541	Within cluster
PSMA4	1	GTSE1	1	0.29663	Within cluster
PSMA4	1	TNKS2	1	0.0152832	Within cluster
PSMA4	1	TNKS	1	-0.10306	Within cluster
PSMA4	1	REL	1	0.18354	Within cluster
PSMA4	1	ORC1	1	0.414118	Within cluster
PSMA4	1	SKP2	1	0.31277	Within cluster
PSMA4	1	RPS3	1	0.19447	Within cluster
PSMA4	1	GMNN	1	0.444415	Within cluster
PSMA4	1	PA2G4	1	0.226807	Within cluster
PSMA4	1	TCP1	1	0.35002	Within cluster
PSMA4	1	EEF2	1	0.028681	Within cluster
PSMA4	1	UBE3A	1	0.313997	Within cluster
PSMA4	1	UBA52	1	0.179764	Within cluster
PSMA4	1	PSMG2	1	0.210095	Within cluster
PSMA4	1	RPS27A	1	0.279247	Within cluster
PSMA4	1	PSME4	1	0.141341	Within cluster
PSMA4	1	PSMD3	1	0.247244	Within cluster
PSMA4	1	PSMB3	1	0.326063	Within cluster
PSMA4	1	PSMA5	1	0.234232	Within cluster
PSMA4	1	PSMD7	1	0.336753	Within cluster
PSMA4	1	PSMB1	1	0.329725	Within cluster
PSMA4	1	PSMA6	1	0.315987	Within cluster
PSMA4	1	PSMA1	1	0.317663	Within cluster
PSMA4	1	PSMA2	1	0.35531	Within cluster
PSMA4	1	PSMD4	1	0.258551	Within cluster
PSMA5	1	PSMA4	1	0.234232	Within cluster
PSMA5	1	PSMD7	1	0.134067	Within cluster
PSMA5	1	PSMA2	1	0.29727	Within cluster
PSMA5	1	FBXO5	1	0.108389	Within cluster
PSMA5	1	GMNN	1	0.0932163	Within cluster
PSMA5	1	PSMA6	1	0.101424	Within cluster
PSMA5	1	PSMB1	1	0.142535	Within cluster
PSMA5	1	AXIN1	1	0.0581906	Within cluster
PSMA5	1	PSMD3	1	0.0303885	Within cluster
PSMA5	1	ABCE1	1	0.0997858	Within cluster
PSMA5	1	ANAPC2	1	0.0811431	Within cluster
PSMA5	1	GTSE1	1	0.00229009	Within cluster
PSMA5	1	ORC1	1	0.203891	Within cluster
PSMA5	1	REL	1	0.119828	Within cluster
PSMA5	1	KLHL12	1	0.124155	Within cluster
PSMA5	1	TNKS	1	0.074083	Within cluster
PSMA5	1	NFKBIB	1	0.0511703	Within cluster
PSMA5	1	TNKS2	1	0.0964635	Within cluster
PSMA5	1	SKP2	1	0.0429486	Within cluster
PSMA5	1	UBE2N	1	0.297097	Within cluster
PSMA5	1	PA2G4	1	0.206948	Within cluster
PSMA5	1	RPS3	1	0.100741	Within cluster
PSMA5	1	TCP1	1	0.229897	Within cluster
PSMA5	1	UBE3A	1	0.109107	Within cluster
PSMA5	1	EEF2	1	0.0943199	Within cluster
PSMA5	1	UBA52	1	0.125506	Within cluster
PSMA5	1	RPS27A	1	0.309256	Within cluster
PSMA5	1	PSME4	1	0.0108228	Within cluster
PSMA5	1	PSMG2	1	0.176144	Within cluster
PSMA5	1	PSMB3	1	0.122136	Within cluster
PSMA5	1	PSMD4	1	0.100489	Within cluster
PSMA5	1	PSMA1	1	0.140403	Within cluster
PSMA6	1	PSMA4	1	0.315987	Within cluster
PSMA6	1	PSMD7	1	0.199587	Within cluster
PSMA6	1	PSMA2	1	0.0910547	Within cluster
PSMA6	1	FBXO5	1	0.230612	Within cluster
PSMA6	1	GMNN	1	0.270285	Within cluster
PSMA6	1	AXIN1	1	0.0825967	Within cluster
PSMA6	1	GTSE1	1	0.163575	Within cluster
PSMA6	1	ANAPC2	1	0.210493	Within cluster
PSMA6	1	KLHL12	1	0.0973488	Within cluster
PSMA6	1	ORC1	1	0.306397	Within cluster
PSMA6	1	SKP2	1	0.199736	Within cluster
PSMA6	1	TNKS	1	-0.216878	Within cluster
PSMA6	1	NFKBIB	1	0.107274	Within cluster
PSMA6	1	TNKS2	1	0.0552657	Within cluster
PSMA6	1	REL	1	0.270324	Within cluster
PSMA6	1	RPS3	1	0.256493	Within cluster
PSMA6	1	TCP1	1	0.186444	Within cluster
PSMA6	1	PA2G4	1	0.0257465	Within cluster
PSMA6	1	EEF2	1	-0.01631	Within cluster
PSMA6	1	UBE2N	1	0.0660862	Within cluster
PSMA6	1	UBE3A	1	0.0587453	Within cluster
PSMA6	1	UBA52	1	0.112203	Within cluster
PSMA6	1	PSMG2	1	0.227956	Within cluster
PSMA6	1	RPS27A	1	0.0950105	Within cluster
PSMA6	1	PSME4	1	0.121599	Within cluster
PSMA6	1	PSMD3	1	0.163847	Within cluster
PSMA6	1	PSMB3	1	0.2157	Within cluster
PSMA6	1	PSMB1	1	0.213365	Within cluster
PSMA6	1	PSMA5	1	0.101424	Within cluster
PSMA6	1	PSMA1	1	0.211222	Within cluster
PSMA6	1	PSMD4	1	0.234108	Within cluster
PSMB1	1	PSMA4	1	0.329725	Within cluster
PSMB1	1	PSMD7	1	0.18183	Within cluster
PSMB1	1	PSMA2	1	0.310294	Within cluster
PSMB1	1	FBXO5	1	0.493469	Within cluster
PSMB1	1	GMNN	1	0.2858	Within cluster
PSMB1	1	PSMA6	1	0.213365	Within cluster
PSMB1	1	ORC1	1	0.25913	Within cluster
PSMB1	1	AXIN1	1	0.0147489	Within cluster
PSMB1	1	KLHL12	1	0.0579197	Within cluster
PSMB1	1	GTSE1	1	0.24326	Within cluster
PSMB1	1	ANAPC2	1	0.0250613	Within cluster
PSMB1	1	SKP2	1	0.190866	Within cluster
PSMB1	1	NFKBIB	1	0.129745	Within cluster
PSMB1	1	TNKS	1	-0.00671781	Within cluster
PSMB1	1	TNKS2	1	-0.104454	Within cluster
PSMB1	1	REL	1	-0.0665612	Within cluster
PSMB1	1	TRIM27	1	0.0967384	Within cluster
PSMB1	1	UBE3A	1	0.0438043	Within cluster
PSMB1	1	UBA52	1	0.201802	Within cluster
PSMB1	1	PSMG2	1	0.145623	Within cluster
PSMB1	1	RPS27A	1	0.0592204	Within cluster
PSMB1	1	PSME4	1	0.0671375	Within cluster
PSMB1	1	PSMA5	1	0.142535	Within cluster
PSMB1	1	PSMB3	1	0.310003	Within cluster
PSMB1	1	PSMD3	1	0.252735	Within cluster
PSMB1	1	PSMD4	1	0.247663	Within cluster
PSMB1	1	PSMA1	1	0.287638	Within cluster
PSMB3	1	PSMA4	1	0.326063	Within cluster
PSMB3	1	PSMD7	1	0.0934545	Within cluster
PSMB3	1	PSMA2	1	0.242751	Within cluster
PSMB3	1	FBXO5	1	0.122858	Within cluster
PSMB3	1	GMNN	1	0.243509	Within cluster
PSMB3	1	PSMA6	1	0.2157	Within cluster
PSMB3	1	PSMB1	1	0.310003	Within cluster
PSMB3	1	AXIN1	1	0.0743903	Within cluster
PSMB3	1	PSMD3	1	0.625301	Within cluster
PSMB3	1	PSMA5	1	0.122136	Within cluster
PSMB3	1	RPS27A	1	0.151323	Within cluster
PSMB3	1	SKP2	1	0.209678	Within cluster
PSMB3	1	REL	1	-0.0103115	Within cluster
PSMB3	1	TNKS	1	-0.210171	Within cluster
PSMB3	1	NFKBIB	1	0.267666	Within cluster
PSMB3	1	ANAPC2	1	0.126961	Within cluster
PSMB3	1	PSMG2	1	0.0830307	Within cluster
PSMB3	1	KLHL12	1	0.153331	Within cluster
PSMB3	1	PSMD4	1	0.360987	Within cluster
PSMB3	1	ORC1	1	0.29593	Within cluster
PSMB3	1	TNKS2	1	-0.118449	Within cluster
PSMB3	1	PSME4	1	0.0182452	Within cluster
PSMB3	1	UBA52	1	0.171372	Within cluster
PSMB3	1	PSMA1	1	0.276403	Within cluster
PSMB3	1	GTSE1	1	0.220544	Within cluster
PSMB3	1	UBE3A	1	0.021883	Within cluster
PSMD3	1	PSMA4	1	0.247244	Within cluster
PSMD3	1	PSMD7	1	0.0666704	Within cluster
PSMD3	1	PSMA2	1	0.184162	Within cluster
PSMD3	1	FBXO5	1	0.0615545	Within cluster
PSMD3	1	GMNN	1	0.196248	Within cluster
PSMD3	1	PSMA6	1	0.163847	Within cluster
PSMD3	1	PSMB1	1	0.252735	Within cluster
PSMD3	1	AXIN1	1	0.19278	Within cluster
PSMD3	1	GTSE1	1	0.236453	Within cluster
PSMD3	1	KLHL12	1	0.0671243	Within cluster
PSMD3	1	ORC1	1	0.262229	Within cluster
PSMD3	1	REL	1	0.00305884	Within cluster
PSMD3	1	SKP2	1	0.166561	Within cluster
PSMD3	1	ANAPC2	1	0.246828	Within cluster
PSMD3	1	TNKS	1	-0.152245	Within cluster
PSMD3	1	TNKS2	1	-0.0989151	Within cluster
PSMD3	1	NFKBIB	1	0.286943	Within cluster
PSMD3	1	UBE3A	1	0.0410356	Within cluster
PSMD3	1	PSME4	1	0.0633876	Within cluster
PSMD3	1	UBA52	1	0.0608846	Within cluster
PSMD3	1	RPS27A	1	0.122964	Within cluster
PSMD3	1	PSMA1	1	0.162823	Within cluster
PSMD3	1	PSMD4	1	0.327834	Within cluster
PSMD3	1	PSMB3	1	0.625301	Within cluster
PSMD3	1	PSMA5	1	0.0303885	Within cluster
PSMD4	1	PSMA4	1	0.258551	Within cluster
PSMD4	1	PSMD7	1	0.16675	Within cluster
PSMD4	1	PSMA2	1	0.280118	Within cluster
PSMD4	1	FBXO5	1	0.209973	Within cluster
PSMD4	1	GMNN	1	0.226891	Within cluster
PSMD4	1	PSMA6	1	0.234108	Within cluster
PSMD4	1	PSMB1	1	0.247663	Within cluster
PSMD4	1	AXIN1	1	0.0391513	Within cluster
PSMD4	1	PSMD3	1	0.327834	Within cluster
PSMD4	1	PSMA5	1	0.100489	Within cluster
PSMD4	1	RPS27A	1	0.206855	Within cluster
PSMD4	1	SKP2	1	0.152566	Within cluster
PSMD4	1	REL	1	0.0477561	Within cluster
PSMD4	1	PA2G4	1	0.0438735	Within cluster
PSMD4	1	EEF2	1	0.0430732	Within cluster
PSMD4	1	TNKS	1	-0.108506	Within cluster
PSMD4	1	NFKBIB	1	0.139501	Within cluster
PSMD4	1	ANAPC2	1	0.0997483	Within cluster
PSMD4	1	SIAH2	1	-0.0345665	Within cluster
PSMD4	1	KLHL12	1	0.249013	Within cluster
PSMD4	1	ORC1	1	0.291653	Within cluster
PSMD4	1	GTSE1	1	0.143261	Within cluster
PSMD4	1	TNKS2	1	-0.0618995	Within cluster
PSMD4	1	PSME4	1	0.170111	Within cluster
PSMD4	1	UBE3A	1	-0.0213503	Within cluster
PSMD4	1	UBA52	1	0.133282	Within cluster
PSMD4	1	PSMB3	1	0.360987	Within cluster
PSMD4	1	PSMA1	1	0.148054	Within cluster
PSMD7	1	PSMA4	1	0.336753	Within cluster
PSMD7	1	GTSE1	1	-0.0076615	Within cluster
PSMD7	1	KLHL12	1	0.0609264	Within cluster
PSMD7	1	ORC1	1	0.158565	Within cluster
PSMD7	1	ANAPC2	1	0.113983	Within cluster
PSMD7	1	AXIN1	1	0.0114112	Within cluster
PSMD7	1	NFKBIB	1	0.0745507	Within cluster
PSMD7	1	GMNN	1	0.169616	Within cluster
PSMD7	1	TNKS2	1	0.0594281	Within cluster
PSMD7	1	FBXO5	1	0.119364	Within cluster
PSMD7	1	TNKS	1	-0.0500879	Within cluster
PSMD7	1	REL	1	0.144489	Within cluster
PSMD7	1	RPS3	1	0.0740872	Within cluster
PSMD7	1	TCP1	1	0.20556	Within cluster
PSMD7	1	SKP2	1	0.16265	Within cluster
PSMD7	1	EIF3A	1	0.0229138	Within cluster
PSMD7	1	PSMG2	1	0.183936	Within cluster
PSMD7	1	ATXN3	1	0.0838067	Within cluster
PSMD7	1	UBE3A	1	0.0866769	Within cluster
PSMD7	1	UBA52	1	-0.0200192	Within cluster
PSMD7	1	RPS27A	1	0.198948	Within cluster
PSMD7	1	PSMA6	1	0.199587	Within cluster
PSMD7	1	PSMA1	1	0.171199	Within cluster
PSMD7	1	PSMD4	1	0.16675	Within cluster
PSMD7	1	PSMD3	1	0.0666704	Within cluster
PSMD7	1	PSMA2	1	0.210882	Within cluster
PSMD7	1	PSMB3	1	0.0934545	Within cluster
PSMD7	1	PSMA5	1	0.134067	Within cluster
PSMD7	1	PSMB1	1	0.18183	Within cluster
PSME4	1	PSMA4	1	0.141341	Within cluster
PSME4	1	PSMA2	1	0.0373608	Within cluster
PSME4	1	FBXO5	1	0.097978	Within cluster
PSME4	1	PSMA6	1	0.121599	Within cluster
PSME4	1	PSMB1	1	0.0671375	Within cluster
PSME4	1	AXIN1	1	0.0231087	Within cluster
PSME4	1	PSMD3	1	0.0633876	Within cluster
PSME4	1	PSMA5	1	0.0108228	Within cluster
PSME4	1	RPS27A	1	0.326158	Within cluster
PSME4	1	REL	1	0.263038	Within cluster
PSME4	1	TNKS	1	-0.0137337	Within cluster
PSME4	1	NFKBIB	1	0.0880712	Within cluster
PSME4	1	KLHL12	1	0.0412292	Within cluster
PSME4	1	PSMD4	1	0.170111	Within cluster
PSME4	1	ORC1	1	0.205532	Within cluster
PSME4	1	TNKS2	1	0.142749	Within cluster
PSME4	1	GTSE1	1	0.0161803	Within cluster
PSME4	1	UBA52	1	0.0401583	Within cluster
PSME4	1	UBE3A	1	0.0775739	Within cluster
PSME4	1	PSMB3	1	0.0182452	Within cluster
PSME4	1	PSMA1	1	0.0752727	Within cluster
PSMG2	1	PSMA4	1	0.210095	Within cluster
PSMG2	1	PSMD7	1	0.183936	Within cluster
PSMG2	1	PSMA2	1	0.156782	Within cluster
PSMG2	1	PSMA6	1	0.227956	Within cluster
PSMG2	1	PSMB1	1	0.145623	Within cluster
PSMG2	1	PSMA5	1	0.176144	Within cluster
PSMG2	1	TCP1	1	0.272998	Within cluster
PSMG2	1	PSMB3	1	0.0830307	Within cluster
PSMG2	1	PSMA1	1	0.196895	Within cluster
REL	1	PSMA4	1	0.18354	Within cluster
REL	1	PSMD7	1	0.144489	Within cluster
REL	1	PSMA2	1	-0.000845144	Within cluster
REL	1	PSMA6	1	0.270324	Within cluster
REL	1	PSMB1	1	-0.0665612	Within cluster
REL	1	PSMD3	1	0.00305884	Within cluster
REL	1	PSMA5	1	0.119828	Within cluster
REL	1	RPS27A	1	0.31217	Within cluster
REL	1	RPS3	1	0.304532	Within cluster
REL	1	PSME4	1	0.263038	Within cluster
REL	1	PSMB3	1	-0.0103115	Within cluster
REL	1	PSMD4	1	0.0477561	Within cluster
REL	1	PSMA1	1	0.0302076	Within cluster
REL	1	UBA52	1	0.0886572	Within cluster
REL	1	NFKBIB	1	0.186229	Within cluster
RLIM	1	UBE2K	1	-0.00867458	Within cluster
RLIM	1	RPS27A	1	0.0812142	Within cluster
RLIM	1	UBA52	1	0.0840682	Within cluster
RLIM	1	UBE2D2	1	0.0156006	Within cluster
RNF168	1	HERC2	1	0.0971162	Within cluster
RNF168	1	PIAS4	1	0.0736658	Within cluster
RNF168	1	RPS27A	1	0.171275	Within cluster
RNF168	1	UBE2N	1	0.190793	Within cluster
RNF168	1	UBE2D2	1	0.182051	Within cluster
RNF168	1	PAXIP1	1	0.261819	Within cluster
RNF168	1	UBE2D3	1	0.144451	Within cluster
RNF168	1	UIMC1	1	0.160184	Within cluster
RNF168	1	UBA52	1	0.136803	Within cluster
RNF168	1	RNF8	1	0.147945	Within cluster
RNF41	1	RPS27A	1	0.0853583	Within cluster
RNF41	1	UBE2D3	1	0.230959	Within cluster
RNF41	1	UBA52	1	0.143894	Within cluster
RNF41	1	USP8	1	0.100017	Within cluster
RNF8	1	HERC2	1	0.175579	Within cluster
RNF8	1	PIAS4	1	0.230355	Within cluster
RNF8	1	RPS27A	1	0.173527	Within cluster
RNF8	1	UBE2N	1	0.313391	Within cluster
RNF8	1	RNF168	1	0.147945	Within cluster
RNF8	1	UBE2D3	1	0.118795	Within cluster
RNF8	1	PAXIP1	1	0.26354	Within cluster
RNF8	1	UBA52	1	0.338546	Within cluster
RNF8	1	UIMC1	1	0.178391	Within cluster
RPS19	1	RPS27A	1	0.295908	Within cluster
RPS19	1	RPS3	1	0.477726	Within cluster
RPS19	1	ABCE1	1	0.280469	Within cluster
RPS19	1	PA2G4	1	0.310379	Within cluster
RPS19	1	EEF2	1	0.482306	Within cluster
RPS19	1	HBS1L	1	0.178194	Within cluster
RPS19	1	EIF3A	1	0.282807	Within cluster
RPS19	1	SERBP1	1	0.394955	Within cluster
RPS19	1	RPS6	1	0.528014	Within cluster
RPS19	1	UBA52	1	0.50698	Within cluster
RPS19	1	GSPT1	1	0.196133	Within cluster
RPS19	1	UIMC1	1	0.295382	Within cluster
RPS27A	1	USP28	1	0.184186	Within cluster
RPS27A	1	PSMA4	1	0.279247	Within cluster
RPS27A	1	PSMD7	1	0.198948	Within cluster
RPS27A	1	PSMA2	1	0.27637	Within cluster
RPS27A	1	FBXO5	1	0.191777	Within cluster
RPS27A	1	GMNN	1	0.288163	Within cluster
RPS27A	1	USP30	1	0.102762	Within cluster
RPS27A	1	UBE2K	1	0.15665	Within cluster
RPS27A	1	PSMA6	1	0.0950105	Within cluster
RPS27A	1	HERC2	1	0.028736	Within cluster
RPS27A	1	PSMB1	1	0.0592204	Within cluster
RPS27A	1	AXIN1	1	0.116883	Within cluster
RPS27A	1	PIAS4	1	0.0343696	Within cluster
RPS27A	1	PSMD3	1	0.122964	Within cluster
RPS27A	1	PSMA5	1	0.309256	Within cluster
RPS27A	1	KDM6A	1	0.0932713	Within cluster
RPS27A	1	KLHL12	1	0.157519	Within cluster
RPS27A	1	GTSE1	1	0.0411612	Within cluster
RPS27A	1	FANCL	1	0.309114	Within cluster
RPS27A	1	TNKS2	1	0.103149	Within cluster
RPS27A	1	TNKS	1	0.00276439	Within cluster
RPS27A	1	SIAH2	1	0.0719735	Within cluster
RPS27A	1	PSME4	1	0.326158	Within cluster
RPS27A	1	USP10	1	0.256117	Within cluster
RPS27A	1	REL	1	0.31217	Within cluster
RPS27A	1	NFKBIB	1	0.125957	Within cluster
RPS27A	1	TRIM27	1	0.225139	Within cluster
RPS27A	1	ORC1	1	0.359662	Within cluster
RPS27A	1	RNF41	1	0.0853583	Within cluster
RPS27A	1	UBE3A	1	0.174728	Within cluster
RPS27A	1	HBS1L	1	0.15096	Within cluster
RPS27A	1	GSPT1	1	0.226891	Within cluster
RPS27A	1	RLIM	1	0.0812142	Within cluster
RPS27A	1	SKP2	1	0.22994	Within cluster
RPS27A	1	RNF8	1	0.173527	Within cluster
RPS27A	1	UBE2D3	1	0.147816	Within cluster
RPS27A	1	HUWE1	1	0.0887652	Within cluster
RPS27A	1	ZRANB1	1	0.0250045	Within cluster
RPS27A	1	PA2G4	1	0.310562	Within cluster
RPS27A	1	ANAPC2	1	0.204539	Within cluster
RPS27A	1	WDR48	1	0.163313	Within cluster
RPS27A	1	HDAC6	1	-9.73854e-06	Within cluster
RPS27A	1	USP21	1	0.172212	Within cluster
RPS27A	1	ABCE1	1	0.322365	Within cluster
RPS27A	1	PSMB3	1	0.151323	Within cluster
RPS27A	1	USP8	1	0.214426	Within cluster
RPS27A	1	PSMA1	1	0.15858	Within cluster
RPS27A	1	UIMC1	1	0.183378	Within cluster
RPS27A	1	EIF3A	1	0.165646	Within cluster
RPS27A	1	RNF168	1	0.171275	Within cluster
RPS27A	1	ATXN3	1	0.134979	Within cluster
RPS27A	1	SERBP1	1	0.411974	Within cluster
RPS27A	1	UBE2D2	1	0.227553	Within cluster
RPS27A	1	EEF2	1	0.240148	Within cluster
RPS27A	1	RPS19	1	0.295908	Within cluster
RPS27A	1	UBE2N	1	0.270707	Within cluster
RPS27A	1	PSMD4	1	0.206855	Within cluster
RPS27A	1	UBA52	1	0.262572	Within cluster
RPS27A	1	RPS6	1	0.251939	Within cluster
RPS27A	1	RPS3	1	0.312961	Within cluster
RPS3	1	PSMA4	1	0.19447	Within cluster
RPS3	1	PSMD7	1	0.0740872	Within cluster
RPS3	1	PSMA2	1	0.0494564	Within cluster
RPS3	1	FBXO5	1	0.256804	Within cluster
RPS3	1	PSMA6	1	0.256493	Within cluster
RPS3	1	PSMA5	1	0.100741	Within cluster
RPS3	1	RPS27A	1	0.312961	Within cluster
RPS3	1	UIMC1	1	0.340027	Within cluster
RPS3	1	PSMA1	1	0.166385	Within cluster
RPS3	1	KDM6A	1	0.196855	Within cluster
RPS3	1	TCP1	1	0.230683	Within cluster
RPS3	1	REL	1	0.304532	Within cluster
RPS3	1	HBS1L	1	0.186968	Within cluster
RPS3	1	GSPT1	1	0.173362	Within cluster
RPS3	1	PA2G4	1	0.299519	Within cluster
RPS3	1	ABCE1	1	0.281628	Within cluster
RPS3	1	EIF3A	1	0.306945	Within cluster
RPS3	1	SERBP1	1	0.407422	Within cluster
RPS3	1	RPS6	1	0.48192	Within cluster
RPS3	1	UBA52	1	0.378285	Within cluster
RPS3	1	RPS19	1	0.477726	Within cluster
RPS3	1	EEF2	1	0.442965	Within cluster
RPS6	1	RPS27A	1	0.251939	Within cluster
RPS6	1	RPS3	1	0.48192	Within cluster
RPS6	1	ABCE1	1	0.294406	Within cluster
RPS6	1	PA2G4	1	0.439359	Within cluster
RPS6	1	EEF2	1	0.524659	Within cluster
RPS6	1	TCP1	1	0.147938	Within cluster
RPS6	1	HBS1L	1	0.258464	Within cluster
RPS6	1	EIF3A	1	0.368432	Within cluster
RPS6	1	SERBP1	1	0.52587	Within cluster
RPS6	1	UIMC1	1	0.325245	Within cluster
RPS6	1	USP10	1	-0.0466115	Within cluster
RPS6	1	GSPT1	1	0.341193	Within cluster
RPS6	1	UBA52	1	0.449376	Within cluster
RPS6	1	RPS19	1	0.528014	Within cluster
SERBP1	1	RPS27A	1	0.411974	Within cluster
SERBP1	1	RPS3	1	0.407422	Within cluster
SERBP1	1	PA2G4	1	0.590705	Within cluster
SERBP1	1	EEF2	1	0.380813	Within cluster
SERBP1	1	EIF3A	1	0.282039	Within cluster
SERBP1	1	USP10	1	0.154762	Within cluster
SERBP1	1	UBA52	1	0.364755	Within cluster
SERBP1	1	RPS6	1	0.52587	Within cluster
SERBP1	1	RPS19	1	0.394955	Within cluster
SIAH2	1	RPS27A	1	0.0719735	Within cluster
SIAH2	1	UBE2N	1	0.245408	Within cluster
SIAH2	1	UBA52	1	0.173407	Within cluster
SIAH2	1	PSMD4	1	-0.0345665	Within cluster
SIAH2	1	UBE2D3	1	0.278511	Within cluster
SIAH2	1	UBE2D2	1	0.138192	Within cluster
SKP2	1	PSMA4	1	0.31277	Within cluster
SKP2	1	PSMD7	1	0.16265	Within cluster
SKP2	1	PSMA2	1	0.168394	Within cluster
SKP2	1	PSMA6	1	0.199736	Within cluster
SKP2	1	PSMB1	1	0.190866	Within cluster
SKP2	1	PSMD3	1	0.166561	Within cluster
SKP2	1	PSMA5	1	0.0429486	Within cluster
SKP2	1	RPS27A	1	0.22994	Within cluster
SKP2	1	PSMB3	1	0.209678	Within cluster
SKP2	1	PSMA1	1	0.204164	Within cluster
SKP2	1	PSMD4	1	0.152566	Within cluster
SKP2	1	ANAPC2	1	0.282893	Within cluster
SKP2	1	UBA52	1	0.257026	Within cluster
SKP2	1	ORC1	1	0.522623	Within cluster
TCP1	1	PSMA4	1	0.35002	Within cluster
TCP1	1	PSMD7	1	0.20556	Within cluster
TCP1	1	PSMA2	1	0.401062	Within cluster
TCP1	1	PSMA6	1	0.186444	Within cluster
TCP1	1	PSMA5	1	0.229897	Within cluster
TCP1	1	RPS3	1	0.230683	Within cluster
TCP1	1	ABCE1	1	0.374265	Within cluster
TCP1	1	PA2G4	1	0.445036	Within cluster
TCP1	1	EEF2	1	0.175211	Within cluster
TCP1	1	RPS6	1	0.147938	Within cluster
TCP1	1	EIF3A	1	0.124864	Within cluster
TCP1	1	PSMA1	1	0.204374	Within cluster
TCP1	1	PSMG2	1	0.272998	Within cluster
TNKS	1	PSMA4	1	-0.10306	Within cluster
TNKS	1	PSMD7	1	-0.0500879	Within cluster
TNKS	1	PSMA2	1	0.0163219	Within cluster
TNKS	1	PSMA6	1	-0.216878	Within cluster
TNKS	1	PSMB1	1	-0.00671781	Within cluster
TNKS	1	AXIN1	1	-0.0212462	Within cluster
TNKS	1	PSMD3	1	-0.152245	Within cluster
TNKS	1	PSMA5	1	0.074083	Within cluster
TNKS	1	RPS27A	1	0.00276439	Within cluster
TNKS	1	PSME4	1	-0.0137337	Within cluster
TNKS	1	PSMB3	1	-0.210171	Within cluster
TNKS	1	PSMA1	1	-0.0933224	Within cluster
TNKS	1	PSMD4	1	-0.108506	Within cluster
TNKS	1	UBA52	1	0.173636	Within cluster
TNKS	1	TNKS2	1	0.178839	Within cluster
TNKS2	1	PSMA4	1	0.0152832	Within cluster
TNKS2	1	PSMD7	1	0.0594281	Within cluster
TNKS2	1	PSMA2	1	-0.114577	Within cluster
TNKS2	1	PSMA6	1	0.0552657	Within cluster
TNKS2	1	PSMB1	1	-0.104454	Within cluster
TNKS2	1	AXIN1	1	-0.0119139	Within cluster
TNKS2	1	PSMD3	1	-0.0989151	Within cluster
TNKS2	1	PSMA5	1	0.0964635	Within cluster
TNKS2	1	RPS27A	1	0.103149	Within cluster
TNKS2	1	TNKS	1	0.178839	Within cluster
TNKS2	1	PSMD4	1	-0.0618995	Within cluster
TNKS2	1	PSMB3	1	-0.118449	Within cluster
TNKS2	1	PSMA1	1	-0.0459013	Within cluster
TNKS2	1	PSME4	1	0.142749	Within cluster
TNKS2	1	UBA52	1	-0.00736711	Within cluster
TRIM27	1	UBE2K	1	0.115199	Within cluster
TRIM27	1	PSMB1	1	0.0967384	Within cluster
TRIM27	1	RPS27A	1	0.225139	Within cluster
TRIM27	1	UBE2D3	1	0.194607	Within cluster
TRIM27	1	UBA52	1	0.330824	Within cluster
TRIM27	1	UBE2D2	1	0.109567	Within cluster
UBA52	1	USP28	1	0.0722726	Within cluster
UBA52	1	PSMA4	1	0.179764	Within cluster
UBA52	1	PSMD7	1	-0.0200192	Within cluster
UBA52	1	PSMA2	1	0.196859	Within cluster
UBA52	1	FBXO5	1	0.315148	Within cluster
UBA52	1	GMNN	1	0.21733	Within cluster
UBA52	1	USP30	1	0.0656491	Within cluster
UBA52	1	UBE2K	1	-0.0104995	Within cluster
UBA52	1	PSMA6	1	0.112203	Within cluster
UBA52	1	HERC2	1	0.108643	Within cluster
UBA52	1	PSMB1	1	0.201802	Within cluster
UBA52	1	AXIN1	1	0.117242	Within cluster
UBA52	1	PIAS4	1	0.378976	Within cluster
UBA52	1	PSMD3	1	0.0608846	Within cluster
UBA52	1	PSMA5	1	0.125506	Within cluster
UBA52	1	RPS27A	1	0.262572	Within cluster
UBA52	1	SKP2	1	0.257026	Within cluster
UBA52	1	RPS3	1	0.378285	Within cluster
UBA52	1	REL	1	0.0886572	Within cluster
UBA52	1	ABCE1	1	0.21807	Within cluster
UBA52	1	PA2G4	1	0.29419	Within cluster
UBA52	1	WDR48	1	0.362312	Within cluster
UBA52	1	EEF2	1	0.50753	Within cluster
UBA52	1	TNKS	1	0.173636	Within cluster
UBA52	1	NFKBIB	1	0.180261	Within cluster
UBA52	1	ANAPC2	1	0.138217	Within cluster
UBA52	1	UBE2N	1	0.276146	Within cluster
UBA52	1	RNF168	1	0.136803	Within cluster
UBA52	1	SIAH2	1	0.173407	Within cluster
UBA52	1	RLIM	1	0.0840682	Within cluster
UBA52	1	HUWE1	1	0.227997	Within cluster
UBA52	1	RNF41	1	0.143894	Within cluster
UBA52	1	UBE2D3	1	0.214871	Within cluster
UBA52	1	ZRANB1	1	0.00383497	Within cluster
UBA52	1	KLHL12	1	0.252356	Within cluster
UBA52	1	HBS1L	1	0.246678	Within cluster
UBA52	1	USP21	1	0.252151	Within cluster
UBA52	1	PSMD4	1	0.133282	Within cluster
UBA52	1	SERBP1	1	0.364755	Within cluster
UBA52	1	ORC1	1	0.40873	Within cluster
UBA52	1	TNKS2	1	-0.00736711	Within cluster
UBA52	1	RNF8	1	0.338546	Within cluster
UBA52	1	HDAC6	1	0.168456	Within cluster
UBA52	1	TRIM27	1	0.330824	Within cluster
UBA52	1	KDM6A	1	0.1556	Within cluster
UBA52	1	RPS6	1	0.449376	Within cluster
UBA52	1	USP8	1	0.0958174	Within cluster
UBA52	1	UBE2D2	1	0.142914	Within cluster
UBA52	1	PSME4	1	0.0401583	Within cluster
UBA52	1	FANCL	1	0.0332232	Within cluster
UBA52	1	GTSE1	1	0.212673	Within cluster
UBA52	1	USP10	1	0.0245917	Within cluster
UBA52	1	GSPT1	1	0.148073	Within cluster
UBA52	1	ATXN3	1	0.199572	Within cluster
UBA52	1	PSMB3	1	0.171372	Within cluster
UBA52	1	PSMA1	1	0.137964	Within cluster
UBA52	1	UIMC1	1	0.259584	Within cluster
UBA52	1	RPS19	1	0.50698	Within cluster
UBE2D2	1	UBE2K	1	0.120941	Within cluster
UBE2D2	1	RPS27A	1	0.227553	Within cluster
UBE2D2	1	NFKBIB	1	0.139188	Within cluster
UBE2D2	1	UBE2N	1	0.271689	Within cluster
UBE2D2	1	RNF168	1	0.182051	Within cluster
UBE2D2	1	SIAH2	1	0.138192	Within cluster
UBE2D2	1	RLIM	1	0.0156006	Within cluster
UBE2D2	1	HUWE1	1	0.126159	Within cluster
UBE2D2	1	UBE2D3	1	0.197302	Within cluster
UBE2D2	1	TRIM27	1	0.109567	Within cluster
UBE2D2	1	UBE3A	1	0.233128	Within cluster
UBE2D2	1	UBA52	1	0.142914	Within cluster
UBE2D3	1	UBE2K	1	0.204188	Within cluster
UBE2D3	1	RPS27A	1	0.147816	Within cluster
UBE2D3	1	UBE2N	1	0.330088	Within cluster
UBE2D3	1	RNF168	1	0.144451	Within cluster
UBE2D3	1	SIAH2	1	0.278511	Within cluster
UBE2D3	1	HUWE1	1	0.169825	Within cluster
UBE2D3	1	RNF41	1	0.230959	Within cluster
UBE2D3	1	TRIM27	1	0.194607	Within cluster
UBE2D3	1	UBE2D2	1	0.197302	Within cluster
UBE2D3	1	UBA52	1	0.214871	Within cluster
UBE2D3	1	RNF8	1	0.118795	Within cluster
UBE2D3	1	UBE3A	1	0.382379	Within cluster
UBE2K	1	TRIM27	1	0.115199	Within cluster
UBE2K	1	RLIM	1	-0.00867458	Within cluster
UBE2K	1	UBE2D3	1	0.204188	Within cluster
UBE2K	1	UBE2N	1	0.0391318	Within cluster
UBE2K	1	UBE2D2	1	0.120941	Within cluster
UBE2K	1	UBA52	1	-0.0104995	Within cluster
UBE2K	1	RPS27A	1	0.15665	Within cluster
UBE2N	1	PSMA2	1	0.213396	Within cluster
UBE2N	1	UBE2K	1	0.0391318	Within cluster
UBE2N	1	PSMA6	1	0.0660862	Within cluster
UBE2N	1	HERC2	1	0.179879	Within cluster
UBE2N	1	PIAS4	1	0.189417	Within cluster
UBE2N	1	PSMA5	1	0.297097	Within cluster
UBE2N	1	RPS27A	1	0.270707	Within cluster
UBE2N	1	NFKBIB	1	0.0715037	Within cluster
UBE2N	1	PSMA1	1	0.0934373	Within cluster
UBE2N	1	HDAC6	1	0.167304	Within cluster
UBE2N	1	PAXIP1	1	0.411248	Within cluster
UBE2N	1	SIAH2	1	0.245408	Within cluster
UBE2N	1	UBE2D2	1	0.271689	Within cluster
UBE2N	1	UBE2D3	1	0.330088	Within cluster
UBE2N	1	UIMC1	1	0.084109	Within cluster
UBE2N	1	UBA52	1	0.276146	Within cluster
UBE2N	1	RNF8	1	0.313391	Within cluster
UBE2N	1	RNF168	1	0.190793	Within cluster
UBE3A	1	PSMA4	1	0.313997	Within cluster
UBE3A	1	PSMD7	1	0.0866769	Within cluster
UBE3A	1	PSMA2	1	0.0595801	Within cluster
UBE3A	1	PSMA6	1	0.0587453	Within cluster
UBE3A	1	HERC2	1	0.447803	Within cluster
UBE3A	1	PSMB1	1	0.0438043	Within cluster
UBE3A	1	PSMD3	1	0.0410356	Within cluster
UBE3A	1	PSMA5	1	0.109107	Within cluster
UBE3A	1	RPS27A	1	0.174728	Within cluster
UBE3A	1	UBE2D3	1	0.382379	Within cluster
UBE3A	1	PSMD4	1	-0.0213503	Within cluster
UBE3A	1	UBE2D2	1	0.233128	Within cluster
UBE3A	1	PSME4	1	0.0775739	Within cluster
UBE3A	1	PSMA1	1	0.058235	Within cluster
UBE3A	1	PSMB3	1	0.021883	Within cluster
UIMC1	1	HERC2	1	-0.0161088	Within cluster
UIMC1	1	PIAS4	1	0.202699	Within cluster
UIMC1	1	RPS27A	1	0.183378	Within cluster
UIMC1	1	RPS3	1	0.340027	Within cluster
UIMC1	1	UBE2N	1	0.084109	Within cluster
UIMC1	1	RNF168	1	0.160184	Within cluster
UIMC1	1	RNF8	1	0.178391	Within cluster
UIMC1	1	RPS6	1	0.325245	Within cluster
UIMC1	1	PAXIP1	1	0.230702	Within cluster
UIMC1	1	UBA52	1	0.259584	Within cluster
UIMC1	1	RPS19	1	0.295382	Within cluster
USP10	1	RPS27A	1	0.256117	Within cluster
USP10	1	SERBP1	1	0.154762	Within cluster
USP10	1	RPS6	1	-0.0466115	Within cluster
USP10	1	UBA52	1	0.0245917	Within cluster
USP21	1	RPS27A	1	0.172212	Within cluster
USP21	1	UBA52	1	0.252151	Within cluster
USP28	1	RPS27A	1	0.184186	Within cluster
USP28	1	UBA52	1	0.0722726	Within cluster
USP30	1	UBA52	1	0.0656491	Within cluster
USP30	1	RPS27A	1	0.102762	Within cluster
USP8	1	RPS27A	1	0.214426	Within cluster
USP8	1	RNF41	1	0.100017	Within cluster
USP8	1	UBA52	1	0.0958174	Within cluster
WDR48	1	RPS27A	1	0.163313	Within cluster
WDR48	1	UBA52	1	0.362312	Within cluster
WDR48	1	FANCL	1	-0.00934165	Within cluster
ZRANB1	1	HERC2	1	0.162266	Within cluster
ZRANB1	1	RPS27A	1	0.0250045	Within cluster
ZRANB1	1	UBA52	1	0.00383497	Within cluster
ACTR8	2	BRD8	2	-0.019736	Within cluster
ACTR8	2	YY1	2	0.0300267	Within cluster
ACTR8	2	RUVBL1	2	0.115802	Within cluster
ACTR8	2	ING3	2	0.325926	Within cluster
ACTR8	2	DMAP1	2	0.170802	Within cluster
ACTR8	2	ANP32E	2	0.171005	Within cluster
ACTR8	2	KAT5	2	0.157697	Within cluster
ACTR8	2	INO80D	2	0.118157	Within cluster
ACTR8	2	EP400	2	0.119624	Within cluster
ACTR8	2	MCRS1	2	0.0889934	Within cluster
ACTR8	2	UCHL5	2	0.140298	Within cluster
ACTR8	2	NFRKB	2	0.16092	Within cluster
ACTR8	2	INO80	2	0.0962108	Within cluster
ACTR8	2	RUVBL2	2	0.081733	Within cluster
ACTR8	2	INO80C	2	0.0978342	Within cluster
ANP32E	2	BRD8	2	0.124285	Within cluster
ANP32E	2	YY1	2	0.314966	Within cluster
ANP32E	2	RUVBL1	2	0.405504	Within cluster
ANP32E	2	ING3	2	0.293587	Within cluster
ANP32E	2	ACTR8	2	0.171005	Within cluster
ANP32E	2	KAT5	2	0.184662	Within cluster
ANP32E	2	VPS72	2	0.399232	Within cluster
ANP32E	2	MCRS1	2	0.254981	Within cluster
ANP32E	2	UCHL5	2	0.604748	Within cluster
ANP32E	2	DMAP1	2	0.156971	Within cluster
ANP32E	2	EP400	2	0.158253	Within cluster
ANP32E	2	INO80D	2	0.201571	Within cluster
ANP32E	2	INO80C	2	0.144757	Within cluster
ANP32E	2	NFRKB	2	0.225564	Within cluster
ANP32E	2	INO80	2	0.173775	Within cluster
ANP32E	2	RUVBL2	2	0.228246	Within cluster
BRD8	2	YEATS4	2	0.122823	Within cluster
BRD8	2	ING5	2	0.248166	Within cluster
BRD8	2	KANSL3	2	0.236325	Within cluster
BRD8	2	OGT	2	0.191874	Within cluster
BRD8	2	INO80D	2	0.102257	Within cluster
BRD8	2	HCFC1	2	0.0816103	Within cluster
BRD8	2	PHF20	2	0.155218	Within cluster
BRD8	2	UCHL5	2	-0.023322	Within cluster
BRD8	2	INO80C	2	-0.00657292	Within cluster
BRD8	2	MSL3	2	0.104958	Within cluster
BRD8	2	ACTR8	2	-0.019736	Within cluster
BRD8	2	INO80	2	0.0251961	Within cluster
BRD8	2	YY1	2	0.14908	Within cluster
BRD8	2	MCRS1	2	0.126415	Within cluster
BRD8	2	NFRKB	2	0.216563	Within cluster
BRD8	2	KAT8	2	0.190704	Within cluster
BRD8	2	ANP32E	2	0.124285	Within cluster
BRD8	2	EPC2	2	0.225896	Within cluster
BRD8	2	VPS72	2	0.00920267	Within cluster
BRD8	2	MBTD1	2	0.255322	Within cluster
BRD8	2	RUVBL1	2	0.0914768	Within cluster
BRD8	2	ING3	2	0.112762	Within cluster
BRD8	2	RUVBL2	2	0.108455	Within cluster
BRD8	2	MEAF6	2	0.0996198	Within cluster
BRD8	2	KAT5	2	0.0701771	Within cluster
BRD8	2	EP400	2	0.19255	Within cluster
BRD8	2	DMAP1	2	0.272743	Within cluster
BRPF1	2	KAT6A	2	0.431637	Within cluster
BRPF1	2	KAT6B	2	0.284106	Within cluster
BRPF1	2	MEAF6	2	0.235596	Within cluster
BRPF1	2	ING4	2	0.116211	Within cluster
BRPF1	2	ING5	2	0.420056	Within cluster
CHD8	2	PELP1	2	0.310398	Within cluster
CHD8	2	HCFC1	2	0.357512	Within cluster
CHD8	2	RUVBL1	2	0.180913	Within cluster
CHD8	2	MCRS1	2	0.0827485	Within cluster
CHD8	2	MAX	2	0.352962	Within cluster
CHD8	2	PHF20	2	0.0142078	Within cluster
CHD8	2	EP400	2	0.307239	Within cluster
CHD8	2	INO80C	2	0.0901448	Within cluster
CHD8	2	KAT8	2	0.243175	Within cluster
CHD8	2	RUVBL2	2	0.171018	Within cluster
CHD8	2	INO80	2	0.217138	Within cluster
DMAP1	2	YEATS4	2	0.0331923	Within cluster
DMAP1	2	BRD8	2	0.272743	Within cluster
DMAP1	2	EPC2	2	0.132407	Within cluster
DMAP1	2	YY1	2	0.0599458	Within cluster
DMAP1	2	KAT6A	2	0.0619831	Within cluster
DMAP1	2	KAT6B	2	0.171843	Within cluster
DMAP1	2	HCFC1	2	0.195628	Within cluster
DMAP1	2	MSL3	2	0.160786	Within cluster
DMAP1	2	RUVBL1	2	0.102808	Within cluster
DMAP1	2	ING3	2	0.184661	Within cluster
DMAP1	2	ACTR8	2	0.170802	Within cluster
DMAP1	2	KAT5	2	0.246386	Within cluster
DMAP1	2	VPS72	2	0.119086	Within cluster
DMAP1	2	MCRS1	2	0.255753	Within cluster
DMAP1	2	MAX	2	0.00680732	Within cluster
DMAP1	2	UCHL5	2	0.0538872	Within cluster
DMAP1	2	INO80D	2	-0.0603522	Within cluster
DMAP1	2	ING4	2	0.268099	Within cluster
DMAP1	2	ING5	2	0.228035	Within cluster
DMAP1	2	INO80C	2	0.0834349	Within cluster
DMAP1	2	NFRKB	2	0.182251	Within cluster
DMAP1	2	PHF20	2	0.139774	Within cluster
DMAP1	2	OGT	2	0.0216928	Within cluster
DMAP1	2	KANSL3	2	0.213927	Within cluster
DMAP1	2	INO80	2	0.00776125	Within cluster
DMAP1	2	ANP32E	2	0.156971	Within cluster
DMAP1	2	KAT8	2	0.178048	Within cluster
DMAP1	2	MBTD1	2	0.0557743	Within cluster
DMAP1	2	RUVBL2	2	0.124952	Within cluster
DMAP1	2	MEAF6	2	0.298361	Within cluster
DMAP1	2	EP400	2	0.178561	Within cluster
EP400	2	YEATS4	2	0.267219	Within cluster
EP400	2	BRD8	2	0.19255	Within cluster
EP400	2	EPC2	2	0.218136	Within cluster
EP400	2	YY1	2	0.245552	Within cluster
EP400	2	HCFC1	2	0.459394	Within cluster
EP400	2	MSL3	2	0.107885	Within cluster
EP400	2	RUVBL1	2	0.271316	Within cluster
EP400	2	ING3	2	0.111022	Within cluster
EP400	2	ACTR8	2	0.119624	Within cluster
EP400	2	KAT5	2	0.213472	Within cluster
EP400	2	VPS72	2	0.177711	Within cluster
EP400	2	MCRS1	2	0.274346	Within cluster
EP400	2	MAX	2	0.208967	Within cluster
EP400	2	UCHL5	2	0.127727	Within cluster
EP400	2	DMAP1	2	0.178561	Within cluster
EP400	2	MEAF6	2	0.260111	Within cluster
EP400	2	OGT	2	0.254009	Within cluster
EP400	2	PHF20	2	0.0517264	Within cluster
EP400	2	ING5	2	0.44232	Within cluster
EP400	2	CHD8	2	0.307239	Within cluster
EP400	2	KANSL3	2	0.298164	Within cluster
EP400	2	INO80D	2	0.282968	Within cluster
EP400	2	NFRKB	2	0.349447	Within cluster
EP400	2	KAT8	2	0.286652	Within cluster
EP400	2	INO80	2	0.259403	Within cluster
EP400	2	INO80C	2	0.149066	Within cluster
EP400	2	MBTD1	2	0.360692	Within cluster
EP400	2	ANP32E	2	0.158253	Within cluster
EP400	2	RUVBL2	2	0.181676	Within cluster
EPC2	2	YEATS4	2	0.392087	Within cluster
EPC2	2	BRD8	2	0.225896	Within cluster
EPC2	2	MAX	2	0.16567	Within cluster
EPC2	2	KAT6A	2	0.36863	Within cluster
EPC2	2	INO80	2	0.0841432	Within cluster
EPC2	2	KAT6B	2	0.374626	Within cluster
EPC2	2	ING5	2	0.426786	Within cluster
EPC2	2	OGT	2	0.188965	Within cluster
EPC2	2	HCFC1	2	0.121163	Within cluster
EPC2	2	MCRS1	2	0.077924	Within cluster
EPC2	2	KANSL3	2	0.26663	Within cluster
EPC2	2	PHF20	2	0.0600837	Within cluster
EPC2	2	MSL3	2	0.0618137	Within cluster
EPC2	2	KAT8	2	0.275082	Within cluster
EPC2	2	VPS72	2	0.183872	Within cluster
EPC2	2	EP400	2	0.218136	Within cluster
EPC2	2	MBTD1	2	0.453978	Within cluster
EPC2	2	RUVBL2	2	-0.0515998	Within cluster
EPC2	2	RUVBL1	2	0.17846	Within cluster
EPC2	2	KAT5	2	0.160264	Within cluster
EPC2	2	ING3	2	0.396505	Within cluster
EPC2	2	DMAP1	2	0.132407	Within cluster
EPC2	2	MEAF6	2	0.259969	Within cluster
HCFC1	2	YEATS4	2	0.256163	Within cluster
HCFC1	2	BRD8	2	0.0816103	Within cluster
HCFC1	2	EPC2	2	0.121163	Within cluster
HCFC1	2	YY1	2	0.287336	Within cluster
HCFC1	2	PELP1	2	0.375157	Within cluster
HCFC1	2	MEAF6	2	0.243902	Within cluster
HCFC1	2	MBTD1	2	0.231783	Within cluster
HCFC1	2	VPS72	2	0.253591	Within cluster
HCFC1	2	DMAP1	2	0.195628	Within cluster
HCFC1	2	ING3	2	0.20519	Within cluster
HCFC1	2	KAT5	2	0.28137	Within cluster
HCFC1	2	MSL3	2	0.180625	Within cluster
HCFC1	2	EP400	2	0.459394	Within cluster
HCFC1	2	INO80C	2	0.193956	Within cluster
HCFC1	2	MAX	2	0.368777	Within cluster
HCFC1	2	RUVBL1	2	0.374535	Within cluster
HCFC1	2	RUVBL2	2	0.272172	Within cluster
HCFC1	2	CHD8	2	0.357512	Within cluster
HCFC1	2	KANSL3	2	0.249207	Within cluster
HCFC1	2	PHF20	2	-0.0941743	Within cluster
HCFC1	2	KAT8	2	0.336033	Within cluster
HCFC1	2	MCRS1	2	0.346554	Within cluster
HCFC1	2	OGT	2	0.267	Within cluster
ING3	2	YEATS4	2	0.430497	Within cluster
ING3	2	BRD8	2	0.112762	Within cluster
ING3	2	EPC2	2	0.396505	Within cluster
ING3	2	YY1	2	0.0876164	Within cluster
ING3	2	HCFC1	2	0.20519	Within cluster
ING3	2	MSL3	2	0.185296	Within cluster
ING3	2	RUVBL1	2	0.174184	Within cluster
ING3	2	MAX	2	0.170192	Within cluster
ING3	2	INO80D	2	0.245393	Within cluster
ING3	2	KANSL3	2	0.125401	Within cluster
ING3	2	OGT	2	0.138355	Within cluster
ING3	2	PHF20	2	0.0316836	Within cluster
ING3	2	MCRS1	2	0.18763	Within cluster
ING3	2	INO80C	2	0.170612	Within cluster
ING3	2	NFRKB	2	0.197824	Within cluster
ING3	2	UCHL5	2	0.251507	Within cluster
ING3	2	ACTR8	2	0.325926	Within cluster
ING3	2	INO80	2	0.126722	Within cluster
ING3	2	ANP32E	2	0.293587	Within cluster
ING3	2	KAT8	2	0.267618	Within cluster
ING3	2	VPS72	2	0.141875	Within cluster
ING3	2	MBTD1	2	0.314198	Within cluster
ING3	2	EP400	2	0.111022	Within cluster
ING3	2	RUVBL2	2	0.0162347	Within cluster
ING3	2	MEAF6	2	0.193467	Within cluster
ING3	2	DMAP1	2	0.184661	Within cluster
ING3	2	KAT5	2	0.230526	Within cluster
ING4	2	KAT6A	2	0.198994	Within cluster
ING4	2	KAT6B	2	0.348956	Within cluster
ING4	2	DMAP1	2	0.268099	Within cluster
ING4	2	MEAF6	2	0.215578	Within cluster
ING4	2	BRPF1	2	0.116211	Within cluster
ING4	2	ING5	2	0.135749	Within cluster
ING5	2	YEATS4	2	0.409113	Within cluster
ING5	2	BRD8	2	0.248166	Within cluster
ING5	2	EPC2	2	0.426786	Within cluster
ING5	2	KAT6A	2	0.358778	Within cluster
ING5	2	KAT6B	2	0.327048	Within cluster
ING5	2	KAT5	2	0.306873	Within cluster
ING5	2	VPS72	2	0.246924	Within cluster
ING5	2	DMAP1	2	0.228035	Within cluster
ING5	2	MEAF6	2	0.240017	Within cluster
ING5	2	BRPF1	2	0.420056	Within cluster
ING5	2	EP400	2	0.44232	Within cluster
ING5	2	ING4	2	0.135749	Within cluster
ING5	2	MBTD1	2	0.431809	Within cluster
INO80	2	BRD8	2	0.0251961	Within cluster
INO80	2	EPC2	2	0.0841432	Within cluster
INO80	2	YY1	2	0.246671	Within cluster
INO80	2	RUVBL1	2	0.221089	Within cluster
INO80	2	ING3	2	0.126722	Within cluster
INO80	2	ACTR8	2	0.0962108	Within cluster
INO80	2	KAT5	2	0.277024	Within cluster
INO80	2	MCRS1	2	0.185974	Within cluster
INO80	2	UCHL5	2	0.266566	Within cluster
INO80	2	DMAP1	2	0.00776125	Within cluster
INO80	2	EP400	2	0.259403	Within cluster
INO80	2	INO80D	2	0.268064	Within cluster
INO80	2	INO80C	2	0.139252	Within cluster
INO80	2	NFRKB	2	0.203056	Within cluster
INO80	2	ANP32E	2	0.173775	Within cluster
INO80	2	RUVBL2	2	0.148007	Within cluster
INO80	2	CHD8	2	0.217138	Within cluster
INO80C	2	BRD8	2	-0.00657292	Within cluster
INO80C	2	YY1	2	0.215387	Within cluster
INO80C	2	PELP1	2	0.114777	Within cluster
INO80C	2	HCFC1	2	0.193956	Within cluster
INO80C	2	RUVBL1	2	0.188983	Within cluster
INO80C	2	ING3	2	0.170612	Within cluster
INO80C	2	ACTR8	2	0.0978342	Within cluster
INO80C	2	KAT5	2	0.243716	Within cluster
INO80C	2	MCRS1	2	0.247624	Within cluster
INO80C	2	MAX	2	0.199703	Within cluster
INO80C	2	UCHL5	2	0.0981461	Within cluster
INO80C	2	DMAP1	2	0.0834349	Within cluster
INO80C	2	PHF20	2	-0.0931022	Within cluster
INO80C	2	EP400	2	0.149066	Within cluster
INO80C	2	INO80D	2	0.1508	Within cluster
INO80C	2	KAT8	2	0.146622	Within cluster
INO80C	2	CHD8	2	0.0901448	Within cluster
INO80C	2	ANP32E	2	0.144757	Within cluster
INO80C	2	NFRKB	2	0.20051	Within cluster
INO80C	2	INO80	2	0.139252	Within cluster
INO80C	2	RUVBL2	2	0.136708	Within cluster
INO80D	2	BRD8	2	0.102257	Within cluster
INO80D	2	YY1	2	0.315639	Within cluster
INO80D	2	RUVBL1	2	0.0980753	Within cluster
INO80D	2	ING3	2	0.245393	Within cluster
INO80D	2	ACTR8	2	0.118157	Within cluster
INO80D	2	KAT5	2	0.254784	Within cluster
INO80D	2	MCRS1	2	0.034978	Within cluster
INO80D	2	UCHL5	2	0.22757	Within cluster
INO80D	2	DMAP1	2	-0.0603522	Within cluster
INO80D	2	EP400	2	0.282968	Within cluster
INO80D	2	ANP32E	2	0.201571	Within cluster
INO80D	2	NFRKB	2	0.348727	Within cluster
INO80D	2	RUVBL2	2	-0.0686651	Within cluster
INO80D	2	INO80	2	0.268064	Within cluster
INO80D	2	INO80C	2	0.1508	Within cluster
KANSL3	2	YEATS4	2	0.125064	Within cluster
KANSL3	2	BRD8	2	0.236325	Within cluster
KANSL3	2	EPC2	2	0.26663	Within cluster
KANSL3	2	HCFC1	2	0.249207	Within cluster
KANSL3	2	MSL3	2	0.061453	Within cluster
KANSL3	2	RUVBL1	2	0.0264604	Within cluster
KANSL3	2	ING3	2	0.125401	Within cluster
KANSL3	2	KAT5	2	0.0767664	Within cluster
KANSL3	2	VPS72	2	0.129537	Within cluster
KANSL3	2	MCRS1	2	0.044721	Within cluster
KANSL3	2	DMAP1	2	0.213927	Within cluster
KANSL3	2	MEAF6	2	0.198106	Within cluster
KANSL3	2	OGT	2	0.156131	Within cluster
KANSL3	2	PHF20	2	0.157995	Within cluster
KANSL3	2	EP400	2	0.298164	Within cluster
KANSL3	2	RUVBL2	2	-0.00316198	Within cluster
KANSL3	2	MBTD1	2	0.309111	Within cluster
KANSL3	2	KAT8	2	0.206738	Within cluster
KAT5	2	YEATS4	2	0.297694	Within cluster
KAT5	2	BRD8	2	0.0701771	Within cluster
KAT5	2	EPC2	2	0.160264	Within cluster
KAT5	2	YY1	2	0.286853	Within cluster
KAT5	2	HCFC1	2	0.28137	Within cluster
KAT5	2	MSL3	2	0.11884	Within cluster
KAT5	2	RUVBL1	2	0.165118	Within cluster
KAT5	2	ING3	2	0.230526	Within cluster
KAT5	2	ACTR8	2	0.157697	Within cluster
KAT5	2	MAX	2	0.341882	Within cluster
KAT5	2	INO80D	2	0.254784	Within cluster
KAT5	2	KANSL3	2	0.0767664	Within cluster
KAT5	2	OGT	2	0.181429	Within cluster
KAT5	2	ING5	2	0.306873	Within cluster
KAT5	2	PHF20	2	-0.0172642	Within cluster
KAT5	2	UCHL5	2	0.209071	Within cluster
KAT5	2	KAT8	2	0.394505	Within cluster
KAT5	2	NFRKB	2	0.418717	Within cluster
KAT5	2	MCRS1	2	0.362979	Within cluster
KAT5	2	INO80C	2	0.243716	Within cluster
KAT5	2	INO80	2	0.277024	Within cluster
KAT5	2	ANP32E	2	0.184662	Within cluster
KAT5	2	MBTD1	2	0.175616	Within cluster
KAT5	2	VPS72	2	0.221789	Within cluster
KAT5	2	EP400	2	0.213472	Within cluster
KAT5	2	MEAF6	2	0.265432	Within cluster
KAT5	2	DMAP1	2	0.246386	Within cluster
KAT5	2	RUVBL2	2	0.176313	Within cluster
KAT6A	2	YEATS4	2	0.381684	Within cluster
KAT6A	2	EPC2	2	0.36863	Within cluster
KAT6A	2	DMAP1	2	0.0619831	Within cluster
KAT6A	2	ING4	2	0.198994	Within cluster
KAT6A	2	MEAF6	2	0.309502	Within cluster
KAT6A	2	KAT6B	2	0.351479	Within cluster
KAT6A	2	BRPF1	2	0.431637	Within cluster
KAT6A	2	ING5	2	0.358778	Within cluster
KAT6B	2	YEATS4	2	0.222784	Within cluster
KAT6B	2	EPC2	2	0.374626	Within cluster
KAT6B	2	KAT6A	2	0.351479	Within cluster
KAT6B	2	DMAP1	2	0.171843	Within cluster
KAT6B	2	ING4	2	0.348956	Within cluster
KAT6B	2	MEAF6	2	0.226391	Within cluster
KAT6B	2	ING5	2	0.327048	Within cluster
KAT6B	2	BRPF1	2	0.284106	Within cluster
KAT8	2	YEATS4	2	0.398709	Within cluster
KAT8	2	BRD8	2	0.190704	Within cluster
KAT8	2	EPC2	2	0.275082	Within cluster
KAT8	2	PELP1	2	0.257634	Within cluster
KAT8	2	HCFC1	2	0.336033	Within cluster
KAT8	2	MSL3	2	0.109678	Within cluster
KAT8	2	RUVBL1	2	0.300069	Within cluster
KAT8	2	ING3	2	0.267618	Within cluster
KAT8	2	KAT5	2	0.394505	Within cluster
KAT8	2	VPS72	2	0.347673	Within cluster
KAT8	2	MCRS1	2	0.305711	Within cluster
KAT8	2	MAX	2	0.228412	Within cluster
KAT8	2	DMAP1	2	0.178048	Within cluster
KAT8	2	MEAF6	2	0.254094	Within cluster
KAT8	2	OGT	2	0.233006	Within cluster
KAT8	2	PHF20	2	0.0936482	Within cluster
KAT8	2	EP400	2	0.286652	Within cluster
KAT8	2	INO80C	2	0.146622	Within cluster
KAT8	2	KANSL3	2	0.206738	Within cluster
KAT8	2	MBTD1	2	0.521744	Within cluster
KAT8	2	CHD8	2	0.243175	Within cluster
KAT8	2	RUVBL2	2	0.174505	Within cluster
MAX	2	YEATS4	2	0.239834	Within cluster
MAX	2	EPC2	2	0.16567	Within cluster
MAX	2	PELP1	2	0.172585	Within cluster
MAX	2	HCFC1	2	0.368777	Within cluster
MAX	2	RUVBL1	2	0.195108	Within cluster
MAX	2	ING3	2	0.170192	Within cluster
MAX	2	KAT5	2	0.341882	Within cluster
MAX	2	MCRS1	2	0.180757	Within cluster
MAX	2	MBTD1	2	0.141539	Within cluster
MAX	2	DMAP1	2	0.00680732	Within cluster
MAX	2	EP400	2	0.208967	Within cluster
MAX	2	INO80C	2	0.199703	Within cluster
MAX	2	PHF20	2	-0.132652	Within cluster
MAX	2	KAT8	2	0.228412	Within cluster
MAX	2	CHD8	2	0.352962	Within cluster
MAX	2	RUVBL2	2	0.175878	Within cluster
MBTD1	2	YEATS4	2	0.446911	Within cluster
MBTD1	2	BRD8	2	0.255322	Within cluster
MBTD1	2	EPC2	2	0.453978	Within cluster
MBTD1	2	YY1	2	0.422126	Within cluster
MBTD1	2	HCFC1	2	0.231783	Within cluster
MBTD1	2	MSL3	2	0.0476754	Within cluster
MBTD1	2	RUVBL1	2	0.215804	Within cluster
MBTD1	2	ING3	2	0.314198	Within cluster
MBTD1	2	KAT5	2	0.175616	Within cluster
MBTD1	2	VPS72	2	0.350143	Within cluster
MBTD1	2	MCRS1	2	0.113947	Within cluster
MBTD1	2	MAX	2	0.141539	Within cluster
MBTD1	2	DMAP1	2	0.0557743	Within cluster
MBTD1	2	MEAF6	2	0.258558	Within cluster
MBTD1	2	OGT	2	0.338728	Within cluster
MBTD1	2	PHF20	2	0.191321	Within cluster
MBTD1	2	EP400	2	0.360692	Within cluster
MBTD1	2	KANSL3	2	0.309111	Within cluster
MBTD1	2	KAT8	2	0.521744	Within cluster
MBTD1	2	ING5	2	0.431809	Within cluster
MBTD1	2	RUVBL2	2	-0.0289629	Within cluster
MCRS1	2	YEATS4	2	0.30922	Within cluster
MCRS1	2	BRD8	2	0.126415	Within cluster
MCRS1	2	EPC2	2	0.077924	Within cluster
MCRS1	2	YY1	2	0.187894	Within cluster
MCRS1	2	PELP1	2	0.246548	Within cluster
MCRS1	2	HCFC1	2	0.346554	Within cluster
MCRS1	2	MSL3	2	0.0778746	Within cluster
MCRS1	2	RUVBL1	2	0.370352	Within cluster
MCRS1	2	ING3	2	0.18763	Within cluster
MCRS1	2	ACTR8	2	0.0889934	Within cluster
MCRS1	2	KAT5	2	0.362979	Within cluster
MCRS1	2	VPS72	2	0.256963	Within cluster
MCRS1	2	MBTD1	2	0.113947	Within cluster
MCRS1	2	MEAF6	2	0.137419	Within cluster
MCRS1	2	DMAP1	2	0.255753	Within cluster
MCRS1	2	MAX	2	0.180757	Within cluster
MCRS1	2	ANP32E	2	0.254981	Within cluster
MCRS1	2	EP400	2	0.274346	Within cluster
MCRS1	2	CHD8	2	0.0827485	Within cluster
MCRS1	2	INO80D	2	0.034978	Within cluster
MCRS1	2	RUVBL2	2	0.369374	Within cluster
MCRS1	2	NFRKB	2	0.320116	Within cluster
MCRS1	2	UCHL5	2	0.24974	Within cluster
MCRS1	2	INO80C	2	0.247624	Within cluster
MCRS1	2	KAT8	2	0.305711	Within cluster
MCRS1	2	INO80	2	0.185974	Within cluster
MCRS1	2	OGT	2	-0.031269	Within cluster
MCRS1	2	PHF20	2	-0.0345249	Within cluster
MCRS1	2	KANSL3	2	0.044721	Within cluster
MEAF6	2	YEATS4	2	0.389104	Within cluster
MEAF6	2	BRD8	2	0.0996198	Within cluster
MEAF6	2	EPC2	2	0.259969	Within cluster
MEAF6	2	KAT6A	2	0.309502	Within cluster
MEAF6	2	KAT6B	2	0.226391	Within cluster
MEAF6	2	HCFC1	2	0.243902	Within cluster
MEAF6	2	MSL3	2	0.189049	Within cluster
MEAF6	2	RUVBL1	2	0.227637	Within cluster
MEAF6	2	ING3	2	0.193467	Within cluster
MEAF6	2	KAT5	2	0.265432	Within cluster
MEAF6	2	VPS72	2	0.17699	Within cluster
MEAF6	2	MCRS1	2	0.137419	Within cluster
MEAF6	2	DMAP1	2	0.298361	Within cluster
MEAF6	2	OGT	2	0.254972	Within cluster
MEAF6	2	KANSL3	2	0.198106	Within cluster
MEAF6	2	PHF20	2	0.0609844	Within cluster
MEAF6	2	KAT8	2	0.254094	Within cluster
MEAF6	2	RUVBL2	2	0.0245351	Within cluster
MEAF6	2	EP400	2	0.260111	Within cluster
MEAF6	2	MBTD1	2	0.258558	Within cluster
MEAF6	2	ING4	2	0.215578	Within cluster
MEAF6	2	BRPF1	2	0.235596	Within cluster
MEAF6	2	ING5	2	0.240017	Within cluster
MSL3	2	YEATS4	2	0.168241	Within cluster
MSL3	2	BRD8	2	0.104958	Within cluster
MSL3	2	EPC2	2	0.0618137	Within cluster
MSL3	2	HCFC1	2	0.180625	Within cluster
MSL3	2	OGT	2	0.232374	Within cluster
MSL3	2	VPS72	2	-0.0513942	Within cluster
MSL3	2	KANSL3	2	0.061453	Within cluster
MSL3	2	PHF20	2	0.0220353	Within cluster
MSL3	2	MCRS1	2	0.0778746	Within cluster
MSL3	2	MBTD1	2	0.0476754	Within cluster
MSL3	2	RUVBL1	2	0.0707592	Within cluster
MSL3	2	EP400	2	0.107885	Within cluster
MSL3	2	RUVBL2	2	0.0676412	Within cluster
MSL3	2	ING3	2	0.185296	Within cluster
MSL3	2	MEAF6	2	0.189049	Within cluster
MSL3	2	DMAP1	2	0.160786	Within cluster
MSL3	2	KAT5	2	0.11884	Within cluster
MSL3	2	KAT8	2	0.109678	Within cluster
NFRKB	2	BRD8	2	0.216563	Within cluster
NFRKB	2	YY1	2	0.347859	Within cluster
NFRKB	2	RUVBL1	2	0.317213	Within cluster
NFRKB	2	ING3	2	0.197824	Within cluster
NFRKB	2	ACTR8	2	0.16092	Within cluster
NFRKB	2	KAT5	2	0.418717	Within cluster
NFRKB	2	MCRS1	2	0.320116	Within cluster
NFRKB	2	UCHL5	2	0.253688	Within cluster
NFRKB	2	DMAP1	2	0.182251	Within cluster
NFRKB	2	EP400	2	0.349447	Within cluster
NFRKB	2	INO80D	2	0.348727	Within cluster
NFRKB	2	INO80C	2	0.20051	Within cluster
NFRKB	2	ANP32E	2	0.225564	Within cluster
NFRKB	2	RUVBL2	2	0.213989	Within cluster
NFRKB	2	INO80	2	0.203056	Within cluster
OGT	2	YEATS4	2	0.190739	Within cluster
OGT	2	BRD8	2	0.191874	Within cluster
OGT	2	EPC2	2	0.188965	Within cluster
OGT	2	YY1	2	0.257693	Within cluster
OGT	2	HCFC1	2	0.267	Within cluster
OGT	2	MSL3	2	0.232374	Within cluster
OGT	2	RUVBL1	2	0.137329	Within cluster
OGT	2	ING3	2	0.138355	Within cluster
OGT	2	KAT5	2	0.181429	Within cluster
OGT	2	VPS72	2	0.043335	Within cluster
OGT	2	MCRS1	2	-0.031269	Within cluster
OGT	2	DMAP1	2	0.0216928	Within cluster
OGT	2	MEAF6	2	0.254972	Within cluster
OGT	2	RUVBL2	2	-0.0490539	Within cluster
OGT	2	EP400	2	0.254009	Within cluster
OGT	2	MBTD1	2	0.338728	Within cluster
OGT	2	KAT8	2	0.233006	Within cluster
OGT	2	PHF20	2	-0.0570396	Within cluster
OGT	2	KANSL3	2	0.156131	Within cluster
PELP1	2	INO80C	2	0.114777	Within cluster
PELP1	2	MCRS1	2	0.246548	Within cluster
PELP1	2	MAX	2	0.172585	Within cluster
PELP1	2	HCFC1	2	0.375157	Within cluster
PELP1	2	PHF20	2	-0.0056216	Within cluster
PELP1	2	CHD8	2	0.310398	Within cluster
PELP1	2	KAT8	2	0.257634	Within cluster
PELP1	2	RUVBL2	2	0.304989	Within cluster
PELP1	2	RUVBL1	2	0.418499	Within cluster
PHF20	2	YEATS4	2	0.0478147	Within cluster
PHF20	2	BRD8	2	0.155218	Within cluster
PHF20	2	EPC2	2	0.0600837	Within cluster
PHF20	2	PELP1	2	-0.0056216	Within cluster
PHF20	2	HCFC1	2	-0.0941743	Within cluster
PHF20	2	MSL3	2	0.0220353	Within cluster
PHF20	2	RUVBL1	2	0.0651368	Within cluster
PHF20	2	ING3	2	0.0316836	Within cluster
PHF20	2	KAT5	2	-0.0172642	Within cluster
PHF20	2	VPS72	2	0.0639693	Within cluster
PHF20	2	MCRS1	2	-0.0345249	Within cluster
PHF20	2	MAX	2	-0.132652	Within cluster
PHF20	2	DMAP1	2	0.139774	Within cluster
PHF20	2	MEAF6	2	0.0609844	Within cluster
PHF20	2	OGT	2	-0.0570396	Within cluster
PHF20	2	MBTD1	2	0.191321	Within cluster
PHF20	2	EP400	2	0.0517264	Within cluster
PHF20	2	INO80C	2	-0.0931022	Within cluster
PHF20	2	RUVBL2	2	0.0833345	Within cluster
PHF20	2	CHD8	2	0.0142078	Within cluster
PHF20	2	KAT8	2	0.0936482	Within cluster
PHF20	2	KANSL3	2	0.157995	Within cluster
RUVBL1	2	YEATS4	2	0.375581	Within cluster
RUVBL1	2	BRD8	2	0.0914768	Within cluster
RUVBL1	2	EPC2	2	0.17846	Within cluster
RUVBL1	2	YY1	2	0.32445	Within cluster
RUVBL1	2	PELP1	2	0.418499	Within cluster
RUVBL1	2	HCFC1	2	0.374535	Within cluster
RUVBL1	2	MSL3	2	0.0707592	Within cluster
RUVBL1	2	KANSL3	2	0.0264604	Within cluster
RUVBL1	2	OGT	2	0.137329	Within cluster
RUVBL1	2	PHF20	2	0.0651368	Within cluster
RUVBL1	2	MAX	2	0.195108	Within cluster
RUVBL1	2	KAT8	2	0.300069	Within cluster
RUVBL1	2	CHD8	2	0.180913	Within cluster
RUVBL1	2	ANP32E	2	0.405504	Within cluster
RUVBL1	2	INO80D	2	0.0980753	Within cluster
RUVBL1	2	MCRS1	2	0.370352	Within cluster
RUVBL1	2	MBTD1	2	0.215804	Within cluster
RUVBL1	2	MEAF6	2	0.227637	Within cluster
RUVBL1	2	UCHL5	2	0.419994	Within cluster
RUVBL1	2	NFRKB	2	0.317213	Within cluster
RUVBL1	2	ING3	2	0.174184	Within cluster
RUVBL1	2	ACTR8	2	0.115802	Within cluster
RUVBL1	2	INO80	2	0.221089	Within cluster
RUVBL1	2	INO80C	2	0.188983	Within cluster
RUVBL1	2	VPS72	2	0.290498	Within cluster
RUVBL1	2	KAT5	2	0.165118	Within cluster
RUVBL1	2	DMAP1	2	0.102808	Within cluster
RUVBL1	2	RUVBL2	2	0.464761	Within cluster
RUVBL1	2	EP400	2	0.271316	Within cluster
RUVBL2	2	YEATS4	2	0.113828	Within cluster
RUVBL2	2	BRD8	2	0.108455	Within cluster
RUVBL2	2	EPC2	2	-0.0515998	Within cluster
RUVBL2	2	YY1	2	0.181097	Within cluster
RUVBL2	2	PELP1	2	0.304989	Within cluster
RUVBL2	2	HCFC1	2	0.272172	Within cluster
RUVBL2	2	MSL3	2	0.0676412	Within cluster
RUVBL2	2	RUVBL1	2	0.464761	Within cluster
RUVBL2	2	ING3	2	0.0162347	Within cluster
RUVBL2	2	ACTR8	2	0.081733	Within cluster
RUVBL2	2	KAT5	2	0.176313	Within cluster
RUVBL2	2	VPS72	2	0.204087	Within cluster
RUVBL2	2	MCRS1	2	0.369374	Within cluster
RUVBL2	2	MAX	2	0.175878	Within cluster
RUVBL2	2	UCHL5	2	0.275642	Within cluster
RUVBL2	2	DMAP1	2	0.124952	Within cluster
RUVBL2	2	MEAF6	2	0.0245351	Within cluster
RUVBL2	2	OGT	2	-0.0490539	Within cluster
RUVBL2	2	PHF20	2	0.0833345	Within cluster
RUVBL2	2	EP400	2	0.181676	Within cluster
RUVBL2	2	INO80D	2	-0.0686651	Within cluster
RUVBL2	2	INO80C	2	0.136708	Within cluster
RUVBL2	2	KANSL3	2	-0.00316198	Within cluster
RUVBL2	2	KAT8	2	0.174505	Within cluster
RUVBL2	2	NFRKB	2	0.213989	Within cluster
RUVBL2	2	ANP32E	2	0.228246	Within cluster
RUVBL2	2	MBTD1	2	-0.0289629	Within cluster
RUVBL2	2	CHD8	2	0.171018	Within cluster
RUVBL2	2	INO80	2	0.148007	Within cluster
UCHL5	2	BRD8	2	-0.023322	Within cluster
UCHL5	2	YY1	2	0.199417	Within cluster
UCHL5	2	RUVBL1	2	0.419994	Within cluster
UCHL5	2	ING3	2	0.251507	Within cluster
UCHL5	2	ACTR8	2	0.140298	Within cluster
UCHL5	2	KAT5	2	0.209071	Within cluster
UCHL5	2	MCRS1	2	0.24974	Within cluster
UCHL5	2	DMAP1	2	0.0538872	Within cluster
UCHL5	2	EP400	2	0.127727	Within cluster
UCHL5	2	ANP32E	2	0.604748	Within cluster
UCHL5	2	INO80D	2	0.22757	Within cluster
UCHL5	2	INO80C	2	0.0981461	Within cluster
UCHL5	2	RUVBL2	2	0.275642	Within cluster
UCHL5	2	INO80	2	0.266566	Within cluster
UCHL5	2	NFRKB	2	0.253688	Within cluster
VPS72	2	YEATS4	2	0.206228	Within cluster
VPS72	2	BRD8	2	0.00920267	Within cluster
VPS72	2	EPC2	2	0.183872	Within cluster
VPS72	2	HCFC1	2	0.253591	Within cluster
VPS72	2	MSL3	2	-0.0513942	Within cluster
VPS72	2	RUVBL1	2	0.290498	Within cluster
VPS72	2	ING3	2	0.141875	Within cluster
VPS72	2	KAT5	2	0.221789	Within cluster
VPS72	2	ING5	2	0.246924	Within cluster
VPS72	2	OGT	2	0.043335	Within cluster
VPS72	2	KANSL3	2	0.129537	Within cluster
VPS72	2	MCRS1	2	0.256963	Within cluster
VPS72	2	KAT8	2	0.347673	Within cluster
VPS72	2	PHF20	2	0.0639693	Within cluster
VPS72	2	MBTD1	2	0.350143	Within cluster
VPS72	2	ANP32E	2	0.399232	Within cluster
VPS72	2	MEAF6	2	0.17699	Within cluster
VPS72	2	EP400	2	0.177711	Within cluster
VPS72	2	RUVBL2	2	0.204087	Within cluster
VPS72	2	DMAP1	2	0.119086	Within cluster
YEATS4	2	MAX	2	0.239834	Within cluster
YEATS4	2	KAT6A	2	0.381684	Within cluster
YEATS4	2	ING5	2	0.409113	Within cluster
YEATS4	2	KANSL3	2	0.125064	Within cluster
YEATS4	2	OGT	2	0.190739	Within cluster
YEATS4	2	MCRS1	2	0.30922	Within cluster
YEATS4	2	KAT6B	2	0.222784	Within cluster
YEATS4	2	HCFC1	2	0.256163	Within cluster
YEATS4	2	PHF20	2	0.0478147	Within cluster
YEATS4	2	MSL3	2	0.168241	Within cluster
YEATS4	2	KAT8	2	0.398709	Within cluster
YEATS4	2	MBTD1	2	0.446911	Within cluster
YEATS4	2	EPC2	2	0.392087	Within cluster
YEATS4	2	VPS72	2	0.206228	Within cluster
YEATS4	2	RUVBL2	2	0.113828	Within cluster
YEATS4	2	BRD8	2	0.122823	Within cluster
YEATS4	2	ING3	2	0.430497	Within cluster
YEATS4	2	KAT5	2	0.297694	Within cluster
YEATS4	2	DMAP1	2	0.0331923	Within cluster
YEATS4	2	RUVBL1	2	0.375581	Within cluster
YEATS4	2	MEAF6	2	0.389104	Within cluster
YEATS4	2	EP400	2	0.267219	Within cluster
YY1	2	BRD8	2	0.14908	Within cluster
YY1	2	DMAP1	2	0.0599458	Within cluster
YY1	2	OGT	2	0.257693	Within cluster
YY1	2	ANP32E	2	0.314966	Within cluster
YY1	2	HCFC1	2	0.287336	Within cluster
YY1	2	ING3	2	0.0876164	Within cluster
YY1	2	INO80D	2	0.315639	Within cluster
YY1	2	EP400	2	0.245552	Within cluster
YY1	2	KAT5	2	0.286853	Within cluster
YY1	2	MCRS1	2	0.187894	Within cluster
YY1	2	MBTD1	2	0.422126	Within cluster
YY1	2	NFRKB	2	0.347859	Within cluster
YY1	2	ACTR8	2	0.0300267	Within cluster
YY1	2	INO80C	2	0.215387	Within cluster
YY1	2	RUVBL2	2	0.181097	Within cluster
YY1	2	UCHL5	2	0.199417	Within cluster
YY1	2	RUVBL1	2	0.32445	Within cluster
YY1	2	INO80	2	0.246671	Within cluster
ACIN1	3	RBM25	3	0.351694	Within cluster
ACIN1	3	GCFC2	3	-0.11989	Within cluster
ACIN1	3	HNRNPH1	3	0.447105	Within cluster
ACIN1	3	HNRNPA1	3	0.290526	Within cluster
ACIN1	3	PRPF40A	3	0.170523	Within cluster
ACIN1	3	ALYREF	3	0.271952	Within cluster
ACIN1	3	EIF4A3	3	0.269033	Within cluster
ACIN1	3	RNPS1	3	0.245969	Within cluster
ALYREF	3	HNRNPL	3	0.421531	Within cluster
ALYREF	3	DDX5	3	0.270347	Within cluster
ALYREF	3	TARDBP	3	0.3602	Within cluster
ALYREF	3	SRSF6	3	0.25543	Within cluster
ALYREF	3	THOC2	3	0.203777	Within cluster
ALYREF	3	THOC1	3	0.284331	Within cluster
ALYREF	3	RBM25	3	0.316366	Within cluster
ALYREF	3	ACIN1	3	0.271952	Within cluster
ALYREF	3	NONO	3	0.36915	Within cluster
ALYREF	3	GCFC2	3	0.198519	Within cluster
ALYREF	3	HNRNPM	3	0.585846	Within cluster
ALYREF	3	THOC6	3	0.360748	Within cluster
ALYREF	3	SARNP	3	0.132592	Within cluster
ALYREF	3	HNRNPA1	3	0.302766	Within cluster
ALYREF	3	HNRNPH1	3	0.44547	Within cluster
ALYREF	3	PTBP1	3	0.492195	Within cluster
ALYREF	3	SFPQ	3	0.47532	Within cluster
ALYREF	3	ILF2	3	0.498185	Within cluster
ALYREF	3	CTNNBL1	3	0.343642	Within cluster
ALYREF	3	SYNCRIP	3	0.404007	Within cluster
ALYREF	3	RBMX	3	0.468701	Within cluster
ALYREF	3	NCBP1	3	0.403661	Within cluster
ALYREF	3	HNRNPK	3	0.305902	Within cluster
ALYREF	3	SRSF2	3	0.664712	Within cluster
ALYREF	3	PRPF40A	3	0.338867	Within cluster
ALYREF	3	HNRNPF	3	0.304217	Within cluster
ALYREF	3	BCLAF1	3	0.353211	Within cluster
ALYREF	3	HNRNPU	3	0.393845	Within cluster
ALYREF	3	SRRT	3	0.5439	Within cluster
ALYREF	3	RNPS1	3	0.358847	Within cluster
ALYREF	3	EIF4A3	3	0.565285	Within cluster
BCLAF1	3	HNRNPL	3	0.273643	Within cluster
BCLAF1	3	TARDBP	3	0.463283	Within cluster
BCLAF1	3	THOC2	3	0.431976	Within cluster
BCLAF1	3	THOC1	3	0.382217	Within cluster
BCLAF1	3	RBM25	3	0.513949	Within cluster
BCLAF1	3	HNRNPM	3	0.518148	Within cluster
BCLAF1	3	THOC6	3	0.248665	Within cluster
BCLAF1	3	HNRNPA1	3	0.511825	Within cluster
BCLAF1	3	HNRNPH1	3	0.394381	Within cluster
BCLAF1	3	PTBP1	3	0.367342	Within cluster
BCLAF1	3	SFPQ	3	0.452899	Within cluster
BCLAF1	3	RBMX	3	0.554154	Within cluster
BCLAF1	3	HNRNPK	3	0.347402	Within cluster
BCLAF1	3	ZNF207	3	0.287926	Within cluster
BCLAF1	3	PRPF40A	3	0.541305	Within cluster
BCLAF1	3	ALYREF	3	0.353211	Within cluster
BCLAF1	3	EIF4A3	3	0.217535	Within cluster
CTNNBL1	3	HNRNPL	3	0.0430793	Within cluster
CTNNBL1	3	TARDBP	3	0.206803	Within cluster
CTNNBL1	3	SRSF6	3	0.240651	Within cluster
CTNNBL1	3	NONO	3	0.271331	Within cluster
CTNNBL1	3	HNRNPM	3	0.282766	Within cluster
CTNNBL1	3	SARNP	3	0.110869	Within cluster
CTNNBL1	3	HNRNPA1	3	0.0947744	Within cluster
CTNNBL1	3	HNRNPH1	3	0.118032	Within cluster
CTNNBL1	3	PTBP1	3	0.27602	Within cluster
CTNNBL1	3	SFPQ	3	0.183383	Within cluster
CTNNBL1	3	ILF2	3	0.213261	Within cluster
CTNNBL1	3	RBMX	3	0.167847	Within cluster
CTNNBL1	3	ALYREF	3	0.343642	Within cluster
CTNNBL1	3	HNRNPU	3	0.195999	Within cluster
CTNNBL1	3	HNRNPF	3	0.188292	Within cluster
CTNNBL1	3	SRRT	3	0.315135	Within cluster
CTNNBL1	3	HNRNPK	3	0.0196171	Within cluster
DDX5	3	SRSF6	3	0.454519	Within cluster
DDX5	3	GCFC2	3	-0.022678	Within cluster
DDX5	3	HNRNPU	3	0.348189	Within cluster
DDX5	3	SYNCRIP	3	0.302294	Within cluster
DDX5	3	RBMX	3	0.50686	Within cluster
DDX5	3	SRSF2	3	0.357833	Within cluster
DDX5	3	HNRNPF	3	0.146937	Within cluster
DDX5	3	HNRNPM	3	0.32713	Within cluster
DDX5	3	SRRT	3	0.213038	Within cluster
DDX5	3	PRPF40A	3	0.296287	Within cluster
DDX5	3	RBM25	3	0.330444	Within cluster
DDX5	3	ALYREF	3	0.270347	Within cluster
DDX5	3	HNRNPA1	3	0.43793	Within cluster
DDX5	3	EIF4A3	3	0.190306	Within cluster
DDX5	3	HNRNPK	3	0.359429	Within cluster
DDX5	3	HNRNPH1	3	0.291163	Within cluster
EIF4A3	3	HNRNPL	3	0.235716	Within cluster
EIF4A3	3	DDX5	3	0.190306	Within cluster
EIF4A3	3	TARDBP	3	0.0923425	Within cluster
EIF4A3	3	SRSF6	3	0.154958	Within cluster
EIF4A3	3	THOC2	3	0.128838	Within cluster
EIF4A3	3	THOC1	3	0.252142	Within cluster
EIF4A3	3	ACIN1	3	0.269033	Within cluster
EIF4A3	3	GCFC2	3	0.209782	Within cluster
EIF4A3	3	HNRNPM	3	0.385647	Within cluster
EIF4A3	3	THOC6	3	0.260588	Within cluster
EIF4A3	3	SARNP	3	0.107685	Within cluster
EIF4A3	3	HNRNPA1	3	0.178785	Within cluster
EIF4A3	3	HNRNPH1	3	0.2289	Within cluster
EIF4A3	3	PTBP1	3	0.437278	Within cluster
EIF4A3	3	ILF2	3	0.428204	Within cluster
EIF4A3	3	RBMX	3	0.241368	Within cluster
EIF4A3	3	NCBP1	3	0.328712	Within cluster
EIF4A3	3	HNRNPK	3	0.207176	Within cluster
EIF4A3	3	SRSF2	3	0.586929	Within cluster
EIF4A3	3	HNRNPF	3	0.360684	Within cluster
EIF4A3	3	ALYREF	3	0.565285	Within cluster
EIF4A3	3	BCLAF1	3	0.217535	Within cluster
EIF4A3	3	RNPS1	3	0.298266	Within cluster
EIF4A3	3	SRRT	3	0.428264	Within cluster
EIF4A3	3	HNRNPU	3	0.258361	Within cluster
GCFC2	3	HNRNPL	3	0.118525	Within cluster
GCFC2	3	DDX5	3	-0.022678	Within cluster
GCFC2	3	SRSF6	3	0.0939935	Within cluster
GCFC2	3	ACIN1	3	-0.11989	Within cluster
GCFC2	3	ALYREF	3	0.198519	Within cluster
GCFC2	3	RBMX	3	0.213695	Within cluster
GCFC2	3	HNRNPU	3	0.148466	Within cluster
GCFC2	3	HNRNPK	3	-0.119303	Within cluster
GCFC2	3	RNPS1	3	0.174587	Within cluster
GCFC2	3	NCBP1	3	0.158287	Within cluster
GCFC2	3	HNRNPA1	3	0.191006	Within cluster
GCFC2	3	HNRNPH1	3	0.0593137	Within cluster
GCFC2	3	HNRNPF	3	0.139499	Within cluster
GCFC2	3	PTBP1	3	0.175072	Within cluster
GCFC2	3	SRRT	3	0.229754	Within cluster
GCFC2	3	SRSF2	3	0.273766	Within cluster
GCFC2	3	HNRNPM	3	0.137967	Within cluster
GCFC2	3	EIF4A3	3	0.209782	Within cluster
HNRNPA1	3	HNRNPL	3	0.313433	Within cluster
HNRNPA1	3	DDX5	3	0.43793	Within cluster
HNRNPA1	3	TARDBP	3	0.442987	Within cluster
HNRNPA1	3	SRSF6	3	0.3761	Within cluster
HNRNPA1	3	THOC2	3	0.420845	Within cluster
HNRNPA1	3	ACIN1	3	0.290526	Within cluster
HNRNPA1	3	NONO	3	0.496126	Within cluster
HNRNPA1	3	GCFC2	3	0.191006	Within cluster
HNRNPA1	3	HNRNPM	3	0.497354	Within cluster
HNRNPA1	3	SARNP	3	0.0903925	Within cluster
HNRNPA1	3	BCLAF1	3	0.511825	Within cluster
HNRNPA1	3	RNPS1	3	0.3819	Within cluster
HNRNPA1	3	CTNNBL1	3	0.0947744	Within cluster
HNRNPA1	3	SRRT	3	0.369563	Within cluster
HNRNPA1	3	SRSF2	3	0.464328	Within cluster
HNRNPA1	3	NCBP1	3	0.3592	Within cluster
HNRNPA1	3	ILF2	3	0.370617	Within cluster
HNRNPA1	3	EIF4A3	3	0.178785	Within cluster
HNRNPA1	3	SYNCRIP	3	0.455173	Within cluster
HNRNPA1	3	ALYREF	3	0.302766	Within cluster
HNRNPA1	3	SFPQ	3	0.559184	Within cluster
HNRNPA1	3	RBMX	3	0.615662	Within cluster
HNRNPA1	3	HNRNPF	3	0.371991	Within cluster
HNRNPA1	3	HNRNPU	3	0.502421	Within cluster
HNRNPA1	3	HNRNPK	3	0.437109	Within cluster
HNRNPA1	3	HNRNPH1	3	0.463642	Within cluster
HNRNPA1	3	PTBP1	3	0.434079	Within cluster
HNRNPF	3	HNRNPL	3	0.24028	Within cluster
HNRNPF	3	DDX5	3	0.146937	Within cluster
HNRNPF	3	TARDBP	3	0.133571	Within cluster
HNRNPF	3	SRSF6	3	0.235271	Within cluster
HNRNPF	3	NONO	3	0.468949	Within cluster
HNRNPF	3	GCFC2	3	0.139499	Within cluster
HNRNPF	3	HNRNPM	3	0.456063	Within cluster
HNRNPF	3	SARNP	3	0.130278	Within cluster
HNRNPF	3	HNRNPA1	3	0.371991	Within cluster
HNRNPF	3	HNRNPH1	3	0.335153	Within cluster
HNRNPF	3	PTBP1	3	0.500889	Within cluster
HNRNPF	3	SFPQ	3	0.366439	Within cluster
HNRNPF	3	ILF2	3	0.303662	Within cluster
HNRNPF	3	CTNNBL1	3	0.188292	Within cluster
HNRNPF	3	SYNCRIP	3	0.370008	Within cluster
HNRNPF	3	RBMX	3	0.350772	Within cluster
HNRNPF	3	NCBP1	3	0.383349	Within cluster
HNRNPF	3	HNRNPK	3	0.293286	Within cluster
HNRNPF	3	SRSF2	3	0.495396	Within cluster
HNRNPF	3	SRRT	3	0.392674	Within cluster
HNRNPF	3	EIF4A3	3	0.360684	Within cluster
HNRNPF	3	ALYREF	3	0.304217	Within cluster
HNRNPF	3	HNRNPU	3	0.412019	Within cluster
HNRNPH1	3	HNRNPL	3	0.447722	Within cluster
HNRNPH1	3	DDX5	3	0.291163	Within cluster
HNRNPH1	3	TARDBP	3	0.457737	Within cluster
HNRNPH1	3	SRSF6	3	0.2808	Within cluster
HNRNPH1	3	THOC2	3	0.26482	Within cluster
HNRNPH1	3	RBM25	3	0.458564	Within cluster
HNRNPH1	3	ACIN1	3	0.447105	Within cluster
HNRNPH1	3	NONO	3	0.537539	Within cluster
HNRNPH1	3	GCFC2	3	0.0593137	Within cluster
HNRNPH1	3	HNRNPM	3	0.680113	Within cluster
HNRNPH1	3	SARNP	3	-0.00536005	Within cluster
HNRNPH1	3	HNRNPA1	3	0.463642	Within cluster
HNRNPH1	3	BCLAF1	3	0.394381	Within cluster
HNRNPH1	3	CTNNBL1	3	0.118032	Within cluster
HNRNPH1	3	SRRT	3	0.334577	Within cluster
HNRNPH1	3	EIF4A3	3	0.2289	Within cluster
HNRNPH1	3	NCBP1	3	0.504443	Within cluster
HNRNPH1	3	SFPQ	3	0.722597	Within cluster
HNRNPH1	3	ALYREF	3	0.44547	Within cluster
HNRNPH1	3	SRSF2	3	0.383366	Within cluster
HNRNPH1	3	SYNCRIP	3	0.424471	Within cluster
HNRNPH1	3	RBMX	3	0.383452	Within cluster
HNRNPH1	3	ILF2	3	0.289713	Within cluster
HNRNPH1	3	HNRNPK	3	0.564428	Within cluster
HNRNPH1	3	PTBP1	3	0.485765	Within cluster
HNRNPH1	3	HNRNPU	3	0.414006	Within cluster
HNRNPH1	3	HNRNPF	3	0.335153	Within cluster
HNRNPK	3	HNRNPL	3	0.275569	Within cluster
HNRNPK	3	DDX5	3	0.359429	Within cluster
HNRNPK	3	TARDBP	3	0.389305	Within cluster
HNRNPK	3	SRSF6	3	0.270251	Within cluster
HNRNPK	3	THOC2	3	0.258484	Within cluster
HNRNPK	3	NONO	3	0.404431	Within cluster
HNRNPK	3	GCFC2	3	-0.119303	Within cluster
HNRNPK	3	HNRNPM	3	0.602656	Within cluster
HNRNPK	3	SARNP	3	-0.0958798	Within cluster
HNRNPK	3	HNRNPA1	3	0.437109	Within cluster
HNRNPK	3	HNRNPH1	3	0.564428	Within cluster
HNRNPK	3	PTBP1	3	0.466443	Within cluster
HNRNPK	3	SFPQ	3	0.638919	Within cluster
HNRNPK	3	ILF2	3	0.197726	Within cluster
HNRNPK	3	CTNNBL1	3	0.0196171	Within cluster
HNRNPK	3	SYNCRIP	3	0.388633	Within cluster
HNRNPK	3	RBMX	3	0.354102	Within cluster
HNRNPK	3	BCLAF1	3	0.347402	Within cluster
HNRNPK	3	EIF4A3	3	0.207176	Within cluster
HNRNPK	3	SRRT	3	0.262024	Within cluster
HNRNPK	3	ALYREF	3	0.305902	Within cluster
HNRNPK	3	SRSF2	3	0.315801	Within cluster
HNRNPK	3	HNRNPF	3	0.293286	Within cluster
HNRNPK	3	HNRNPU	3	0.349609	Within cluster
HNRNPL	3	SARNP	3	0.0106757	Within cluster
HNRNPL	3	GCFC2	3	0.118525	Within cluster
HNRNPL	3	THOC2	3	0.186076	Within cluster
HNRNPL	3	BCLAF1	3	0.273643	Within cluster
HNRNPL	3	CTNNBL1	3	0.0430793	Within cluster
HNRNPL	3	SRRT	3	0.348904	Within cluster
HNRNPL	3	SRSF2	3	0.343779	Within cluster
HNRNPL	3	EIF4A3	3	0.235716	Within cluster
HNRNPL	3	NONO	3	0.242015	Within cluster
HNRNPL	3	SRSF6	3	0.255609	Within cluster
HNRNPL	3	ILF2	3	0.276994	Within cluster
HNRNPL	3	TARDBP	3	0.293225	Within cluster
HNRNPL	3	ALYREF	3	0.421531	Within cluster
HNRNPL	3	SFPQ	3	0.459959	Within cluster
HNRNPL	3	RBMX	3	0.31252	Within cluster
[truncated: 16,489 more rows]

## Sheet: Network_6
source_node	source_cluster	target_node	target_cluster	edge_values	edge_type
[truncated: 2,565 more rows]

[truncated: 1 more sheets: Network_7]
