# Supplementary material for: Comparative analyses of gene networks mediating cancer metastatic potentials across lineage types
Source: Brief Bioinform. 2024 Jul 22;25(4):bbae357. doi: 10.1093/bib/bbae357 (PMC11262869; doi:10.1093/bib/bbae357)
Supplement: TableS8_drug_bbae357 [file tables8_drug_bbae357.xlsx]

## Sheet: drug_results
Drugs	Target	pearson_corr_cluster1	pearson_p_vals_cluster1	pearson_corr_cluster2	pearson_p_vals_cluster2	pearson_corr_cluster3	pearson_p_vals_cluster3	pearson_corr_cluster4	pearson_p_vals_cluster4	pearson_corr_cluster5	pearson_p_vals_cluster5	pearson_corr_cluster6	pearson_p_vals_cluster6	pearson_corr_cluster7	pearson_p_vals_cluster7
Lapatinib	EGFR, ERBB2	-0.0502445	0.758164	-0.559088	0.000176844	0.208825	0.195957	0.0883541	0.58772	0.0787668	0.629011	0.437305	0.00477727	0.5687	0.000128815
Erlotinib	EGFR	-0.10768	0.519909	-0.509315	0.00109162	0.262005	0.112049	0.0931613	0.577997	0.173477	0.297605	0.380259	0.0185224	0.56741	0.000203244
WZ-1-84	BMX	-0.173406	0.266119	-0.430419	0.00396382	0.0559097	0.721766	0.027928	0.8589	-0.0232508	0.882348	0.154401	0.322867	0.250023	0.105879
AZD-0530	ABL, SRC	-0.389144	0.0090335	-0.370161	0.0133894	0.219931	0.151431	0.100003	0.518363	0.164427	0.286168	-0.042876	0.782282	0.190969	0.214332
Afatinib (rescreen)	EGFR, ERBB2	-0.0812773	0.194022	-0.330324	5.87196e-08	0.0937143	0.134047	0.122094	0.0505725	0.150131	0.0160089	0.217877	0.00043453	0.289791	2.30312e-06
A-770041	LCK, FYN	-0.414266	0.00574897	-0.329768	0.0308093	0.160805	0.302955	0.166284	0.286557	0.190302	0.221582	-0.0867169	0.580313	0.050469	0.747907
Dasatinib	ABL, SRC, Ephrins, PDGFR, KIT	-0.506131	0.000534817	-0.328255	0.0316323	0.234086	0.130826	0.172993	0.267279	0.259241	0.0932107	-0.147149	0.346383	0.0559068	0.72178
Afatinib	EGFR, ERBB2	-0.00953315	0.88467	-0.322899	4.44471e-07	0.11606	0.0764175	0.0619364	0.34554	0.0896852	0.171522	0.263377	4.51158e-05	0.309606	1.36598e-06
Cetuximab	EGFR	-0.13084	0.0391021	-0.221966	0.00041703	0.154315	0.0147926	0.198846	0.00161329	0.219345	0.00048967	0.17532	0.00553551	0.267493	1.88623e-05
Gefitinib	EGFR	-0.0232956	0.723543	-0.216142	0.000897401	-0.0237799	0.718037	-0.0303504	0.644875	-0.0075206	0.909094	0.150434	0.021618	0.256775	7.3364e-05
AICAR	AMPK agonist	-0.0976408	0.139007	-0.207432	0.00152366	-0.153717	0.0194114	-0.204883	0.00174607	-0.149351	0.0231851	0.0924508	0.161361	0.0935286	0.15651
LY317615	PKCB	-0.106738	0.0772213	-0.206436	0.000571184	-0.0167409	0.782262	0.0707161	0.242478	0.0698491	0.248316	0.14127	0.0190884	0.220111	0.000234411
BI-2536	PLK1, PLK2, PLK3	-0.0221093	0.888087	-0.189975	0.222394	-0.129922	0.406326	-0.129525	0.407773	-0.23949	0.121918	0.0571327	0.715931	0.0111171	0.943594
Paclitaxel	Microtubule stabiliser	-0.0366241	0.815636	-0.181774	0.243372	-0.183899	0.237813	-0.206712	0.183526	-0.284265	0.0646835	0.0188118	0.904695	0.00392629	0.980065
WH-4-023	SRC, LCK	-0.409761	0.00635714	-0.175128	0.261328	0.268459	0.0817461	0.289942	0.0592969	0.313752	0.0404778	-0.194222	0.212032	-0.0100528	0.948987
EKB-569	EGFR	0.0338262	0.575771	-0.165094	0.00597415	-0.0057478	0.92427	0.0315922	0.601254	-0.000159588	0.997894	0.163254	0.00656529	0.183812	0.00216931
GNF-2	BCR-ABL	0.00745685	0.962149	-0.160969	0.302454	-0.156838	0.315193	-0.198938	0.200928	-0.0938882	0.549273	0.142163	0.363148	0.225127	0.146652
HG-5-88-01	TAK1, M4K2	-0.15025	0.0692998	-0.152646	0.0649267	-0.0163295	0.844369	0.004974	0.952321	0.00959612	0.908163	0.15153	0.0669338	0.194614	0.0181739
XAV 939	TNKS1, TNKS2	-0.216169	0.000436084	-0.145999	0.0182734	0.00366388	0.953025	0.0306609	0.621956	0.0309003	0.619237	0.0355406	0.567593	0.0867816	0.16214
A-443654	AKT1, AKT2, AKT3	0.0558078	0.722252	-0.145461	0.352005	-0.170777	0.273549	-0.142263	0.362807	-0.188666	0.225656	0.0701463	0.654891	0.0913924	0.559986
GW843682X	PLK1	0.041062	0.793755	-0.141	0.367127	-0.213895	0.168428	-0.217103	0.161984	-0.29743	0.0527456	0.0912414	0.560637	0.0477082	0.761282
NVP-TAE684	ALK	-0.0297874	0.847788	-0.121812	0.430878	-0.111231	0.472252	-0.177546	0.248915	-0.154581	0.316396	0.0914581	0.554896	0.183792	0.232382
rTRAIL	TRAIL receptor agonist	-0.102539	0.0983371	-0.120008	0.0528091	-0.0913176	0.141217	-0.108779	0.0794055	-0.011619	0.851804	0.0180576	0.771546	0.108362	0.08057
BMS-536924.1	IGF1R, IR	-0.0338347	0.829461	-0.119237	0.446315	-0.201451	0.195181	-0.167079	0.284225	-0.145205	0.352864	0.0980915	0.531455	0.137436	0.379481
AT-7519	CDK1, CDK2, CDK4, CDK6, CDK9	0.0466986	0.441368	-0.101584	0.0933144	-0.178662	0.00299963	-0.12294	0.0420083	-0.183623	0.00227627	0.120232	0.0467775	0.0997386	0.0994489
RDEA119	MEK1, MEK2	-0.114438	0.0826373	-0.0857271	0.194197	-0.0849525	0.198272	0.0204938	0.756697	0.0221582	0.737633	0.00691531	0.916745	0.008753	0.894735
PHA-793887	CDK2, CDK7, CDK5	0.133102	0.0270316	-0.0807758	0.180881	-0.243554	4.32112e-05	-0.170204	0.00457496	-0.256783	1.56541e-05	0.170979	0.00439085	0.128518	0.0328202
AZD6244.1	MEK1, MEK2	-0.139776	0.0374255	-0.0775533	0.249844	0.0308323	0.647739	0.0930652	0.167029	0.0816047	0.22588	-0.000368294	0.995646	0.0435736	0.518361
TGX221	PI3Kbeta	-0.40099	0.00937053	-0.0750504	0.640962	0.253909	0.109176	0.193559	0.225298	0.346911	0.026274	-0.330684	0.0347084	-0.0906304	0.573072
CGP-60474	CDK1,CDK2,CDK5,CDK7,CDK9, PKC	-0.260013	0.0922056	-0.0746543	0.634231	-0.104808	0.503583	-0.0898992	0.566441	-0.0589759	0.707168	-0.157491	0.313158	-0.0776867	0.620485
S-Trityl-L-cysteine	KIF11	0.0111934	0.943208	-0.0706978	0.65235	-0.279289	0.069719	-0.288436	0.0606892	-0.318706	0.0372534	-0.0317631	0.839762	-0.00386206	0.980391
CAL-101	PI3Kdelta	-0.0835108	0.16651	-0.0630609	0.296517	-0.0819958	0.174362	0.0131951	0.827252	-0.0600076	0.320567	-0.00861495	0.886705	0.023637	0.695827
Trametinib	MEK1, MEK2	-0.14552	0.0210965	-0.0621227	0.326966	-0.0980688	0.121217	0.0499049	0.431173	0.0729535	0.249499	-0.0245256	0.698996	0.0022301	0.971956
GDC0941 (rescreen)	PI3K (class 1)	-0.15238	0.0135443	-0.0618581	0.318557	-0.00344404	0.955756	0.0487036	0.432434	0.0505613	0.415064	-0.0433841	0.484424	-0.0252862	0.683714
CGP-082996	CDK4	-0.0438688	0.779996	-0.0574183	0.714571	-0.173964	0.264561	-0.0953324	0.543119	-0.125904	0.421116	-0.00568534	0.971136	-0.0173764	0.911937
KIN001-055	JAK3	-0.00186069	0.975452	-0.0548213	0.364244	-0.0563718	0.350814	-0.0398401	0.509811	-0.0115206	0.848892	0.0423345	0.483656	0.114269	0.0579633
Rapamycin	MTORC1	-0.0679865	0.711594	-0.0537461	0.770173	0.130617	0.476127	-0.0539255	0.769427	-0.0530855	0.772924	-0.114363	0.533122	-0.104433	0.56948
Bortezomib	Proteasome	-0.26034	0.100192	-0.0510962	0.751043	0.0950283	0.55452	0.212505	0.182234	0.232813	0.142964	-0.196354	0.21854	-0.0537351	0.738626
Methotrexate	Antimetabolite	0.0912829	0.163078	-0.0430866	0.510995	-0.213729	0.000976846	-0.185811	0.00426081	-0.260558	5.27628e-05	0.0447317	0.49498	0.061655	0.3467
AS601245	JNK1, JNK2, JNK2	-0.0044025	0.943788	-0.0424143	0.496759	-0.270535	1.00821e-05	-0.136252	0.0283513	-0.174051	0.00496931	-0.000982632	0.987444	-0.00559833	0.928556
BMS-536924	IGF1R, IR	0.0437859	0.474521	-0.0416705	0.49615	-0.13426	0.0276826	-0.0712636	0.24408	-0.0987611	0.106048	0.0837193	0.170965	0.0753509	0.218008
BMS-708163.1	Amyloid beta20, Amyloid beta40	0.0216688	0.7245	-0.035661	0.56181	-0.0969629	0.113951	-0.0460028	0.454121	-0.0974019	0.112316	0.0287104	0.640481	0.00201537	0.973853
AKT inhibitor VIII	AKT1, AKT2, AKT3	0.0656054	0.291931	-0.0353877	0.570009	0.0189865	0.760594	0.0164872	0.79133	-0.0627916	0.313166	0.0889878	0.152484	0.0857635	0.167965
AZD6244	MEK1, MEK2	-0.122261	0.0459476	-0.0340797	0.579295	-0.0363826	0.553915	0.0594047	0.333554	0.111662	0.0684981	-0.0304414	0.620461	-0.00901991	0.88337
VX-11e	ERK2	0.150687	0.0121981	-0.0340086	0.573713	-0.194634	0.0011542	-0.0547047	0.365266	-0.161377	0.00722147	0.190755	0.0014527	0.0929638	0.123375
17-AAG	HSP90	-0.0828338	0.206769	-0.0323384	0.622605	-0.175005	0.00728649	-0.202387	0.00186073	-0.152366	0.0197058	-0.0673139	0.305197	-0.0541209	0.409905
RDEA119 (rescreen)	MEK1, MEK2	-0.12743	0.0400512	-0.0296888	0.633707	-0.100893	0.104557	0.0452952	0.467093	0.074809	0.229312	-0.0375956	0.546174	-0.00356666	0.954359
CI-1040	MEK1, MEK2	-0.0941703	0.153674	-0.0286316	0.665094	-0.1209	0.0666111	-0.0205084	0.756529	-0.0249206	0.706349	-0.0711636	0.281439	-0.0514438	0.436479
GSK2126458	PI3K (class 1), MTORC1, MTORC2	0.103312	0.0866853	-0.0279918	0.643353	-0.0833289	0.167438	-0.0449603	0.456923	-0.0995785	0.0987549	0.0933175	0.121948	0.0484434	0.422772
CH5424802	ALK	-0.06332	0.295417	-0.0254078	0.674859	-0.114933	0.0569656	-0.0971413	0.107973	-0.0533947	0.377751	-0.00252992	0.966688	0.0546194	0.366893
OSI-906	IGF1R	0.000520088	0.993341	-0.021153	0.734251	-0.0449181	0.470813	-0.0803171	0.196731	-0.0959348	0.122828	0.112496	0.0701484	0.0763815	0.219644
Bosutinib	SRC, ABL, TEC	-0.0783772	0.231332	-0.0193489	0.767949	-0.176314	0.00673448	-0.107189	0.101184	-0.0916792	0.161252	-0.105996	0.10506	-0.062031	0.343762
GDC0941	PI3K (class 1)	-0.0233988	0.722946	-0.0187766	0.776045	-0.0809291	0.219435	-0.0223936	0.734392	-0.0838755	0.203055	-0.0395667	0.548745	-0.0487034	0.460357
5-Fluorouracil	Antimetabolite (DNA & RNA)	0.131776	0.0289009	-0.0168929	0.780336	-0.299425	4.20717e-07	-0.184415	0.00213606	-0.294024	6.91358e-07	0.157634	0.00883032	0.0686385	0.256629
FMK	RSK	-0.0308462	0.626703	-0.0161242	0.799343	-0.169053	0.00726874	-0.0489847	0.439727	-0.0925064	0.143906	0.0457461	0.470592	0.0447183	0.480631
BMS-754807	IGF1R, IR	0.000910311	0.988368	-0.0133793	0.830323	-0.162938	0.00861079	-0.143522	0.0208567	-0.183506	0.00303499	0.0623672	0.317395	0.0420145	0.500829
PD-0325901	MEK1, MEK2	-0.0542143	0.411127	-0.00731467	0.911764	-0.161503	0.0137841	-0.00467607	0.943526	-0.0179158	0.786058	-0.0718061	0.276058	-0.0817749	0.214639
ABT-263	BCL2, BCL-XL, BCL-W	0.0186997	0.775994	-0.00591295	0.928313	0.0039536	0.952032	0.0259565	0.692844	0.0245277	0.708964	-0.00661369	0.919845	0.015006	0.819389
GSK690693	AKT1, AKT2, AKT3	0.164175	0.00635885	-0.00580477	0.923661	-0.129113	0.0323291	-0.103076	0.0879923	-0.169328	0.0048693	0.0955769	0.113794	0.0299998	0.620364
AS605240	PI3Kgamma	0.0598463	0.325437	-0.00391095	0.948808	-0.185287	0.00215228	-0.125752	0.0382065	-0.174924	0.00380398	0.0167883	0.782836	-0.0109039	0.857931
BMS-509744	ITK	-0.102071	0.514848	-0.00365186	0.981458	-0.258142	0.0946569	-0.144297	0.355912	-0.166991	0.284483	-0.0786016	0.616362	-0.102929	0.511305
PAC-1	Procaspase-3, Procaspase-7	0.0641787	0.305408	-0.00157341	0.979975	-0.135689	0.0296507	-0.0847665	0.175505	-0.14361	0.0212801	0.0421535	0.50109	0.0271615	0.664732
Epothilone B	Microtubule stabiliser	-0.00791773	0.898896	-0.00065928	0.991559	-0.294223	1.37466e-06	-0.223778	0.000275669	-0.29888	9.16652e-07	-0.0235889	0.705001	-0.0130063	0.834667
BMS-708163	Amyloid beta20, Amyloid beta40	0.127477	0.0342732	0.00193031	0.974533	-0.244204	4.11622e-05	-0.153563	0.0106257	-0.203428	0.000674131	0.138474	0.0213825	0.035096	0.561516
MK-2206	AKT1, AKT2	0.0187044	0.780706	0.00249754	0.970349	-0.0717721	0.284819	0.0216127	0.747682	-0.040999	0.54157	-0.0197959	0.768262	-0.0466035	0.4877
ZSTK474	PI3K (class 1)	0.114057	0.0584334	0.00433782	0.94281	-0.117556	0.0510695	-0.0468708	0.438004	-0.123716	0.0399856	0.0899502	0.136065	0.0508181	0.400367
KIN001-102	AKT1, AKT2, AKT3	0.201303	0.000786612	0.00694929	0.908669	-0.0961076	0.111793	-0.0556004	0.358337	-0.146492	0.0150423	0.113735	0.0596171	0.070962	0.240839
ZM-447439	AURKA, AURKB	-0.0667535	0.326577	0.0111748	0.869691	-0.256811	0.00012583	-0.177021	0.0088089	-0.261823	9.1532e-05	-0.0417843	0.539441	-0.0757208	0.265633
CUDC-101	HDAC1-10, EGFR, ERBB2	0.0958046	0.115609	0.0125567	0.836977	-0.140188	0.02097	-0.063103	0.300652	-0.104855	0.0849058	0.0794296	0.192373	0.0313403	0.607484
Docetaxel	Microtubule stabiliser	-0.14284	0.0285786	0.0138792	0.832388	-0.198316	0.00225577	-0.212256	0.00106091	-0.182548	0.00499885	-0.196474	0.00248334	-0.13239	0.0426005
TG101348	JAK2	-0.0189596	0.75384	0.0148508	0.805981	-0.02848	0.637574	-0.00466938	0.938447	-0.0642713	0.287325	0.0216144	0.72072	0.0251086	0.677917
Crizotinib	MET, ALK, ROS1	0.0494456	0.749925	0.0151227	0.922385	-0.265068	0.0820522	-0.248507	0.103825	-0.236078	0.122883	-0.0337192	0.827982	0.0245105	0.874514
WZ3105	SRC, ROCK2, NTRK2, FLT3, IRAK1, others	0.173267	0.00388514	0.0161318	0.789621	-0.208106	0.000501777	-0.171367	0.00430102	-0.249723	2.70998e-05	0.0652518	0.280019	0.00672198	0.911483
JNK-9L	JNK2, JNK3	0.0139353	0.822709	0.0162416	0.793978	-0.293254	1.42595e-06	-0.189561	0.00210015	-0.248648	4.87107e-05	-0.039301	0.527306	-0.0506615	0.41504
FR-180204	ERK1, ERK2	0.0896836	0.137234	0.0168641	0.78031	-0.0586883	0.331341	0.0169345	0.779416	-0.0275326	0.64881	0.0741849	0.21924	0.0307552	0.610931
CHIR-99021	GSK3A, GSK3B	-0.279475	3.82964e-06	0.0169638	0.78342	0.0393665	0.523436	0.163266	0.00774212	0.142586	0.0202306	-0.184096	0.00262577	-0.135534	0.0273769
VX-680	AURKA, AURKB, AURKC, others	0.148656	0.341412	0.0188686	0.904409	-0.372263	0.0139625	-0.252054	0.102981	-0.358741	0.0181602	0.0385994	0.805879	0.0213741	0.891786
LAQ824	HDAC1	0.104434	0.0922415	0.0194142	0.754911	-0.236393	0.000115495	-0.162802	0.00841079	-0.244039	6.77508e-05	0.0269598	0.664625	-0.0069042	0.911611
BMS-345541	IKK1, IKK2	0.171054	0.0043733	0.0198994	0.742061	-0.275406	3.40486e-06	-0.170415	0.00452414	-0.28484	1.50424e-06	0.103526	0.0860315	0.043902	0.467596
RO-3306	CDK1	-0.148036	0.0235196	0.0209798	0.749541	-0.16463	0.0116656	-0.0895394	0.172222	-0.0895209	0.172311	-0.185777	0.00435147	-0.132872	0.0422877
AZD7762	CHEK1, CHEK2	-0.15756	0.0158487	0.0255341	0.697596	-0.210339	0.00120954	-0.150765	0.0210487	-0.0746281	0.255512	-0.179988	0.00576015	-0.0773887	0.238299
SB 216763	GSK3A, GSK3B	-0.103483	0.146833	0.0257869	0.718386	-0.214999	0.00235163	-0.132661	0.0624441	-0.161757	0.0228029	-0.109224	0.125579	-0.102331	0.151408
KIN001-266	CDC7	0.0164276	0.785856	0.0267243	0.65846	-0.149156	0.0131159	-0.0342113	0.57143	-0.0649105	0.282548	0.0344386	0.568875	0.0521633	0.387997
DMOG	HIF-PH	-0.131959	0.0330922	0.0274681	0.658697	-0.0502106	0.419209	-0.102219	0.099395	-0.075943	0.221415	-0.103893	0.0939491	-0.0275007	0.658316
Roscovitine	CDK2, CDK7, CDK9	0.0774507	0.634771	0.0281875	0.862923	-0.0556995	0.732826	-0.04532	0.781256	-0.0499273	0.759646	0.0800528	0.623403	0.160733	0.321787
XMD8-92	ERK5	-0.114937	0.164218	0.0304685	0.713166	-0.106862	0.196111	-0.0494064	0.550959	-0.0899118	0.277146	-0.0945203	0.253163	-0.0765957	0.354817
CP724714	ERBB2	0.255391	1.74647e-05	0.0312214	0.605533	-0.162395	0.00685847	-0.115853	0.0545501	-0.150561	0.012271	0.0870709	0.149103	0.0571157	0.344484
CHIR-99021.1	GSK3A, GSK3B	-0.170757	0.00586833	0.0324425	0.603256	-0.100197	0.107665	0.00773475	0.901411	-0.0124398	0.842076	-0.17254	0.0053653	-0.13321	0.032113
TPCA-1	IKK2	0.06112	0.311663	0.0352351	0.559965	-0.142739	0.0176555	-0.011363	0.850935	-0.113373	0.059971	0.0412901	0.494518	-0.0173693	0.773904
QL-X-138	BTK	0.0531258	0.381037	0.0356208	0.557124	-0.0817568	0.177212	-0.0809941	0.181301	-0.138872	0.0214833	0.0166428	0.783895	-0.0196598	0.74596
PF-562271	FAK, FAK2	-0.0527221	0.401833	0.0359259	0.567961	-0.239986	0.000108768	-0.199517	0.00136175	-0.235364	0.000148587	-0.121706	0.0522389	-0.0978696	0.119016
LFM-A13	BTK	-0.1918	0.00185389	0.0360053	0.562535	-0.0910711	0.142298	-0.0342667	0.581565	-0.0599828	0.334409	-0.208772	0.000688551	-0.128389	0.0381896
MPS-1-IN-1	MPS1	0.154472	0.0101677	0.0364674	0.546314	-0.201823	0.000744917	-0.136807	0.0230146	-0.182896	0.00228479	0.129041	0.0321104	0.0796791	0.186895
CP466722	ATM	0.0896475	0.138114	0.038693	0.522844	-0.109117	0.0708162	-0.0636623	0.29281	-0.161377	0.00732819	0.0681488	0.260046	0.0388755	0.520884
YM155	BIRC5	-0.0613708	0.315951	0.0404301	0.509071	-0.169809	0.00523168	-0.175041	0.00397954	-0.130901	0.0318584	-0.0724834	0.236081	-0.0618545	0.312145
PD-0332991	CDK4, CDK6	-0.176065	0.00826563	0.0408681	0.542862	-0.10063	0.133232	-0.0960439	0.151936	-0.105685	0.114721	-0.145082	0.0299506	-0.165541	0.0131062
TAK-715	p38alpha, p38beta	0.190157	0.00150459	0.0417018	0.49022	-0.295726	5.64415e-07	-0.202615	0.000709163	-0.291877	8.01962e-07	0.0836087	0.166012	0.0397161	0.51113
Cyclopamine	SMO	-0.120313	0.45961	0.0417255	0.79823	-0.0287187	0.860365	0.127603	0.432656	0.138367	0.39451	-0.0264661	0.871222	-0.00498862	0.975628
XL-184	VEGFR, MET, RET, KIT, FLT1, FLT3, FLT4, TIE2,AXL	-0.01354	0.82281	0.0448068	0.458463	-0.070827	0.240876	-0.0144546	0.811058	-0.0661659	0.273323	0.0272979	0.651606	-0.0105517	0.861467
JW-7-52-1	MTOR	0.0145465	0.92715	0.0448404	0.777966	-0.224831	0.152287	-0.148304	0.348597	-0.157028	0.32065	-0.0659666	0.678096	-0.0574756	0.717694
Imatinib	ABL, KIT, PDGFR	0.153169	0.320889	0.0458428	0.767621	-0.258421	0.0903167	-0.225705	0.140714	-0.177229	0.249775	0.0700921	0.651189	0.109436	0.479474
HG-5-113-01	AURKA	-0.0981229	0.237056	0.0462397	0.578117	-0.234763	0.00420754	-0.23251	0.00459817	-0.270253	0.00093133	-0.0628825	0.449259	-0.0469619	0.572187
KU-55933	ATM	-0.0453255	0.490202	0.0478806	0.466046	-0.140118	0.0321539	-0.145118	0.0264354	-0.159291	0.0147185	-0.133054	0.0420033	-0.129653	0.0475855
Gemcitabine	Pyrimidine antimetabolite	-0.0360466	0.562845	0.0480787	0.44014	-0.270273	9.8909e-06	-0.237541	0.000110059	-0.261033	2.01796e-05	-0.0624461	0.315841	-0.0479401	0.441461
AZD6482.1	PI3Kbeta	-0.231916	0.000161239	0.0483827	0.437251	0.0273154	0.661091	0.0519135	0.404502	0.0661072	0.288248	-0.242039	8.05565e-05	-0.127245	0.0403437
MS-275	HDAC1, HDAC3	-0.123753	0.440783	0.0493961	0.759076	-0.134958	0.400187	-0.0896527	0.577234	-0.0885487	0.581951	-0.29083	0.065077	-0.191943	0.229269
QL-XII-47	BTK, BMX	0.00114131	0.984969	0.0497102	0.411587	-0.14608	0.0153315	-0.0771322	0.20225	-0.12681	0.0355698	-0.011294	0.852097	-0.0444672	0.462699
Salubrinal	EIF2A	0.0369503	0.820921	0.0525634	0.747361	0.0448165	0.783628	0.0970488	0.551351	0.113719	0.484746	-0.0276639	0.865446	0.014018	0.931585
SNX-2112	HSP90	0.117413	0.0522135	0.0531492	0.380827	-0.212573	0.000395294	-0.120883	0.0455916	-0.223381	0.000193064	0.0579631	0.339134	-0.041687	0.491965
Vinorelbine	Microtubule destabiliser	0.105755	0.0875621	0.0556805	0.369369	-0.316727	1.62653e-07	-0.260108	2.01064e-05	-0.303434	5.54112e-07	-0.0626999	0.312003	-0.0701545	0.257838
681640	WEE1, CHEK1	-0.117797	0.0901593	0.0583841	0.402217	-0.131941	0.0574692	-0.137031	0.0484152	-0.106438	0.125973	-0.196721	0.00440038	-0.100041	0.150513
Bicalutamide.1	AR	-0.0343706	0.587836	0.0588479	0.35316	-0.190378	0.00245488	-0.157399	0.0125316	-0.163838	0.00931368	-0.0991503	0.117148	-0.0808541	0.20172
PHA-665752	MET	-0.12092	0.434287	0.0592647	0.70236	-0.153431	0.320052	-0.117198	0.448666	-0.0326523	0.833346	-0.193071	0.209234	-0.0841476	0.587083
Z-LLNle-CHO	gamma-secretase	-0.0261488	0.867807	0.0602138	0.701303	-0.280064	0.0689148	-0.11996	0.443543	-0.066311	0.672673	-0.0426674	0.785877	-0.0500793	0.749791
Thapsigargin	SERCA	0.0399793	0.522627	0.0610711	0.328522	-0.302588	7.29728e-07	-0.227101	0.000234838	-0.296113	1.28398e-06	-0.0399978	0.522435	-0.0382064	0.541246
Vismodegib	SMO	-0.079191	0.226508	0.0622264	0.342241	-0.236468	0.000254518	-0.153823	0.0182972	-0.210228	0.00118755	-0.136694	0.0362471	-0.145112	0.0261185
CCT018159	HSP90	-0.0469434	0.452788	0.0638029	0.307307	-0.265055	1.60217e-05	-0.276108	6.75639e-06	-0.264616	1.6568e-05	-0.118408	0.0575157	-0.117631	0.0591842
Bryostatin 1	PKC	0.114671	0.0648626	0.0642399	0.302113	-0.106535	0.0864488	-0.0620178	0.319178	-0.123817	0.0460914	0.0244856	0.694338	-0.0417806	0.502387
OSU-03012	PDK1 (PDPK1)	0.0617721	0.322045	0.064557	0.300668	-0.338478	2.31411e-08	-0.287918	2.46107e-06	-0.370503	7.54292e-10	-0.0232708	0.709337	-0.0675388	0.278847
STF-62247	Autophagy inducer	0.0450422	0.456928	0.0661847	0.274065	-0.232372	0.000100544	-0.105805	0.07986	-0.182442	0.00238777	-0.0354628	0.558151	-0.0717853	0.235412
SL 0101-1	RSK, AURKB, PIM1, PIM3	0.0363693	0.58153	0.0665935	0.312512	-0.171084	0.00902592	-0.165202	0.0117347	-0.216722	0.000891322	-0.0700169	0.288231	-0.0903529	0.170192
XL-880	MET, KDR, TIE2, VEGFR3/FLT4, RON, PDGFR, FGFR1, EGFR	-0.0335475	0.579617	0.0685099	0.257523	-0.107336	0.0755703	-0.0388645	0.521002	-0.0814849	0.177864	-0.0288814	0.63346	-0.0398088	0.510918
Bleomycin	dsDNA break induction	-0.00510472	0.934841	0.0689225	0.269094	-0.316242	2.00522e-07	-0.215855	0.00046808	-0.279197	5.05305e-06	-0.0519259	0.405303	-0.0382262	0.540246
JQ1.1	BRD2, BRD3, BRD4, BRDT	-0.0188149	0.762246	0.0705907	0.255801	-0.154665	0.0123572	-0.0587649	0.344334	-0.0895315	0.149195	-0.0850213	0.170859	-0.0431045	0.488087
Vinblastine	Microtubule destabiliser	-0.139281	0.0328289	0.0707421	0.28013	-0.228093	0.000424236	-0.230041	0.000377322	-0.20328	0.00173401	-0.277139	1.62855e-05	-0.200513	0.00200932
GW 441756	NTRK1	0.154835	0.0177809	0.0715398	0.275763	-0.253001	9.1041e-05	-0.121665	0.0631597	-0.149884	0.0218204	-0.0479098	0.465773	-0.0362386	0.581252
Temozolomide	DNA alkylating agent	-0.0355739	0.570243	0.0730253	0.243398	-0.234224	0.000150984	-0.157163	0.011638	-0.220006	0.000380267	-0.141086	0.0236921	-0.133619	0.032254
GW-2580	CSF1R	0.045875	0.447808	0.0747171	0.215942	-0.23829	6.37314e-05	-0.208525	0.000488521	-0.237239	6.88032e-05	-0.0488893	0.41851	-0.0847444	0.160314
Vorinostat	HDAC inhibitor Class I, IIa, IIb, IV	0.115289	0.0777647	0.0748347	0.253172	-0.235339	0.000272957	-0.170779	0.00870735	-0.238154	0.000229135	-0.0978029	0.134945	-0.114607	0.0795504
SB-715992	KSP	0.135261	0.024623	0.0749005	0.214814	-0.286903	1.25316e-06	-0.223841	0.000177168	-0.288683	1.06924e-06	0.0289696	0.631799	-0.0163992	0.786218
NVP-BHG712	EPHB4, RAF, SRC, ABL	0.0784532	0.19379	0.0750022	0.21419	-0.139914	0.0200542	0.0232806	0.70019	-0.0234613	0.697976	0.0220876	0.714868	-0.0139421	0.817639
VNLG/124	HDAC,RAR	0.0168364	0.781052	0.0760478	0.208686	-0.231955	0.000103561	-0.196383	0.00106133	-0.247658	3.27982e-05	-0.0773855	0.200767	-0.0913805	0.130627
SGC0946	DOT1L	-0.0125572	0.84122	0.0769484	0.218927	-0.293841	1.63564e-06	-0.249509	5.24143e-05	-0.267971	1.33148e-05	-0.132584	0.0336269	-0.121028	0.0526351
AZD6482	PI3Kbeta	-0.207768	0.000767326	0.0781133	0.210224	0.0871299	0.162083	0.0950698	0.126994	0.0828911	0.18357	-0.246525	6.06371e-05	-0.186283	0.0026139
JNK Inhibitor VIII	JNK	-0.0821185	0.211718	0.0815774	0.214755	-0.204694	0.00168351	-0.186345	0.00431491	-0.196698	0.00256279	-0.18612	0.00436267	-0.150533	0.0215313
JQ12	HDAC1, HDAC2	0.00684663	0.912345	0.081841	0.187488	-0.185586	0.00261216	-0.0945749	0.127511	-0.111851	0.0712315	-0.119165	0.0545067	-0.0826015	0.183407
MLN4924	NAE	0.0145395	0.838897	0.0826302	0.247138	-0.200135	0.00469894	-0.256601	0.000263137	-0.258687	0.000233386	-0.144595	0.0421088	-0.170309	0.016447
Bicalutamide	AR	0.0873233	0.161149	0.0827312	0.18442	-0.253627	3.63202e-05	-0.183319	0.00306544	-0.258397	2.55251e-05	-0.0390763	0.531268	-0.0772557	0.215289
IOX2	EGLN1	-0.00887412	0.884384	0.082904	0.173575	-0.153425	0.0114386	-0.101444	0.095603	-0.155468	0.0103744	-0.105693	0.0824307	-0.104771	0.0851557
Doxorubicin	Anthracycline	0.0198467	0.749631	0.0854288	0.16881	-0.285065	2.8585e-06	-0.257598	2.52045e-05	-0.289454	1.97434e-06	-0.0768531	0.215912	-0.0803139	0.195882
Shikonin	not defined	-0.0221932	0.720676	0.0855229	0.167519	-0.155665	0.0116353	-0.102535	0.0977013	-0.158813	0.0100331	-0.149246	0.0156159	-0.141788	0.0216945
GSK-650394	SGK2, SGK3	0.13998	0.0245391	0.0859249	0.168821	-0.353362	5.29335e-09	-0.248794	5.33309e-05	-0.347789	9.50319e-09	0.0160193	0.797893	-0.0109968	0.860465
XMD8-85	ERK5, BET	0.000729396	0.996436	0.0868567	0.594089	0.055356	0.734413	0.0310913	0.848957	0.190645	0.238655	0.0610189	0.708383	0.158977	0.327172
ATRA	Retinoic acid	0.00825715	0.900235	0.088442	0.178501	-0.166524	0.0108963	-0.222924	0.000608657	-0.201604	0.00198403	-0.159953	0.0145175	-0.137001	0.036631
UNC1215	L3MBTL3	-0.00916978	0.883466	0.0885233	0.156257	-0.22646	0.000244856	-0.190005	0.00217605	-0.244789	7.08465e-05	-0.130805	0.0357404	-0.116609	0.061441
QL-XII-61	BMX, BTK	0.0543165	0.522365	0.0906479	0.285067	-0.117984	0.163504	-0.151581	0.0727672	-0.224232	0.00751676	-0.0323372	0.703452	-0.105735	0.212084
PFI-1	BRD4	-0.0571868	0.347436	0.0916828	0.131481	-0.048281	0.427739	0.0445311	0.464531	0.00954865	0.875435	-0.132937	0.0283724	-0.0800369	0.188162
Parthenolide	HDAC1	0.0360257	0.823056	0.0934968	0.560948	-0.13259	0.40858	0.0640606	0.690695	0.144832	0.366274	0.00534921	0.973521	0.0218827	0.891979
JQ1	BRD2, BRD3, BRD4, BRDT	-0.0853539	0.165119	0.0943833	0.124655	-0.142256	0.020286	-0.129539	0.034714	-0.0943481	0.124796	-0.206473	0.000703551	-0.145609	0.0174872
T0901317	LXR, FXR	0.0933223	0.121929	0.0989371	0.100956	-0.329845	1.99095e-08	-0.281287	2.0534e-06	-0.332188	1.55783e-08	-0.0543128	0.368716	-0.109267	0.0699141
Tamoxifen	ESR1	-0.00782823	0.89812	0.0991076	0.104173	-0.130135	0.0325557	-0.0475952	0.436049	-0.0787137	0.19726	-0.156921	0.00980763	-0.104291	0.0871936
PXD101, Belinostat	Chromatin histone acetylation	0.0979119	0.109767	0.0997607	0.103189	-0.138382	0.0234681	-0.0646617	0.291556	-0.119942	0.0498267	0.0080381	0.895794	-0.0473943	0.439708
THZ-2-49	CDK9	0.0314891	0.603107	0.0999218	0.0982071	-0.117665	0.0512781	-0.0331388	0.584247	-0.0499223	0.409593	-0.0251956	0.677422	-0.0488363	0.419868
Midostaurin	PKC, PPK, FLT1, c-FGR, others	-0.128304	0.0379467	0.100633	0.104113	-0.197402	0.00131996	-0.11207	0.0701334	-0.164603	0.00758894	-0.205821	0.000803683	-0.190102	0.00199763
GSK-1904529A	IGF1R, IR	0.0511641	0.410421	0.101949	0.100296	-0.222716	0.000287321	-0.168566	0.00633808	-0.185556	0.00261639	-0.102348	0.0989657	-0.0457646	0.461617
JW-7-24-1	LCK	0.0176855	0.769902	0.102035	0.0906744	-0.103583	0.0858582	-0.0517443	0.391824	-0.101465	0.0924992	-0.0364062	0.546988	-0.0514706	0.394338
MG-132	Proteasome, CAPN1	-0.124161	0.439267	0.103652	0.518986	-0.120187	0.454164	-0.0439469	0.784986	0.0164908	0.918492	-0.258207	0.103107	-0.158845	0.321213
Cytarabine	Antimetabolite	-0.0328986	0.618114	0.106511	0.105625	-0.200348	0.00216742	-0.158878	0.0154232	-0.190748	0.00353967	-0.165597	0.0115323	-0.169889	0.00952625
ABT-888	PARP1, PARP2	0.0117105	0.858579	0.106873	0.10294	-0.252813	9.21816e-05	-0.157566	0.0158448	-0.192853	0.00305501	-0.136358	0.0371192	-0.124002	0.0582217
AR-42	HDAC1	0.124716	0.0391082	0.107406	0.0759154	-0.134016	0.0265387	-0.0486608	0.422395	-0.100644	0.0964014	0.0215932	0.721962	-0.0498945	0.410714
BIX02189	MEK5, ERK5	0.0425256	0.481682	0.110085	0.067833	-0.102932	0.0878569	0.0104152	0.863241	-0.0418573	0.488603	-0.0169961	0.778634	-0.0386652	0.522381
XMD11-85h	LRRK2, ERK5	-0.123366	0.135227	0.11244	0.173638	-0.11389	0.168119	-0.0169828	0.837675	-0.0688229	0.405887	-0.159802	0.05237	-0.133082	0.106861
OSI-027	MTORC1, MTORC2	0.126208	0.0364602	0.11284	0.0616655	-0.136022	0.0240777	-0.0978475	0.105423	-0.167093	0.00547194	-0.0003976	0.994763	-0.056392	0.351524
Embelin	XIAP	0.0765466	0.217754	0.114983	0.0636184	-0.246554	5.66329e-05	-0.172317	0.0052478	-0.204347	0.000898288	-0.0634922	0.30685	-0.0815401	0.18912
Tipifarnib	Farnesyl-transferase (FNTA)	0.0856243	0.167834	0.115753	0.0618518	-0.305477	4.84776e-07	-0.227276	0.000213309	-0.292156	1.56733e-06	-0.0772109	0.213776	-0.110965	0.0735146
Sunitinib	PDGFR, KIT, VEGFR, FLT3, RET, CSF1R	0.0289924	0.85358	0.117865	0.451604	-0.354643	0.0196252	-0.307996	0.0445065	-0.328534	0.0314792	-0.159039	0.308366	-0.0995548	0.525318
QS11	ARFGAP1	0.116619	0.0604125	0.119543	0.0542055	-0.303744	5.95771e-07	-0.22821	0.00020633	-0.305271	5.1958e-07	-0.0541118	0.384869	-0.112698	0.0696429
UNC0638	G9a and GLP methyltransferases	-0.0644426	0.28959	0.119696	0.0486001	-0.0553329	0.363315	-0.0132005	0.828431	0.0255156	0.675257	-0.150198	0.0131457	-0.0757982	0.212716
NPK76-II-72-1	PLK3	0.211008	0.000416428	0.120516	0.0454605	-0.263499	9.14965e-06	-0.156104	0.00938867	-0.283055	1.75979e-06	0.0416796	0.490451	-0.0730603	0.226326
GSK1070916	AURKA, AURKC	0.155875	0.0101731	0.120568	0.0473822	-0.236008	8.7532e-05	-0.165632	0.00627704	-0.283618	2.08339e-06	0.00476802	0.937725	-0.0530526	0.384338
PIK-93	PK3CG	0.12508	0.0378274	0.121194	0.0442501	-0.101095	0.0937006	-0.0123857	0.837697	-0.0962312	0.110676	0.0061579	0.918884	-0.0825195	0.171617
AMG-706	VEGFR, RET, KIT, PDGFR	-0.0424442	0.518224	0.122	0.0624314	-0.128289	0.0499913	-0.07749	0.237683	-0.0882789	0.178365	-0.173763	0.00771881	-0.128411	0.0497712
Lenalidomide	CRBN	0.0338933	0.60519	0.122052	0.0617581	-0.33163	1.94284e-07	-0.243954	0.000158712	-0.244102	0.000157214	-0.166361	0.0106341	-0.137756	0.0348088
Bleomycin (50 uM)	dsDNA break induction	-0.220929	0.000240323	0.122135	0.0441604	-0.159835	0.00826813	-0.16007	0.00817258	-0.135147	0.0258229	-0.275607	3.94659e-06	-0.221753	0.00022745
VX-702	p38	0.0135094	0.836791	0.12347	0.0587703	-0.246941	0.000130904	-0.190899	0.00330463	-0.212876	0.00102471	-0.146733	0.0244761	-0.0935162	0.152985
Ruxolitinib	JAK1, JAK2	-0.013366	0.825365	0.124776	0.0386556	-0.235622	7.97221e-05	-0.13508	0.0250829	-0.177767	0.00309538	-0.161559	0.00726153	-0.141781	0.018655
FTI-277	Farnesyl-transferase (FNTA)	-0.0711682	0.251007	0.126567	0.0406466	-0.150957	0.0144529	-0.0916012	0.139216	-0.0970269	0.117183	-0.139052	0.0243895	-0.106065	0.0866324
UNC0638.1	G9a and GLP methyltransferases	0.0609815	0.313649	0.127003	0.0352879	-0.17776	0.0030966	-0.039923	0.509706	-0.0612946	0.311166	-0.0646191	0.285601	-0.0723174	0.23195
Obatoclax Mesylate	BCL2, BCL-XL, BCL-W, MCL1	0.0625835	0.313838	0.127451	0.0396328	-0.323983	8.59881e-08	-0.177589	0.00399974	-0.236306	0.000116185	-0.0975585	0.115883	-0.11495	0.0636937
SN-38	TOP1	-0.125737	0.0389527	0.127757	0.0358935	-0.163521	0.00708952	-0.200344	0.000931812	-0.194524	0.00131695	-0.226531	0.000174078	-0.210518	0.000497283
QL-VIII-58	MTOR, ATR	-0.101784	0.218341	0.127867	0.121444	-0.0394638	0.633923	-0.138587	0.092996	-0.0834879	0.313058	-0.256073	0.00168143	-0.192527	0.0190623
ABT-869	VEGFR1, VEGFR2, VEGFR3, CSF1R, FLT3, KIT	0.0352144	0.560196	0.128729	0.032533	-0.197857	0.000950254	-0.179321	0.00279106	-0.214456	0.00033261	-0.102927	0.0878719	-0.133009	0.0271395
OSI-930	KIT, VEGFR2	0.176317	0.00329313	0.130357	0.0303818	-0.28887	1.05141e-06	-0.263115	9.43869e-06	-0.305692	2.21878e-07	0.00402951	0.946869	-0.0707753	0.241221
KIN001-244	PDK1	0.144871	0.0160151	0.131197	0.0293216	-0.153178	0.0108252	0.0124367	0.837037	-0.091391	0.129878	-0.0216495	0.720285	-0.049899	0.408954
Tubastatin A	HDAC1, HDAC6, HDAC8	0.160481	0.00766541	0.132522	0.0279974	-0.217708	0.000275224	-0.111967	0.0637189	-0.171744	0.00428569	-0.0178031	0.768827	-0.0536694	0.375299
XMD13-2	MRCKB	0.23303	9.31633e-05	0.134661	0.0252729	-0.276348	3.1422e-06	-0.215038	0.000320106	-0.326116	2.92953e-08	0.0467978	0.438718	-0.0419178	0.487974
NSC-207895	MDM4	0.0575998	0.342175	0.134736	0.0257299	-0.147044	0.014845	-0.141426	0.019176	-0.172482	0.00418959	-0.0649692	0.283878	-0.110884	0.0668435
IPA-3	PAK1	-0.00743025	0.90509	0.137415	0.0267194	-0.217189	0.000419686	-0.167803	0.00668873	-0.202249	0.00104022	-0.169459	0.00616036	-0.157684	0.0108878
CX-5461	RNA Polymerase 1	0.181329	0.00254148	0.138013	0.0220666	-0.30757	1.95114e-07	-0.222899	0.00019415	-0.317861	7.14525e-08	0.0542275	0.370346	-0.0269858	0.655921
AZD8055	MTORC1, MTORC2	0.0575137	0.383202	0.138931	0.0344324	-0.279773	1.52498e-05	-0.165798	0.0114307	-0.219848	0.000746535	-0.138195	0.0354089	-0.148166	0.0240033
QL-XI-92	DDR1	0.0167531	0.781719	0.142644	0.0177323	-0.166045	0.00568791	-0.122308	0.042322	-0.143952	0.016705	-0.0902493	0.134762	-0.114855	0.0566806
CAY10603	HDAC1, HDAC6	0.10406	0.0849866	0.144223	0.0166979	-0.183353	0.0022684	-0.110268	0.067877	-0.156925	0.00914391	-0.0325456	0.590997	-0.0938086	0.120668
Camptothecin	TOP1	-0.127179	0.051518	0.144459	0.0268054	-0.217197	0.000802522	-0.223229	0.000566034	-0.250726	0.000102203	-0.241948	0.000180391	-0.225227	0.000503171
Olaparib (rescreen)	PARP1, PARP2	-0.0575779	0.358881	0.146439	0.0190678	-0.216481	0.00048629	-0.248967	5.63539e-05	-0.272854	9.48389e-06	-0.214009	0.000565993	-0.222312	0.000337675
YK 4-279	RNA helicase A	0.00841822	0.898519	0.147011	0.0251373	-0.24793	0.000135795	-0.201959	0.00199181	-0.242207	0.000195407	-0.162056	0.0134588	-0.15766	0.0162397
NVP-BEZ235	PI3K (class 1), MTORC1, MTORC2	-0.187574	0.00414243	0.147965	0.024197	-0.119387	0.0695053	-0.0590167	0.370872	-0.0249431	0.705484	-0.306088	2.01856e-06	-0.23457	0.000313389
Genentech Cpd 10	AURKA, AURKB	0.0424869	0.482081	0.148477	0.0135417	-0.126294	0.0359902	-0.0575501	0.340821	-0.125299	0.03749	-0.0733819	0.224283	-0.102802	0.0882595
KIN001-236	HDAC6, HDAC10	0.152694	0.0110805	0.148617	0.0134527	-0.142898	0.0175283	-0.0447004	0.459532	-0.1584	0.00838248	-0.00944786	0.875835	-0.0868911	0.149948
Zibotentan, ZD4054	Endothelin-1 receptor (EDNRA)	0.0526183	0.383865	0.14966	0.0128068	-0.311879	1.22079e-07	-0.235143	8.00661e-05	-0.281357	2.04093e-06	-0.104715	0.0824698	-0.134017	0.0259869
Y-39983	ROCK	-0.00646972	0.914792	0.15169	0.011628	-0.178916	0.0028544	-0.0927193	0.124369	-0.167763	0.0052016	-0.122797	0.0414983	-0.175795	0.00338825
THZ-2-102-1	CDK7	0.167112	0.0058208	0.152558	0.0119183	-0.183316	0.00244933	-0.100832	0.0976306	-0.169352	0.00518659	-0.00762696	0.900542	-0.0769804	0.206491
MP470	KIT, PDGFRA, FLT3	0.265396	7.84087e-06	0.152994	0.0109218	-0.160452	0.00756588	-0.0981608	0.103673	-0.181626	0.00245421	0.0565677	0.34914	-0.0344174	0.569113
YM201636	PIKFYVE	0.215922	0.000301966	0.153169	0.0108299	-0.11648	0.0532465	-0.0101958	0.866095	-0.102359	0.089647	0.0267206	0.658504	-0.0350702	0.561804
AV-951	VEGFR1, VEGFR2, VEGFR3, PDGFR, KIT	-0.00310057	0.959105	0.153655	0.0105784	-0.259446	1.26736e-05	-0.230402	0.000112258	-0.269604	5.544e-06	-0.165619	0.0058146	-0.201499	0.000759992
BX-795	TBK1, PDK1 (PDPK1), IKK, AURKB, AURKC	-0.195066	0.00272828	0.155631	0.0171964	-0.189564	0.00360639	-0.172018	0.00836536	-0.175353	0.00716916	-0.293775	4.85199e-06	-0.260158	5.62722e-05
Bexarotene	Retinioic X receptor (RXR) agonist	0.0575471	0.360088	0.159317	0.0108377	-0.318092	2.10293e-07	-0.190486	0.00225142	-0.222517	0.000342472	-0.128062	0.0410161	-0.112444	0.0730602
CCT007093	PPM1D	0.107941	0.0783001	0.160005	0.00881521	-0.0865715	0.158362	-0.121144	0.047984	-0.125598	0.0402869	-0.121668	0.0470186	-0.16012	0.00876638
Phenformin	Biguanide agent	0.211954	0.00043219	0.163411	0.00691699	-0.214996	0.000355168	-0.228292	0.000145851	-0.194444	0.00126902	0.0306224	0.615084	-0.058202	0.338929
AUY922	HSP90	-0.0141935	0.819823	0.167295	0.00685844	-0.29361	1.44922e-06	-0.257058	2.72048e-05	-0.25337	3.57383e-05	-0.164228	0.00796919	-0.144534	0.0197232
PI-103	PI3Kalpha, DAPK3, CLK4, PIM3, HIPK2	0.0689388	0.255423	0.168849	0.00507367	-0.177586	0.00318173	-0.121521	0.0444543	-0.112793	0.0622543	-0.103079	0.088569	-0.108741	0.0723212
Etoposide	TOP2	0.0630695	0.309153	0.168918	0.00612851	-0.315875	1.76267e-07	-0.29631	1.04284e-06	-0.356679	2.80993e-09	-0.151969	0.0138011	-0.165604	0.00722514
KIN001-135	IKK	0.194675	0.222582	0.169259	0.29009	-0.371908	0.0166514	-0.359975	0.0207897	-0.359475	0.0209804	-0.0406039	0.800998	-0.0692089	0.667221
JNJ-26854165	MDM2	-0.136299	0.0267995	0.170986	0.00534376	-0.125101	0.0422561	-0.15243	0.0131584	-0.0735436	0.233699	-0.231955	0.000142996	-0.126654	0.0397429
FK866	NAMPT	0.105486	0.0889894	0.172343	0.00524099	-0.282019	3.68182e-06	-0.295371	1.18706e-06	-0.37008	6.80286e-10	-0.122918	0.0472791	-0.192568	0.00177557
AP-24534	ABL, PDGFRA, VEGFR2, FGFR1, SRC, TIE2, FLT3	-0.0520091	0.401816	0.175253	0.00443833	-0.237169	0.000106183	-0.168964	0.00611443	-0.22168	0.000299035	-0.278058	4.88492e-06	-0.24219	7.47744e-05
Masitinib	KIT, PDGFRA, PDGFRB	0.116716	0.0527623	0.175392	0.00346345	-0.208469	0.000490302	-0.099428	0.0992682	-0.126027	0.036388	-0.060516	0.316477	-0.0929779	0.123318
Nilotinib	ABL	-0.0106847	0.875646	0.175496	0.00958593	-0.294699	1.01219e-05	-0.18981	0.0050242	-0.236293	0.000447181	-0.193065	0.00431039	-0.219618	0.00112859
PF-4708671	S6K1	0.0944646	0.127223	0.181314	0.00322695	-0.0665507	0.283156	-0.0768049	0.215315	-0.154934	0.0120382	-0.111202	0.072347	-0.127643	0.038955
AG-014699	PARP1, PARP2	-0.0370069	0.549411	0.186748	0.00231334	-0.14555	0.0179671	-0.193683	0.00156665	-0.232278	0.000139882	-0.18825	0.00212841	-0.155114	0.0116148
Cisplatin	DNA crosslinker	-0.0310231	0.636104	0.191221	0.00325107	-0.254417	7.99859e-05	-0.210296	0.00118311	-0.231062	0.000354695	-0.290514	5.96046e-06	-0.214882	0.000915334
TL-2-105	not defined	0.237247	6.87631e-05	0.192895	0.00128026	-0.144194	0.016521	-0.141224	0.0189088	-0.18047	0.00261825	0.00755748	0.900534	-0.0317339	0.599623
PLX4720 (rescreen)	BRAF	-0.154278	0.0124103	0.19377	0.00162511	-0.143691	0.019975	0.0137107	0.825188	0.0424679	0.493707	-0.365256	1.08868e-09	-0.303218	5.64961e-07
NSC-87877	SHP-1 (PTPN6), SHP-2 (PTPN11)	0.108868	0.0797393	0.195567	0.00153023	-0.168015	0.00661876	-0.148381	0.0166514	-0.221186	0.0003257	-0.167182	0.00689679	-0.242825	7.62373e-05
GSK269962A.1	ROCK1, ROCK2	-0.225357	0.156581	0.196029	0.219319	-0.0411664	0.798298	0.190698	0.232361	0.240478	0.129895	-0.398852	0.00979176	-0.348065	0.0257457
NG-25	TAK1, M4K2	0.103867	0.0849968	0.196789	0.0010138	-0.135741	0.0241134	-0.0126697	0.834029	-0.110608	0.0665286	-0.0565924	0.34893	-0.114473	0.0575135
XMD14-99	ALK, CDK7, LTK, others	0.122238	0.042441	0.197959	0.000944352	-0.187906	0.0017154	-0.121901	0.0430189	-0.192515	0.00130944	-0.090093	0.135442	-0.137732	0.0220963
CEP-701	FLT3, JAK2, NTRK1, NTRK2, NTRK3	-0.0642604	0.326664	0.201484	0.00190845	-0.251825	9.50425e-05	-0.206837	0.00143067	-0.195608	0.00259725	-0.32213	4.48804e-07	-0.27244	2.29029e-05
Axitinib	PDGFR, KIT, VEGFR	0.0634923	0.33458	0.203087	0.00183414	-0.333844	1.79887e-07	-0.293172	5.32876e-06	-0.343397	7.53322e-08	-0.232021	0.000354987	-0.230843	0.000381127
BMN-673	PARP1, PARP2	-0.018897	0.762138	0.205883	0.000858769	-0.204915	0.000909518	-0.24901	5.07678e-05	-0.270385	1.02015e-05	-0.247891	5.50093e-05	-0.250913	4.42561e-05
ZG-10	JNK1	-0.0596673	0.472824	0.207794	0.0115536	-0.0944587	0.255112	-0.156832	0.0578263	-0.158002	0.055961	-0.207136	0.0118254	-0.24111	0.00326231
CMK	RSK2	-0.156526	0.316168	0.209466	0.177628	-0.408372	0.00655549	-0.164567	0.291633	-0.164841	0.290817	-0.323493	0.0343412	-0.334013	0.0285951
FH535	PPARgamma, PPARdelta	0.208441	0.000719494	0.216877	0.000427979	-0.258788	2.39031e-05	-0.130194	0.0358934	-0.214267	0.000503667	-0.110686	0.0748083	-0.152291	0.0139661
BX-912	PDK1 (PDPK1)	0.130767	0.0298596	0.220146	0.00022775	-0.245647	3.69338e-05	-0.210456	0.000431565	-0.311253	1.29768e-07	-0.10841	0.072151	-0.189058	0.00160437
Olaparib	PARP1, PARP2	0.0565256	0.389385	0.220808	0.000669665	-0.306338	1.78545e-06	-0.262797	4.69611e-05	-0.288082	7.5164e-06	-0.196393	0.00254788	-0.215211	0.000921792
KIN001-260	CDC7	0.169141	0.00483899	0.22367	0.000179253	-0.183371	0.00222419	-0.0467833	0.43886	-0.117179	0.051824	-0.0508196	0.400353	-0.112777	0.0613372
Sorafenib	PDGFR, KIT, VEGFR, RAF	0.10916	0.496894	0.224522	0.158164	-0.130087	0.417564	-0.0654482	0.684339	-0.115729	0.471195	-0.18205	0.254624	-0.0910801	0.571162
EX-527	SIRT1	0.0932077	0.123075	0.22975	0.000120966	-0.308994	1.70189e-07	-0.24134	5.25763e-05	-0.268132	6.512e-06	-0.176732	0.0032758	-0.183187	0.00228975
PLX4720	BRAF	-0.0223578	0.733691	0.23177	0.000349943	-0.168676	0.00973835	0.00874903	0.894098	0.00769116	0.906841	-0.311058	1.21151e-06	-0.294295	4.65946e-06
KIN001-270	CDK9	0.080744	0.181054	0.233289	9.14567e-05	-0.257311	1.50144e-05	-0.18233	0.00235895	-0.223391	0.000182706	-0.11838	0.0494538	-0.170167	0.0045839
(5Z)-7-Oxozeaenol	TAK1	-0.0958231	0.118983	0.236152	0.000100852	-0.118886	0.0527793	-0.00269228	0.965141	-0.0216562	0.725154	-0.296695	8.32662e-07	-0.319136	1.03651e-07
Dabrafenib	BRAF	-0.0497102	0.436701	0.241117	0.0001298	-0.148678	0.0193967	0.0406258	0.525097	0.0150784	0.813598	-0.351511	1.35757e-08	-0.337073	5.62297e-08
GSK429286A	ROCK1, ROCK2	0.0071627	0.905705	0.242008	4.8476e-05	-0.233993	8.69588e-05	-0.17534	0.00347326	-0.228644	0.000127023	-0.229834	0.000116838	-0.27655	3.08859e-06
PD-173074	FGFR1, FGFR2, FGFR3	0.0694817	0.290893	0.243303	0.000176557	-0.220951	0.00068227	-0.20778	0.00142543	-0.228045	0.000450515	-0.206005	0.00156903	-0.220315	0.000707692
SB590885	BRAF	0.107087	0.106804	0.248068	0.000154032	-0.21336	0.0011896	-0.0364691	0.583811	-0.0527439	0.428017	-0.240545	0.000246216	-0.246128	0.000174075
AC220	FLT3	0.240247	5.52128e-05	0.249104	2.84141e-05	-0.133244	0.0268662	-0.146004	0.0151987	-0.221377	0.000209566	-0.0782545	0.194924	-0.152685	0.0110854
Temsirolimus	MTOR	-0.0737209	0.265512	0.250938	0.000119743	-0.147185	0.0256029	-0.183878	0.0051525	-0.123923	0.0606021	-0.40875	1.12474e-10	-0.348257	5.84297e-08
XMD15-27	CAMK2	0.0729777	0.226853	0.252995	2.10558e-05	-0.226537	0.000147113	-0.186912	0.0018168	-0.233957	8.71841e-05	-0.195903	0.0010695	-0.179448	0.0027715
Pazopanib	CSF1R, KIT, PDGFRA, PDGFRB	0.068657	0.271883	0.268212	1.25684e-05	-0.218927	0.000396384	-0.131638	0.0345707	-0.192945	0.00184937	-0.240176	9.76939e-05	-0.26379	1.76431e-05
TW 37	BCL2, BCL-XL, MCL1	-0.0696411	0.259517	0.268813	9.47779e-06	-0.211869	0.000529138	-0.164895	0.00725467	-0.132095	0.0319115	-0.303128	5.15407e-07	-0.270471	8.30628e-06
Pyrimethamine	Dihydrofolate reductase (DHFR)	0.193653	0.225068	0.274311	0.0826351	-0.343918	0.027687	-0.244141	0.123975	-0.182782	0.252687	-0.0935587	0.560688	-0.046818	0.771304
TL-1-85	TAK1, MAP4K2	0.106206	0.0781705	0.276908	2.99562e-06	-0.158191	0.00846986	-0.0199724	0.741148	-0.0968336	0.108451	-0.135437	0.0244352	-0.207274	0.00052908
AZ628	BRAF	0.147244	0.358259	0.279168	0.077128	-0.323565	0.0390524	-0.15763	0.324977	-0.0312182	0.846364	-0.0548385	0.733454	-0.150362	0.348057
EHT 1864	RAC1, RAC2, RAC3	0.15753	0.0099343	0.281485	2.97193e-06	-0.153015	0.0123035	-0.197666	0.00116701	-0.23194	0.000131072	-0.181497	0.00291523	-0.232985	0.000121964
Elesclomol	HSP90	0.0150067	0.818997	0.287566	7.47203e-06	-0.214018	0.000961069	-0.277653	1.56835e-05	-0.23645	0.000254804	-0.302959	2.2323e-06	-0.294702	4.30505e-06
GSK269962A	ROCK1, ROCK2	-0.0190678	0.754681	0.302456	3.86679e-07	-0.200878	0.000882461	-0.129727	0.0327832	-0.183249	0.00245855	-0.313153	1.40709e-07	-0.320467	6.8869e-08
SB52334	ALK5	0.253697	1.99375e-05	0.303401	2.75852e-07	-0.195799	0.00107623	-0.125991	0.0364412	-0.1372	0.0226209	-0.0715543	0.236067	-0.161344	0.00723325
